# Supplementary material for: Global Membrane Protein Interactome Analysis using In vivo Crosslinking and Mass Spectrometry-based Protein Correlation Profiling
Source: Mol Cell Proteomics. 2016 Apr 25;15(7):2476–90. doi: 10.1074/mcp.O115.055467 (PMC4937518; doi:10.1074/mcp.O115.055467)
Supplement: Supplemental Data [file 10.1074_O115.055467_mcp.O115.055467-3.xlsx]

## Sheet: Supplementary Table 2
						Normalised Intensity Colour Scale												0					0.5						1
																			0	0.1	0.2	0.3	0.4	0.5	0.6	0.7	0.8	0.9	1
Supplementary Table 2 - Protein-level Data			Basic Clustering Analysis			Normalised LFQ Intensity Mean - Native																																								Normalised LFQ Intensity Mean - Crosslinked
Protein.IDs	Protein.names	Gene.names	Cluster_Native_&_Crosslinked	Cluster_Native	Cluster_Crosslinked	Norm.LFQ.intensity.Native.mean.01	Norm.LFQ.intensity.Native.mean.02	Norm.LFQ.intensity.Native.mean.03	Norm.LFQ.intensity.Native.mean.04	Norm.LFQ.intensity.Native.mean.05	Norm.LFQ.intensity.Native.mean.06	Norm.LFQ.intensity.Native.mean.07	Norm.LFQ.intensity.Native.mean.08	Norm.LFQ.intensity.Native.mean.09	Norm.LFQ.intensity.Native.mean.10	Norm.LFQ.intensity.Native.mean.11	Norm.LFQ.intensity.Native.mean.12	Norm.LFQ.intensity.Native.mean.13	Norm.LFQ.intensity.Native.mean.14	Norm.LFQ.intensity.Native.mean.15	Norm.LFQ.intensity.Native.mean.16	Norm.LFQ.intensity.Native.mean.17	Norm.LFQ.intensity.Native.mean.18	Norm.LFQ.intensity.Native.mean.19	Norm.LFQ.intensity.Native.mean.20	Norm.LFQ.intensity.Native.mean.21	Norm.LFQ.intensity.Native.mean.22	Norm.LFQ.intensity.Native.mean.23	Norm.LFQ.intensity.Native.mean.24	Norm.LFQ.intensity.Native.mean.25	Norm.LFQ.intensity.Native.mean.26	Norm.LFQ.intensity.Native.mean.27	Norm.LFQ.intensity.Native.mean.28	Norm.LFQ.intensity.Native.mean.29	Norm.LFQ.intensity.Native.mean.30	Norm.LFQ.intensity.Native.mean.31	Norm.LFQ.intensity.Native.mean.32	Norm.LFQ.intensity.Native.mean.33	Norm.LFQ.intensity.Native.mean.34	Norm.LFQ.intensity.Native.mean.35	Norm.LFQ.intensity.Native.mean.36	Norm.LFQ.intensity.Native.mean.37	Norm.LFQ.intensity.Native.mean.38	Norm.LFQ.intensity.Native.mean.39	Norm.LFQ.intensity.Native.mean.40	Norm.LFQ.intensity.Crosslinked.mean.01	Norm.LFQ.intensity.Crosslinked.mean.02	Norm.LFQ.intensity.Crosslinked.mean.03	Norm.LFQ.intensity.Crosslinked.mean.04
Q9P0J1;Q9P0J1-2	[Pyruvate dehydrogenase [acetyl-transferring]]-phosphatase 1, mitochondrial	PDP1	376	10	49	0	0	0	0	0	0	0	0	0	0	0	0	0	0	0	0	0	0	0	0	0	0	0	0.0135976	0.036652	0.231173	0.727789	0.966518	0.943145	0.455122	0.20062	0.043305	0.0211136	0.0138331	0	0	0	0	0	0	0	0	0	0
Q9BV57;Q9BV57-2	1,2-dihydroxy-3-keto-5-methylthiopentene dioxygenase	ADI1	248	32	12	0	0	0	0	0	0	0	0	0	0	0	0	0	0	0	0	0	0	0	0	0	0	0	0	0	0	0	0.00270964	0.0335667	0.308188	0.821221	1	0.79463	0.298744	0.090324	0.0221146	0.00225829	0.00104276	0	0	0	0	0	0
Q04446	1,4-alpha-glucan-branching enzyme	GBE1	583	4	472	0	0	0	0	0	0	0	0	0	0	0	0	0	0	0	0	0	0	0	0	0	0	0	0	0	0	0	0	0	0	0	0	0	0	0	0	0	0	0	0	0.761535	0.75435	0.76914	0.774335
P61604	10 kDa heat shock protein, mitochondrial	HSPE1	558	23	102	0.150709	0.10391	0.0170151	0.00343782	0	0	0	0	0	0	0	0	0	0	0	0	0	0.000443892	0.00160756	0.00583509	0.0212018	0.0327386	0.0598172	0.0768245	0.178163	0.522817	0.67679	0.67709	0.369604	0.242025	0.311889	0.566872	0.739998	0.664106	0.359705	0.141301	0.0649958	0.0828377	0.0931234	0.091677	0.00971527	0.00703388	0.00487812	0.00277919
Q15029;Q15029-2;Q15029-3	116 kDa U5 small nuclear ribonucleoprotein component	EFTUD2	157	95	308	0.132884	0.202129	0.425764	0.587508	0.605387	0.431385	0.276388	0.200842	0.19296	0.227485	0.351291	0.723863	1	0.901659	0.470725	0.101211	0.0246726	0.0157938	0.0234073	0.0466482	0.146222	0.293054	0.298943	0.196779	0.0400684	0.00689998	0.00387367	0.000762549	0	0	0	0	0	0	0	0	0	0	0	0	1	0.957886	0.853835	0.68504
Q9NRX4;Q9NRX4-2	14 kDa phosphohistidine phosphatase	PHPT1	432	49	77	0	0	0	0	0	0	0	0	0	0	0	0	0	0	0	0	0	0	0	0	0	0	0	0	0	0	0	0.000621914	0.0137713	0.0843802	0.478174	0.917941	1	0.649294	0.200214	0.0475461	0.00383621	0	0	0	0.394677	0.386316	0.392827	0.373869
P31946;P31946-2	14-3-3 protein beta/alpha;14-3-3 protein beta/alpha, N-terminally processed	YWHAB	359	19	269	0.0308891	0.0224565	0.00814632	0.00245347	0.000630982	0.000330587	0.000143279	0.000133141	0.000162046	0.000267771	0.0004435	0.000523079	0.000546213	0.000511725	0.000615566	0.000911059	0.0011175	0.00246509	0.00697507	0.0177587	0.0383976	0.0667042	0.115878	0.240676	0.589422	0.951391	0.986061	0.690434	0.30464	0.13646	0.0671375	0.0476973	0.0526098	0.0581176	0.0526916	0.0462212	0.0410889	0.0501638	0.061882	0.0665955	0.237648	0.253727	0.294325	0.333183
P62258;P62258-2	14-3-3 protein epsilon	YWHAE	38	14	269	0.0662234	0.0486454	0.0180694	0.00651222	0.0026302	0.00206232	0.00188873	0.00181823	0.00230008	0.00265588	0.00335566	0.00417199	0.00501588	0.00537875	0.00524883	0.0055113	0.00880727	0.0193634	0.051918	0.0983941	0.161313	0.248859	0.420953	0.839734	1	0.863804	0.409538	0.146807	0.0753864	0.0462884	0.0464414	0.0527905	0.0797402	0.107372	0.113888	0.110067	0.0919278	0.0885116	0.0754022	0.0688404	0.206445	0.210466	0.222892	0.236634
Q04917	14-3-3 protein eta	YWHAH	535	21	258	0.0382991	0.027491	0.00885198	0.00195827	0	0	0	0.00011688	0.000385822	0.00112386	0.00263268	0.00400292	0.00388434	0.00415035	0.00562084	0.00689231	0.00996054	0.0180251	0.0415628	0.0583524	0.0882347	0.1371	0.291012	0.588587	0.933656	0.998278	0.758312	0.361634	0.130121	0.0400534	0.024493	0.0347796	0.0435851	0.062285	0.0736025	0.0874576	0.0747933	0.0736704	0.0585146	0.0680326	0.285054	0.296425	0.333829	0.367615
P61981	14-3-3 protein gamma;14-3-3 protein gamma, N-terminally processed	YWHAG	38	21	269	0.0425261	0.0293465	0.004934	0.000995711	0	0	0	0.000478022	0.00122145	0.00203559	0.00331667	0.00511397	0.00773781	0.00894023	0.0099443	0.0109844	0.0178534	0.0347704	0.0781655	0.138012	0.199848	0.253995	0.36701	0.576877	0.886451	1	0.806673	0.419511	0.139592	0.0529264	0.0425491	0.042788	0.0557513	0.0757074	0.0820434	0.118804	0.13101	0.128337	0.090263	0.0660677	0.144901	0.151227	0.153124	0.176876
P31947;P31947-2	14-3-3 protein sigma	SFN	38	19	78	0.00715835	0.00529559	0.00191528	0.000523355	0	0	0	0	0	0	0	0	0	0	0	0	3.97474e-05	0.000349029	0.00134345	0.00457999	0.0115084	0.0251254	0.0632877	0.301492	0.797729	1	0.805238	0.310164	0.0718667	0.0258238	0.0144234	0.0141838	0.0158915	0.0173951	0.0197221	0.0212902	0.0235434	0.0189977	0.0123282	0.00629596	0.101168	0.112466	0.13427	0.151803
P27348	14-3-3 protein theta	YWHAQ	38	19	269	0.0306046	0.0222568	0.00744764	0.0020843	0.000256655	0.00021435	0.000194666	0.000249087	0.000512933	0.000971545	0.00104797	0.00116819	0.0011126	0.00117023	0.000933172	0.000652918	0.00115002	0.00268826	0.00728904	0.0154739	0.027464	0.0517612	0.110606	0.278764	0.731181	1	0.907889	0.453445	0.126752	0.043857	0.0251382	0.026113	0.0306931	0.0387408	0.0428216	0.0549348	0.0761779	0.0862042	0.0791663	0.0622589	0.240938	0.238905	0.223183	0.229684
P63104;P63104-2	14-3-3 protein zeta/delta	YWHAZ	38	21	269	0.0444225	0.0326295	0.0125341	0.00447041	0.00181496	0.00110859	0.00105563	0.00123268	0.00150076	0.00186468	0.00203585	0.00236706	0.00267844	0.00273867	0.00267905	0.00277171	0.00363221	0.00687863	0.0146929	0.0294566	0.0556329	0.091871	0.181911	0.437026	0.837618	1	0.800075	0.382028	0.125567	0.0501565	0.0345464	0.0323063	0.0380711	0.0488839	0.0552742	0.0755615	0.0828005	0.0899615	0.0727903	0.0639544	0.197652	0.20623	0.209417	0.221891
O60613	15 kDa selenoprotein	SEP15	215	34	197	0	0	0	0	0	0	0	0	0	0	0	0	0	0	0	0	0	0	0	0.0613797	0.327093	0.882818	0.93862	0.681451	0.125726	0.00854434	0	0	0	0	0	0	0	0	0	0	0	0	0	0	0	0	0	0
Q9C0C2;Q9C0C2-2	182 kDa tankyrase-1-binding protein	TNKS1BP1	594	136	506	0	0	0	0	0.00565496	0.0131715	0.109726	0.504738	0.84381	0.987342	0.746793	0.519212	0.501373	0.516199	0.505646	0.326845	0.176903	0.0907307	0.0639722	0.0429141	0.0357511	0.0190633	0.0151198	0	0.00158728	0.00158728	0.00158728	0	0	0.00821186	0.0290129	0.0455268	0.0658177	0.0515227	0.0350089	0.00650612	0	0	0	0	0.379482	0.441707	0.58139	0.736173
Q01970;Q01970-2	1-phosphatidylinositol 4,5-bisphosphate phosphodiesterase beta-3	PLCB3	308	146	451	0	0	0	0	0	0	0	0	0	0	0	0	0	0	0	0	0	0.0040378	0.0220297	0.254666	0.701096	1	0.905379	0.575558	0.312139	0.174124	0.0534773	0	0	0	0	0.0443051	0.0933384	0.209563	0.188816	0.300971	0.184746	0.161188	0	0	0.0474458	0.0459919	0.0585716	0.0841441
P51178;P51178-2	1-phosphatidylinositol 4,5-bisphosphate phosphodiesterase delta-1	PLCD1	202	4	208	0	0	0	0	0	0	0	0	0	0	0	0	0	0	0	0	0	0	0	0	0	0	0	0	0	0	0	0	0	0	0	0	0	0	0	0	0	0	0	0	0	0.0716185	0.0716185	0.161425
P19174-2;P19174	1-phosphatidylinositol 4,5-bisphosphate phosphodiesterase gamma-1	PLCG1	387	14	3	0	0	0	0	0	0	0	0	0	0	0	0	0	0	0	0	0	0	0	0	0.0205137	0.0843367	0.51722	0.994883	0.989933	0.55705	0.0588737	0	0	0	0	0	0	0	0	0	0	0	0	0	0.33748	0.371381	0.461395	0.584707
P09543;P09543-2	2,3-cyclic-nucleotide 3-phosphodiesterase	CNP	267	35	299	0.0510975	0.0489933	0.0509711	0.0388851	0.0239569	0.00925518	0	0	0	0	0	0	0	0	0	0	0	0	0	0	0	0	0	0	0	0	0	0.416654	0.737058	1	0.795906	0.725774	0.622107	0.528131	0.306214	0.146938	0.0283543	0	0	0	0.0678298	0.0760783	0.114183	0.144492
Q16698;Q16698-2	2,4-dienoyl-CoA reductase, mitochondrial	DECR1	586	57	316	0.236939	0.202681	0.134715	0.130695	0.135058	0.120404	0.116309	0.113536	0.134545	0.189371	0.206615	0.202987	0.162933	0.174977	0.119665	0.116748	0.0658093	0.113428	0.137186	0.209841	0.24662	0.449998	0.856643	1	0.841892	0.360089	0.229359	0.11918	0.0970245	0	0	0	0	0	0	0	0	0	0	0	0	0	0	0.00164766
Q6L8Q7;Q6L8Q7-2	2,5-phosphodiesterase 12	PDE12	276	4	333	0	0	0	0	0	0	0	0	0	0	0	0	0	0	0	0	0	0	0	0	0	0	0	0	0	0	0	0	0	0	0	0	0	0	0	0	0	0	0	0	0.327465	0.466896	0.499627	0.509229
P62333	26S protease regulatory subunit 10B	PSMC6	73	25	391	0.00621108	0.00549835	0.00425703	0.00569906	0.0198976	0.0605539	0.181002	0.450089	0.711008	0.908154	0.939618	0.870421	0.621647	0.334701	0.108206	0.0379188	0.00992028	0.00497665	0.00619979	0.0359404	0.0413205	0.0832625	0.173985	0.198878	0.161017	0.0406099	0.00860366	0.00179234	0.000573174	0	0	0	0	0.00233695	0.00533944	0.00533944	0.00300249	0	0	0	0.137785	0.143609	0.159309	0.18482
P62191;P62191-2	26S protease regulatory subunit 4	PSMC1	73	25	306	0.00583202	0.00566794	0.00467567	0.00568089	0.0224667	0.0814268	0.19122	0.402051	0.652897	0.885185	0.976372	0.909428	0.670202	0.393179	0.169189	0.0690498	0.0295426	0.020365	0.0480264	0.122371	0.186649	0.163777	0.0866596	0.0124621	0.00174467	0.000463414	0	0	0	0	0	0	0	0	0	0	0	0	0	0	0.0731589	0.0717652	0.076372	0.0861559
P17980	26S protease regulatory subunit 6A	PSMC3	73	25	391	0.0120169	0.0100305	0.00560138	0.00734056	0.0363714	0.119315	0.261577	0.487719	0.752981	0.93518	0.986062	0.855238	0.640956	0.374134	0.170552	0.0588834	0.0188201	0.00567232	0.00936367	0.0166399	0.0399499	0.129576	0.326326	0.393846	0.320302	0.118605	0.026791	0.00425966	0.000741108	0	0	0.000616558	0.000616558	0.0076078	0.0132964	0.0150948	0.00926384	0.00421191	0.0024135	0.00187978	0.158686	0.179539	0.220881	0.249997
P43686;P43686-2	26S protease regulatory subunit 6B	PSMC4	73	25	306	0.00610109	0.00769537	0.0106133	0.0150616	0.0425292	0.106429	0.217878	0.416373	0.629894	0.862679	0.946019	0.942055	0.71836	0.455135	0.201697	0.0805901	0.0345668	0.0144983	0.010945	0.0112776	0.0248474	0.0344546	0.0367267	0.0212527	0.00790017	0.00161391	0	0	0	0	0	0	0	0	0.00717153	0.00717153	0.00717153	0	0	0	0.0631645	0.0622472	0.0640972	0.0775777
P35998;P35998-2	26S protease regulatory subunit 7	PSMC2	73	25	306	0.00581812	0.00728422	0.00627069	0.00768943	0.0318601	0.0970235	0.24239	0.461629	0.751838	0.927395	0.992591	0.851215	0.614533	0.338547	0.140308	0.0585862	0.0274539	0.0197034	0.0423179	0.123438	0.163019	0.138933	0.0552254	0.00720911	0.00286323	0.000558938	0	0	0	0	0	0	0	0	0.00438023	0.00438023	0.00438023	0	0	0	0.0791249	0.0804616	0.0862218	0.0972532
P62195;P62195-2	26S protease regulatory subunit 8	PSMC5	73	25	306	0.00487465	0.00450436	0.00422582	0.00600263	0.0286044	0.0879904	0.204654	0.412513	0.690981	0.911557	1	0.887648	0.691694	0.440888	0.242634	0.105808	0.0399131	0.0164565	0.0150315	0.0184831	0.0287431	0.0327571	0.0287757	0.0139591	0.00363433	0.000707237	0.00024575	0	0	0	0	0	0	0	0	0	0	0	0	0	0.0671132	0.0723329	0.0791892	0.0948598
Q99460;Q99460-2	26S proteasome non-ATPase regulatory subunit 1	PSMD1	73	25	62	0.000491575	0.00119976	0.00195302	0.00430909	0.0203047	0.0888861	0.221043	0.427105	0.682426	0.867887	0.972399	0.895921	0.696467	0.417012	0.190178	0.0771756	0.0357432	0.0225634	0.0220077	0.0174205	0.00949204	0.00241115	0.000443413	0.000105772	0	0	0	0	0	0	0	0	0	0	0	0	0	0	0	0	0.070377	0.0758955	0.0775107	0.0801686
O75832;O75832-2	26S proteasome non-ATPase regulatory subunit 10	PSMD10	280	99	248	0	0	0	0	0	0	0	0	0	0.014216	0.0860166	0.314134	0.48972	0.538629	0.354334	0.195946	0.0752369	0.031415	0	0	0	0	0	0	0	0.00896619	0.0181745	0.0618498	0.42156	0.868228	0.99267	0.689252	0.254019	0.0859024	0.0206445	0	0	0	0	0	0	0	0.076879	0.130369
O00231;O00231-2	26S proteasome non-ATPase regulatory subunit 11	PSMD11	48	25	41	0.000161507	0.000107671	0.000436475	0.00132942	0.0111819	0.0527587	0.170976	0.381883	0.658352	0.89341	0.991221	0.910032	0.671469	0.389291	0.167542	0.0565919	0.0232532	0.00992309	0.00638551	0.00502511	0.0030974	0.00198049	0.000286374	0	0	0.014021	0.0156212	0.0156212	0.0016002	0	0	0	0	0	0	0	0	0	0	0	0.0975742	0.0973598	0.102287	0.114117
O00232;O00232-2	26S proteasome non-ATPase regulatory subunit 12	PSMD12	48	25	41	0.000676468	0.000687182	0.00138863	0.00216674	0.0172747	0.0713931	0.201642	0.419634	0.686411	0.903351	0.990312	0.903487	0.671322	0.395055	0.174396	0.067139	0.030494	0.0213511	0.0199695	0.0283531	0.0302683	0.0238537	0.00836149	0.00147711	0.000277785	0	0	0	0	0	0	0	0	0	0	0	0	0	0	0	0.0811156	0.0994685	0.120595	0.126043
Q9UNM6;Q9UNM6-2	26S proteasome non-ATPase regulatory subunit 13	PSMD13	509	25	312	0.00317903	0.00406779	0.00579676	0.00986157	0.0454331	0.137973	0.27718	0.459374	0.697978	0.889363	0.97582	0.894298	0.647977	0.377257	0.143206	0.0641194	0.0362882	0.0244769	0.0226862	0.0339658	0.0397128	0.0336726	0.0152862	0.0041144	0.00116634	0.000653645	0	0	0	0	0	0	0	0	0	0	0	0	0	0	0.0568839	0.0551792	0.0600188	0.0711216
O00487	26S proteasome non-ATPase regulatory subunit 14	PSMD14	73	25	62	0.00093211	0.00720724	0.0113912	0.0257716	0.0849392	0.147354	0.23382	0.381709	0.603967	0.871025	0.965452	0.926943	0.668848	0.403325	0.176173	0.0803055	0.0506145	0.0371889	0.0268543	0.0192427	0.0100564	0.00582726	0.000583508	0	0	0	0	0	0	0	0	0	0	0	0	0	0	0	0	0	0.148289	0.133421	0.128488	0.10987
Q13200;Q13200-3;Q13200-2	26S proteasome non-ATPase regulatory subunit 2	PSMD2	73	25	306	0.0136378	0.0129572	0.00935622	0.00998247	0.0336931	0.121052	0.26773	0.514087	0.754599	0.916983	0.97322	0.858975	0.678208	0.382477	0.182241	0.0548382	0.0263814	0.0250335	0.0583686	0.158206	0.24059	0.234694	0.193642	0.123992	0.0951237	0.0332337	0.00872207	0.0080199	0.0186834	0.0457092	0.0631993	0.0599505	0.0346167	0.0160531	0.00747912	0.00670502	0.00509385	0.00385887	0.00362168	0.0042469	0.119294	0.117439	0.122218	0.131008
O43242;O43242-2	26S proteasome non-ATPase regulatory subunit 3	PSMD3	73	25	62	0.00287512	0.00352035	0.00484658	0.00850594	0.0369738	0.0992654	0.204485	0.389018	0.641066	0.890771	1	0.910381	0.668734	0.382098	0.169103	0.0611094	0.0282146	0.0165608	0.00720913	0.0031408	0.00140554	0.000396231	0.000161356	0	0	0	0	0	0	0	0	0	0	0	0.00316184	0.00316184	0.00316184	0	0	0	0.0685336	0.0690068	0.0734493	0.0780782
P55036	26S proteasome non-ATPase regulatory subunit 4	PSMD4	48	25	485	0	0	0	0.000695517	0.0107646	0.0582194	0.158768	0.350996	0.621023	0.850774	0.987183	0.90427	0.673857	0.365231	0.150478	0.0576084	0.0328215	0.013808	0.012661	0.0123733	0.0152735	0.014665	0.0287367	0.0373475	0.0317155	0.0126378	0.000325208	0	0	0	0	0	0	0	0	0	0	0	0	0	0.11221	0.107495	0.107138	0.123206
Q16401;Q16401-2	26S proteasome non-ATPase regulatory subunit 5	PSMD5	629	6	313	0	0	0	0	0	0	0	0	0.00634831	0.0138136	0.0603699	0.204218	0.290699	0.269217	0.129266	0.0413215	0.0342024	0.0804462	0.277527	0.810587	1	0.845687	0.309776	0.068769	0.0282033	0.0557341	0.066784	0.0627577	0.0201226	0.00417748	0	0	0	0	0	0	0	0	0	0	0.405461	0.38483	0.409172	0.418228
Q15008;Q15008-4;Q15008-3;Q15008-2	26S proteasome non-ATPase regulatory subunit 6	PSMD6	48	25	41	0.000682051	0.0014288	0.00189984	0.00404603	0.024051	0.0919216	0.223146	0.445311	0.715409	0.939331	0.997457	0.882431	0.640811	0.372568	0.162215	0.0541868	0.0273571	0.0168569	0.00968146	0.00372778	0.000970081	0.000296174	0.000246141	0.000191937	0.000191937	0	0	0	0	0	0	0	0	0	0.00568315	0.00568315	0.00568315	0	0	0	0.0460071	0.0372644	0.0288263	0.0372907
P51665	26S proteasome non-ATPase regulatory subunit 7	PSMD7	73	25	62	0.000514327	0.00209026	0.00209026	0.00359264	0.0165905	0.0895617	0.20895	0.408031	0.645989	0.878142	0.997157	0.919366	0.693377	0.404244	0.188124	0.0692001	0.0380949	0.0302212	0.0310826	0.0346752	0.0393115	0.0302009	0.014006	0.000224704	0	0	0	0	0	0	0	0	0	0	0	0	0	0	0	0	0.0667394	0.0756391	0.106128	0.131816
P48556	26S proteasome non-ATPase regulatory subunit 8	PSMD8	509	25	312	0	0	0	0	0.00750776	0.0307319	0.0988299	0.310006	0.613131	0.867673	0.955021	0.873415	0.668908	0.392793	0.155068	0.0382555	0.00953812	0.00406872	0.00374353	0.00254443	0.000994994	0	0	0	0	0	0	0	0	0	0	0	0	0	0	0	0	0	0	0	0.0487424	0.0462984	0.0458633	0.0502691
O00233;O00233-2;O00233-3	26S proteasome non-ATPase regulatory subunit 9	PSMD9	49	1	33	0	0	0	0	0	0	0	0	0	0	0	0	0	0	0	0	0	0	0.0170409	0.0389441	0.0633891	0.258238	0.777564	1	0.856299	0.315069	0.0681885	0.0990866	0.172122	0.205981	0.120387	0.0473518	0.0134924	0	0	0	0	0	0	0	0.140398	0.143691	0.140138	0.16173
Q13442	28 kDa heat- and acid-stable phosphoprotein	PDAP1	177	116	160	0	0	0	0	0	0	0	0	0	0	0	0	0	0	0	0	0	0	0	0	0	0	0.00518609	0.0746814	0.500396	0.899873	1	0.681921	0.366665	0.305725	0.305127	0.332488	0.383897	0.44837	0.503592	0.370215	0.314654	0.249615	0.301491	0.278312	0.210668	0.218125	0.230385	0.258301
P82664	28S ribosomal protein S10, mitochondrial	MRPS10	571	8	79	0	0	0	0	0	0.0148998	0.044212	0.316666	0.720633	1	0.872641	0.467413	0.163835	0.0187405	0.0051009	0	0	0	0	0	0	0	0	0	0	0	0	0	0	0	0	0	0	0	0	0	0	0	0	0	0	0	0	0
P82912;P82912-2;P82912-3	28S ribosomal protein S11, mitochondrial	MRPS11	571	8	163	0	0	0	0	0	0.0833006	0.0833006	0.349925	0.527599	0.666667	0.517925	0.280326	0.141258	0.0233756	0	0	0	0	0	0	0	0	0	0	0	0	0	0	0	0	0	0	0	0	0	0	0	0	0	0	0	0	0	0
O60783	28S ribosomal protein S14, mitochondrial	MRPS14	224	8	164	0	0	0	0	0	0	0.0179069	0.129739	0.442409	0.666667	0.64976	0.381446	0.150754	0.0558286	0.0114721	0	0	0	0	0	0	0	0	0	0	0	0	0	0	0	0	0	0	0	0	0	0	0	0	0	0	0	0	0
P82914	28S ribosomal protein S15, mitochondrial	MRPS15	4	4	75	0	0	0	0	0	0	0	0	0	0	0	0	0	0	0	0	0	0	0	0	0	0	0	0	0	0	0	0	0	0	0	0	0	0	0	0	0	0	0	0	0	0	0	0
Q9Y3D3	28S ribosomal protein S16, mitochondrial	MRPS16	571	72	26	0	0	0.0895374	0.0895374	0.0895374	0	0	0.468931	0.840043	1	0.531069	0.159957	0	0	0	0	0	0	0	0	0	0	0	0	0	0	0	0	0	0	0	0	0	0	0	0	0	0	0	0	0	0	0	0
Q9Y2R5	28S ribosomal protein S17, mitochondrial	MRPS17	4	17	75	0	0	0	0	0	0	0	0.121443	0.333333	0.40304	0.545224	0.333333	0.263626	0	0	0	0	0	0	0	0	0	0	0	0	0	0	0	0	0	0	0	0	0	0	0	0	0	0	0	0	0	0	0
Q9NVS2;Q9NVS2-2;Q9NVS2-3	28S ribosomal protein S18a, mitochondrial	MRPS18A	4	4	26	0	0	0	0	0	0	0	0	0	0	0	0	0	0	0	0	0	0	0	0	0	0	0	0	0	0	0	0	0	0	0	0	0	0	0	0	0	0	0	0	0	0	0	0
Q9Y676	28S ribosomal protein S18b, mitochondrial	MRPS18B	571	8	163	0.0285201	0.0190134	0.0738818	0.0858187	0.12493	0.0700614	0.0894446	0.270537	0.69345	1	0.907707	0.507443	0.156532	0.0324921	0.0123558	0.00907703	0.0052069	0.00269325	0	0	0	0	0	0	0	0	0	0	0	0	0	0	0	0	0	0	0	0	0	0	0	0	0	0
Q9Y399	28S ribosomal protein S2, mitochondrial	MRPS2	16	4	250	0	0	0	0	0	0	0	0	0	0	0	0	0	0	0	0	0	0	0	0	0	0	0	0	0	0	0	0	0	0	0	0	0	0	0	0	0	0	0	0	0	0	0	0
P82921	28S ribosomal protein S21, mitochondrial	MRPS21	224	8	164	0	0	0	0	0	0	0	0.0557889	0.446185	0.916028	0.999848	0.621861	0.152018	0.0124092	0	0	0	0	0	0	0	0	0	0	0	0	0	0	0	0	0	0	0	0	0	0	0	0	0	0	0	0	0	0
P82650;P82650-2	28S ribosomal protein S22, mitochondrial	MRPS22	454	8	66	0.00508799	0.0071916	0.049421	0.089815	0.109527	0.0857575	0.083226	0.263234	0.735987	1	0.898408	0.42688	0.131118	0.0304722	0.0128613	0.00335575	0.00207513	0	0	0	0	0	0	0	0	0	0	0	0	0	0	0	0	0	0	0	0	0	0	0	0	0	0	0
Q9Y3D9	28S ribosomal protein S23, mitochondrial	MRPS23	517	8	14	0	0	0.00658667	0.0226454	0.0356145	0.051426	0.105536	0.315214	0.707517	1	0.914153	0.569042	0.239362	0.105563	0.0368616	0.0109324	0.0079308	0.00704162	0	0	0	0	0	0	0	0	0	0	0	0	0	0	0	0	0	0	0	0	0	0	0	0	0	0
Q96EL2	28S ribosomal protein S24, mitochondrial	MRPS24	571	8	92	0	0	0	0	0	0	0.0235977	0.151454	0.43682	0.653999	0.654831	0.369465	0.128688	0	0	0	0	0	0	0	0	0	0	0	0	0	0	0	0	0	0	0	0	0	0	0	0	0	0	0	0	0	0	0
P82663;P82663-2;P82663-3	28S ribosomal protein S25, mitochondrial	MRPS25	571	8	163	0.0192596	0.0335072	0.0697589	0.126345	0.141945	0.140809	0.155799	0.251091	0.496547	0.666667	0.60351	0.322938	0.0684028	0	0	0	0	0	0	0	0	0	0	0	0	0	0	0	0	0	0	0	0	0	0	0	0	0	0	0	0	0	0	0
Q9BYN8	28S ribosomal protein S26, mitochondrial	MRPS26	517	8	311	0	0.0218009	0.0771865	0.186292	0.21455	0.159165	0.0776704	0.198472	0.606598	0.938485	0.913473	0.569237	0.229498	0.0997934	0.0359043	0.0161446	0	0	0	0	0	0	0	0	0	0	0	0	0	0	0	0	0	0	0	0	0	0	0	0	0	0	0	0
Q92552;Q92552-2	28S ribosomal protein S27, mitochondrial	MRPS27	517	72	571	0.00777771	0.00518514	0.0797082	0.143787	0.221575	0.183206	0.203693	0.37249	0.811902	1	0.870513	0.409645	0.13947	0.0223721	0.00587381	0.00115908	0.00115908	0	0	0	0	0	0	0	0	0	0	0	0	0	0	0	0	0	0	0	0	0	0	0	0	0	0	0
Q9Y2Q9	28S ribosomal protein S28, mitochondrial	MRPS28	571	72	75	0	0.00312234	0.0263236	0.0657815	0.093579	0.114198	0.179083	0.386293	0.772419	1	0.842022	0.43641	0.108625	0.0411319	0.0167976	0.0126586	0	0	0	0	0	0	0	0	0	0	0	0.0870438	0.119736	0.152719	0.0919898	0.0830501	0.0500676	0.0830363	0.0592837	0.0592837	0	0	0	0	0	0	0	0
P51398;P51398-3;P51398-2	28S ribosomal protein S29, mitochondrial	DAP3	517	72	296	0.0209607	0.0274644	0.147713	0.166569	0.176784	0.118973	0.212473	0.461427	0.774135	1	0.847187	0.512408	0.187861	0.0733987	0.0324929	0.0166562	0.0135637	0.00586483	0.00229117	0	0	0	0	0	0	0	0	0	0	0	0	0	0	0	0	0	0	0	0	0	0	0	0	0
Q9NP92	28S ribosomal protein S30, mitochondrial	MRPS30	454	72	311	0.0250868	0.0167245	0.0104279	0.00651298	0.00651298	0.0518006	0.135199	0.445096	0.827927	1	0.796389	0.408473	0.146488	0.040203	0	0	0	0	0	0	0	0	0	0	0	0	0	0	0	0	0	0	0	0	0	0	0	0	0	0	0	0	0	0
Q92665	28S ribosomal protein S31, mitochondrial	MRPS31	73	8	538	0	0	0	0.0146363	0.0267479	0.0499313	0.119016	0.361679	0.72943	1	0.911483	0.568077	0.226917	0.0606602	0.0131314	0	0	0	0	0	0	0	0	0	0	0	0	0	0	0	0	0	0	0	0	0	0	0	0	0	0	0	0	0.0179672
Q9Y291	28S ribosomal protein S33, mitochondrial	MRPS33	224	8	164	0	0	0	0	0	0	0.0920052	0.316144	0.773543	1	0.939736	0.496296	0.177834	0.0139591	0	0	0	0	0	0	0	0	0	0	0	0	0	0	0	0	0	0	0	0	0	0	0	0	0	0	0	0	0	0
P82930	28S ribosomal protein S34, mitochondrial	MRPS34	224	93	92	0	0.00743092	0.097825	0.296102	0.421842	0.412012	0.291121	0.443994	0.67799	0.957917	0.761541	0.48154	0.131778	0.0473838	0.0168245	0.00927473	0.00399958	0	0	0	0	0	0	0	0	0	0	0	0	0	0	0	0	0	0	0	0	0	0	0	0	0	0	0
P82673;P82673-2	28S ribosomal protein S35, mitochondrial	MRPS35	517	8	212	0	0	0	0	0	0.00638778	0.0449242	0.262373	0.67318	1	0.918184	0.546237	0.187069	0.0536762	0.0084282	0.00223929	0	0	0	0	0	0	0	0	0	0	0	0	0	0	0	0	0	0	0	0	0	0	0	0	0	0	0	0
P82909	28S ribosomal protein S36, mitochondrial	MRPS36	25	70	221	0	0	0	0	0	0	0	0	0	0	0	0	0	0	0	0	0	0	0	0	0	0.19703	0.19703	0.19703	0	0	0.333333	0.333333	0.333333	0	0	0.333333	0.333333	0.333333	0	0	0	0	0	0	0	0	0	0
P82675;P82675-2	28S ribosomal protein S5, mitochondrial	MRPS5	571	72	79	0	0.00782366	0.0205892	0.0333897	0.0436124	0.0528977	0.116386	0.345556	0.775541	1	0.853783	0.40794	0.107192	0.00619208	0	0	0	0	0	0	0	0	0	0	0	0	0	0	0	0	0	0	0	0	0	0	0	0	0	0	0	0	0	0
Q9Y2R9	28S ribosomal protein S7, mitochondrial	MRPS7	571	72	26	0.0439978	0.0520373	0.0520373	0.0591638	0.0364584	0.0548933	0.0449874	0.407498	0.829661	1	0.729703	0.353456	0.180048	0.0878336	0.0234833	0	0	0	0	0	0	0	0	0	0	0	0	0	0	0	0	0	0	0	0	0	0	0	0	0	0	0	0	0
P82933	28S ribosomal protein S9, mitochondrial	MRPS9	517	72	210	0	0	0.00670624	0.11735	0.257895	0.325291	0.354333	0.533376	0.873533	1	0.813292	0.454032	0.218393	0.0893621	0.0387612	0.0116171	0.00992504	0.00552667	0.00215692	0	0	0	0	0	0	0	0	0	0	0	0	0	0	0	0	0	0	0	0	0	0	0	0	0
Q96SZ5	2-aminoethanethiol dioxygenase	ADO	205	101	12	0	0	0	0	0	0	0	0	0	0	0	0	0	0	0	0	0	0	0	0	0	0	0	0	0	0	0	0.0576754	0.332938	0.587848	0.666667	0.391404	0.136494	0	0	0	0	0	0	0	0	0	0	0
O43598;O43598-2	2-deoxynucleoside 5-phosphate N-hydrolase 1	DNPH1	179	18	12	0	0	0	0	0	0	0	0	0	0	0	0	0	0	0	0	0	0	0	0	0	0	0	0	0	0.145235	0.75157	1	0.854765	0.24843	0	0	0	0	0	0	0	0	0	0	0	0	0	0
Q02218;Q02218-2;Q02218-3	2-oxoglutarate dehydrogenase, mitochondrial	OGDH	580	114	356	0	0	0	0	0.021495	0.219178	0.656362	0.952244	0.987442	0.668221	0.382686	0.270213	0.245565	0.239676	0.13613	0.0605768	0.0640402	0.180712	0.311277	0.385076	0.391206	0.346277	0.268505	0.12884	0.0254429	0	0	0	0	0	0	0	0	0	0	0	0	0	0	0	0	0	0	0
Q9ULD0;Q9ULD0-2;Q9ULD0-3	2-oxoglutarate dehydrogenase-like, mitochondrial	OGDHL	312	4	396	0	0	0	0	0	0	0	0	0	0	0	0	0	0	0	0	0	0	0	0	0	0	0	0	0	0	0	0	0	0	0	0	0	0	0	0	0	0	0	0	0	0	0	0
P12694;P12694-2	2-oxoisovalerate dehydrogenase subunit alpha, mitochondrial	BCKDHA	396	4	364	0	0	0	0	0	0	0	0	0	0	0	0	0	0	0	0	0	0	0	0	0	0	0	0	0	0	0	0	0	0	0	0	0	0	0	0	0	0	0	0	0	0	0	0
O95861;O95861-4;O95861-2;O95861-3	3(2),5-bisphosphate nucleotidase 1	BPNT1	86	43	239	0	0	0	0	0	0	0	0	0	0	0	0	0	0	0	0	0	0	0	0	0	0	0	0	0	0.000541946	0.00554562	0.093903	0.533849	0.970239	0.978593	0.557483	0.116089	0.0810734	0.0616954	0.0616954	0	0	0	0	0.527931	0.511834	0.492116	0.452477
Q8IV48	3-5 exoribonuclease 1	ERI1	138	4	386	0	0	0	0	0	0	0	0	0	0	0	0	0	0	0	0	0	0	0	0	0	0	0	0	0	0	0	0	0	0	0	0	0	0	0	0	0	0	0	0	0	0	0	0
Q9BYD6	39S ribosomal protein L1, mitochondrial	MRPL1	517	72	14	0	0	0	0.0207463	0.0334653	0.0884119	0.21802	0.573587	0.914485	1	0.715341	0.332924	0.0994758	0.0158487	0.00242195	0	0	0	0	0	0	0	0	0	0	0	0.0564865	0.119074	0.13759	0.0811036	0.035405	0.0168887	0.0168887	0	0	0	0	0	0	0	0	0	0	0
Q9Y3B7;Q9Y3B7-2;Q9Y3B7-3	39S ribosomal protein L11, mitochondrial	MRPL11	477	17	26	0	0	0.190063	0.244591	0.333333	0.350344	0.51021	0.573618	0.478561	0.264167	0.112017	0	0	0	0	0	0	0	0	0	0	0	0	0	0	0	0	0	0	0	0	0	0	0	0	0	0	0	0	0	0	0	0	0
P52815	39S ribosomal protein L12, mitochondrial	MRPL12	369	93	79	0.192135	0.178956	0.186131	0.159182	0.187125	0.283125	0.450713	0.748145	0.94593	0.958726	0.66887	0.359079	0.139158	0.0655707	0.0380718	0.0216847	0.0111827	0.00917654	0.00483518	0.00254015	0	0	0	0	0.0439655	0.384804	0.500774	0.53209	0.226679	0.122647	0.0595719	0.0378703	0.0602304	0.0697927	0.0639326	0.0373924	0.0156232	0.00775717	0.012107	0.0181605	0.00233845	0.00155897	0	0
Q9BYD1	39S ribosomal protein L13, mitochondrial	MRPL13	369	72	163	0	0	0	0	0.0202963	0.0712397	0.250162	0.509389	0.86774	1	0.819375	0.42412	0.115164	0.0162661	0.00222658	0	0	0	0	0	0	0	0	0	0	0	0	0	0	0	0	0	0	0	0	0	0	0	0	0	0	0	0	0
Q6P1L8	39S ribosomal protein L14, mitochondrial	MRPL14	4	15	164	0.333333	0.222222	0.222222	0	0	0	0	0	0	0	0	0	0	0	0	0	0	0	0	0	0	0	0	0	0	0	0	0	0	0	0	0	0	0	0	0	0	0	0	0	0	0	0	0
Q9P015	39S ribosomal protein L15, mitochondrial	MRPL15	369	72	14	0	0	0	0.0420988	0.130769	0.273714	0.487493	0.810495	1	0.890399	0.547949	0.228494	0.0930527	0.0238313	0.0108352	0	0	0	0	0	0	0	0	0	0	0	0	0	0	0	0	0	0	0	0	0	0	0	0	0	0	0	0	0
Q9NRX2	39S ribosomal protein L17, mitochondrial	MRPL17	571	72	26	0	0	0	0	0	0.140615	0.3293	0.570027	0.656415	0.655074	0.506649	0.286753	0.0994088	0.00710687	0	0	0	0	0	0	0	0	0	0	0	0	0	0	0	0	0	0	0	0	0	0	0	0	0	0	0	0	0	0
Q9H0U6	39S ribosomal protein L18, mitochondrial	MRPL18	571	8	26	0	0	0	0	0	0	0	0.184326	0.478344	0.666667	0.567833	0.273815	0.0854923	0	0	0	0	0	0	0	0	0	0	0	0	0	0	0	0	0	0	0	0	0	0	0	0	0	0	0	0	0	0	0
P49406	39S ribosomal protein L19, mitochondrial	MRPL19	517	8	167	0	0	0	0	0	0.110616	0.165305	0.422663	0.574542	0.666667	0.469462	0.206967	0.060154	0	0	0	0	0	0	0	0	0	0	0	0	0	0	0	0	0	0	0	0	0	0	0	0	0	0	0	0	0	0	0
Q5T653	39S ribosomal protein L2, mitochondrial	MRPL2	571	72	26	0	0	0	0	0	0	0.0427144	0.2222	0.871606	1	0.840224	0.190818	0.0197095	0	0	0	0	0	0	0	0	0	0	0	0	0	0	0	0	0	0	0	0	0	0	0	0	0	0	0	0	0	0	0
Q9BYC9;Q9BYC9-2	39S ribosomal protein L20, mitochondrial	MRPL20	224	8	164	0	0	0	0	0	0	0.0443663	0.319092	0.710497	1	0.907476	0.542876	0.209007	0.0268053	0	0	0	0	0	0	0	0	0	0	0	0	0	0	0	0	0	0	0	0	0	0	0	0	0	0	0	0	0	0
Q7Z2W9;Q7Z2W9-2	39S ribosomal protein L21, mitochondrial	MRPL21	571	72	26	0	0	0	0	0	0.0106446	0.169973	0.476741	0.882467	1	0.833393	0.443211	0.16635	0.0261884	0	0	0	0	0	0	0	0	0	0	0	0	0	0	0	0	0	0	0	0	0	0	0	0	0	0	0	0	0	0
Q9NWU5;Q9NWU5-3;Q9NWU5-2	39S ribosomal protein L22, mitochondrial	MRPL22	571	72	26	0	0.00277202	0.0063036	0.0105616	0.057317	0.116214	0.249364	0.634858	0.839507	0.890121	0.507374	0.246918	0.0588963	0.00662215	0	0	0	0	0	0	0	0	0	0	0	0	0	0	0	0	0	0	0	0	0	0	0	0	0	0	0	0	0	0
Q16540	39S ribosomal protein L23, mitochondrial	MRPL23	74	4	163	0	0	0	0	0	0	0	0	0	0	0	0	0	0	0	0	0	0	0	0	0	0	0	0	0	0	0	0	0	0	0	0	0	0	0	0	0	0	0	0	0	0	0	0
Q96A35	39S ribosomal protein L24, mitochondrial	MRPL24	517	8	167	0	0	0	0.00649483	0.00649483	0.0229997	0.0666971	0.249965	0.644616	0.666667	0.55545	0.162086	0.0898437	0.0177929	0	0	0	0	0	0	0	0	0	0	0	0	0	0	0	0	0	0	0	0	0	0	0	0	0	0	0	0	0	0
Q9P0M9	39S ribosomal protein L27, mitochondrial	MRPL27	571	8	164	0	0	0	0	0	0.0330675	0.095062	0.233917	0.483681	0.666667	0.583957	0.313327	0.068347	0.0122011	0	0	0	0	0	0	0	0	0	0	0	0	0	0	0	0	0	0	0	0	0	0	0	0	0	0	0	0	0	0
Q13084	39S ribosomal protein L28, mitochondrial	MRPL28	517	72	167	0	0	0.0156137	0.0327628	0.089122	0.156134	0.321159	0.591919	0.91891	1	0.798241	0.413046	0.149782	0.0244223	0	0	0	0	0	0	0	0	0	0	0	0	0	0	0	0	0	0	0	0	0	0	0	0	0	0	0	0	0	0
P09001	39S ribosomal protein L3, mitochondrial	MRPL3	369	72	271	0	0.00253059	0.00253059	0.00911186	0.00658127	0.061664	0.245333	0.593838	0.902268	0.994105	0.750597	0.418936	0.136849	0.031852	0	0	0	0	0	0	0	0	0	0	0	0	0	0	0	0	0	0	0	0	0	0	0	0	0	0	0	0	0	0
Q8TCC3;Q8TCC3-2;Q8TCC3-3	39S ribosomal protein L30, mitochondrial	MRPL30	13	72	12	0	0	0	0	0	0	0.0234244	0.400363	0.749204	1	0.716002	0.367161	0.0929403	0	0	0	0	0	0	0	0	0	0	0	0	0	0	0	0	0	0	0	0	0	0	0	0	0	0	0	0	0	0	0
Q9BYC8	39S ribosomal protein L32, mitochondrial	MRPL32	571	8	4	0	0	0	0	0	0	0.0500374	0.342184	0.569386	0.666667	0.438799	0.25253	0.105212	0.0409327	0	0	0	0	0	0	0	0	0	0	0	0	0	0	0	0	0	0	0	0	0	0	0	0	0	0	0	0	0	0
Q9BZE1	39S ribosomal protein L37, mitochondrial	MRPL37	517	29	14	0	0	0.00332527	0.00332527	0.00545653	0.0107675	0.0595784	0.235868	0.513804	0.666667	0.552816	0.602821	0.402627	0.338056	0.00147962	0	0	0	0	0	0	0	0	0	0	0	0	0	0	0	0	0	0	0	0	0	0	0	0	0	0	0	0	0
Q96DV4;Q96DV4-2	39S ribosomal protein L38, mitochondrial	MRPL38	571	72	79	0	0	0.00452808	0.0131189	0.0431918	0.114698	0.275984	0.589249	0.902353	1	0.752646	0.371312	0.103788	0.00780349	0	0	0	0	0	0	0	0	0	0	0	0	0	0	0	0	0	0	0	0	0	0	0	0	0	0	0	0	0	0
Q9NYK5;Q9NYK5-2	39S ribosomal protein L39, mitochondrial	MRPL39	517	72	296	0	0	0	0	0.00239233	0.120998	0.272651	0.654431	0.823262	0.887998	0.594257	0.320565	0.107819	0.017388	0.00364384	0	0	0	0	0	0	0	0	0	0	0	0	0	0.0225637	0.0490402	0.0696972	0.0471336	0.020657	0	0	0	0	0	0	0	0	0	0	0
Q9BYD3;Q9BYD3-2	39S ribosomal protein L4, mitochondrial	MRPL4	517	72	167	0.0180749	0.0165008	0.0165008	0.00445087	0.041164	0.107027	0.232898	0.470292	0.851261	1	0.850263	0.44734	0.185463	0.0566424	0.0127336	0	0	0	0	0	0	0	0	0	0	0	0	0	0	0	0	0	0	0	0	0	0	0	0	0	0	0	0	0
Q9NQ50	39S ribosomal protein L40, mitochondrial	MRPL40	252	4	102	0	0	0	0	0	0	0	0	0	0	0	0	0	0	0	0	0	0	0	0	0	0	0	0	0	0	0	0	0	0	0	0	0	0	0	0	0	0	0	0	0	0	0	0
Q8IXM3	39S ribosomal protein L41, mitochondrial	MRPL41	571	8	79	0	0	0	0.0173911	0.0274725	0.0542095	0.114588	0.349204	0.530637	0.666667	0.481151	0.272981	0.0591816	0	0	0	0	0	0	0	0	0	0	0	0	0	0	0	0	0	0	0	0	0	0	0	0	0	0	0	0	0	0	0
Q9Y6G3	39S ribosomal protein L42, mitochondrial	MRPL42	13	72	12	0	0	0	0	0.0177641	0.0388919	0.142143	0.360042	0.801103	0.990987	0.84491	0.409398	0.116262	0.0266755	0	0	0	0	0	0	0	0	0	0	0	0	0	0	0	0	0	0	0	0	0	0	0	0	0	0	0	0	0	0
Q8N983-4;Q8N983;Q8N983-3;Q8N983-2;Q8N983-6;Q8N983-7	39S ribosomal protein L43, mitochondrial	MRPL43	571	8	163	0	0	0	0	0	0.0143521	0.107669	0.268956	0.57448	0.661134	0.580515	0.277452	0.0974806	0.016813	0	0	0	0	0	0	0	0	0	0	0	0	0	0	0	0	0	0	0	0	0	0	0	0	0	0	0	0	0	0
Q9H9J2	39S ribosomal protein L44, mitochondrial	MRPL44	369	72	271	0.0180049	0.0185382	0.0185382	0.0065349	0.0239522	0.120962	0.262122	0.572763	0.858577	1	0.779338	0.474605	0.195809	0.0818789	0.00378772	0	0	0	0	0	0	0	0	0	0	0	0	0	0	0	0	0	0	0	0	0	0	0	0	0	0	0	0	0
Q9BRJ2	39S ribosomal protein L45, mitochondrial	MRPL45	454	72	346	0	0	0	0	0	0.0452295	0.130587	0.405373	0.848798	0.992454	0.797064	0.351246	0.140225	0.0608294	0.0179933	0	0	0	0	0	0	0	0	0	0	0	0	0	0	0	0	0	0	0	0	0	0	0	0	0	0	0	0	0
Q9H2W6	39S ribosomal protein L46, mitochondrial	MRPL46	517	72	296	0.0367593	0.0354157	0.0420798	0.0547535	0.100905	0.190894	0.338285	0.68272	0.981339	0.975619	0.653476	0.284404	0.105553	0.0261999	0	0	0	0	0	0	0	0	0	0	0	0	0.0102319	0.106244	0.169413	0.233153	0.146288	0.0831193	0.00914772	0	0	0	0	0	0	0	0	0	0	0
Q9HD33;Q9HD33-2	39S ribosomal protein L47, mitochondrial	MRPL47	571	72	75	0	0	0	0.00476557	0.00476557	0.0262931	0.0515616	0.36299	0.745917	1	0.744696	0.35054	0.0664234	0.0102986	0	0	0	0	0	0	0	0	0	0	0	0	0	0	0	0	0	0	0	0	0	0	0	0	0	0	0	0	0	0
Q96GC5;Q96GC5-3	39S ribosomal protein L48, mitochondrial	MRPL48	517	72	14	0	0	0	0	0	0.0613531	0.254644	0.619815	0.948935	0.979364	0.674429	0.299275	0.0755545	0.0153183	0	0	0	0	0	0	0	0	0	0	0	0	0	0	0	0	0	0	0	0	0	0	0	0	0	0	0	0	0	0
Q13405	39S ribosomal protein L49, mitochondrial	MRPL49	571	72	26	0.0366427	0.0302918	0.0224125	0.00793603	0.0441946	0.0990047	0.197991	0.45154	0.820031	1	0.802299	0.416572	0.143557	0.0455875	0.0101993	0.00218646	0.00218646	0	0	0	0	0	0	0	0	0	0	0.00541302	0.040012	0.138979	0.290577	0.354599	0.315133	0.187805	0.0980395	0.0385392	0.00885567	0	0	0	0	0	0	0
Q8N5N7;Q8N5N7-2	39S ribosomal protein L50, mitochondrial	MRPL50	650	72	144	0	0	0	0.039643	0.178473	0.284576	0.401907	0.667535	0.931772	1	0.683306	0.343771	0.120302	0.032538	0.00173433	0	0	0	0	0	0	0	0	0	0	0	0	0	0	0	0	0	0	0	0	0	0	0	0	0	0	0	0	0
Q4U2R6	39S ribosomal protein L51, mitochondrial	MRPL51	13	8	12	0	0	0	0	0	0	0	0.255269	0.668627	1	0.853067	0.439709	0.108337	0	0	0	0	0	0	0	0	0	0	0	0	0	0	0	0	0	0	0	0	0	0	0	0	0	0	0	0	0	0	0
Q96EL3	39S ribosomal protein L53, mitochondrial	MRPL53	50	26	14	0	0	0	0	0	0.00169627	0.00677142	0.0497932	0.0807921	0.113064	0.0700427	0.0373476	0	0	0	0	0	0	0	0	0	0	0	0	0	0	0	0	0.00216718	0.0135464	0.0306434	0.164375	0.742404	1	0.906143	0.331482	0.056789	0.0147472	0	0	0	0	0	0
Q7Z7F7;Q7Z7F7-2	39S ribosomal protein L55, mitochondrial	MRPL55	517	8	210	0	0	0	0	0	0	0.0361575	0.235464	0.687694	0.950155	0.890917	0.455918	0.1573	0.0172313	0	0	0	0	0	0	0	0	0	0	0	0	0	0	0	0	0	0	0	0	0	0	0	0	0	0	0	0	0	0
Q9BYD2	39S ribosomal protein L9, mitochondrial	MRPL9	369	72	271	0	0	0	0.0142429	0.0711	0.0978075	0.208005	0.486989	0.882938	1	0.734752	0.327706	0.0914682	0.0208745	0.00526505	0	0	0	0	0	0	0	0	0	0	0	0	0	0	0	0	0	0	0	0	0	0	0	0	0	0	0	0	0
Q99714;Q99714-2	3-hydroxyacyl-CoA dehydrogenase type-2	HSD17B10	446	184	167	0.0517791	0.0446013	0.032905	0.025117	0.0227368	0.0403543	0.0351991	0.0274974	0	0	0	0	0.000325626	0.000778302	0.0142348	0.0560396	0.172201	0.455639	0.76876	0.870549	0.985063	0.900315	0.801606	0.417686	0.168151	0.203806	0.423416	0.564131	0.49701	0.35483	0.372431	0.412119	0.415057	0.336269	0.232964	0.125108	0.0365799	0.0272985	0.0272985	0.0229944	0	0	0	0
P31937	3-hydroxyisobutyrate dehydrogenase, mitochondrial	HIBADH	466	14	167	0	0	0	0	0	0	0	0	0	0	0	0	0	0	0	0	0	0	0	0	0	0	0	0.890404	1	1	0.109596	0	0	0	0	0	0	0	0	0	0	0	0	0	0	0	0	0
Q6NVY1;Q6NVY1-2	3-hydroxyisobutyryl-CoA hydrolase, mitochondrial	HIBCH	267	28	340	0	0	0	0	0	0	0	0	0	0	0	0	0	0	0	0	0	0	0	0	0	0	0	0	0	0.00878567	0.0300544	0.29281	0.806364	1	0.786083	0.271789	0.0606019	0.0117633	0.00371743	0	0	0	0	0	0	0	0	0
P42765	3-ketoacyl-CoA thiolase, mitochondrial	ACAA2	388	14	203	0.0265057	0.0298043	0.0160908	0.0121339	0	0	0	0	0	0	0	0	0	0	0	0	0	0	0	0.00159986	0.00667753	0.043747	0.392653	0.852862	1	0.664929	0.202844	0.0186364	0.00320139	0	0	0	0	0	0	0	0	0	0	0	0.00109745	0.000731637	0	0
P09110;P09110-2	3-ketoacyl-CoA thiolase, peroxisomal	ACAA1	96	64	93	0.55421	0.461825	0.346805	0.092352	0	0	0	0	0	0	0	0	0	0	0	0	0	0	0	0	0	0	0	0	0	0	0	0.190215	0.544489	0.85086	0.795317	0.441042	0.134672	0	0	0	0	0	0	0	0	0	0	0
P25325-2;P25325	3-mercaptopyruvate sulfurtransferase	MPST	324	43	313	0	0	0	0	0	0	0	0	0	0	0	0	0	0	0	0	0	0	0	0	0	0	0	0	0	0	0.00104331	0.0723866	0.426368	0.912309	0.99538	0.689355	0.216631	0.0676042	0.0212109	0.00695101	0.00156245	0	0	0	0.37074	0.379936	0.367299	0.365541
P46783;Q9NQ39	40S ribosomal protein S10	RPS10	477	59	92	0.191665	0.13162	0.0832692	0.181174	0.488178	0.737113	0.934815	0.858415	0.644612	0.391494	0.18645	0.102596	0.0632623	0.0391728	0.0252006	0.0146122	0.0203702	0.0248268	0.0221956	0.0111229	0.00203347	0.000375512	0.000375512	0	0	0	0	0.000550169	0.000550169	0.000550169	0.0100711	0.0433297	0.383222	0.481744	0.45658	0.129818	0.0417963	0.0620521	0.0775558	0.0854766	0.0290709	0.0316725	0.0415164	0.0471936
P62280	40S ribosomal protein S11	RPS11	477	59	75	0.0565118	0.0688231	0.135508	0.396836	0.692508	0.864445	0.988753	0.865654	0.792979	0.467296	0.29061	0.120772	0.0945718	0.0707814	0.0631205	0.00478015	0.0134229	0.0118882	0.0118882	0	0	0	0	0	0	0	0	0	0	0	0	0	0	0	0	0	0	0	0	0	0.0136439	0.0114443	0.0113176	0.00893213
P25398	40S ribosomal protein S12	RPS12	443	40	79	0	0	0	0.00114733	0.0293513	0.128643	0.373514	0.644026	0.808974	0.644568	0.407613	0.198638	0.151021	0.117645	0.0948131	0.0850373	0.0770454	0.0664206	0.104707	0.156903	0.154766	0.0987773	0.0282403	0.00857022	0.00205355	0	0	0.0730338	0.203231	0.339504	0.500806	0.486871	0.354614	0.132724	0.0245424	0.0404172	0.0451754	0.0678348	0.0631244	0.0688798	0.0191386	0.0187859	0.0213587	0.0239828
P62277	40S ribosomal protein S13	RPS13	477	77	92	0.120227	0.15542	0.375123	0.700893	0.939653	0.980741	0.915621	0.885962	0.722103	0.44984	0.188216	0.0820074	0.0457012	0.0273825	0.0152824	0.0103771	0.0073201	0.00309493	0.00250279	0.00141974	0.00131792	0.000611279	0.000325195	0	0	0	0	0	0	0	0	0	0	0	0	0	0	0	0	0	0.0685988	0.0650365	0.0681225	0.0701018
P62263	40S ribosomal protein S14	RPS14	564	59	500	0.018145	0.0248729	0.144709	0.364348	0.613896	0.849878	1	0.934957	0.692219	0.362321	0.181365	0.0759208	0.0343875	0.0203252	0.00927918	0.00470891	0.00311736	0.00193999	0.00124338	0.000736145	0.000304799	0.000304799	0.000290854	0.000319437	0.000578975	0.000428862	0.000872911	0.000613373	0.00140439	0.00130082	0.00336916	0.00404909	0.0104771	0.0252899	0.023819	0.0168812	0.00399616	0.00820315	0.0164503	0.0186812	0.0340197	0.0403882	0.0536254	0.0646349
P62841	40S ribosomal protein S15	RPS15	477	59	26	0.013138	0.0195933	0.0841171	0.318299	0.597424	0.907235	1	0.933605	0.656974	0.359477	0.153622	0.0605293	0.0300469	0.0146261	0.00992681	0.00730891	0.00764145	0.007882	0.00751916	0.00515795	0.00258026	0.000260322	0	0.00189655	0.00763655	0.0126265	0.0124499	0.00670992	0.00171993	0	0	0	0	0	0	0	0	0	0	0	0.00544735	0.00410613	0.00432862	0.0051987
P62244	40S ribosomal protein S15a	RPS15A	477	77	164	0.060845	0.086041	0.353021	0.667191	0.870074	0.911941	0.958433	0.939488	0.777791	0.476379	0.272645	0.129715	0.05363	0.0288056	0.0088156	0.00234685	0.00149059	0.00234761	0.000857017	0.000857017	0	0	0	0	0	0	0	0	0	0	0	0	0	0	0	0	0	0	0	0	0.0199603	0.0172492	0.015829	0.0108205
P62249	40S ribosomal protein S16	RPS16	477	59	26	0.0820298	0.0826509	0.190086	0.406874	0.563356	0.772921	0.89869	0.98329	0.745017	0.436432	0.188476	0.092189	0.0291359	0.00870245	0.0012018	0.00156403	0.0011897	0.000936304	0.0045299	0.00467552	0.00438409	0.000620479	0.000192212	0.000192212	0	0	0	0	0	0	0	0	0	0	0	0	0	0	0	0	0.0201432	0.0172427	0.0163322	0.0149738
P08708;P0CW22	40S ribosomal protein S17;40S ribosomal protein S17-like	RPS17;RPS17L	367	77	5	0.134902	0.119887	0.209616	0.359155	0.593518	0.795931	0.921225	1	0.806892	0.572751	0.267202	0.135885	0.0980039	0.0930119	0.166637	0.255115	0.29828	0.224508	0.119228	0.0543702	0.0409769	0.0523948	0.0884357	0.12065	0.133398	0.0924409	0.0435784	0.00594307	0	0	0	0	0.00300345	0.012795	0.0216566	0.0264842	0.0203331	0.0256697	0.0266174	0.0344653	0.0414338	0.0568471	0.0756349	0.0946239
P62269	40S ribosomal protein S18	RPS18	488	93	75	0.269804	0.279532	0.291157	0.300534	0.252743	0.314895	0.577063	0.932606	0.958002	0.728334	0.374145	0.20053	0.107351	0.0662276	0.040299	0.0281336	0.0233924	0.0242512	0.0362889	0.0447635	0.0379057	0.0212473	0.00541249	0.00285595	0	0	0.0003477	0.0003477	0.0003477	0	0	0	0	0.00710629	0.0142678	0.0142678	0.0197727	0.0329766	0.0572113	0.0669002	0.0165721	0.0158641	0.0194711	0.0216804
P39019	40S ribosomal protein S19	RPS19	488	59	164	0.0940739	0.06923	0.095634	0.257846	0.388385	0.545799	0.725161	0.958364	0.946712	0.730411	0.43671	0.257649	0.148691	0.0844227	0.0426761	0.0221324	0.0120557	0.0123674	0.0126483	0.0113964	0.0112777	0.00888668	0.0135898	0.0160513	0.0132042	0.00754393	0.00451332	0.00451332	0.00451332	0.00104382	0.00104382	0.00104382	0	0.00602795	0.0156789	0.0232918	0.0278514	0.030336	0.04544	0.0522787	0.0156444	0.0136179	0.0134755	0.0123808
P15880	40S ribosomal protein S2	RPS2	367	59	102	0.0947442	0.10604	0.206516	0.359647	0.520714	0.627762	0.813681	0.97173	1	0.729874	0.408224	0.165868	0.0746172	0.0384292	0.0173377	0.00881143	0.00641161	0.00556953	0.00701026	0.0108504	0.0183543	0.0193462	0.0144582	0.00546697	0.00117354	0.0004659	0	0	0	0	0	0	0	0.0061855	0.00707958	0.0081596	0.0124655	0.0130243	0.017446	0.0104318	0.029422	0.0359551	0.0481297	0.0625147
P60866;P60866-2	40S ribosomal protein S20	RPS20	554	161	402	0.0675113	0.0497526	0.0168964	0.02179	0.0477847	0.115305	0.201751	0.282341	0.287516	0.252596	0.199686	0.186636	0.177565	0.17235	0.149433	0.124956	0.124181	0.13445	0.18366	0.197254	0.239305	0.227984	0.229592	0.230203	0.164342	0.122365	0.0495045	0.0628049	0.0608735	0.0620867	0.0842321	0.154445	0.211605	0.344981	0.430674	0.506304	0.52722	0.785763	0.77965	0.877502	0.0225156	0.0263786	0.0318718	0.0407147
P63220	40S ribosomal protein S21	RPS21	558	105	79	0.0672558	0.0463804	0.00932626	0.00154323	0	0	0	0	0	0	0	0	0	0	0	0	0	0	0	0	0.00181879	0.021489	0.101184	0.240637	0.414615	0.500896	0.502923	0.478207	0.542923	0.634499	0.76512	0.867648	0.963778	0.958867	0.688916	0.386524	0.148978	0.143386	0.280961	0.335795	0.0162923	0.017135	0.0197762	0.0207631
P62266	40S ribosomal protein S23	RPS23	488	94	489	0.407565	0.330188	0.38654	0.371861	0.343024	0.330018	0.327113	0.44607	0.417112	0.366697	0.287966	0.243558	0.166971	0.12989	0.0601837	0.0453164	0.039926	0.039926	0.0573373	0.029943	0.029943	0	0	0	0	0	0	0	0	0	0	0	0	0	0	0	0	0	0	0	0.0454231	0.0422173	0.0460362	0.0351874
P62847;P62847-2;P62847-3;P62847-4	40S ribosomal protein S24	RPS24	477	77	75	0.0500126	0.0947885	0.398612	0.757945	0.962274	0.946506	0.884899	0.831268	0.632304	0.375341	0.186644	0.0919687	0.047464	0.0275436	0.0162782	0.00825683	0.0069992	0.00639984	0.00485053	0.00308419	0.00146882	0.000504156	0	0	0	0	0	0	0	0	0	0	0	0	0	0	0	0	0	0	0.00920345	0.0100539	0.0119383	0.0153055
P62851	40S ribosomal protein S25	RPS25	488	72	75	0.109694	0.100964	0.0929029	0.0912879	0.124534	0.145421	0.453821	0.874467	1	0.740268	0.293834	0.146989	0.0944484	0.0675023	0.0504493	0.0373897	0.040307	0.0293234	0.0283506	0.0170868	0.00835612	0	0	0	0	0	0.00155373	0.00155373	0.00155373	0	0	0.00713702	0.0219654	0.0474943	0.046556	0.0317277	0.00619872	0	0.00285433	0.0042815	0.0156862	0.0152522	0.0166621	0.0180536
P62854;Q5JNZ5	40S ribosomal protein S26;Putative 40S ribosomal protein S26-like 1	RPS26;RPS26P11	488	93	92	0.128317	0.196248	0.23801	0.307418	0.279676	0.389023	0.53642	0.801006	0.995067	0.914994	0.572666	0.186649	0.00521956	0	0	0	0	0	0	0	0	0	0	0	0	0	0	0	0	0	0	0	0	0	0	0	0	0	0	0	0.0428753	0.0300195	0.045256	0.0269463
P42677	40S ribosomal protein S27	RPS27	488	12	164	0.248525	0.287188	0.43285	0.786061	0.776791	0.725675	0.525369	0.579236	0.553946	0.424913	0.294042	0.149982	0.0817018	0.0508529	0.0258043	0.00438144	0	0	0	0	0	0	0	0	0	0	0	0	0	0	0.00159881	0.00159881	0.163512	0.211356	0.23187	0.0699559	0.0205139	0	0	0	0.0440972	0.043292	0.0452084	0.0492555
Q71UM5	40S ribosomal protein S27-like	RPS27L	488	94	75	0	0.0752953	0.377938	0.603557	0.591371	0.363365	0.389423	0.721555	0.646918	0.395241	0	0	0	0	0	0	0	0	0	0	0	0	0	0	0	0	0	0	0	0	0	0	0	0	0	0	0	0	0	0	0.0378398	0.0379258	0.0409863	0.0460583
P62857	40S ribosomal protein S28	RPS28	247	84	26	0.00827441	0.00618633	0.00259562	0.000670064	0	0	0	0	0	0	0	0	0	0	0	0	0	0	0	0.00500804	0.0116443	0.0159027	0.0162055	0.0117892	0.00815365	0.00284281	0.0121655	0.0802506	0.192106	0.391073	0.65476	0.810139	0.959526	0.977016	0.798724	0.506941	0.210681	0.153268	0.147231	0.14041	0.0368253	0.0343981	0.0298396	0.0284358
P23396;P23396-2	40S ribosomal protein S3	RPS3	367	59	102	0.0759187	0.0780789	0.121749	0.283265	0.48482	0.724863	0.924855	1	0.87866	0.606613	0.375541	0.245568	0.217293	0.200119	0.16187	0.0971996	0.0562257	0.0569148	0.066817	0.072316	0.0719548	0.0646099	0.0633109	0.0575875	0.0513915	0.0394023	0.0236352	0.0124045	0.00645643	0.00362573	0.00462974	0.00989835	0.0179298	0.0221648	0.0189714	0.0153108	0.0147177	0.0182609	0.0222538	0.0236897	0.0243418	0.0294182	0.039455	0.0537932
P61247	40S ribosomal protein S3a	RPS3A	367	59	250	0.0467531	0.0591724	0.120532	0.222158	0.344	0.57621	0.820838	1	0.854598	0.574686	0.274106	0.130706	0.0551871	0.033718	0.0195118	0.0112421	0.00508573	0.00242419	0.00271205	0.00251864	0.00251864	0.000865856	0.00511691	0.00519748	0.0049407	8.05638e-05	0	0	0	0	0	0	0	0	0	0	0	0	0	0	0.0249904	0.031271	0.044075	0.0570305
P62701	40S ribosomal protein S4, X isoform	RPS4X	477	59	26	0.0497164	0.0560522	0.219045	0.499412	0.682102	0.771531	0.84569	0.941498	0.763164	0.440773	0.157078	0.0796792	0.0284547	0.0117559	0.00536092	0.00377649	0.00343084	0.00206723	0.00182234	0.00140051	0.00357798	0.00326287	0.00323638	0.00064677	0.000218617	0	0	0	0	0	0	0	0	0	0	0	0	0	0	0	0.0198463	0.0191976	0.0223989	0.0217372
P46782	40S ribosomal protein S5;40S ribosomal protein S5, N-terminally processed	RPS5	477	123	26	0.262785	0.211486	0.185238	0.355348	0.537009	0.638223	0.814222	0.938725	0.960872	0.725604	0.499323	0.336959	0.228939	0.15263	0.112347	0.0738021	0.0455144	0.0302337	0.0346965	0.0231134	0.0217513	0.0171318	0.0349966	0.029059	0.0408642	0.0607517	0.076816	0.0735294	0.0506292	0.0385121	0.0516939	0.0854231	0.109297	0.128532	0.119263	0.170556	0.352923	0.482224	0.483387	0.384073	0.00456174	0.0043116	0.00571702	0.00533963
P62753	40S ribosomal protein S6	RPS6	477	59	26	0.0767308	0.0964482	0.235398	0.350247	0.473733	0.634804	0.888784	1	0.832728	0.480804	0.233808	0.0885681	0.0593489	0.0411889	0.035667	0.0293062	0.0275889	0.0365407	0.0587143	0.0727751	0.0954359	0.0749056	0.0559249	0.0387292	0.037787	0.0295845	0.0102522	0	0	0	0	0.0256089	0.0488535	0.0783053	0.114275	0.0990202	0.0778626	0.030054	0.0312408	0.0344198	0.0221331	0.0198709	0.0246912	0.0230345
P62081	40S ribosomal protein S7	RPS7	150	77	341	0.0578927	0.0622244	0.322746	0.633113	0.861262	0.972281	0.968956	0.909631	0.602488	0.326047	0.161569	0.0925623	0.0553405	0.0379233	0.0317364	0.0291505	0.0276163	0.0365461	0.0470049	0.0510131	0.0408706	0.0290258	0.0651945	0.0685176	0.155582	0.156432	0.154237	0.0601583	0.0101087	0	0	0.00322734	0.00905977	0.0238059	0.0277439	0.0219114	0.00716533	0.0117555	0.0238758	0.0358137	0.0287718	0.0343472	0.0492675	0.0571824
P62241	40S ribosomal protein S8	RPS8	477	77	92	0.173903	0.187241	0.415076	0.759778	0.974468	0.954967	0.806758	0.784251	0.663961	0.471254	0.242365	0.12736	0.0684919	0.0386695	0.0200733	0.00977765	0.00620464	0.0041248	0.0039894	0.00278435	0.00162496	0	0	0	0	0	0	0	0	0.000552421	0.00128999	0.00446918	0.011708	0.0241701	0.0326024	0.0341138	0.0244661	0.0175012	0.0136969	0.0152173	0.0353396	0.0358458	0.0401439	0.0434127
P46781	40S ribosomal protein S9	RPS9	488	59	164	0.0785093	0.0868265	0.177742	0.334436	0.457903	0.600254	0.791115	0.960811	0.889285	0.611291	0.332188	0.166633	0.0771991	0.0365476	0.0262401	0.0244281	0.0264313	0.0386812	0.0495408	0.048543	0.0294289	0.00927282	0.000372152	0	0	0	0	0	0	0	0	0	0.00248493	0.00482215	0.00482215	0.00233722	0	0	0	0	0.029384	0.0269188	0.0276006	0.025663
P08865	40S ribosomal protein SA	RPSA	368	116	331	0.0570014	0.0414062	0.0158072	0.00520441	0.00192069	0.000274094	0.000121532	0	0	0	0	0	0	0	0	0	0	0.00139998	0.00428017	0.010469	0.0236681	0.0454528	0.12044	0.275272	0.672641	0.960431	0.952248	0.655616	0.38213	0.319806	0.311257	0.350358	0.415031	0.448074	0.39012	0.351985	0.307281	0.328647	0.282072	0.265322	0.0418095	0.0511853	0.0656921	0.0893361
Q9BRK5;Q9BRK5-6;Q9BRK5-4;Q9BRK5-3;Q9BRK5-2;Q9BRK5-5	45 kDa calcium-binding protein	SDF4	54	1	135	0.207866	0.138577	0	0	0	0	0	0	0	0	0	0	0	0	0	0	0	0	0.0223196	0.0610346	0.111173	0.293515	0.797628	0.984007	0.896425	0.511499	0.432578	0.365719	0.207817	0.0502217	0	0	0	0	0	0	0	0	0	0	0	0	0	0
P80404	4-aminobutyrate aminotransferase, mitochondrial	ABAT	4	4	4	0	0	0	0	0	0	0	0	0	0	0	0	0	0	0	0	0	0	0	0	0	0	0	0	0	0	0	0	0	0	0	0	0	0	0	0	0	0	0	0	0	0	0	0
P08195;P08195-3;P08195-4	4F2 cell-surface antigen heavy chain	SLC3A2	360	22	339	0.466436	0.58591	0.690028	0.574282	0.491957	0.274532	0.192629	0	0	0	0	0	0	0	0	0	0	0	0	0	0	0	0	0	0	0	0	0	0	0	0	0	0	0	0	0.0104548	0.0104548	0.0104548	0	0	0.0128553	0.0127007	0.0126713	0.0200598
P49189;P49189-2	4-trimethylaminobutyraldehyde dehydrogenase	ALDH9A1	514	14	460	0	0	0	0	0	0	0	0	0	0	0	0	0	0	0	0	0	0	0	0.00516785	0.0157307	0.0518106	0.431148	0.787575	1	0.765927	0.461929	0.293145	0.168128	0.108726	0.0312327	0.00939964	0.00580984	0.0115613	0.007979	0.0110206	0.00304164	0.00304164	0	0	0	0	0	0
Q8TCD5;Q8TCD5-2	5(3)-deoxyribonucleotidase, cytosolic type	NT5C	56	28	341	0	0	0	0	0	0	0	0	0	0	0	0	0	0	0	0	0	0	0	0	0	0	0	0	0	0.007076	0.137095	0.686853	0.988196	0.969209	0.452687	0.15787	0.0468384	0.013603	0	0	0	0	0.00679675	0.0101951	0.278738	0.31842	0.362709	0.228365
O43422;O43422-2	52 kDa repressor of the inhibitor of the protein kinase	PRKRIR	64	34	12	0	0	0	0	0	0	0	0	0	0	0	0	0	0	0	0	0	0	0	0	0.0658036	0.901452	1	0.934196	0.0985478	0	0	0	0	0	0	0	0	0	0	0	0	0	0	0	0	0	0	0
Q9NUQ2	1-acyl-sn-glycerol-3-phosphate acyltransferase epsilon	AGPAT5	138	4	63	0	0	0	0	0	0	0	0	0	0	0	0	0	0	0	0	0	0	0	0	0	0	0	0	0	0	0	0	0	0	0	0	0	0	0	0	0	0	0	0	0	0	0	0
Q9H0D6;Q9H0D6-2	5-3 exoribonuclease 2	XRN2	154	57	308	0.176019	0.16259	0.25836	0.332705	0.422175	0.371289	0.407719	0.445302	0.444407	0.395573	0.33916	0.301842	0.244794	0.138331	0.0667072	0.0319868	0.0447025	0.0878868	0.161641	0.271833	0.350893	0.391121	0.6939	0.970654	0.938896	0.527807	0.136742	0.046643	0.0226255	0.0120959	0.0202491	0.0355805	0.0610544	0.0689565	0.0763941	0.0892582	0.0815498	0.0587808	0.0204428	0	1	0.948539	0.869184	0.670446
Q13131;Q13131-2	5-AMP-activated protein kinase catalytic subunit alpha-1	PRKAA1	349	1	55	0	0	0	0	0	0	0	0	0	0	0	0	0	0	0	0	0	0	0	0	0.0347786	0.174993	0.662204	0.935879	0.928872	0.522124	0.21367	0.0804615	0	0	0	0	0	0	0	0	0	0	0	0	0.429351	0.464922	0.556009	0.640389
Q9Y478	5-AMP-activated protein kinase subunit beta-1	PRKAB1	146	4	50	0	0	0	0	0	0	0	0	0	0	0	0	0	0	0	0	0	0	0	0	0	0	0	0	0	0	0	0	0	0	0	0	0	0	0	0	0	0	0	0	0.322232	0.3509	0.387783	0.414039
P54619;P54619-2;P54619-3	5-AMP-activated protein kinase subunit gamma-1	PRKAG1	398	4	38	0	0	0	0	0	0	0	0	0	0	0	0	0	0	0	0	0	0	0	0	0	0	0	0	0	0	0	0	0	0	0	0	0	0	0	0	0	0	0	0	0.197579	0.214681	0.22417	0.254457
Q9UPN4;Q9UPN4-2;Q9UPN4-3	5-azacytidine-induced protein 1	AZI1	366	22	67	0.627526	0.989459	0.941898	0.616247	0.0451396	0	0	0	0	0	0	0	0	0	0	0	0	0	0	0	0	0	0	0	0	0	0	0	0	0	0	0	0	0	0	0	0	0	0	0	0.9408	0.738982	0.573707	0.281531
P49914;P49914-2	5-formyltetrahydrofolate cyclo-ligase	MTHFS	248	32	12	0	0	0	0	0	0	0	0	0	0	0	0	0	0	0	0	0	0	0	0	0	0	0	0	0	0	0.00315023	0.00951678	0.0710957	0.382857	0.880447	1	0.756543	0.280219	0.099087	0.0276334	0	0	0	0	0	0	0	0
Q5TFE4;Q5TFE4-2	5-nucleotidase domain-containing protein 1	NT5DC1	281	10	464	0	0	0	0	0	0	0	0	0	0	0	0	0	0	0	0	0	0	0	0	0	0	0.00105524	0.0016461	0.00340644	0.0442019	0.378255	0.8612	1	0.719203	0.254161	0.0815991	0.0277525	0.00808942	0	0	0	0	0	0	0.423514	0.435933	0.391133	0.372358
Q9H857-2;Q9H857;Q9H857-3;Q9H857-4	5-nucleotidase domain-containing protein 2	NT5DC2	549	4	272	0	0	0	0	0	0	0	0	0	0	0	0	0	0	0	0	0	0	0	0	0	0	0	0	0	0	0	0	0	0	0	0	0	0	0	0	0	0	0	0	0	0	0	0
Q00722;Q00722-3;Q00722-2	1-phosphatidylinositol 4,5-bisphosphate phosphodiesterase beta-2	PLCB2	107	4	208	0	0	0	0	0	0	0	0	0	0	0	0	0	0	0	0	0	0	0	0	0	0	0	0	0	0	0	0	0	0	0	0	0	0	0	0	0	0	0	0	0	0.0801255	0.155088	0.243779
O14841	5-oxoprolinase	OPLAH	110	47	103	0	0	0	0	0	0	0	0	0	0	0	0	0	0	0	0	0	0	0.0704208	0.556608	0.99334	0.959516	0.473329	0.0365976	0	0	0	0	0	0	0	0	0	0	0	0	0	0	0	0	0	0	0	0
P10809;P10809-2	60 kDa heat shock protein, mitochondrial	HSPD1	383	83	356	0.0619843	0.0469029	0.022477	0.00927364	0.00606867	0.004924	0.00508709	0.00564511	0.0141194	0.03058	0.0477724	0.0578799	0.0602397	0.06805	0.0950084	0.130467	0.167917	0.225866	0.250935	0.217199	0.134209	0.078926	0.0883282	0.147001	0.401599	0.830893	1	0.814023	0.386212	0.161887	0.0908347	0.0678066	0.0642096	0.0670734	0.058118	0.049019	0.0492298	0.0550837	0.0581423	0.047776	0.0139106	0.0116808	0.0105201	0.0163838
P05388;P05388-2	60S acidic ribosomal protein P0	RPLP0	343	60	296	0.530315	0.514661	0.725719	0.945028	0.986741	0.681651	0.367063	0.235461	0.20537	0.194497	0.181626	0.171363	0.158587	0.133883	0.130453	0.116714	0.116977	0.103544	0.0903651	0.0994351	0.0945754	0.0838146	0.0532048	0.0294409	0.0155893	0.00321294	0.000873604	0	0.00344741	0.0131342	0.027909	0.0522203	0.084241	0.131894	0.13186	0.10857	0.0757856	0.0723168	0.0854213	0.0836664	0.0019804	0.00142625	0.00064303	0.0005235
P05386	60S acidic ribosomal protein P1	RPLP1	341	106	163	0.597134	0.521272	0.577915	0.734428	0.925778	0.797837	0.662324	0.516062	0.518812	0.45353	0.37534	0.275682	0.193238	0.175988	0.18072	0.173569	0.130253	0.142991	0.188061	0.296755	0.360459	0.316601	0.178392	0.0357367	0	0	0	0.0237521	0.165857	0.288378	0.504163	0.636067	0.758781	0.934041	0.787131	0.653574	0.425679	0.344613	0.274408	0.13126	0.00391957	0.00261305	0	0
P05387;P05386-2	60S acidic ribosomal protein P2	RPLP2	342	60	271	0.347695	0.355739	0.638992	0.93934	0.998865	0.69682	0.320796	0.165583	0.0936807	0.0763639	0.073338	0.0720728	0.062988	0.0553954	0.0502042	0.0423363	0.036422	0.0372854	0.0393016	0.0589961	0.0786728	0.0804087	0.0560567	0.0262969	0.0204998	0.0376787	0.0905973	0.181395	0.203516	0.176298	0.097888	0.0751111	0.0723476	0.102154	0.0953253	0.0770828	0.0425455	0.0401455	0.0510756	0.0528688	0.00440027	0.00353466	0.00279703	0.00184355
Q96D46	60S ribosomal export protein NMD3	NMD3	386	4	147	0	0	0	0	0	0	0	0	0	0	0	0	0	0	0	0	0	0	0	0	0	0	0	0	0	0	0	0	0	0	0	0	0	0	0	0	0	0	0	0	0.281591	0.320121	0.331348	0.414957
P27635;Q96L21	60S ribosomal protein L10;60S ribosomal protein L10-like	RPL10;RPL10L	288	12	26	0.0834745	0.145022	0.482707	0.817768	1	0.794534	0.603813	0.455819	0.382623	0.225924	0.119651	0.0536947	0.0214715	0.0109123	0.00677876	0.00677876	0	0	0	0	0	0	0	0	0	0	0	0	0	0	0	0	0	0	0	0	0	0	0	0	0.00809385	0.00634418	0.00584655	0.00447834
P62906	60S ribosomal protein L10a	RPL10A	167	7	75	0.173864	0.239798	0.662821	0.968942	0.945894	0.492432	0.1558	0.0738151	0.0459822	0.0272895	0.0125759	0.00841167	0.0101853	0.00819527	0.00674068	0.00297586	0.000823138	0	0	0	0	0	0	0	0	0	0	0	0	0	0	0	0	0	0.000594894	0.000594894	0.000594894	0	0	0	0.0166408	0.0137595	0.0146956	0.0106573
P62913	60S ribosomal protein L11	RPL11	342	12	79	0.0781862	0.0848028	0.271363	0.675557	0.930134	0.950724	0.670176	0.471531	0.266872	0.132418	0.0489062	0.0261216	0.0126334	0.0105323	0.0087994	0.00972438	0.00785171	0.00810009	0.00979318	0.0100668	0.0198816	0.0151377	0.0255732	0.0129739	0.0129739	0.00113866	0.00113111	0.00113111	0.00113111	0	0	0.000163665	0.000163665	0.000163665	0	0	0	0	0	0	0.0159387	0.014371	0.0134006	0.0121904
P30050;P30050-2	60S ribosomal protein L12	RPL12	342	60	79	0.212286	0.234241	0.570316	0.923938	1	0.654976	0.238618	0.091948	0.0727369	0.0628561	0.0661883	0.0602357	0.0652238	0.055155	0.0550338	0.043353	0.0398727	0.0333362	0.0301788	0.028394	0.0267659	0.023287	0.0203158	0.0162924	0.0133425	0.0109934	0.0185655	0.0293779	0.0384678	0.0502341	0.070264	0.105434	0.144024	0.199474	0.181194	0.14532	0.0932807	0.105701	0.109944	0.110725	0.00765347	0.00672356	0.00593243	0.00429645
P26373;P26373-2	60S ribosomal protein L13	RPL13	167	60	418	0.687312	0.553967	0.587864	0.723703	0.783845	0.646698	0.459332	0.476288	0.426825	0.326705	0.198232	0.147474	0.111497	0.0765201	0.0407239	0.0177825	0.0118258	0.0115805	0.0155752	0.0167008	0.0122704	0.0054315	0.000856254	0	0	0	0	0	0	0	0.00204998	0.00846246	0.0474365	0.10261	0.101724	0.0749573	0.0321543	0.0404833	0.0524185	0.0569971	0.0267311	0.0226134	0.0213543	0.0162615
P40429;Q6NVV1	60S ribosomal protein L13a	RPL13A	82	94	164	0.223964	0.392937	0.666667	0.625212	0.415731	0.136003	0.0341471	0.125311	0.134839	0.137432	0.0121211	0.00259284	0	0	0	0	0	0	0	0	0	0	0	0	0	0	0	0	0	0	0	0	0	0	0	0	0	0	0	0	0.0151289	0.0110817	0.00999432	0.00349962
P50914;Q05925	60S ribosomal protein L14	RPL14	167	13	418	0.743599	0.775799	0.907808	0.78011	0.556952	0.322171	0.135145	0.112076	0.0801442	0.0557842	0.0260748	0.0150262	0.00831027	0.00760818	0.00767099	0.00975555	0.00632753	0.00208456	0	0	0	0	0	0	0	0	0	0	0	0	0	0	0	0	0	0	0	0	0	0	0.0148542	0.0158151	0.017776	0.018602
P61313;P61313-2	60S ribosomal protein L15	RPL15	167	13	164	0.423453	0.507333	0.813015	1	0.87867	0.510346	0.190343	0.109114	0.0779253	0.0704362	0.0775965	0.0815812	0.0788119	0.064607	0.0490388	0.0357853	0.0269388	0.0194216	0.0159506	0.0102406	0.00539584	0.00113732	0.000266108	0.00014245	0	0	0	0	0.000504703	0.000504703	0.00219686	0.00599743	0.0190056	0.0373728	0.0387593	0.0330061	0.0194177	0.0227234	0.024262	0.0266865	0.0330171	0.0292276	0.0267919	0.0166808
P18621;P18621-3;P18621-2	60S ribosomal protein L17	RPL17	417	12	164	0.252417	0.293612	0.636712	0.80669	1	0.876072	0.865707	0.754674	0.552308	0.319924	0.13064	0.0721513	0.0432329	0.0305037	0.0200727	0.009762	0.00737577	0.0105405	0.0184439	0.0226078	0.0527064	0.0669707	0.0644813	0.0298824	0.00551408	0.00062686	0.000613544	0.000613544	0.000613544	0	0	0	0.00259652	0.00556787	0.00932378	0.00994652	0.00697516	0.00321925	0	0	0.0141037	0.0123551	0.0115469	0.0104885
Q07020;Q07020-2	60S ribosomal protein L18	RPL18	167	7	164	0.338652	0.402033	0.760791	0.98956	0.951331	0.57286	0.22888	0.114796	0.0693206	0.0512512	0.0373438	0.0281198	0.017564	0.00898154	0.00586683	0.00478922	0.00356042	0.00153982	0.00046663	0.0130764	0.0256333	0.0336643	0.0208216	0.00803105	0	0	0	0	0	0	0	0	0.00108795	0.00750953	0.0116309	0.0105429	0.00412136	0	0	0	0.0272607	0.0204889	0.0174451	0.00586079
Q02543	60S ribosomal protein L18a	RPL18A	167	94	75	0.0946861	0.207106	0.280541	0.604688	0.608694	0.666667	0.340907	0.223688	0.131592	0.0919091	0.0611382	0.0218278	0.00101131	0.00101131	0.00101131	0	0	0	0	0	0	0	0	0	0	0	0	0	0	0	0	0	0	0	0	0	0	0	0	0	0.00239335	0.00207725	0.00164651	0.000632623
P84098	60S ribosomal protein L19	RPL19	417	12	92	0.123115	0.17801	0.557724	0.864383	1	0.794308	0.710072	0.588391	0.437937	0.201946	0.109947	0.0641137	0.0353518	0.0215422	0.0108838	0.0093576	0.00610694	0.0060929	0.0119672	0.013949	0.0267813	0.0242203	0.0224645	0.00748397	0.00251909	0.00148339	0	0	0	0	0	0	0	0	0	0	0	0	0	0	0.0235218	0.0230869	0.0258451	0.0287936
P46778	60S ribosomal protein L21	RPL21	167	7	164	0.287321	0.308441	0.628145	0.927929	0.982417	0.648628	0.279733	0.135613	0.0823732	0.0454578	0.0265706	0.0201957	0.019894	0.0140822	0.0117232	0.00771047	0.00677828	0.00445871	0.00926786	0.0124588	0.014623	0.0108224	0.00684724	0.00305574	0.00084604	0	0	0	0	0	0	0	0	0	0	0	0	0	0	0	0.00930671	0.00773186	0.0072662	0.00497517
P35268	60S ribosomal protein L22	RPL22	477	77	92	0.114349	0.127782	0.408537	0.636463	0.773016	0.766178	0.792609	0.904633	0.731277	0.495067	0.25707	0.156933	0.108422	0.0663054	0.0346879	0.0200115	0.00346258	0.0163473	0.0331552	0.0519526	0.0546407	0.0378327	0.016668	0.00129602	0.0155926	0.0362124	0.0395517	0.0252551	0.00354	0	0.00377828	0.0114721	0.021984	0.0182057	0.0105119	0	0	0	0	0	0.0339287	0.0295161	0.0249696	0.0197267
Q6P5R6	60S ribosomal protein L22-like 1	RPL22L1	4	4	164	0	0	0	0	0	0	0	0	0	0	0	0	0	0	0	0	0	0	0	0	0	0	0	0	0	0	0	0	0	0	0	0	0	0	0	0	0	0	0	0	0.11316	0.0754403	0.0754403	0
P62829	60S ribosomal protein L23	RPL23	288	12	26	0.171292	0.20049	0.485399	0.851454	0.976954	0.856914	0.636016	0.64694	0.507161	0.332418	0.144017	0.119066	0.0905458	0.0677992	0.0430352	0.0240318	0.0161677	0.0112035	0.0149529	0.0126493	0.00917096	0.00140443	0	0.00968653	0.242093	0.372284	0.37722	0.15151	0.0213188	0.00669691	0	0	0	0.0143471	0.023999	0.0287413	0.0205925	0.0155338	0.0107915	0.00688982	0.00578584	0.00511277	0.00472706	0.00362951
P62750	60S ribosomal protein L23a	RPL23A	417	77	418	0.165388	0.230383	0.527006	0.713064	0.774803	0.769215	0.873973	1	0.767151	0.447556	0.177301	0.098976	0.0701407	0.0420981	0.0281919	0.0239052	0.0360605	0.062473	0.105294	0.108865	0.0876307	0.0465568	0.0294476	0.0232009	0.0143564	0.00614805	0	0	0.00491629	0.00491629	0.00491629	0	0	0	0	0	0	0	0	0	0.0381582	0.0360887	0.0374751	0.0356849
P83731	60S ribosomal protein L24	RPL24	488	93	75	0.349088	0.318512	0.289806	0.201159	0.128935	0.115653	0.281479	0.569041	1	0.865519	0.589073	0.103552	0.0246768	0.00823269	0.0161081	0.0215056	0.019205	0.0606371	0.216932	0.210999	0.161692	0	0	0	0	0	0	0	0	0	0	0	0	0	0	0	0	0	0	0	0.0192444	0.0188968	0.0193434	0.0201189
P61254	60S ribosomal protein L26	RPL26	417	12	92	0.19104	0.267356	0.59447	0.775469	0.896303	0.748567	0.757023	0.755411	0.623832	0.372201	0.132939	0.0673178	0.0540412	0.0364904	0.0242702	0.0113515	0.0105122	0.0121256	0.0274075	0.0373995	0.0324947	0.0223729	0.0149535	0.0227481	0.0222573	0.0181194	0.0103248	0	0	0	0	0	0	0	0	0	0	0	0	0	0.0272892	0.0219794	0.020813	0.0139625
P61353	60S ribosomal protein L27	RPL27	167	7	92	0.286089	0.273504	0.483117	0.947647	0.999757	0.7764	0.2727	0.172506	0.136898	0.124223	0.121104	0.0910883	0.0631556	0.0469977	0.0439367	0.0370092	0.0252492	0.017795	0.0124442	0.00977721	0.00390423	0.000990744	0	0	0	0	0	0	0	0	0.00209905	0.00448777	0.00448777	0.00238872	0	0	0	0	0	0	0.0387026	0.0345945	0.0324209	0.0298416
P46776	60S ribosomal protein L27a	RPL27A	488	94	164	0.0638183	0.195492	0.347527	0.535996	0.469768	0.398066	0.469287	0.528742	0.560072	0.425505	0.319285	0.187247	0.0522335	0.0122815	0.00110655	0.00155363	0.00416079	0.00305423	0.00298035	0.000623141	0.000623141	0.00024995	0	0	0	0	0	0	0	0	0	0	0	0	0	0	0	0	0	0	0.0252817	0.0213263	0.0178418	0.010246
P46779;P46779-2;P46779-4;P46779-5	60S ribosomal protein L28	RPL28	82	94	418	0.385717	0.368639	0.595569	0.593963	0.551078	0.331439	0.165539	0.176099	0.1708	0.100618	0.0214493	0	0	0	0	0	0	0	0	0	0	0	0	0	0	0	0	0	0	0	0	0	0	0	0	0	0	0	0	0	0.0163471	0.0145581	0.0176159	0.0143532
P47914	60S ribosomal protein L29	RPL29	417	12	454	0.135025	0.145318	0.546156	0.818132	1	0.78557	0.590401	0.436347	0.256323	0.108345	0.0267269	0.00490664	0.00356613	0.00289424	0.00237737	0.00140652	0.000580765	0	0.0058729	0.00991476	0.0277238	0.0303062	0.0293552	0.0115462	0.00309085	0	0	0	0	0	0	0	0	0	0	0	0	0	0	0	0.0352918	0.0291908	0.0247367	0.0194391
P39023	60S ribosomal protein L3	RPL3	167	7	26	0.220249	0.254598	0.518689	0.880895	1	0.755614	0.347446	0.144397	0.0869782	0.0586227	0.0458736	0.0289001	0.0213039	0.0146848	0.0142543	0.0117467	0.00843433	0.00421582	0.00400923	0.00304208	0.00219773	0.000173383	0	0	0	0	0	0	0	0	0.000565407	0.00225753	0.00384109	0.00577956	0.0052175	0.00363394	0.00113007	0	0.000773778	0.00116067	0.0165712	0.0144031	0.013845	0.0117127
P62888	60S ribosomal protein L30	RPL30	167	7	75	0.187214	0.243644	0.59891	0.832818	0.950127	0.630189	0.347592	0.130363	0.0684278	0.0440538	0.0363143	0.0341476	0.0304798	0.0273356	0.0254373	0.0212796	0.0160169	0.00871645	0.00410393	0.00133489	0.000493236	0	0	0	0	0	0	0	0	0	0	0	0.000782029	0.000782029	0.000961573	0.000179545	0.00045693	0.000277385	0.000277385	0	0.0224154	0.0228696	0.0257234	0.0251884
P62899;P62899-3;P62899-2	60S ribosomal protein L31	RPL31	488	59	164	0.371823	0.26803	0.234289	0.173176	0.319463	0.46197	0.83401	0.973988	0.843711	0.492587	0.216807	0.111511	0.0628536	0.0392158	0.0257915	0.0176979	0.0122915	0.00764458	0.00619796	0.00553864	0.00371176	0.000929082	0	0	0	0	0	0	0	0	0	0	0	0	0	0	0	0	0	0	0.0386306	0.0278035	0.0197861	0.0142314
P62910	60S ribosomal protein L32	RPL32	167	13	381	0.565979	0.489351	0.864447	0.957689	0.971828	0.553071	0.264569	0.350713	0.318201	0.264047	0.0596043	0.0268258	0.016927	0.00905626	0.00774986	0	0	0	0	0	0	0	0	0	0	0	0	0	0	0	0	0	0	0	0	0	0	0	0	0	0	0	0	0
P49207	60S ribosomal protein L34	RPL34	82	94	164	0.333333	0.270074	0.603407	0.381185	0.333333	0	0.0423039	0.142525	0.257929	0.215625	0.115404	0.0878429	0.0878429	0.110461	0.0226186	0.0724	0.0595129	0.0595129	0.00973144	0	0	0	0	0	0	0	0	0	0	0	0	0	0	0	0	0	0	0	0	0	0.0881942	0.0673459	0.0650374	0.0309419
P42766	60S ribosomal protein L35	RPL35	417	12	418	0.222171	0.291367	0.715713	0.856158	0.922527	0.818644	0.913269	0.8299	0.52076	0.226708	0.111164	0.0658128	0.0356191	0.02491	0.0107356	0	0	0	0	0	0	0	0	0	0	0	0	0	0	0	0	0	0	0	0	0	0	0	0	0	0.107475	0.0813567	0.0746172	0.0327281
P18077	60S ribosomal protein L35a	RPL35A	4	4	164	0	0	0	0	0	0	0	0	0	0	0	0	0	0	0	0	0	0	0	0	0	0	0	0	0	0	0	0	0	0	0	0	0	0	0	0	0	0	0	0	0.0211507	0.0141005	0.0141005	0
Q9Y3U8	60S ribosomal protein L36	RPL36	167	13	164	0.367503	0.498118	0.623961	0.850998	0.682423	0.499415	0.206675	0.143764	0.115388	0.0718709	0.0738376	0.0669445	0.0644965	0.0501376	0.0278169	0.00923789	0	0	0	0	0	0	0	0	0	0	0	0	0	0	0	0	0	0	0	0	0	0	0	0	0.00346736	0.00476053	0.00911109	0.00999681
P83881	60S ribosomal protein L36a	RPL36A	123	12	12	0.0683831	0.106318	0.459601	0.812067	1	0.811038	0.649021	0.567274	0.469361	0.252011	0.0850948	0	0	0	0	0	0	0	0	0	0	0	0	0	0	0	0	0	0	0	0	0	0	0	0	0	0	0	0	0	0	0	0	0
P61513;A6NKH3	60S ribosomal protein L37a	RPL37A	167	13	164	0.673097	0.632242	0.948935	0.954026	0.918453	0.486224	0.238611	0.110187	0.071381	0.0606475	0.041134	0.0178347	0	0	0	0	0	0	0	0	0	0	0	0	0	0	0	0	0	0	0	0	0	0	0	0	0	0	0	0	0	0	0	0
P63173	60S ribosomal protein L38	RPL38	554	124	92	0.588055	0.410324	0.169255	0.209463	0.242893	0.271839	0.240949	0.281394	0.251091	0.201765	0.143316	0.108613	0.0897039	0.066517	0.0479641	0.0228423	0.0151483	0.0114628	0.0120161	0.0112604	0.0129616	0.0092688	0.00719156	0	0	0	0	0	0	0.00882774	0.0220007	0.162121	0.515166	0.772504	0.747989	0.4803	0.236972	0.37383	0.411792	0.576914	0.0451383	0.040857	0.0352236	0.0312905
P62891;Q59GN2	60S ribosomal protein L39;Putative 60S ribosomal protein L39-like 5	RPL39;RPL39P5	168	4	454	0	0	0	0	0	0.238228	0.238228	0.333333	0.0951051	0.0951051	0	0	0	0	0	0	0	0	0	0	0	0	0	0	0	0	0	0	0	0	0	0	0	0	0	0	0	0	0	0	0	0	0	0
P36578	60S ribosomal protein L4	RPL4	167	7	418	0.13686	0.174058	0.542306	0.941834	1	0.643065	0.209016	0.0795228	0.0412898	0.0240622	0.0178105	0.017248	0.0191133	0.0172053	0.0113998	0.00675027	0.00379679	0.00165682	0.00128441	0.000906717	0.000720914	0	0	0	0	0	0	0	0	0	0.000838312	0.00216266	0.00500878	0.00920918	0.00858754	0.00610847	0.00145148	0.00139249	0.00261067	0.00334343	0.016015	0.0162048	0.0177656	0.0190489
P46777	60S ribosomal protein L5	RPL5	501	130	75	0.0885592	0.0776004	0.0997252	0.176407	0.219207	0.202479	0.157792	0.171474	0.222499	0.272424	0.333102	0.409536	0.487348	0.535251	0.606854	0.674917	0.745006	0.743983	0.93511	0.974988	0.856726	0.465448	0.216747	0.108344	0.0700841	0.0304366	0.0168915	0.0136428	0.0176991	0.0408739	0.0635531	0.102925	0.163942	0.2668	0.258159	0.19046	0.0943562	0.085176	0.101993	0.100673	0.0141696	0.0124931	0.0110303	0.00968284
Q02878	60S ribosomal protein L6	RPL6	167	7	418	0.236487	0.26725	0.581856	0.954797	1	0.683976	0.246338	0.111732	0.0622972	0.0387893	0.0251608	0.0206901	0.0175969	0.0145346	0.0119459	0.00957541	0.00826807	0.00790857	0.00898938	0.00822467	0.00565756	0.00197058	0.000689738	0.000433634	0.000317571	0.000172559	0	0	0	0	0.00258723	0.00594961	0.0126279	0.0159072	0.0156484	0.0108802	0.0105703	0.00982118	0.0128506	0.010941	0.0203326	0.0209123	0.0231073	0.0264777
P18124	60S ribosomal protein L7	RPL7	167	13	164	0.721711	0.604757	0.723194	0.941596	0.951231	0.607562	0.192511	0.0855098	0.0851798	0.0757666	0.0683217	0.0595438	0.0537185	0.0445442	0.0361562	0.0236987	0.0152856	0.00620536	0.00302715	0.00915106	0.00809889	0.00734105	0	0	0	0.000352141	0.000352141	0.000352141	0	0.00237161	0.00237161	0.00237161	0.00978551	0.0161973	0.0189547	0.0121441	0.00922486	0.00646747	0.00823816	0.00711843	0.0137417	0.0120363	0.0111296	0.0115366
P62424	60S ribosomal protein L7a	RPL7A	167	7	418	0.185464	0.229724	0.56632	0.92724	0.997706	0.682018	0.288869	0.139566	0.0837121	0.0574446	0.0421373	0.0341546	0.0314715	0.0271724	0.0226183	0.0153219	0.00904045	0.00496661	0.00519369	0.00413179	0.00331446	0.000594428	0.000300303	0	0	0	0	0	0	0	0.000674349	0.00175088	0.00472082	0.00915589	0.00989735	0.00888639	0.00628523	0.00446724	0.00550498	0.00449509	0.027337	0.0301715	0.0342726	0.0379975
Q6DKI1;Q6DKI1-2	60S ribosomal protein L7-like 1	RPL7L1	398	4	443	0	0	0	0	0	0	0	0	0	0	0	0	0	0	0	0	0	0	0	0	0	0	0	0	0	0	0	0	0	0	0	0	0	0	0	0	0	0	0	0	0.411755	0.451531	0.422383	0.390638
P62917	60S ribosomal protein L8	RPL8	167	13	92	0.366672	0.451046	0.832377	0.987915	0.915174	0.513479	0.284415	0.212495	0.167709	0.129272	0.083281	0.0583756	0.0492753	0.0413391	0.0275918	0.0213505	0.0150467	0.0103073	0.00747164	0.00576505	0.00309356	0	0	0	0	0	0	0	0	0	0	0.00295846	0.00687827	0.0178473	0.0148889	0.0109691	0	0	0	0	0.0457969	0.0385366	0.0358173	0.0248736
P32969	60S ribosomal protein L9	RPL9	342	7	163	0.148632	0.16824	0.506595	0.915031	1	0.713858	0.335693	0.223987	0.141602	0.0688208	0.0334699	0.0255233	0.0199223	0.0155252	0.00817396	0.00460855	0.00194145	0.000302109	0	0	0	0	0	0	0	0	0	0	0	0	0.000575778	0.00301396	0.00823393	0.0164983	0.0220829	0.0230013	0.0204372	0.0176802	0.0244485	0.0272586	0.00598254	0.00503707	0.00397786	0.00281371
Q9Y221;Q9Y221-2	60S ribosome subunit biogenesis protein NIP7 homolog	NIP7	247	26	26	0	0.0506391	0.130259	0.319867	0.332601	0.252981	0.0633727	0	0	0	0	0	0	0	0	0	0	0	0	0	0	0	0	0	0	0	0	0	0	0	0.16702	0.482062	0.666667	0.572242	0.2572	0.0725952	0	0	0	0	0.0133766	0.0163966	0.0114731	0.0337875
O60825;O60825-2	6-phosphofructo-2-kinase/fructose-2,6-bisphosphatase 2;6-phosphofructo-2-kinase;Fructose-2,6-bisphosphatase	PFKFB2	227	4	206	0	0	0	0	0	0	0	0	0	0	0	0	0	0	0	0	0	0	0	0	0	0	0	0	0	0	0	0	0	0	0	0	0	0	0	0	0	0	0	0	0.511317	0.527086	0.543397	0.564241
Q01813;Q01813-2	6-phosphofructokinase type C	PFKP	361	48	301	0	0	0	0	0	0	0	0	0	0	0	0	0	0	0	0	0.00945543	0.0373812	0.16371	0.549745	0.926226	0.999313	0.837565	0.61051	0.550261	0.494838	0.397894	0.345794	0.167475	0.0870669	0	0	0	0	0.0179371	0.0446887	0.076601	0.100666	0.114914	0.124503	0.156666	0.161659	0.190694	0.203503
P17858;P17858-2	6-phosphofructokinase, liver type	PFKL	326	103	301	0	0	0	0	0	0	0	0	0	0	0	0	0	0	0	0	0	0.00893285	0.0694858	0.183715	0.261302	0.299521	0.330507	0.411007	0.617934	0.903874	0.992232	0.762922	0.379754	0.177531	0.101143	0.053155	0	0	0.0396674	0.0396674	0.0396674	0	0.0434767	0.0652151	0.163712	0.185149	0.213589	0.25543
P08237;P08237-3;P08237-2	6-phosphofructokinase, muscle type	PFKM	361	48	301	0	0	0	0	0	0	0	0	0	0	0	0	0	0	0	0	0.000876732	0.012471	0.120157	0.532965	0.758672	0.772401	0.493451	0.419379	0.496141	0.603943	0.674977	0.569282	0.354161	0.125578	0.0378499	0.0142749	0.00859355	0.00383964	0.0044019	0.0109592	0.0109592	0.00655727	0	0	0.118679	0.145298	0.184714	0.252388
P52209;P52209-2	6-phosphogluconate dehydrogenase, decarboxylating	PGD	438	61	182	0.0147149	0.0101534	0.00277992	0.000343499	0	0	0	0	0	0	0	0	0	0	0	0	0	0	0.00259979	0.00334509	0.00718256	0.0157212	0.0424378	0.102069	0.383951	0.847285	1	0.759229	0.283799	0.0729057	0.0249826	0.0130258	0.0110551	0.0120766	0.0115007	0.0161402	0.0373758	0.0505464	0.047441	0.0312866	0.446098	0.449447	0.47845	0.538009
O95336	6-phosphogluconolactonase	PGLS	307	43	271	0	0	0	0	0	0	0	0	0	0	0	0	0	0	0	0	0	0	0	0	0	0	0	0	0	0.00481542	0.0170387	0.0727748	0.245759	0.702985	0.944537	0.860584	0.439078	0.14179	0.0479429	0	0	0	0	0	0	0	0	0
P36639;P36639-4;P36639-3;P36639-2	7,8-dihydro-8-oxoguanine triphosphatase	NUDT1	247	49	374	0	0	0	0	0	0	0	0	0	0	0	0	0	0	0	0	0	0	0	0	0	0	0	0	0	0	0	0.00197222	0.0171403	0.121676	0.585298	0.955419	1	0.568109	0.18587	0.0372206	0.00381243	0.000762261	0.00345666	0.00474269	0.253369	0.266346	0.266454	0.291677
P11021	78 kDa glucose-regulated protein	HSPA5	358	74	265	0.361435	0.274599	0.150997	0.0607988	0.0411448	0.0355356	0.0327435	0.0295189	0.0334782	0.0420408	0.0501405	0.0645377	0.0824378	0.100704	0.113605	0.124989	0.15109	0.202818	0.334148	0.528169	0.777054	0.939928	1	0.838868	0.593886	0.318462	0.154323	0.0686382	0.0374806	0.0338668	0.0392846	0.0571312	0.0898244	0.142089	0.163355	0.161685	0.131231	0.116077	0.115488	0.116077	0.0303904	0.0289798	0.028371	0.0327292
Q9UBM7	7-dehydrocholesterol reductase	DHCR7	109	5	79	0.853706	0.889883	0.741238	0.551114	0.255088	0.181977	0.0612307	0.0365109	0	0	0	0	0	0	0	0	0	0	0	0	0	0	0	0	0	0	0	0	0	0	0	0	0	0	0	0	0	0	0	0	0	0	0.0118155	0.0245968
Q7L2J0;Q7L2J0-2	7SK snRNA methylphosphate capping enzyme	MEPCE	541	4	73	0	0	0	0	0	0	0	0	0	0	0	0	0	0	0	0	0	0	0	0	0	0	0	0	0	0	0	0	0	0	0	0	0	0	0	0	0	0	0	0	1	0.962551	0.801641	0.712554
Q5HYK3;Q5HYK3-2	2-methoxy-6-polyprenyl-1,4-benzoquinol methylase, mitochondrial	COQ5	18	4	493	0	0	0	0	0	0	0	0	0	0	0	0	0	0	0	0	0	0	0	0	0	0	0	0	0	0	0	0	0	0	0	0	0	0	0	0	0	0	0	0	0	0	0	0
Q6PK18	2-oxoglutarate and iron-dependent oxygenase domain-containing protein 3	OGFOD3	74	4	63	0	0	0	0	0	0	0	0	0	0	0	0	0	0	0	0	0	0	0	0	0	0	0	0	0	0	0	0	0	0	0	0	0	0	0	0	0	0	0	0	0	0	0	0
Q7Z7H8;Q7Z7H8-2	39S ribosomal protein L10, mitochondrial	MRPL10	74	4	63	0	0	0	0	0	0	0	0	0	0	0	0	0	0	0	0	0	0	0	0	0	0	0	0	0	0	0	0	0	0	0	0	0	0	0	0	0	0	0	0	0	0	0	0
O95870;O95870-2	Abhydrolase domain-containing protein 16A	ABHD16A	8	4	8	0	0	0	0	0	0	0	0	0	0	0	0	0	0	0	0	0	0	0	0	0	0	0	0	0	0	0	0	0	0	0	0	0	0	0	0	0	0	0	0	0	0	0	0
Q8IZP0;Q8IZP0-3;Q8IZP0-2;Q8IZP0-4;Q8IZP0-5;Q8IZP0-6;Q8IZP0-9;Q8IZP0-10;Q8IZP0-8;Q8IZP0-7;Q8IZP0-12;Q8IZP0-11	Abl interactor 1	ABI1	516	44	55	0	0	0	0	0	0	0	0	0	0	0	0.00686364	0.0155494	0.0558048	0.18629	0.600566	0.97378	0.968921	0.662765	0.281232	0.162361	0.0455553	0.0136185	0	0	0	0	0	0	0	0	0	0	0	0	0	0	0	0	0	0.312655	0.367545	0.462919	0.574014
Q9NYB9;Q9NYB9-2;Q9NYB9-4;Q9NYB9-3	Abl interactor 2	ABI2	687	4	593	0	0	0	0	0	0	0	0	0	0	0	0	0	0	0	0	0	0	0	0	0	0	0	0	0	0	0	0	0	0	0	0	0	0	0	0	0	0	0	0	0.0318234	0.207165	0.423536	0.653855
Q86V21;Q86V21-2;Q86V21-3	Acetoacetyl-CoA synthetase	AACS	345	18	362	0	0	0	0	0	0	0	0	0	0	0	0	0	0	0	0	0	0	0	0	0	0	0	0	0.0394609	0.469431	0.832549	1	0.57003	0.206912	0	0	0	0	0	0	0	0	0	0	0.217736	0.145157	0.181409	0.194549
A1L0T0	Acetolactate synthase-like protein	ILVBL	5	5	5	1	0.93947	0.795761	0.447341	0.190947	0.0667451	0.0389899	0.0384908	0.0248092	0.0159101	0	0	0	0	0	0	0	0	0	0	0	0	0	0	0	0	0	0	0	0	0	0	0	0	0	0	0	0	0	0	0	0	0	0
Q9BWD1;Q9BWD1-2	Acetyl-CoA acetyltransferase, cytosolic	ACAT2	427	14	245	0	0	0	0	0	0	0	0	0	0	0	0	0	0	0	0	0	0	0.00352571	0.00977966	0.0318618	0.108699	0.534824	0.934082	0.988501	0.61305	0.263201	0.180288	0.145895	0.0839064	0.0359408	0.0193072	0.00980538	0.00881574	0.0110629	0.0110629	0.0139698	0.00582089	0.00582089	0	0.237259	0.205118	0.19783	0.182424
P24752;P24752-2	Acetyl-CoA acetyltransferase, mitochondrial	ACAT1	332	14	235	0.0136455	0.00909699	0	0	0	0	0	0	0	0	0	0	0	0	0	0	0	0	0	0.012894	0.0382095	0.0785193	0.240834	0.761169	1	0.927845	0.397532	0.136302	0.0433309	0.0541812	0.0699481	0.0744676	0.0694957	0.0628778	0.0548788	0.0440107	0.0368867	0.0509162	0.0589096	0.0584616	0	0	0	0
Q13085;Q13085-4;Q13085-3;Q13085-2	Acetyl-CoA carboxylase 1;Biotin carboxylase	ACACA	204	24	6	0	0.00227469	0.0147238	0.0159437	0.013669	0.00121987	0	0	0.000256515	0.00067905	0.00329992	0.0106218	0.0467038	0.279522	0.797689	1	0.788158	0.266626	0.0288278	0.00544092	0.00151609	0.000498377	0.000288661	0	0	0	0.00056279	0.00056279	0.00056279	0	0	0	0	0	0	0	0	0	0	0	0.160096	0.19948	0.309534	0.421163
Q9NX20	39S ribosomal protein L16, mitochondrial	MRPL16	16	4	250	0	0	0	0	0	0	0	0	0	0	0	0	0	0	0	0	0	0	0	0	0	0	0	0	0	0	0	0	0	0	0	0	0	0	0	0	0	0	0	0	0	0	0	0
O75394	39S ribosomal protein L33, mitochondrial	MRPL33	4	4	164	0	0	0	0	0	0	0	0	0	0	0	0	0	0	0	0	0	0	0	0	0	0	0	0	0	0	0	0	0	0	0	0	0	0	0	0	0	0	0	0	0	0	0	0
Q9BQ48	39S ribosomal protein L34, mitochondrial	MRPL34	168	4	381	0	0	0	0	0	0	0	0	0	0	0	0	0	0	0	0	0	0	0	0	0	0	0	0	0	0	0	0	0	0	0	0	0	0	0	0	0	0	0	0	0	0	0	0
Q86TS9;Q86TS9-3;Q86TS9-2	39S ribosomal protein L52, mitochondrial	MRPL52	8	4	271	0	0	0	0	0	0	0	0	0	0	0	0	0	0	0	0	0	0	0	0	0	0	0	0	0	0	0	0	0	0	0	0	0	0	0	0	0	0	0	0	0	0	0	0
P39687	Acidic leucine-rich nuclear phosphoprotein 32 family member A	ANP32A	489	1	16	0.055912	0.0377974	0.00793028	0.00052269	0	0	0	0	0	0	0	0	0	0	0	0	0	0.00133383	0.0051703	0.0181806	0.0444835	0.256853	0.815541	1	0.843415	0.279177	0.0685313	0.0109594	0.00630477	0.00867497	0.00928384	0.00695151	0.00723268	0.0141943	0.0224095	0.0199117	0.0111693	0.00282775	0.00138294	0.000758453	0.137775	0.118615	0.11707	0.0947735
Q92688;Q92688-2	Acidic leucine-rich nuclear phosphoprotein 32 family member B	ANP32B	194	34	11	0	0	0	0	0	0	0	0	0	0	0	0	0	0	0	0.000745898	0.0973639	0.196011	0.372308	0.339823	0.409681	0.400212	0.726019	0.582687	0.416997	0.0270574	0.00188364	0	0	0	0	0	0	0.120738	0.172829	0.172829	0.0520905	0	0	0	0.0478261	0.0484104	0.0506834	0.0471402
Q9BTT0;Q9BTT0-3;Q9BTT0-2	Acidic leucine-rich nuclear phosphoprotein 32 family member E	ANP32E	133	34	56	0.0273014	0.0204397	0.00929325	0.00223879	0	0	0	0	0	0	0	0	0	0	0	0.000212596	0.00147826	0.00949849	0.0312974	0.0892245	0.317638	0.704424	0.957494	0.928856	0.613014	0.319395	0.112484	0.0195294	0.000885339	0	0	0	0.0159649	0.0196379	0.0228765	0.00986064	0.0061877	0.00294903	0	0	0.427048	0.430126	0.429817	0.425218
Q99798	Aconitate hydratase, mitochondrial	ACO2	376	10	428	0.00126267	0.000841778	0.00016682	0	0	0	0	0	0	0	0	0	0	0	0	0	0	0	0	0	0	0	0.000973462	0.00358485	0.00998821	0.0718175	0.558665	0.968282	1	0.519228	0.104964	0.0106437	0.00246367	0.00127821	0.00164431	0.00113755	0.000803128	0.00921114	0.0232908	0.0345812	0.00288779	0.00192519	0.000850432	0.00331263
P68032;P63267;P62736;P63267-2	Actin, alpha cardiac muscle 1;Actin, gamma-enteric smooth muscle;Actin, aortic smooth muscle	ACTC1;ACTG2;ACTA2	281	91	407	0.0549461	0.0498	0.0428241	0.0199111	0.0121143	0.0154452	0.0216113	0.0189181	0.0159462	0.0102423	0.0101182	0.010136	0.00989945	0.0113968	0.0135986	0.0223702	0.0467295	0.0599747	0.0672733	0.0541158	0.053921	0.0711569	0.103092	0.144374	0.225012	0.455579	0.736718	0.99421	0.972195	0.767422	0.503925	0.311521	0.252519	0.290815	0.286171	0.278822	0.198916	0.198811	0.199725	0.19493	0.0895823	0.095103	0.102751	0.110867
P60709	Actin, cytoplasmic 1;Actin, cytoplasmic 1, N-terminally processed	ACTB	553	35	407	0.103971	0.0846868	0.0558316	0.0249862	0.0137445	0.0118155	0.0123541	0.0126047	0.0137383	0.0139262	0.0146702	0.0142908	0.015166	0.0174834	0.0240832	0.0453761	0.083661	0.103541	0.10221	0.0758915	0.065188	0.0694395	0.0938148	0.129262	0.156857	0.23793	0.395249	0.739159	0.982542	0.993637	0.775154	0.591621	0.569511	0.670797	0.645379	0.573714	0.404422	0.337744	0.321182	0.309	0.114387	0.11328	0.11304	0.11952
O14639;O14639-2	Actin-binding LIM protein 1	ABLIM1	97	42	86	0.0276914	0.0184609	0.00256759	0	0	0	0	0	0.0265506	0.0265506	0.0265506	0	0.0125377	0.0125377	0.0125377	0	0	0.0294884	0.101777	0.452758	0.788604	0.91277	0.932216	0.837416	0.760026	0.481334	0.251476	0.174487	0.120658	0.232774	0.221234	0.280559	0.224003	0.374117	0.36117	0.334793	0.189136	0.14573	0.175566	0.210859	0.468599	0.531747	0.647539	0.751695
O14639-3;O14639-5;O14639-4	Actin-binding LIM protein 1	ABLIM1	98	4	87	0	0	0	0	0	0	0	0	0	0	0	0	0	0	0	0	0	0	0	0	0	0	0	0	0	0	0	0	0	0	0	0	0	0	0	0	0	0	0	0	0.27495	0.437633	0.691124	0.6965
Q9NQW6;Q9NQW6-2	Actin-binding protein anillin	ANLN	11	87	10	0	0	0	0	0	0	0	0	0	0	0	0	0	0	0	0.0302727	0.229008	0.475094	0.543232	0.437658	0.304838	0.276641	0.183479	0.0702137	0	0	0	0.0306409	0.0306409	0.0306409	0	0	0	0	0	0	0	0	0	0	0.973417	0.99342	0.949466	0.892484
O96019;O96019-2	Actin-like protein 6A	ACTL6A	322	10	297	0.0410859	0.0468467	0.0848607	0.124214	0.145321	0.136502	0.109135	0.109338	0.104952	0.0934387	0.0613915	0.0292204	0.0145254	0.00892078	0.00761651	0.00698882	0.00534449	0.00318534	0.00147015	0	0	0	0	0.00433867	0.0120576	0.094417	0.406142	0.905244	0.974752	0.68609	0.191847	0.0424439	0.0150419	0.00246355	0	0	0	0	0.00728111	0.0109217	0.742018	0.758124	0.783677	0.749674
Q9NZ32	Actin-related protein 10	ACTR10	509	29	181	0	0.00752587	0.0116475	0.0222733	0.0298656	0.0414721	0.0630215	0.100632	0.325003	0.803877	1	0.827034	0.324053	0.0752018	0.00806909	0	0	0	0	0	0	0	0	0	0	0	0	0	0	0	0	0	0	0	0	0	0	0	0	0	0	0.0399802	0.0770302	0.159827
P61160;P61160-2	Actin-related protein 2	ACTR2	452	34	249	0.024525	0.0195571	0.00745594	0.00320716	0	0	0	0	0	0	0	0	0	0	0.000467131	0.000467131	0.00575186	0.0132778	0.0343106	0.0743851	0.301442	0.770713	1	0.802576	0.358274	0.130598	0.15342	0.169257	0.171835	0.126968	0.0803043	0.0438936	0.0725156	0.0756997	0.076403	0.0322006	0.014852	0.00315001	0.00669484	0.00852552	0.0826198	0.0901257	0.103585	0.12272
Q92747;Q92747-2	Actin-related protein 2/3 complex subunit 1A	ARPC1A	549	4	203	0	0	0	0	0	0	0	0	0	0	0	0	0	0	0	0	0	0	0	0	0	0	0	0	0	0	0	0	0	0	0	0	0	0	0	0	0	0	0	0	0	0.0153813	0.0734147	0.158952
O15143	Actin-related protein 2/3 complex subunit 1B	ARPC1B	131	34	115	0	0	0	0	0	0	0	0	0	0	0	0	0	0	0	0	0	0.000609056	0.019333	0.0555367	0.203808	0.689698	1	0.904445	0.405027	0.0585211	0.00519541	0	0	0	0	0.00219298	0.00697316	0.0165309	0.014338	0.0190435	0.00948571	0.00948571	0	0	0.278185	0.277954	0.26731	0.295229
O15144	Actin-related protein 2/3 complex subunit 2	ARPC2	132	34	116	0.0155349	0.0103566	0.00219522	0	0	0	0	0	0	0	0	0	0	0	0	0	0.00114193	0.00449574	0.0116687	0.0244018	0.183243	0.805849	1	0.895992	0.271327	0.0650677	0.00688078	0.00268947	0.000923267	0.000923267	0	0.00154126	0.00739493	0.0354674	0.0365258	0.0325066	0.00604112	0.00507111	0.00492973	0.00498424	0.101937	0.112753	0.150363	0.194236
O15145	Actin-related protein 2/3 complex subunit 3	ARPC3	133	34	117	0	0	0	0	0	0	0	0	0	0	0	0	0	0	0	0	0.00316819	0.00955307	0.0296204	0.062582	0.321918	0.752611	1	0.745779	0.297865	0.0143458	0.00284563	0	0	0	0.000895086	0.00791251	0.0126968	0.0330678	0.0285853	0.0255901	0.00432399	0.00178908	0	0	0.0743252	0.077545	0.0883528	0.101518
P59998	Actin-related protein 2/3 complex subunit 4	ARPC4	133	34	197	0.00119588	0.000797256	0	0	0	0	0	0	0	0	0	0	0	0	0	0	0.00562513	0.0285912	0.0542044	0.0955751	0.193772	0.77372	1	0.92282	0.317258	0.0439826	0	0	0	0	0	0	0.00358028	0.0228081	0.0283335	0.0260047	0.00677692	0.0012515	0.00281714	0.00422572	0.0559752	0.056766	0.0596468	0.0687749
O15511;O15511-2	Actin-related protein 2/3 complex subunit 5	ARPC5	31	34	92	0	0	0	0	0	0	0	0	0	0	0	0	0	0	0	0	0	0	0.00579813	0.0365802	0.197242	0.767321	1	0.852817	0.27694	0.0134785	0	0	0	0.127963	0.170106	0.170106	0.0421436	0	0	0	0	0	0	0	0.0523247	0.0500077	0.0538331	0.0596219
Q9BPX5	Actin-related protein 2/3 complex subunit 5-like protein	ARPC5L	31	34	26	0	0	0	0	0	0	0	0	0	0	0	0	0	0	0	0	0	0.00528481	0.0282524	0.0572241	0.21081	0.861682	1	0.850642	0.176802	0.00951245	0	0	0	0	0	0	0	0	0	0	0	0	0	0	0	0	0	0.00581794
P61158;Q9P1U1;Q9P1U1-2;Q9P1U1-3;Q9C0K3	Actin-related protein 3	ACTR3	132	34	496	0.0244985	0.0174329	0.00564215	0.00124894	0.000148308	0	0	0	0	0	0	0	0	0	0	0	0.000958362	0.00391702	0.0170871	0.0618062	0.285475	0.748848	1	0.820313	0.350197	0.0588847	0.0328711	0.0268811	0.0219493	0.00102164	0.000844606	0.000835428	0.00695023	0.0257291	0.0293558	0.0240406	0.00622384	0.00311496	0.00438791	0.00475101	0.139135	0.130196	0.153371	0.192183
P53999	Activated RNA polymerase II transcriptional coactivator p15	SUB1	543	91	207	0.0262489	0.0176848	0.00296097	0.000890338	0.00127436	0.0015829	0.00229551	0.00216534	0.00170135	0.000900619	0.000650699	0.000406913	0.000189436	0.000717285	0.00122994	0.00122994	0.000512651	0	0	0	0.000276898	0.00073673	0.00384465	0.0156802	0.086178	0.36041	0.803717	1	0.84278	0.463684	0.259762	0.192204	0.182432	0.192898	0.165821	0.116953	0.0732816	0.0933708	0.148689	0.177863	0.518591	0.528374	0.475502	0.433522
Q6P161	39S ribosomal protein L54, mitochondrial	MRPL54	74	4	63	0	0	0	0	0	0	0	0	0	0	0	0	0	0	0	0	0	0	0	0	0	0	0	0	0	0	0	0	0	0	0	0	0	0	0	0	0	0	0	0	0	0	0	0
Q8N3C0;Q8N3C0-4;Q8N3C0-3	Activating signal cointegrator 1 complex subunit 3	ASCC3	26	4	131	0	0	0	0	0	0	0	0	0	0	0	0	0	0	0	0	0	0	0	0	0	0	0	0	0	0	0	0	0	0	0	0	0	0	0	0	0	0	0	0	0.0323369	0.0708935	0.241305	0.427165
Q9BUT1;Q9BUT1-2;Q9BUT1-3	3-hydroxybutyrate dehydrogenase type 2	BDH2	8	4	167	0	0	0	0	0	0	0	0	0	0	0	0	0	0	0	0	0	0	0	0	0	0	0	0	0	0	0	0	0	0	0	0	0	0	0	0	0	0	0	0	0	0	0	0
O95433;O95433-2	Activator of 90 kDa heat shock protein ATPase homolog 1	AHSA1	238	18	285	0.0254896	0.0254983	0.0574056	0.0857467	0.078196	0.0392647	0.0030739	0.00211948	0.000546135	0.000872451	0.0015841	0.0015841	0.000711647	0	0	0	0	0	0	0	0.000815157	0.00386749	0.0193461	0.051146	0.168317	0.584636	0.990756	0.984456	0.599793	0.185898	0.0893906	0.0422567	0.0174166	0	0.0014733	0.0029499	0.00990876	0.0201961	0.0218524	0.0223404	0.462559	0.458589	0.502648	0.565422
Q12979;Q12979-4;Q12979-2;Q12979-3	Active breakpoint cluster region-related protein	ABR	46	4	183	0	0	0	0	0	0	0	0	0	0	0	0	0	0	0	0	0	0	0	0	0	0	0	0	0	0	0	0	0	0	0	0	0	0	0	0	0	0	0	0	0.0745191	0.0496794	0.0607039	0.243979
Q9H2P0	Activity-dependent neuroprotector homeobox protein	ADNP	105	44	43	0	0	0	0	0	0	0	0	0	0	0	0	0	0	0.244201	0.495141	0.705665	0.854408	0.764009	0.553484	0.164907	0.00436587	0.00436587	0	0	0	0	0	0	0	0.0385723	0.0385723	0.173611	0.433556	0.433556	0.298518	0	0	0	0	0.737439	0.79431	0.895158	0.986231
O14561	Acyl carrier protein, mitochondrial	NDUFAB1	92	4	82	0	0	0	0	0	0	0	0	0	0	0	0	0	0	0	0	0	0	0	0	0	0	0	0	0	0	0	0	0	0	0	0	0	0	0	0	0	0	0	0	0	0	0	0
P13798	Acylamino-acid-releasing enzyme	APEH	399	54	95	0	0	0	0	0	0	0	0	0	0	0	0	0	0	0	0	0	0.00476987	0.0243479	0.246278	0.977118	1	0.807161	0.0875541	0.0450939	0.016003	0	0	0	0	0	0	0	0	0	0	0	0	0	0	0.0656933	0.0643473	0.0829676	0.0944304
Q9H845	Acyl-CoA dehydrogenase family member 9, mitochondrial	ACAD9	384	22	27	0.512952	1	0.858573	0.702338	0.0443054	0	0	0	0	0	0	0	0	0	0	0	0	0	0	0	0	0	0	0	0	0	0	0	0	0	0	0	0	0	0	0	0	0	0	0	0	0	0	0
O00767	Acyl-CoA desaturase	SCD	88	4	79	0	0	0	0	0	0	0	0	0	0	0	0	0	0	0	0	0	0	0	0	0	0	0	0	0	0	0	0	0	0	0	0	0	0	0	0	0	0	0	0	0	0	0.00961768	0.00961768
Q96CM8-3;Q96CM8;Q96CM8-2;Q96CM8-4	Acyl-CoA synthetase family member 2, mitochondrial	ACSF2	376	10	49	0	0	0	0	0	0	0	0	0	0	0	0	0	0	0	0	0	0	0	0	0	0	0	0	0	0	0.23027	0.850716	1	0.804698	0.184253	0.0349682	0	0	0	0	0	0	0	0	0	0	0	0
Q4G176	Acyl-CoA synthetase family member 3, mitochondrial	ACSF3	449	70	12	0	0	0	0	0	0	0	0	0	0	0	0	0	0	0	0	0	0	0	0	0	0	0	0	0	0	0	0.480739	0.666667	0.666667	0.185927	0	0	0	0	0	0	0	0	0	0	0	0	0
Q92604	Acyl-CoA:lysophosphatidylglycerol acyltransferase 1	LPGAT1	4	15	4	0.333333	0.222222	0.222222	0	0	0	0	0	0	0	0	0	0	0	0	0	0	0	0	0	0	0	0	0	0	0	0	0	0	0	0	0	0	0	0	0	0	0	0	0	0	0	0	0
Q9BR61	Acyl-CoA-binding domain-containing protein 6	ACBD6	27	14	12	0	0	0	0	0	0	0	0	0	0	0	0	0	0	0	0	0	0	0	0	0	0	0.24315	0.384661	0.666667	0.423517	0.282006	0	0	0	0	0	0	0	0	0	0	0	0	0	0	0	0	0
Q8N6N7	Acyl-CoA-binding domain-containing protein 7	ACBD7	115	26	12	0	0	0	0	0	0	0	0	0	0	0	0	0	0	0	0	0	0	0	0	0	0	0	0	0	0	0	0	0	0.0407404	0.228029	0.836709	1	0.838176	0.229496	0.0254647	0	0	0	0	0	0	0	0
P07108;P07108-3;P07108-2;P07108-4;P07108-5;P07108-6	Acyl-CoA-binding protein	DBI	50	26	331	0	0	0	0	0	0	0	0	0	0	0	2.58549e-05	2.58549e-05	2.58549e-05	0	0	0	0	0	0	0	0	0	0	0	0	0	0.0011539	0.00709752	0.020336	0.109844	0.617116	0.967702	0.990761	0.486142	0.12406	0.011221	0.00334313	0.00376867	0.00433085	0.13697	0.136554	0.140287	0.138635
Q86TX2	Acyl-coenzyme A thioesterase 1	ACOT1	523	28	195	0	0	0	0	0	0	0	0	0	0	0	0	0	0	0	0	0	0	0	0	0	0	0	0	0.000892039	0.00203131	0.0195298	0.216268	0.752638	1	0.882869	0.364576	0.106953	0.0307925	0.0122846	0.00504715	0.000707911	0	0	0	0.00965771	0.00643848	0.0133129	0.0223075
Q9NPJ3;Q9NPJ3-2	Acyl-coenzyme A thioesterase 13	ACOT13	547	41	164	0	0	0	0	0	0	0	0	0	0	0	0	0	0	0	0	0	0	0	0	0	0	0	0	0	0	0	0	0.363457	0.535216	0.666667	0.354088	0.217337	0.0858867	0.22136	0.186351	0.186351	0	0	0	0	0	0	0
P49753;P49753-2	Acyl-coenzyme A thioesterase 2, mitochondrial	ACOT2	205	43	12	0	0	0	0	0	0	0	0	0	0	0	0	0	0	0	0	0	0	0	0	0	0	0	0	0	0.0117306	0.0491916	0.357072	0.683349	1	0.802316	0.482547	0.128435	0.0182387	0	0	0	0	0	0	0	0	0	0
Q9NWU1	3-oxoacyl-[acyl-carrier-protein] synthase, mitochondrial	OXSM	20	4	18	0	0	0	0	0	0	0	0	0	0	0	0	0	0	0	0	0	0	0	0	0	0	0	0	0	0	0	0	0	0	0	0	0	0	0	0	0	0	0	0	0	0	0	0
Q9Y305-4;Q9Y305-2;Q9Y305-3	Acyl-coenzyme A thioesterase 9, mitochondrial	ACOT9	251	20	315	0	0	0	0	0	0	0	0	0	0	0	0	0	0	0	0	0	0	0	0	0	0.0775146	0.123704	0.211482	0.133967	0.0877774	0	0	0	0	0	0.0534958	0.139385	0.653537	0.666667	0.601386	0.116573	0.0964393	0.354236	0.487344	0	0	0	0
Q53H12;Q53H12-2	Acylglycerol kinase, mitochondrial	AGK	47	15	63	0.599266	0.588797	0.491374	0.189286	0	0	0	0	0	0	0	0	0	0	0	0	0	0	0	0	0	0	0	0	0	0	0	0	0	0	0	0	0	0	0	0	0	0	0	0	0	0	0	0
P07311	Acylphosphatase-1	ACYP1	8	4	194	0	0	0	0	0	0	0	0	0	0	0	0	0	0	0	0	0	0	0	0	0	0	0	0	0	0	0	0	0	0	0	0	0	0	0	0	0	0	0	0	0	0	0	0
O75608;O75608-2	Acyl-protein thioesterase 1	LYPLA1	50	26	240	0	0	0	0	0	0	0	0	0	0	0	0	0	0	0	0	0	0	0	0	0	0	0	0	0	0	0	0	0	0.014068	0.182597	0.715332	1	0.867725	0.342715	0.0497457	0.0236389	0.0260332	0.023734	0.0203794	0	0	0.0381009	0.0775382
Q6P587;Q6P587-2;Q6P587-3	Acylpyruvase FAHD1, mitochondrial	FAHD1	176	43	181	0	0	0	0	0	0	0	0	0	0	0	0	0	0	0	0	0	0	0	0	0	0	0	0	0	0	0.015832	0.162569	0.617416	0.891789	0.968118	0.538112	0.247908	0.0248412	0	0	0	0	0	0	0	0	0	0
P46108	Adapter molecule crk	CRK	19	28	450	0	0	0	0	0	0	0	0	0	0	0	0	0	0	0	0	0	0	0	0	0	0	0	0	0.00153139	0.0146991	0.0895491	0.435444	0.913364	1	0.709418	0.230807	0.0722702	0.0179786	0.00550136	0.00255218	0	0	0	0	0.274843	0.235458	0.280668	0.29598
Q8NC96;Q8NC96-2	Adaptin ear-binding coat-associated protein 1	NECAP1	101	4	136	0	0	0	0	0	0	0	0	0	0	0	0	0	0	0	0	0	0	0	0	0	0	0	0	0	0	0	0	0	0	0	0	0	0	0	0	0	0	0	0	0.604627	0.663789	0.753603	0.859331
Q9NVZ3;Q9NVZ3-2;Q9NVZ3-4;Q9NVZ3-3	Adaptin ear-binding coat-associated protein 2	NECAP2	449	28	12	0	0	0	0	0	0	0	0	0	0	0	0	0	0	0	0	0	0	0	0	0	0	0	0	0	0	0.0890731	0.529189	0.928941	0.99581	0.555694	0.155942	0	0	0	0	0	0	0	0	0	0	0	0
P07741;P07741-2	Adenine phosphoribosyltransferase	APRT	307	43	271	0	0	0	0	0	0	0	0	0	0	0	0	0	0	0	0	0	0	0	0	0	0	0	0	0	0	0	0.0217235	0.466286	0.820631	1	0.617241	0.298667	0.117843	0.090287	0.0576623	0.0441416	0.0154222	0.0133103	0.00984412	0	0	0	0
P25054;P25054-2	Adenomatous polyposis coli protein	APC	442	4	13	0	0	0	0	0	0	0	0	0	0	0	0	0	0	0	0	0	0	0	0	0	0	0	0	0	0	0	0	0	0	0	0	0	0	0	0	0	0	0	0	0.198706	0.38181	0.545818	0.781923
P00813	Adenosine deaminase	ADA	205	43	93	0	0	0	0	0	0	0	0	0	0	0	0	0	0	0	0	0	0	0	0	0	0	0	0	0	0	0.02358	0.125048	0.66136	0.9998	0.99593	0.459618	0.0975979	0	0	0	0	0	0	0	0	0	0	0
Q6DHV7-2;Q6DHV7;Q6DHV7-3	Adenosine deaminase-like protein	ADAL	205	28	12	0	0	0	0	0	0	0	0	0	0	0	0	0	0	0	0	0	0	0	0	0	0	0	0	0	0	0	0.305793	0.867249	1	0.694207	0.132751	0	0	0	0	0	0	0	0	0	0	0	0
P55263;P55263-2;P55263-4;P55263-3	Adenosine kinase	ADK	324	43	313	0	0	0	0	0	0	0	0	0	0	0	0	0	0	0	0	0	0	0	0	0	0	0	0	0.000168482	0.00739937	0.0171862	0.148234	0.614488	0.981756	0.947725	0.491272	0.12007	0.0239744	0.00714397	0.00129164	0.000201399	0	0	0	0.370382	0.37516	0.369874	0.317625
P23526;P23526-2	Adenosylhomocysteinase	AHCY	437	1	378	0.0478445	0.0334197	0.00917661	0.00152331	0	0	0	0	0	0	9.31787e-05	0.000433357	0.00151633	0.00262718	0.00413583	0.0120507	0.0250702	0.0302054	0.0314205	0.0431725	0.078548	0.161456	0.591824	0.992169	0.979524	0.549623	0.118201	0.0455628	0.0239751	0.016109	0.012741	0.0120694	0.0135816	0.0138753	0.0182429	0.0148378	0.0103242	0.00177312	0.000365733	0.000174415	0.545291	0.573353	0.62319	0.670809
P54819;P54819-2;P54819-5;P54819-6;P54819-3;P54819-4	Adenylate kinase 2, mitochondrial;Adenylate kinase 2, mitochondrial, N-terminally processed	AK2	176	43	102	0.0036946	0.00377192	0.00255041	0.0014786	0.000169744	0	0	0	0	0	0	0	0	0	0	0	0	0	0	0	0	0	0	0	0	0.000142097	0.00260179	0.0480322	0.448726	0.876254	1	0.643694	0.228307	0.0641796	0.020528	0.00623976	0.001407	0.000528241	0.000393259	0.000265953	0.00440462	0.00342364	0.00212755	0.00433811
P00568;Q9Y6K8-2	Adenylate kinase isoenzyme 1	AK1	208	32	155	0	0	0	0	0	0	0	0	0	0	0	0	0	0	0	0	0	0	0	0	0	0	0	0	0	0	0.000232489	0.0016915	0.0263426	0.497823	0.858542	1	0.566527	0.219454	0.0533459	0.0151064	0	0	0	0	0.306121	0.309573	0.329849	0.346885
Q9Y3D8;Q9Y3D8-2	Adenylate kinase isoenzyme 6	TAF9	449	28	12	0	0	0	0	0	0	0	0	0	0	0	0	0	0	0	0	0	0	0	0	0	0	0	0	0	0.0286235	0.15774	0.595078	0.959423	0.954304	0.531341	0.138372	0.0143749	0	0	0	0	0	0	0	0	0	0	0
P30566;P30566-2	Adenylosuccinate lyase	ADSL	131	1	427	0.0065245	0.00447996	0.00078921	0.000130298	0	0	0	0	0	0	0	0	0	0	0	0	0	0.00309912	0.0153708	0.0369234	0.0872178	0.31539	0.875253	1	0.782435	0.204928	0.0267878	0.00390815	0	0	0	0	0	0.0187245	0.026855	0.0292807	0.0119973	0.00570442	0.00327878	0.00275651	0.394808	0.434486	0.498031	0.590213
P30520	Adenylosuccinate synthetase isozyme 2	ADSS	462	61	268	0.00713158	0.00475438	0.00125249	0	0	0	0	0	0	0	0	0	0	0	0	0	0	0	0	0	0.000688812	0.00527569	0.0189968	0.0553224	0.389346	0.86567	1	0.700067	0.215894	0.0468594	0.00880035	0.00292859	0.0006189	0	0	0.00403017	0.0154159	0.0215804	0.0184549	0.0106037	0.199226	0.209725	0.223064	0.23228
Q01518;Q01518-2	Adenylyl cyclase-associated protein 1	CAP1	428	3	496	0.00495055	0.00496403	0.00355443	0.00366805	0.00424787	0.00468109	0.00446038	0.00251044	0.00157424	0.000533251	0.000931802	0.00459291	0.0134184	0.029347	0.0668883	0.280856	0.688106	0.964112	0.961512	0.621799	0.329043	0.114745	0.0323048	0.00909165	0.0040143	0.00264201	0.0013323	0.000861278	0.000972554	0.00459497	0.00597856	0.00775694	0.00445583	0.00266259	0.00341936	0.00547388	0.00720154	0.00941252	0.00913769	0.011115	0.10937	0.114975	0.120544	0.134364
P40123;P40123-2;P40123-3	Adenylyl cyclase-associated protein 2	CAP2	75	3	49	0	0	0	0	0	0	0	0	0	0	0	0	0.00512038	0.0083603	0.0419704	0.275536	0.772715	1	0.8726	0.383852	0.129561	0.0182756	0.00660335	0	0	0	0	0	0	0	0	0	0	0	0	0	0	0	0	0	0	0	0.00803496	0.0235217
O95396	Adenylyltransferase and sulfurtransferase MOCS3;Molybdopterin-synthase adenylyltransferase;Molybdopterin-synthase sulfurtransferase	MOCS3	46	4	87	0	0	0	0	0	0	0	0	0	0	0	0	0	0	0	0	0	0	0	0	0	0	0	0	0	0	0	0	0	0	0	0	0	0	0	0	0	0	0	0	0.222369	0.361551	0.517762	0.630876
Q9HDC9;Q9HDC9-2	Adipocyte plasma membrane-associated protein	APMAP	99	5	296	1	0.899853	0.7816	0.547255	0.38011	0.271449	0.240775	0.267614	0.19186	0.107511	0.0146316	0.0037345	0.0037345	0.0037345	0	0	0	0	0	0	0	0	0	0	0	0	0	0	0	0	0	0	0	0	0	0	0	0	0	0	0.0108119	0.00988092	0.00907942	0.00913803
P12235	ADP/ATP translocase 1	SLC25A4	4	4	4	0	0	0	0	0	0	0	0	0	0	0	0	0	0	0	0	0	0	0	0	0	0	0	0	0	0	0	0	0	0	0	0	0	0	0	0	0	0	0	0	0	0	0	0
P05141	ADP/ATP translocase 2;ADP/ATP translocase 2, N-terminally processed	SLC25A5	114	2	26	1	0.810048	0.497956	0.186006	0.0503134	0.0249511	0.0122157	0.00660964	0.0046928	0.00321482	0.00190484	0.00153478	0.00156752	0.000978078	0.000610284	0.000270137	8.74443e-05	0	0	0	0	0	0	0	0	0	0	0	0	0	0	0	0	0	0	0	0	0	0	0	0.00459942	0.00306628	0.00159335	0.000313262
P12236	ADP/ATP translocase 3	SLC25A6	114	5	26	0.972774	0.96323	0.804212	0.414892	0.102749	0.0181552	0.00485356	0.00296232	0.00173057	0.000679721	0	0	0	0	0	0	0	0	0	0	0	0	0	0	0	0	0	0	0	0	0	0	0	0	0	0	0	0	0	0	0	0	0	0
Q9BRR6;Q9BRR6-2;Q9BRR6-4;Q9BRR6-3;Q9BRR6-5;Q9BRR6-6	ADP-dependent glucokinase	ADPGK	18	4	296	0	0	0	0	0	0	0	0	0	0	0	0	0	0	0	0	0	0	0	0	0	0	0	0	0	0	0	0	0	0	0	0	0	0	0	0	0	0	0	0	0	0	0	0
Q9BW91;Q9BW91-2	ADP-ribose pyrophosphatase, mitochondrial	NUDT9	77	28	346	0	0	0	0	0	0	0	0	0	0	0	0	0	0	0	0	0	0	0	0	0	0	0	0	0	0	0.0636201	0.332477	0.872012	1	0.801171	0.285991	0.0943824	0.0243548	0	0	0	0	0	0	0	0	0	0
P84077	ADP-ribosylation factor 1	ARF1	152	26	341	0.00609753	0.00642773	0.00634217	0.00590145	0.0040278	0.00237496	0.000955848	0.000466789	0.000172745	0	0	0	0	0	0	0	0	0	0	0	0	0	0	0	0	0.000187754	0.000830074	0.00414987	0.0211835	0.0807422	0.377485	0.803513	1	0.827702	0.43005	0.209721	0.112994	0.0896026	0.0761634	0.0676879	0.103303	0.102298	0.110034	0.111113
P18085	ADP-ribosylation factor 4	ARF4	111	26	392	0.00338328	0.00594518	0.00654585	0.00480413	0.00145557	0.00103697	0.000674235	0.000333147	0.000151073	0	0	0	0	0	0	0	0	0	0	0	0	0	0	0	0	0	0.000571853	0.000571853	0.00744664	0.031592	0.27429	0.711822	1	0.963887	0.53924	0.229517	0.029418	0.00965816	0.010154	0.00550263	0.215849	0.19146	0.192744	0.222053
P84085	ADP-ribosylation factor 5	ARF5	152	26	503	0	0	0	0	0	0	0	0	0	0	0	0	0	0	0	0	0	0	0	0	0	0	0	0	0	0	0	0.00743878	0.0232947	0.0979595	0.402795	0.803885	1	0.804749	0.420523	0.154107	0.0370836	0.00436384	0	0	0.140769	0.164893	0.177106	0.189719
P62330	ADP-ribosylation factor 6	ARF6	50	26	341	0	0	0	0	0	0	0	0	0	0	0	0	0	0	0	0	0	0	0	0	0	0	0	0	0	0	0	0	0	0.0115519	0.0807753	0.418954	0.816177	1	0.743212	0.336818	0.102848	0.0214575	0.0190761	0	0.1121	0.10912	0.109023	0.117543
Q8N6T3;Q8N6T3-2;Q8N6T3-5;Q8N6T3-3;Q8N6T3-4	ADP-ribosylation factor GTPase-activating protein 1	ARFGAP1	654	190	427	0.0956532	0.135845	0.300029	0.489726	0.568555	0.481165	0.353678	0.276156	0.255166	0.233185	0.22775	0.200324	0.195752	0.184387	0.17159	0.131479	0.102674	0.109467	0.151683	0.186205	0.185966	0.130511	0.139563	0.183302	0.268664	0.19731	0.122259	0.071419	0.144204	0.371126	0.762445	1	0.87241	0.682582	0.452417	0.423243	0.282452	0.28646	0.294553	0.280093	0.369306	0.46008	0.534885	0.631407
Q8N6H7;Q8N6H7-2;Q8N6H7-3	ADP-ribosylation factor GTPase-activating protein 2	ARFGAP2	221	30	105	0	0	0	0	0	0	0	0	0	0	0	0	0	0	0	0	0	0	0	0	0.38053	0.476204	0.554621	0.306919	0.333333	0.254916	0.122088	0	0	0	0	0	0	0	0	0	0	0	0	0	0.380115	0.4304	0.527173	0.624682
Q9NP61;Q9NP61-2	ADP-ribosylation factor GTPase-activating protein 3	ARFGAP3	116	4	39	0	0	0	0	0	0	0	0	0	0	0	0	0	0	0	0	0	0	0	0	0	0	0	0	0	0	0	0	0	0	0	0	0	0	0	0	0	0	0	0	0.378491	0.485745	0.580831	0.708719
Q9UJY5;Q9UJY5-4;Q9UJY5-6;Q9UJY5-3;Q9UJY5-2;Q9UJY5-5	ADP-ribosylation factor-binding protein GGA1	GGA1	154	1	456	0	0	0	0	0	0	0	0	0	0	0	0	0	0	0	0	0	0	0	0	0.0670018	0.391137	0.827989	1	0.715931	0.279079	0.0400661	0	0	0	0	0	0	0	0	0	0	0	0	0	1	0.889966	0.674252	0.436457
Q9UJY4	ADP-ribosylation factor-binding protein GGA2	GGA2	101	4	109	0	0	0	0	0	0	0	0	0	0	0	0	0	0	0	0	0	0	0	0	0	0	0	0	0	0	0	0	0	0	0	0	0	0	0	0	0	0	0	0	1	0.797727	0.565212	0.345924
Q9NZ52;Q9NZ52-2;Q9NZ52-4;Q9NZ52-3	ADP-ribosylation factor-binding protein GGA3	GGA3	98	4	90	0	0	0	0	0	0	0	0	0	0	0	0	0	0	0	0	0	0	0	0	0	0	0	0	0	0	0	0	0	0	0	0	0	0	0	0	0	0	0	0	0.982389	0.90627	0.665377	0.395905
P40616;P40616-2	ADP-ribosylation factor-like protein 1	ARL1	111	26	439	0.086299	0.10025	0.118263	0.107267	0.0753259	0.050213	0.0205163	0.0123499	0.00892013	0.00701395	0.00640546	0.00632363	0.00458631	0.00258519	0	0	0	0	0	0	0	0	0	0	0	0	0	0.00173726	0.0042714	0.0273033	0.230628	0.545025	0.89653	0.992789	0.718723	0.378987	0.111435	0.0934656	0.0946876	0.0913763	0.0909328	0.107823	0.138923	0.138878
O15530;O15530-3;O15530-2;O15530-4;Q6A1A2;O15530-5	3-phosphoinositide-dependent protein kinase 1;Putative 3-phosphoinositide-dependent protein kinase 2	PDPK1;PDPK2	153	4	140	0	0	0	0	0	0	0	0	0	0	0	0	0	0	0	0	0	0	0	0	0	0	0	0	0	0	0	0	0	0	0	0	0	0	0	0	0	0	0	0	0	0	0	0.0936666
P36404;P36404-2	ADP-ribosylation factor-like protein 2	ARL2	483	147	197	0	0	0	0	0	0	0	0	0	0	0	0	0	0	0	0	0	0	0	0.0363586	0.221719	0.508598	0.551265	0.365905	0.0790258	0	0	0	0	0.186142	0.691464	0.956941	0.943681	0.438358	0.172881	0	0	0	0	0	0	0	0	0
P36405	ADP-ribosylation factor-like protein 3	ARL3	253	32	238	0	0	0	0	0	0	0	0	0	0	0	0	0	0	0	0	0	0	0	0	0	0	0	0	0	0.000258982	0.00126752	0.00515882	0.0284213	0.238701	0.83712	1	0.863326	0.285823	0.100653	0.0261599	0.00135251	0.000121268	0	0	0.138275	0.147051	0.151702	0.146227
P62273;P62273-2	40S ribosomal protein S29	RPS29	4	17	489	0	0	0	0	0	0	0	0.0612058	0.246165	0.333333	0.302707	0.117748	0.0305795	0	0	0	0	0	0	0	0	0	0	0	0	0	0	0	0	0	0	0	0	0	0	0	0	0	0	0	0.000423242	0.000387255	0.000381072	0.000582129
Q9H0F7;Q9H0F7-2	ADP-ribosylation factor-like protein 6	ARL6	115	26	12	0	0	0	0	0	0	0	0	0	0	0	0	0	0	0	0	0	0	0	0	0	0	0	0	0	0	0	0	0	0	0.124855	0.403059	0.654142	0.610093	0.331889	0.080806	0	0	0	0	0	0	0	0
P62861	40S ribosomal protein S30	FAU	4	4	92	0	0	0	0	0	0	0	0	0	0	0	0	0	0	0	0	0	0	0	0	0	0	0	0	0	0	0	0	0	0	0	0	0	0	0	0	0	0	0	0	0.00156702	0.00217732	0.00307839	0.00413723
Q66PJ3-2;Q66PJ3;Q66PJ3-3;Q66PJ3-7;Q66PJ3-4;Q66PJ3-5	ADP-ribosylation factor-like protein 6-interacting protein 4	ARL6IP4	229	61	89	0	0	0	0	0	0	0	0	0	0	0	0	0	0	0	0	0	0	0	0	0	0	0	0	0	0.74039	0.916682	1	0.25961	0.0833177	0	0	0	0	0	0	0	0	0	0	1	0.858406	0.723865	0.528934
Q96BM9	ADP-ribosylation factor-like protein 8A	ARL8A	138	4	194	0	0	0	0	0	0	0	0	0	0	0	0	0	0	0	0	0	0	0	0	0	0	0	0	0	0	0	0	0	0	0	0	0	0	0	0	0	0	0	0	0	0	0	0
Q9NVJ2;Q9NVJ2-2	ADP-ribosylation factor-like protein 8B	ARL8B	423	71	102	0.483245	0.569888	0.630349	0.533167	0.313109	0.149837	0.0435771	0.0159104	0	0	0	0	0	0	0	0	0	0	0	0	0	0	0	0	0	0	0	0	0	0	0.142794	0.365915	0.644229	0.618208	0.433622	0.155309	0.0385353	0	0	0	0	0	0.0179668	0.0451194
Q9UKK9	ADP-sugar pyrophosphatase	NUDT5	551	131	260	0	0	0	0	0	0	0	0	0	0	0	0	0	0	0	0.0241803	0.0289228	0.0742855	0.273229	0.569576	0.678051	0.475236	0.176157	0.0495774	0.126441	0.45307	0.908857	1	0.732679	0.293106	0.13529	0.0739716	0.0304992	0	0	0	0	0	0	0	0.118516	0.135341	0.16357	0.159268
P10109	Adrenodoxin, mitochondrial	FDX1	259	4	246	0	0	0	0	0	0	0	0	0	0	0	0	0	0	0	0	0	0	0	0	0	0	0	0	0	0	0	0	0	0	0	0	0	0	0	0	0	0	0	0	0	0	0	0
Q8IZH2;Q8IZH2-2;Q8IZH2-3	5-3 exoribonuclease 1	XRN1	26	4	445	0	0	0	0	0	0	0	0	0	0	0	0	0	0	0	0	0	0	0	0	0	0	0	0	0	0	0	0	0	0	0	0	0	0	0	0	0	0	0	0	0.0955231	0.228581	0.348163	0.57042
P55196;P55196-5	Afadin	MLLT4	98	4	127	0	0	0	0	0	0	0	0	0	0	0	0	0	0	0	0	0	0	0	0	0	0	0	0	0	0	0	0	0	0	0	0	0	0	0	0	0	0	0	0	0.437317	0.603801	0.614254	0.731968
P55196-3;P55196-2;P55196-6	Afadin	MLLT4	246	24	86	0	0	0	0	0	0	0	0	0	0	0	0	0.0663396	0.309832	0.684467	0.880263	0.813235	0.591385	0.53073	0.443491	0.357574	0.156093	0.0668689	0	0	0	0	0	0	0	0	0	0	0	0	0	0	0	0	0	0.635872	0.692133	0.783952	0.882606
Q9Y4W6	AFG3-like protein 2	AFG3L2	2	5	586	0.893547	0.928812	0.795498	0.382749	0.0496354	0.0280266	0	0	0.0355844	0.0355844	0.0355844	0	0	0	0	0	0	0	0	0	0	0	0	0	0	0	0	0	0	0	0	0	0	0	0	0	0	0	0	0	0	0	0	0.000687595
O43488;Q8NHP1;O95154	Aflatoxin B1 aldehyde reductase member 2;Aflatoxin B1 aldehyde reductase member 4	AKR7A2;AKR7L	174	10	101	0	0	0	0	0	0	0	0	0	0	0	0	0	0	0	0	0	0	0	0	0	0	0	0	0	0.0402534	0.425733	0.822515	1	0.695256	0.337955	0.120217	0.0394816	0	0	0	0	0	0	0	0.252804	0.249926	0.214935	0.221319
Q6ULP2;Q6ULP2-5;Q6ULP2-2;Q6ULP2-4;Q6ULP2-3	Aftiphilin	AFTPH	101	4	165	0	0	0	0	0	0	0	0	0	0	0	0	0	0	0	0	0	0	0	0	0	0	0	0	0	0	0	0	0	0	0	0	0	0	0	0	0	0	0	0	0.467992	0.4096	0.26339	0.246784
Q86UY8	5-nucleotidase domain-containing protein 3	NT5DC3	243	4	262	0	0	0	0	0	0	0	0	0	0	0	0	0	0	0	0	0	0	0	0	0	0	0	0	0	0	0	0	0	0	0	0	0	0	0	0	0	0	0	0	0	0	0	0
O00170	AH receptor-interacting protein	AIP	40	10	35	0	0	0	0	0	0	0	0	0	0	0	0	0	0	0	0	0	0	0	0	0	0	0	0	0.0048437	0.08974	0.450171	0.909251	1	0.702873	0.253629	0.0897441	0.0349869	0.0268709	0.0151107	0.00656444	0	0	0	0	0.772592	0.766902	0.776514	0.819512
Q92667;Q92667-2	A-kinase anchor protein 1, mitochondrial	AKAP1	148	4	572	0	0	0	0	0	0	0	0	0	0	0	0	0	0	0	0	0	0	0	0	0	0	0	0	0	0	0	0	0	0	0	0	0	0	0	0	0	0	0	0	0	0	0	0
Q02952;Q02952-3;Q02952-2	A-kinase anchor protein 12	AKAP12	580	72	511	0	0.00437438	0.0100989	0.0173932	0.0250384	0.090268	0.263795	0.688899	0.9677	0.944435	0.627811	0.348298	0.242144	0.152127	0.101579	0.0594119	0.0598065	0.0611709	0.0708272	0.0433799	0.0245385	0.00699196	0.0035621	0.00134644	0	0	0	0	0	0	0	0	0	0	0	0	0	0	0	0	0.018447	0.0150129	0.0124883	0.0160386
Q12802;Q12802-2;Q12802-4	A-kinase anchor protein 13	AKAP13	153	4	251	0	0	0	0	0	0	0	0	0	0	0	0	0	0	0	0	0	0	0	0	0	0	0	0	0	0	0	0	0	0	0	0	0	0	0	0	0	0	0	0	0	0	0	0
Q9Y2D5-6;Q9Y2D5-5;Q9Y2D5	A-kinase anchor protein 2	AKAP2	45	24	3	0	0	0	0	0	0	0	0	0	0	0.0537487	0.211793	0.324752	0.475061	0.763769	1	0.904724	0.579185	0.308963	0.275754	0.180957	0.147677	0.0721049	0.0456884	0	0	0	0	0	0	0	0	0	0	0	0	0	0	0	0	0.153524	0.223319	0.384868	0.570188
O43823	A-kinase anchor protein 8	AKAP8	163	12	90	0.136839	0.187434	0.462325	0.719926	0.954801	0.909239	0.745723	0.577767	0.521364	0.368011	0.216701	0.0371342	0.0259195	0.0141015	0.00681021	0	0	0	0	0	0.00703239	0.00703239	0.00703239	0	0	0	0	0	0	0	0	0	0	0	0	0	0	0	0	0	1	0.914441	0.733737	0.474366
Q9ULX6;Q9ULX6-2	A-kinase anchor protein 8-like	AKAP8L	28	4	90	0	0	0	0	0	0	0	0	0	0	0	0	0	0	0	0	0	0	0	0	0	0	0	0	0	0	0	0	0	0	0	0	0	0	0	0	0	0	0	0	1	0.940213	0.703366	0.508091
Q99996;Q99996-5;Q99996-3;Q99996-2;Q99996-6;Q99996-4	A-kinase anchor protein 9	AKAP9	442	15	13	0	0	0.333333	0.333333	0.333333	0	0	0	0	0	0	0	0	0	0	0	0	0	0	0	0	0	0	0	0	0	0	0	0	0	0	0	0	0	0	0	0	0	0	0	0.241419	0.312554	0.550124	0.785432
Q9H8T0;Q9H8T0-2	AKT-interacting protein	AKTIP	21	56	12	0	0	0	0	0	0	0	0	0	0	0.0272904	0.101361	0.26869	0.531016	0.592596	0.425267	0.135651	0	0	0	0	0	0	0	0	0	0	0	0	0	0	0	0	0	0	0	0	0	0	0	0	0	0	0
Q9NRG9;Q9NRG9-2	Aladin	AAAS	5	2	296	1	0.840284	0.551751	0.197168	0.0235499	0	0	0	0	0	0	0	0	0	0	0	0	0	0	0	0	0	0	0	0	0	0	0	0	0	0	0	0	0	0	0	0	0	0	0	0.223757	0.149171	0	0
Q8TD30;Q8TD30-2	Alanine aminotransferase 2	GPT2	136	4	319	0	0	0	0	0	0	0	0	0	0	0	0	0	0	0	0	0	0	0	0	0	0	0	0	0	0	0	0.24029	0.296794	0.333333	0.0930431	0.0365393	0	0	0	0	0	0	0	0	0	0	0	0
P49588	Alanine--tRNA ligase, cytoplasmic	AARS	1	1	310	0.018163	0.0124399	0.00212788	0.00033127	0	0	0	0	0	0	0	0	0	0	0	0	0	0.000219747	0.00283571	0.0145648	0.0419458	0.164046	0.774077	1	0.897047	0.276633	0.0234211	0.00171129	0.000400252	8.84025e-05	0.00011052	0.000317444	0.00109339	0.00840598	0.0201853	0.0216414	0.0145503	0.00283536	0.000869267	0.000857911	0.0920728	0.110098	0.127752	0.156092
Q5JTZ9	Alanine--tRNA ligase, mitochondrial	AARS2	297	14	363	0	0	0	0	0	0	0	0	0	0	0	0	0	0	0	0	0	0	0	0	0.0391828	0.0678583	0.477385	0.932385	1	0.590473	0.0962906	0	0	0	0	0	0	0	0	0	0	0	0	0	0	0	0	0
Q9BTE6-2;Q9BTE6;Q9BTE6-3	Alanyl-tRNA editing protein Aarsd1	AARSD1	349	73	378	0	0	0	0	0	0	0	0	0	0	0	0	0	0	0	0	0	0	0.00278352	0.0128524	0.047472	0.359587	0.937239	1	0.68601	0.0982886	0.000908484	0	0	0	0	0	0	0	0	0	0	0	0	0	0.518392	0.532441	0.601159	0.645164
P14550	Alcohol dehydrogenase [NADP(+)]	AKR1A1	102	43	101	0	0	0	0	0	0	0	0	0	0	0	0	0	0	0	0	0	0	0	0	0	0	0	0	0.000647178	0.00606225	0.015896	0.0489168	0.416457	0.8531	1	0.686618	0.260636	0.0841453	0.0247042	0.00420945	0.000132173	0	0	0	0.313821	0.323495	0.354589	0.36561
P11766;P40394-2	Alcohol dehydrogenase class-3	ADH5	281	61	101	0.00510316	0.00357947	0.000744279	0.000177363	0	0	0	0	0	0	0	0	0	0	0	0	0	0	0	0	0.000295345	0.00118077	0.00506945	0.0158063	0.0853135	0.707289	0.971148	0.990577	0.385081	0.11469	0.0268789	0.00940425	0.00585226	0.00558057	0.00357749	0.00470262	0.00932116	0.0298732	0.0351308	0.0431597	0.209322	0.215222	0.214087	0.220186
Q8IZ83;Q8IZ83-3;Q8IZ83-2	Aldehyde dehydrogenase family 16 member A1	ALDH16A1	651	76	180	0	0	0.0497008	0.235068	0.654446	0.985822	1	0.81687	0.599577	0.531308	0.467578	0.482563	0.486662	0.395673	0.300404	0.183845	0.179656	0.158574	0.174374	0.128857	0.0785658	0.0439498	0.0121271	0	0	0	0	0	0	0	0	0	0	0	0	0	0	0	0	0	0.112866	0.0856541	0.0554743	0.0597346
P30837;P47895	Aldehyde dehydrogenase X, mitochondrial	ALDH1B1	219	14	201	0.105112	0.112903	0.149342	0.121568	0.0936883	0.0379207	0.0257628	0.0152161	0.0286967	0.0494452	0.0450428	0.0422985	0.0307637	0.0439652	0.0384406	0.0395459	0.0383894	0.0592935	0.0647414	0.103656	0.112637	0.176555	0.587392	0.876703	1	0.604252	0.276076	0.0687159	0.00266722	0	0	0	0	0	0.0217019	0.0614086	0.0660768	0.0706026	0.0308959	0.0393415	0	0	0	0
P05091;P05091-2;O94788;O94788-4;O94788-2;O94788-3	Aldehyde dehydrogenase, mitochondrial	ALDH2	219	1	201	0	0	0	0	0	0	0	0	0	0	0	0	0	0	0	0	0	0	0.00498518	0.0178482	0.0520565	0.119646	0.578968	0.984797	0.98849	0.530333	0.0902961	0.0140275	0	0	0	0	0	0.00499402	0.0321517	0.0365466	0.0315526	0.00439493	0	0	0	0	0	0
P42330;P42330-2;Q04828;P52895-2	Aldo-keto reductase family 1 member C3	AKR1C3	181	43	444	0	0	0	0	0	0	0	0	0	0	0	0	0	0	0	0	0	0	0	0	0	0	0	0	0	0	0	0.0102725	0.229842	0.776696	1	0.832974	0.296887	0.0633112	0.010768	0	0	0	0	0	0.292018	0.306823	0.304549	0.482985
Q96C23	Aldose 1-epimerase	GALM	205	43	12	0	0	0	0	0	0	0	0	0	0	0	0	0	0	0	0	0	0	0	0	0	0	0	0	0	0	0.00464607	0.0390551	0.30731	0.765768	1	0.813847	0.369329	0.106166	0.024065	0.00547797	0	0	0	0	0	0	0	0
P15121;C9JRZ8;C9JRZ8-2	Aldose reductase	AKR1B1	86	43	355	0	0	0	0	0	0	0	0	0	0	0	0	0	0	0	0	0	0	0	0	0	0	0	0	0.00668273	0.00941516	0.0154905	0.0438709	0.442743	0.874213	1	0.664473	0.247473	0.096888	0.030811	0.0102647	0	0	0	0	0.415239	0.495358	0.529332	0.546704
Q96BT7;Q96BT7-4;Q96BT7-3;Q96BT7-2	Alkylated DNA repair protein alkB homolog 8	ALKBH8	64	1	12	0	0	0	0	0	0	0	0	0	0	0	0	0	0	0	0	0	0	0	0	0	0.102579	0.551597	0.666667	0.564088	0.115069	0	0	0	0	0	0	0	0	0	0	0	0	0	0	0	0	0	0
O00116	Alkyldihydroxyacetonephosphate synthase, peroxisomal	AGPS	32	2	27	1	0.778304	0.509661	0.137079	0.0330175	0.0200007	0.00831718	0.000740987	0	0	0	0	0	0	0	0	0	0	0	0	0	0	0	0	0	0.0676279	0.083697	0.137637	0.112812	0.0967432	0.0428031	0	0	0	0	0	0	0	0	0	0.00758589	0.00910942	0.0114102	0.0167439
Q9BQI0;Q9BQI0-3;Q9BQI0-2;Q9BQI0-4	Allograft inflammatory factor 1-like	AIF1L	248	101	12	0	0	0	0	0	0	0	0	0	0	0	0	0	0	0	0	0	0	0	0	0	0	0	0	0	0	0	0	0	0.3288	0.564895	0.666667	0.337866	0.101771	0	0	0	0	0	0	0	0	0	0
Q6NUM9;Q6NUM9-2	All-trans-retinol 13,14-reductase	RETSAT	20	4	222	0	0	0	0	0	0	0	0	0	0	0	0	0	0	0	0	0	0	0	0	0	0	0	0	0	0	0	0	0	0	0	0	0	0	0	0	0	0	0	0	0	0	0	0
O60318;O60318-2	80 kDa MCM3-associated protein	MCM3AP	28	4	23	0	0	0	0	0	0	0	0	0	0	0	0	0	0	0	0	0	0	0	0	0	0	0	0	0	0	0	0	0	0	0	0	0	0	0	0	0	0	0	0	1	0.776493	0.41641	0.228275
P42684;P42684-6;P42684-7;P42684-5;P42684-4;P42684-10;P42684-2;P42684-3;P42684-8	Abelson tyrosine-protein kinase 2	ABL2	153	4	140	0	0	0	0	0	0	0	0	0	0	0	0	0	0	0	0	0	0	0	0	0	0	0	0	0	0	0	0	0	0	0	0	0	0	0	0	0	0	0	0	0	0.0588054	0.120129	0.190349
Q8NFV4;Q8NFV4-4;Q8NFV4-6;Q8NFV4-3;Q8NFV4-2;Q8NFV4-5	Alpha/beta hydrolase domain-containing protein 11	ABHD11	248	32	12	0	0	0	0	0	0	0	0	0	0	0	0	0	0	0	0	0	0	0	0	0	0	0	0	0	0	0	0	0.124138	0.623568	0.994801	0.969637	0.509403	0.144989	0.0460158	0.00681886	0	0	0	0	0	0	0	0
Q96IU4;Q96IU4-2	Alpha/beta hydrolase domain-containing protein 14B	ABHD14B	208	32	77	0	0	0	0	0	0	0	0	0	0	0	0	0	0	0	0	0	0	0	0	0	0	0	0	0	0.000303839	0.000872505	0.00518217	0.0254905	0.295808	0.800191	1	0.782309	0.285935	0.0662371	0.0131674	0.000967954	0.00035489	0.000229493	0.000165766	0.317401	0.279804	0.340805	0.356168
Q9H6U8;Q9H6U8-3;Q9H6U8-2;Q9H6U8-4	Alpha-1,2-mannosyltransferase ALG9	ALG9	4	4	163	0	0	0	0	0	0	0	0	0	0	0	0	0	0	0	0	0	0	0	0	0	0	0	0	0	0	0	0	0	0	0	0	0	0	0	0	0	0	0	0	0	0	0	0
Q9H553;Q9H553-2	Alpha-1,3/1,6-mannosyltransferase ALG2	ALG2	138	4	19	0	0	0	0	0	0	0	0	0	0	0	0	0	0	0	0	0	0	0	0	0	0	0	0	0	0	0	0	0	0	0	0	0	0	0	0	0	0	0	0	0	0	0	0
O00400	Acetyl-coenzyme A transporter 1	SLC33A1	4	4	4	0	0	0	0	0	0	0	0	0	0	0	0	0	0	0	0	0	0	0	0	0	0	0	0	0	0	0	0	0	0	0	0	0	0	0	0	0	0	0	0	0	0	0	0
Q13510;Q13510-2;Q13510-3	Acid ceramidase;Acid ceramidase subunit alpha;Acid ceramidase subunit beta	ASAH1	24	4	66	0	0	0	0	0	0	0	0	0	0	0	0	0	0	0	0	0	0	0	0	0	0	0	0	0	0	0	0	0	0	0	0	0	0	0	0	0	0	0	0	0	0	0	0
P30533	Alpha-2-macroglobulin receptor-associated protein	LRPAP1	383	18	272	0.102741	0.0684937	0.0319193	0	0	0	0	0	0	0	0	0	0	0	0	0	0	0	0	0	0	0	0.00295762	0.0152975	0.119485	0.534356	0.885712	0.968725	0.611432	0.264744	0.124044	0.110009	0.0978451	0.0536411	0.0113547	0.0193385	0.0170415	0.0128269	0	0	0.00333111	0.00343506	0.0100722	0.0144618
P12814;P12814-3;P12814-2;P12814-4	Alpha-actinin-1	ACTN1	185	24	170	0.0315505	0.0338024	0.0328296	0.0263374	0.0162299	0.0094892	0.006045	0.00461302	0.00554876	0.00686211	0.0122578	0.0251226	0.057349	0.215041	0.745569	1	0.875276	0.334596	0.0473016	0.00839872	0.00333077	0.0014904	0.000868207	0.000529281	0.000240517	0.00140061	0.00226071	0.00216878	0.000940272	0.000141349	0.000329414	0.000509051	0.000621078	0.00102537	0.00338996	0.00313658	0.00397847	0.002522	0.00385701	0.00363415	0.408646	0.432307	0.479427	0.539145
O43707;O43707-2;O43707-3	Alpha-actinin-4	ACTN4	185	24	170	0.0316703	0.0361479	0.037682	0.032022	0.022388	0.0160801	0.0132007	0.0114093	0.010868	0.0113228	0.0148495	0.0259731	0.0592701	0.221489	0.73443	1	0.875168	0.35535	0.0552674	0.0118771	0.00459739	0.00169868	0.000816291	0.000435841	0.000334398	0.000681192	0.000681192	0.00082508	0.00126847	0.00274305	0.00428333	0.00392859	0.00468569	0.00503587	0.00661888	0.00660442	0.00615385	0.00536628	0.00619483	0.00679024	0.342887	0.353244	0.386292	0.434755
P35611;P35611-2;P35611-6;P35611-3;P35611-4	Alpha-adducin	ADD1	451	52	39	0.0681616	0.0729951	0.0709133	0.0637055	0.0733672	0.103112	0.104303	0.0789062	0.0487025	0.116137	0.322675	0.686555	0.943143	0.95673	0.872837	0.68437	0.538893	0.314737	0.275937	0.260913	0.202591	0.101418	0.04128	0.0228944	0.0113057	0	0	0	0	0	0	0	0	0	0	0	0	0	0	0	0.233026	0.274238	0.357819	0.44292
P49419-2	Alpha-aminoadipic semialdehyde dehydrogenase	ALDH7A1	461	19	407	0.035213	0.0234754	0	0	0	0	0	0	0	0	0	0	0	0	0	0	0	0	0	0	0.00816119	0.0314464	0.077515	0.180659	0.548671	0.917183	0.963243	0.644379	0.263414	0.119274	0.0631456	0.0433954	0.0364533	0.0277047	0.0219857	0.0752041	0.104514	0.123207	0.0940549	0.0857848	0.0370423	0.0415836	0.0479327	0.0533824
Q9UDR5	Alpha-aminoadipic semialdehyde synthase, mitochondrial;Lysine ketoglutarate reductase;Saccharopine dehydrogenase	AASS	396	4	595	0	0	0	0	0	0	0	0	0	0	0	0	0	0	0	0	0	0	0	0	0	0	0	0	0	0	0	0	0	0	0	0	0	0	0	0	0	0	0	0	0	0	0	0
Q92485;Q92485-2	Acid sphingomyelinase-like phosphodiesterase 3b	SMPDL3B	24	4	76	0	0	0	0	0	0	0	0	0	0	0	0	0	0	0	0	0	0	0	0	0	0	0	0	0	0	0	0	0	0	0	0	0	0	0	0	0	0	0	0	0	0	0	0
P61163	Alpha-centractin	ACTR1A	494	29	84	0.0500013	0.0532286	0.0572199	0.0589974	0.0666662	0.0861383	0.113159	0.152586	0.366535	0.778444	1	0.848811	0.402281	0.116388	0.0131231	0.00265257	0	0	0	0	0	0	0	0	0	0	0	0.00527875	0.00674441	0.00674441	0.00146565	0	0	0	0	0	0	0	0	0	0.250881	0.295675	0.370803	0.487694
P02511	Alpha-crystallin B chain	CRYAB	329	102	307	0.172313	0.30475	0.377087	0.364408	0.224497	0.164803	0.139163	0.148559	0.123414	0.162216	0.138483	0.169156	0.136859	0.164008	0.19716	0.279464	0.408407	0.58905	0.639145	0.504477	0.25481	0.102733	0.045682	0.0302718	0	0	0	0	0	0	0	0	0	0	0	0	0	0	0	0	0.166183	0.153791	0.156132	0.175775
O43768;O43768-2;O43768-9;O43768-3;O43768-4;O43768-6;O43768-5;O43768-7;O43768-8	Alpha-endosulfine	ENSA	190	28	175	0	0	0	0	0	0	0	0	0	0	0	0	0	0	0	0	0	0	0	0	0	0	0	0	0	0.0303274	0.172324	0.46342	0.899228	0.975086	0.8142	0.496749	0.331345	0.254918	0.109384	0.0569344	0.00315042	0.00151565	0.00151565	0.00227348	0.164852	0.170007	0.157247	0.160912
P06733;P06733-2	Alpha-enolase	ENO1	281	91	325	0.0403121	0.0287451	0.013084	0.00271227	0.000917422	0.000461502	0.000494453	0.000649819	0.000642532	0.000342929	0.000112098	0	0	0	0	0	4.31361e-05	6.08931e-05	0.000114821	0.000392387	0.00190713	0.00724603	0.0179554	0.039725	0.0852531	0.259208	0.656167	0.959564	1	0.660511	0.347932	0.149499	0.0920527	0.0723777	0.0571777	0.0463911	0.0399135	0.0463576	0.0453982	0.0447189	0.219358	0.226322	0.237675	0.25112
Q12800;Q12800-4;Q9NZI6	Alpha-globin transcription factor CP2	TFCP2	316	4	518	0	0	0	0	0	0	0	0	0	0	0	0	0	0	0	0	0	0	0	0	0	0	0	0	0	0	0	0	0	0	0	0	0	0	0	0	0	0	0	0	0.181359	0.28737	0.401502	0.630772
Q9BT30	Alpha-ketoglutarate-dependent dioxygenase alkB homolog 7	ALKBH7	248	32	12	0	0	0	0	0	0	0	0	0	0	0	0	0	0	0	0	0	0	0	0	0	0	0	0	0	0	0	0	0	0.290927	0.772453	1	0.81353	0.332004	0.104457	0	0	0	0	0	0	0	0	0
Q9C0B1;Q9C0B1-4;Q9C0B1-2;Q9C0B1-3	Alpha-ketoglutarate-dependent dioxygenase FTO	FTO	370	19	343	0.0244901	0.0163267	0.0054442	0	0	0	0	0	0	0	0	0	0	0	0	0	0	0	0	0	0.00142947	0.0195212	0.0370648	0.0757521	0.473758	0.954276	1	0.597239	0.100465	0.0146242	0.00128785	0	0	0	0	0	0	0	0	0	0.269707	0.255377	0.22942	0.186393
Q16706	Alpha-mannosidase 2	MAN2A1	93	4	347	0	0	0	0	0	0	0	0	0	0	0	0	0	0	0	0	0	0	0	0	0	0	0	0	0	0	0	0	0	0	0	0	0	0	0	0	0	0	0	0	0	0	0	0
P17050	Alpha-N-acetylgalactosaminidase	NAGA	138	4	386	0	0	0	0	0	0	0	0	0	0	0	0	0	0	0	0	0	0	0	0	0	0	0	0	0	0	0	0	0	0	0	0	0	0	0	0	0	0	0	0	0	0	0	0
Q9NVD7;Q9NVD7-2	Alpha-parvin	PARVA	572	47	178	0	0	0	0	0	0	0	0	0	0	0	0	0	0	0	0	0	0.0229866	0.183463	0.632544	0.988531	0.911146	0.483637	0.129709	0.0466177	0.0392866	0.0142406	0.0142406	0	0	0	0	0	0	0	0	0	0	0	0	0.391855	0.420143	0.471165	0.526032
P54920	Alpha-soluble NSF attachment protein	NAPA	545	92	484	0.359953	0.397996	0.317603	0.201935	0.0439071	0.0109802	0	0	0	0	0	0	0	0	0	0	0	0	0	0	0	0	0	0	0.0059117	0.0240493	0.0749107	0.217213	0.499344	0.690125	0.73044	0.590922	0.562099	0.697543	0.752664	0.635054	0.474319	0.407462	0.533245	0.555008	0.361081	0.388923	0.430142	0.539672
P37840;P37840-2;P37840-3	Alpha-synuclein	SNCA	179	18	191	0	0	0	0	0	0	0	0	0	0	0	0	0	0	0	0	0	0	0	0	0	0	0	0	0.0302531	0.515356	0.940356	1	0.514897	0.0898973	0	0	0	0	0	0	0	0	0	0	0	0	0	0
P40222	Alpha-taxilin	TXLNA	72	16	24	0.00273217	0.00193049	0.000272634	0.000564617	0.00119363	0.00164399	0.00260816	0.00439176	0.0173376	0.0974649	0.493491	0.976284	0.996674	0.612787	0.124077	0.0256284	0.012231	0.00531887	0.00257602	0.00207193	0.00348055	0.00355444	0.00361919	0.00202854	0.00137215	0.000547999	0	0	0	0.00206335	0.00206335	0.00206335	0	0	0.00475366	0.00475366	0.00475366	0	0	0	0.300085	0.348503	0.447565	0.575442
O43427;O43427-2	Acidic fibroblast growth factor intracellular-binding protein	FIBP	74	4	63	0	0	0	0	0	0	0	0	0	0	0	0	0	0	0	0	0	0	0	0	0	0	0	0	0	0	0	0	0	0	0	0	0	0	0	0	0	0	0	0	0	0	0	0
Q06203	Amidophosphoribosyltransferase	PPAT	71	6	284	0	0	0	0	0	0	0	0	0	0	0	0	0	0	0.000175394	0.00272253	0.0110553	0.0444759	0.425237	0.908209	1	0.632354	0.148774	0.0433709	0.0478521	0.0488163	0.0335888	0.0134449	0.00475578	0	0	0	0	0	0	0	0	0	0	0	0.0922984	0.0926806	0.0938721	0.106848
P21397;P21397-2	Amine oxidase [flavin-containing] A	MAOA	195	15	167	0.597443	0.666667	0.62181	0.344138	0.0757671	0.0317024	0	0	0	0	0	0	0	0	0	0	0	0	0	0	0	0	0	0	0	0	0	0	0	0	0	0	0	0	0	0	0	0	0	0	0	0	0	0
Q12904;Q12904-2	Aminoacyl tRNA synthase complex-interacting multifunctional protein 1;Endothelial monocyte-activating polypeptide 2	AIMP1	213	60	115	0.176964	0.216021	0.540017	0.861776	1	0.753942	0.46032	0.292542	0.207173	0.144246	0.110927	0.133567	0.160969	0.172435	0.145777	0.105561	0.0678315	0.0397169	0.0255467	0.0198785	0.0163437	0.00897542	0.00834754	0.00994901	0.00871921	0.0132379	0.0185194	0.0242957	0.0216899	0.0222086	0.0286926	0.0353661	0.0349653	0.0212971	0.0173173	0.0101565	0.0176262	0.014162	0.0138956	0.00963884	0.183801	0.207992	0.271906	0.324233
Q13155	Aminoacyl tRNA synthase complex-interacting multifunctional protein 2	AIMP2	520	119	120	0.223769	0.258698	0.463088	0.703546	0.954802	0.917666	0.771576	0.516233	0.361476	0.286354	0.291182	0.320198	0.350775	0.335825	0.305098	0.210888	0.160803	0.10937	0.105904	0.0651916	0.0354413	0.0045139	0	0	0	0	0	0	0	0	0	0	0	0	0	0	0	0	0	0	0.123126	0.154861	0.175255	0.200012
Q03154;Q03154-4;Q03154-3;Q03154-2	Aminoacylase-1	ACY1	138	4	386	0	0	0	0	0	0	0	0	0	0	0	0	0	0	0	0	0	0	0	0	0	0	0	0	0	0	0	0	0	0	0	0	0	0	0	0	0	0	0	0	0	0	0	0
Q9H4A4	Aminopeptidase B	RNPEP	379	18	350	0	0	0	0	0	0	0	0	0	0	0	0	0	0	0	0	0	0	0	0	0.000126969	0.000452027	0.0025748	0.010156	0.0360579	0.408193	0.882942	1	0.646287	0.166928	0.0259252	0.00538051	0.0022817	0	0	0.0015074	0.00502756	0.0180117	0.0206899	0.0257546	0.163218	0.172969	0.191234	0.194299
Q01433;Q01433-2;Q01433-5;Q01433-3;Q01433-4;Q01432;Q01432-6;Q01432-5;Q01432-4	AMP deaminase 2	AMPD2	578	69	509	0	0	0	0	0	0	0	0	0	0	0	0	0.000157624	0.00103094	0.00325665	0.00903559	0.0336409	0.23372	0.796692	1	0.815318	0.248314	0.0195274	0.0019045	0	0	0	0	0	0	0	0	0	0	0	0	0	0	0	0	0.07965	0.106216	0.146914	0.199005
P49418;P49418-2;Q9UBW5;Q9UBW5-2	Amphiphysin	AMPH	149	52	322	0	0	0	0	0	0	0	0	0.042409	0.0873037	0.169914	0.282765	0.515903	0.846627	0.984808	0.928931	0.536636	0.263126	0.0409708	0.0199304	0	0	0	0	0	0	0	0	0	0	0	0	0	0	0	0	0	0	0	0	0.0881021	0.0950252	0.109336	0.119764
Q15650	Activating signal cointegrator 1	TRIP4	46	4	140	0	0	0	0	0	0	0	0	0	0	0	0	0	0	0	0	0	0	0	0	0	0	0	0	0	0	0	0	0	0	0	0	0	0	0	0	0	0	0	0	0.0606124	0.132363	0.291025	0.42908
Q6VMQ6-2;Q6VMQ6;Q6VMQ6-5;Q6VMQ6-4	Activating transcription factor 7-interacting protein 1	ATF7IP	28	4	482	0	0	0	0	0	0	0	0	0	0	0	0	0	0	0	0	0	0	0	0	0	0	0	0	0	0	0	0	0	0	0	0	0	0	0	0	0	0	0	0	0.430196	0.36335	0.518427	0.550108
P05067;P05067-6;P05067-4;P05067-8;P05067-10;P05067-5;P05067-11;P05067-9;P05067-3;P05067-7	Amyloid beta A4 protein;N-APP;Soluble APP-alpha;Soluble APP-beta;C99;Beta-amyloid protein 42;Beta-amyloid protein 40;C83;P3(42);P3(40);C80;Gamma-secretase C-terminal fragment 59;Gamma-secretase C-terminal fragment 57;Gamma-secretase C-terminal fragment 50;C31	APP	260	15	318	0.533036	0.629685	0.531075	0.274327	0	0	0	0	0	0	0	0	0	0	0	0	0	0	0	0	0	0	0	0	0	0	0	0	0	0	0	0	0	0	0	0	0	0	0	0	0	0	0	0
Q6FI81;Q6FI81-3;Q6FI81-2	Anamorsin	CIAPIN1	36	19	84	0	0	0	0	0	0	0	0	0	0	0	0	0	0	0	0	0	0	0	0	0.00253675	0.00253675	0.0221353	0.0695802	0.497167	0.896614	1	0.61165	0.210364	0.0569962	0.0177588	0	0	0	0	0	0	0	0	0	0.421338	0.465101	0.495566	0.532623
Q9H1A4	Anaphase-promoting complex subunit 1	ANAPC1	537	98	199	0	0	0.0786189	0.157628	0.430551	0.553876	0.666667	0.496779	0.387402	0.195601	0.0925667	0	0.131072	0.131072	0.131072	0	0	0	0	0	0	0	0	0	0	0	0	0	0	0	0	0	0	0	0	0	0	0	0	0	0.413407	0.471192	0.547561	0.568925
O14734	Acyl-coenzyme A thioesterase 8	ACOT8	20	4	94	0	0	0	0	0	0	0	0	0	0	0	0	0	0	0	0	0	0	0	0	0	0	0	0	0	0	0	0	0	0	0	0	0	0	0	0	0	0	0	0	0	0	0	0
Q9UJX6-2;Q9UJX6	Anaphase-promoting complex subunit 2	ANAPC2	46	4	520	0	0	0	0	0	0	0	0	0	0	0	0	0	0	0	0	0	0	0	0	0	0	0	0	0	0	0	0	0	0	0	0	0	0	0	0	0	0	0	0	0.285874	0.190583	0	0
Q9UJX5;Q9UJX5-3;Q9UJX5-2	Anaphase-promoting complex subunit 4	ANAPC4	512	98	352	0	0	0	0.225092	0.367662	0.666667	0.53601	0.39344	0.0944354	0	0	0	0.156699	0.156699	0.156699	0	0	0	0	0	0	0	0	0	0	0	0	0	0	0	0	0	0	0	0	0	0	0	0	0	0.218031	0.297557	0.315157	0.36543
Q9UJX4;Q9UJX4-3;Q9UJX4-2	Anaphase-promoting complex subunit 5	ANAPC5	46	4	140	0	0	0	0	0	0	0	0	0	0	0	0	0	0	0	0	0	0	0	0	0	0	0	0	0	0	0	0	0	0	0	0	0	0	0	0	0	0	0	0	0.146652	0.194083	0.300057	0.419904
Q9UJX3;Q9UJX3-2	Anaphase-promoting complex subunit 7	ANAPC7	60	4	463	0	0	0	0	0	0	0	0	0	0	0	0	0	0	0	0	0	0	0	0	0	0	0	0	0	0	0	0	0	0	0	0	0	0	0	0	0	0	0	0	0.386441	0.460196	0.512459	0.541152
Q9Y679;Q9Y679-2;Q9Y679-3	Ancient ubiquitous protein 1	AUP1	207	5	190	0.904579	0.835926	0.837477	0.493576	0.294053	0.129037	0.0468025	0.013452	0	0	0	0	0	0	0	0	0	0	0	0	0	0	0	0	0	0	0	0	0	0	0	0	0	0	0	0	0	0	0	0	0	0.0165846	0.0165846	0.0165846
Q13685	Angio-associated migratory cell protein	AAMP	412	4	282	0	0	0	0	0	0	0	0	0	0	0	0	0	0	0	0	0	0	0	0	0	0	0	0	0	0	0	0	0	0	0	0	0	0	0	0	0	0	0	0	0	0.0273769	0.0503217	0.0503217
Q9NXU5	ADP-ribosylation factor-like protein 15	ARL15	138	4	191	0	0	0	0	0	0	0	0	0	0	0	0	0	0	0	0	0	0	0	0	0	0	0	0	0	0	0	0	0	0	0	0	0	0	0	0	0	0	0	0	0	0	0	0
P56559;P56559-2	ADP-ribosylation factor-like protein 4C	ARL4C	74	4	63	0	0	0	0	0	0	0	0	0	0	0	0	0	0	0	0	0	0	0	0	0	0	0	0	0	0	0	0	0	0	0	0	0	0	0	0	0	0	0	0	0	0	0	0
Q9P0K7;Q9P0K7-3;Q9P0K7-2;Q9P0K7-4	Ankycorbin	RAI14	166	176	169	0	0	0	0	0	0.2285	0.394016	0.592897	0.386411	0.220894	0.14045	0.256096	0.306514	0.188077	0.0504177	0	0.0582619	0.226538	0.666667	0.661317	0.493041	0.0529123	0	0	0	0	0	0	0	0	0	0	0	0	0	0	0	0	0	0	0.499381	0.529315	0.60137	0.743238
Q9P2R3;Q9P2R3-2;Q9P2R3-4	Ankyrin repeat and FYVE domain-containing protein 1	ANKFY1	311	16	87	0	0	0	0	0	0	0	0	0.00420762	0.00600369	0.127225	0.808297	1	0.89169	0.210902	0.0174024	0.00449069	0	0	0	0	0	0	0	0	0	0	0	0	0	0	0	0	0	0	0	0	0	0	0	0.34304	0.467906	0.598198	0.621426
Q8IWZ3;Q8IWZ3-6;Q8IWZ3-4;Q8IWZ3-5;Q8IWZ3-2;Q8IWZ3-3	Ankyrin repeat and KH domain-containing protein 1	ANKHD1	26	4	131	0	0	0	0	0	0	0	0	0	0	0	0	0	0	0	0	0	0	0	0	0	0	0	0	0	0	0	0	0	0	0	0	0	0	0	0	0	0	0	0	0.0505078	0.152716	0.326782	0.535474
Q8IV38	Ankyrin repeat and MYND domain-containing protein 2	ANKMY2	27	21	12	0	0	0	0	0	0	0	0	0	0	0	0	0	0	0	0	0	0	0	0	0	0	0.0931923	0.584432	1	0.906808	0.415568	0	0	0	0	0	0	0	0	0	0	0	0	0	0	0	0	0
Q92625;Q92625-2	Ankyrin repeat and SAM domain-containing protein 1A	ANKS1A	107	4	477	0	0	0	0	0	0	0	0	0	0	0	0	0	0	0	0	0	0	0	0	0	0	0	0	0	0	0	0	0	0	0	0	0	0	0	0	0	0	0	0	0	0.0933436	0.277707	0.40974
O75179;O75179-2;O75179-7;O75179-6;O75179-4;O75179-3;O75179-5	Ankyrin repeat domain-containing protein 17	ANKRD17	246	24	24	0	0	0.0130137	0.0397146	0.0397146	0.0267009	0	0	0	0	0.0129389	0.0307838	0.142927	0.298688	0.620378	0.914731	0.971251	0.761683	0.509015	0.308492	0.256633	0.102805	0.0781088	0	0	0	0	0	0	0	0	0	0	0	0	0	0	0	0	0	0.197161	0.253789	0.361106	0.502854
Q6AI12	Ankyrin repeat domain-containing protein 40	ANKRD40	309	27	12	0	0	0	0	0	0	0	0	0	0	0	0.151197	0.759794	1	0.848803	0.240206	0	0	0	0	0	0	0	0	0	0	0	0	0	0	0	0	0	0	0	0	0	0	0	0	0	0	0	0
Q53LP3	Ankyrin repeat domain-containing protein SOWAHC	SOWAHC	471	55	113	0	0	0	0	0	0	0	0	0	0	0	0.0564705	0.408638	0.855447	1	0.699344	0.252535	0.0515115	0	0	0	0	0	0	0	0	0	0	0	0	0	0	0	0	0	0	0	0	0	0	0	0	0.115814	0.155948
P04083	Annexin A1	ANXA1	86	43	313	0.00180456	0.00129266	0.000536116	0.000243639	0.000194626	0.000497174	0.00145102	0.00198611	0.00181708	0.000722804	0.000147109	0	0	0	0	1.88568e-05	5.64746e-05	5.64746e-05	3.76178e-05	0	0	2.07131e-05	0.00017553	0.000983096	0.00273177	0.00710111	0.0194677	0.0919494	0.530139	0.894861	1	0.615233	0.262891	0.0971174	0.0442374	0.0215203	0.0102447	0.00739572	0.00976123	0.0111313	0.440225	0.460714	0.479916	0.487045
P50995;P50995-2	Annexin A11	ANXA11	254	28	200	0.000714259	0.000476173	0.000476173	0	0	0	0	0	0	0	0	0	0	0	0	0	0	0	0	0	0	0	0	0	0	0.000113473	0.0173723	0.318255	0.801592	1	0.778343	0.323562	0.117846	0.0431387	0.0157348	0.00578388	0.00133768	0.00014708	0.00265191	0.00386837	0.754987	0.740925	0.693343	0.626334
P07355;P07355-2;A6NMY6	Annexin A2;Putative annexin A2-like protein	ANXA2;ANXA2P2	254	43	285	0.0209666	0.0163966	0.00926564	0.00380406	0.00165991	0.0018997	0.00380888	0.00542608	0.00531598	0.00286651	0.00115742	0.000462038	0.000507099	0.00041464	0.000332119	0.000339997	0.000505894	0.000580429	0.000505915	0.00037781	0.000397054	0.000582614	0.00137756	0.0034529	0.00887745	0.0235253	0.0607069	0.169199	0.536045	0.87859	1	0.727959	0.41142	0.212942	0.116642	0.0646193	0.0398025	0.0369349	0.0387668	0.0396624	0.365256	0.397028	0.455974	0.519945
P12429	Annexin A3	ANXA3	102	28	101	0	0	0	0	0	0	0	0	0	0	0	0	0	0	0	0	0	0	0	0	0	0	0	0	0	0.00688425	0.0324719	0.231126	0.747028	1	0.887072	0.388761	0.112291	0.026565	0.00208942	0	0	0	0	0	0.344685	0.338298	0.342937	0.325047
P09525	Annexin A4	ANXA4	324	43	117	0	0	0	0	0	0	0	0	0	0	0	0	0	0	0	0	0	0	0	0	0	0	0	0	0	8.97169e-05	0.00112212	0.0121882	0.353228	0.821679	1	0.720432	0.261358	0.078339	0.0167775	0.00636753	0	0	0	0	0.223736	0.232994	0.243856	0.250296
P08758	Annexin A5	ANXA5	56	28	341	0.0103975	0.0076437	0.00347305	0.00170493	0.00107999	0.00153566	0.00198154	0.00222989	0.00184014	0.000473038	0.000137583	0	0	0	0	0	0	0	0	0	0	0.000220541	0.00153474	0.0054757	0.00906165	0.0264754	0.110871	0.526832	0.929104	1	0.624237	0.223893	0.0785611	0.0396568	0.0211963	0.00905902	0.00650219	0.00645985	0.0106798	0.0122043	0.135056	0.135805	0.13524	0.132349
P08133;P08133-2	Annexin A6	ANXA6	359	61	338	0.0196666	0.0137226	0.00448402	0.000611583	0	0	0	0	0	0	0	0	0	0	0	0	0	0	0	6.51853e-05	0.000431907	0.00225183	0.0120255	0.0363371	0.130896	0.616375	0.972169	0.977114	0.496703	0.120959	0.021578	0.00766078	0.00416671	0.00314543	0.00334052	0.00340016	0.0102287	0.0162983	0.0165025	0.0131288	0.245487	0.261838	0.295651	0.321756
P20073;P20073-2	Annexin A7	ANXA7	102	32	401	0	0	0	0	0	0	0	0	0	0	0	0	0	0	0	0	0	0	0	0	0	0	0	5.0715e-05	0.000263638	0.00113586	0.00450267	0.0379885	0.240495	0.649899	1	0.938358	0.58772	0.22858	0.0937962	0.0318641	0.00736948	0.000613043	0.00101539	0.00127512	0.566118	0.538007	0.488509	0.434414
Q5VT79;P13928;Q5T2P8;Q5VT79-2;P13928-2;Q5T2P8-2	Annexin A8-like protein 2;Annexin A8;Annexin A8-like protein 1	ANXA8L2;ANXA8;ANXA8L1	205	28	12	0	0	0	0	0	0	0	0	0	0	0	0	0	0	0	0	0	0	0	0	0	0	0	0	0	0	0.0277748	0.244372	0.730814	1	0.866848	0.380406	0.0834445	0	0	0	0	0	0	0	0	0	0	0
Q9NW15;Q9NW15-2;Q9NW15-5;Q9NW15-4;Q9NW15-3	Anoctamin-10	ANO10	74	4	75	0	0	0	0	0	0	0	0	0	0	0	0	0	0	0	0	0	0	0	0	0	0	0	0	0	0	0	0	0	0	0	0	0	0	0	0	0	0	0	0	0	0	0	0
Q9UHB7;Q9UHB7-2;Q9UHB7-3	AF4/FMR2 family member 4	AFF4	98	4	89	0	0	0	0	0	0	0	0	0	0	0	0	0	0	0	0	0	0	0	0	0	0	0	0	0	0	0	0	0	0	0	0	0	0	0	0	0	0	0	0	0.992407	0.905386	0.725194	0.627896
P46013;P46013-2	Antigen KI-67	MKI67	416	128	89	0.128411	0.0856073	0.0255339	0.0370965	0.0402805	0.0147466	0.0454454	0.0519576	0.0519576	0.00969625	0	0	0	0.0815937	0.206252	0.34805	0.43931	0.426336	0.526887	0.529494	0.464455	0.474193	0.383146	0.41357	0.238447	0.276986	0.375711	0.5895	0.905995	0.925378	0.762124	0.470777	0.362473	0.292079	0.15996	0.0730877	0.142034	0.253081	0.333333	0.310921	1	0.963244	0.890712	0.827046
Q03518	Antigen peptide transporter 1	TAP1	47	15	26	0.666667	0.588088	0.431897	0.143643	0	0	0	0	0	0	0	0	0	0	0	0	0	0	0	0	0	0	0	0	0	0	0	0	0	0	0	0	0	0	0	0	0	0	0	0	0	0	0	0
Q03519;Q03519-2	Antigen peptide transporter 2	TAP2	8	4	63	0	0	0	0	0	0	0	0	0	0	0	0	0	0	0	0	0	0	0	0	0	0	0	0	0	0	0	0	0	0	0	0	0	0	0	0	0	0	0	0	0	0	0	0
Q10567-3;Q10567;Q10567-2	AP-1 complex subunit beta-1	AP1B1	595	69	497	0.0295555	0.034694	0.0366111	0.0271965	0.0135019	0.00595718	0.00526986	0.00623658	0.00720842	0.00650667	0.00783279	0.00997016	0.0118001	0.012915	0.0174368	0.0295978	0.0917548	0.43874	0.843885	0.983625	0.666407	0.250842	0.0442417	0.00527014	0	0	0	0	0	0	0	0	0	0	0	0	0	0	0	0	1	0.914738	0.795928	0.677969
O43747;O43747-2	AP-1 complex subunit gamma-1	AP1G1	188	69	172	0.0854759	0.0826625	0.0592324	0.0407785	0.0151	0	0	0	0	0	0	0	0.00448625	0.013174	0.025945	0.0483587	0.155728	0.58805	0.932233	0.957877	0.673646	0.490481	0.374809	0.213947	0.0260278	0	0	0	0	0	0	0	0	0	0	0	0	0	0	0	0.666667	0.634417	0.529119	0.400486
O00468-6;O00468-7;O00468-3;O00468;O00468-5;O00468-4;O00468-2	Agrin;Agrin N-terminal 110 kDa subunit;Agrin C-terminal 110 kDa subunit;Agrin C-terminal 90 kDa fragment;Agrin C-terminal 22 kDa fragment	AGRN	10	4	60	0	0	0	0	0	0	0	0	0	0	0	0	0	0	0	0	0	0	0	0	0	0	0	0	0	0	0	0	0	0	0	0	0	0	0	0	0	0	0	0	0	0	0	0
Q9BXS5;Q9BXS5-2;Q9Y6Q5-2	AP-1 complex subunit mu-1	AP1M1	188	69	172	0	0	0	0	0	0	0	0	0	0	0	0	0	0.00480382	0.0125913	0.0326948	0.159215	0.57773	0.976523	0.951312	0.531492	0.112596	0.00648377	0	0	0	0	0	0	0	0	0	0	0	0	0	0	0	0	0	1	0.869875	0.69315	0.506269
P61966;P61966-2	AP-1 complex subunit sigma-1A	AP1S1	398	87	38	0	0	0	0	0	0	0	0	0	0	0	0	0	0	0	0	0.0807583	0.501064	0.666667	0.585908	0.165602	0	0	0	0	0	0	0	0	0	0	0	0	0	0	0	0	0	0	0	0.419228	0.368734	0.323856	0.244396
Q6PD74;Q6PD74-2	Alpha- and gamma-adaptin-binding protein p34	AAGAB	410	4	523	0	0	0	0	0	0	0	0	0	0	0	0	0	0	0	0	0	0	0	0	0	0	0	0	0	0	0	0	0	0	0	0	0	0	0	0	0	0	0	0	0.236704	0.157803	0.0975738	0.108052
O95782;O95782-2	AP-2 complex subunit alpha-1	AP2A1	188	62	291	0.0942825	0.115071	0.113193	0.101089	0.0601837	0.0565546	0.0310386	0.0328246	0.0217099	0.0130974	0	0	0	0	0.00322574	0.0821897	0.242764	0.420942	0.675395	0.806053	0.980726	0.756482	0.46525	0.109173	0	0	0	0	0	0	0	0	0	0	0	0	0	0	0	0	0.863118	0.923111	0.979421	0.937881
O94973;O94973-2;O94973-3	AP-2 complex subunit alpha-2	AP2A2	101	4	274	0	0	0	0	0	0	0	0	0	0	0	0	0	0	0	0	0	0	0	0	0	0	0	0	0	0	0	0	0	0	0	0	0	0	0	0	0	0	0	0	0.545178	0.559925	0.496493	0.540579
P63010;P63010-2;P63010-3	AP-2 complex subunit beta	AP2B1	542	6	390	0.144513	0.1711	0.14022	0.0788485	0.0181806	0.0342814	0.0374597	0.0400389	0.0372244	0.0334096	0.0264396	0.0263418	0.0469768	0.0456894	0.0388668	0.0227823	0.0450774	0.131225	0.431874	0.772657	1	0.749555	0.392228	0.0723717	0.0141627	0	0	0	0	0	0	0	0	0	0	0	0	0	0	0	0.929164	0.900938	0.872478	0.838786
Q96CW1;Q96CW1-2	AP-2 complex subunit mu	AP2M1	629	6	178	0	0	0	0	0	0	0	0	0	0	0	0	0	0	0	0.00671201	0.0339303	0.104819	0.539222	0.989994	0.962159	0.537245	0.0592556	0.0162013	0	0	0	0	0	0	0	0	0	0	0	0	0	0	0	0	0.671593	0.671117	0.647766	0.625993
P53680;P53680-2	AP-2 complex subunit sigma	AP2S1	541	15	172	0	0.333333	0.333333	0.333333	0	0	0	0	0	0	0	0	0	0	0	0	0	0	0	0	0	0	0	0	0	0	0	0	0	0	0	0	0	0	0	0	0	0	0	0	0.63969	0.649323	0.582303	0.544728
Q2M2I8;Q2M2I8-2	AP2-associated protein kinase 1	AAK1	246	24	69	0	0	0	0	0	0	0	0	0	0	0	0.0176741	0.117663	0.30991	0.665706	0.995354	0.965452	0.688176	0.354062	0.244631	0.161776	0.0662527	0.0133376	0	0	0	0	0	0	0	0	0	0	0	0	0	0	0	0	0	0.388786	0.442636	0.602749	0.71488
O00203;O00203-3;Q13367;Q13367-4	AP-3 complex subunit beta-1	AP3B1	45	24	39	0	0	0	0	0	0	0	0	0	0	0.00245934	0.0476918	0.126494	0.286585	0.642245	0.983374	0.971106	0.623056	0.349624	0.203291	0.150449	0.00394909	0	0	0	0	0	0	0	0	0	0	0	0	0	0	0	0	0	0	0.254615	0.306457	0.405111	0.496711
O14617-5;O14617;O14617-4;O14617-2;O14617-3	AP-3 complex subunit delta-1	AP3D1	45	24	7	0.00515157	0.0145851	0.0554202	0.0952303	0.0977143	0.0690308	0.0310035	0.0197609	0.00760924	0.00239213	0.0232422	0.0548556	0.0955297	0.258488	0.611098	1	0.945379	0.594329	0.188185	0.0724775	0.059508	0.0360757	0.0202036	0	0	0	0	0	0	0	0	0	0	0	0	0	0	0	0	0	0.289337	0.427463	0.541739	0.622313
Q9Y2T2	AP-3 complex subunit mu-1	AP3M1	516	156	479	0	0.0250319	0.096108	0.122444	0.112362	0.0412855	0.0255859	0.0186278	0.0370741	0.0416201	0.0535859	0.0849809	0.126645	0.245228	0.49903	0.770102	0.773587	0.517911	0.203867	0.0725131	0.0508403	0.0369664	0.0262945	0	0	0	0	0	0	0.129037	0.356188	0.445302	0.343105	0.115954	0.0268402	0	0	0	0	0	0.380889	0.435183	0.477947	0.492977
Q92572	AP-3 complex subunit sigma-1	AP3S1	371	52	26	0	0	0	0	0	0	0	0	0	0.0082745	0.0245016	0.134176	0.278269	0.586061	0.739386	0.834252	0.743357	0.633421	0.386187	0.153064	0	0	0	0	0	0	0	0	0	0	0	0	0	0	0	0	0	0	0	0	0	0.0470149	0.0470149	0.0470149
Q9BYC5;Q9BYC5-3;Q9BYC5-2;Q9BYC5-4	Alpha-(1,6)-fucosyltransferase	FUT8	63	4	356	0	0	0	0	0	0	0	0	0	0	0	0	0	0	0	0	0	0	0	0	0	0	0	0	0	0	0	0	0	0	0	0	0	0	0	0	0	0	0	0	0	0	0	0
Q9BQE5	Apolipoprotein L2	APOL2	147	13	11	0.764237	0.881178	0.994672	0.813304	0.539562	0.233778	0.156783	0.0683764	0.0241027	0.00953899	0	0	0	0	0	0	0	0	0	0	0	0	0	0	0	0	0	0	0	0	0	0	0	0	0	0	0	0	0	0	0	0	0	0
Q10469	Alpha-1,6-mannosyl-glycoprotein 2-beta-N-acetylglucosaminyltransferase	MGAT2	24	4	460	0	0	0	0	0	0	0	0	0	0	0	0	0	0	0	0	0	0	0	0	0	0	0	0	0	0	0	0	0	0	0	0	0	0	0	0	0	0	0	0	0	0	0	0
Q6UXV4	Apolipoprotein O-like	APOOL	114	15	26	0.662998	0.555556	0.555556	0.113557	0	0	0	0	0	0	0	0	0	0	0	0	0	0	0	0	0	0	0	0	0	0	0	0	0	0	0	0	0	0	0	0	0	0	0	0	0	0	0	0
Q9BZZ5-2;Q9BZZ5-5	Apoptosis inhibitor 5	API5	418	19	68	0.0239053	0.0159369	0.00419361	0	0	0	0	0	0	0	0	0	0	0	0	0	0.0100969	0.020778	0.0403581	0.0597816	0.0573916	0.0612775	0.0986571	0.285093	0.751691	0.978041	0.951093	0.560123	0.305481	0.164549	0.0949805	0.0826257	0.0888973	0.120656	0.136524	0.159811	0.126812	0.105165	0.0487594	0.0307116	0.989882	0.96876	0.937364	0.795955
Q07812;Q07812-8;Q07812-2;Q07812-5;Q07812-7;Q07812-4;Q07812-6;Q07812-3	Apoptosis regulator BAX	BAX	547	32	75	0.0238196	0.0326999	0.0414902	0.0413163	0.0301845	0.0210401	0.0140951	0.0117144	0.0113992	0.00871929	0.00612158	0.00285494	0.00189636	0.00135077	0.000932608	0.000332159	0.000167918	0	0	0	0	0	0	0	0	0	0.000151088	0.0149343	0.0698081	0.549894	0.940047	1	0.567519	0.177143	0.0636917	0.0170595	0.00249861	0.00112315	0	0	0.251399	0.189468	0.15657	0.15657
O95831;O95831-3;O95831-2;O95831-6;O95831-4;O95831-5	Apoptosis-inducing factor 1, mitochondrial	AIFM1	249	2	219	0.861362	0.835331	0.567731	0.26987	0.00877993	0	0	0	0	0	0	0	0	0	0	0	0	0	0	0	0	0	0	0	0	0	0	0	0	0	0	0	0	0	0	0	0	0	0	0	0	0	0	0
P01009;P01009-2;P01009-3	Alpha-1-antitrypsin;Short peptide from AAT	SERPINA1	100	4	93	0	0	0	0	0	0	0	0	0	0	0	0	0	0	0	0	0	0	0	0	0	0	0	0	0	0	0	0	0	0	0	0	0	0	0	0	0	0	0	0	0	0	0	0
Q9UBT7;Q9UBT7-2	Alpha-catulin	CTNNAL1	98	4	67	0	0	0	0	0	0	0	0	0	0	0	0	0	0	0	0	0	0	0	0	0	0	0	0	0	0	0	0	0	0	0	0	0	0	0	0	0	0	0	0	0.453527	0.483894	0.648937	0.666667
Q9UKV3;Q9UKV3-3;Q9UKV3-2	Apoptotic chromatin condensation inducer in the nucleus	ACIN1	263	180	90	0.218001	0.293032	0.401217	0.535041	0.563061	0.508915	0.358236	0.297977	0.344989	0.363824	0.336193	0.329977	0.483448	0.746152	0.985275	0.890856	0.617869	0.303102	0.170197	0.0983324	0.0424045	0.0125514	0.00687085	0	0	0	0	0	0	0	0	0	0.0804529	0.0804529	0.0804529	0	0	0	0	0	1	0.919373	0.809523	0.602114
Q9Y2X7;Q9Y2X7-3;Q9Y2X7-2	ARF GTPase-activating protein GIT1	GIT1	144	100	22	0	0	0	0	0	0	0	0	0	0.0652573	0.120997	0.342997	0.565748	0.666667	0.521396	0.278916	0.122257	0.0455279	0	0	0	0	0	0	0	0	0	0	0	0	0	0	0	0	0	0	0	0	0	0	0.45839	0.515198	0.672274	0.712992
Q14161;Q14161-4;Q14161-3;Q14161-8;Q14161-5;Q14161-10;Q14161-9;Q14161-7;Q14161-6;Q14161-2	ARF GTPase-activating protein GIT2	GIT2	21	56	12	0	0	0	0	0	0	0	0	0	0	0.075406	0.075406	0.312743	0.666667	0.666667	0.42933	0	0	0	0	0	0	0	0	0	0	0	0	0	0	0	0	0	0	0	0	0	0	0	0	0	0	0	0
P53367-2;P53367-3	Arfaptin-1	ARFIP1	539	39	46	0	0	0	0	0	0	0	0	0	0	0	0	0	0	0	0	0	0	0.0908324	0.333333	0.666667	0.575834	0.333333	0	0	0	0	0	0	0	0	0	0	0	0	0	0	0	0	0	0.0933088	0.189631	0.272913	0.259061
P53365;P53365-3;P53365-2	Arfaptin-2	ARFIP2	468	54	450	0	0	0	0	0	0	0	0	0	0	0	0	0	0	0	0	0	0.0911103	0.287765	0.560564	0.887814	0.962906	0.785508	0.414886	0.143139	0.0477379	0	0	0	0	0	0	0	0	0	0	0	0	0	0	0.0836334	0.0557556	0.0506408	0.098152
P52594;P52594-2;P52594-3;P52594-4	Arf-GAP domain and FG repeat-containing protein 1	AGFG1	401	4	441	0.333333	0.222222	0.0821224	0	0	0	0	0	0	0	0	0	0	0	0	0	0	0	0	0	0	0.089834	0.263946	0.333333	0.326731	0.288078	0.293708	0.237973	0.102515	0.0274972	0	0	0	0	0	0	0	0	0	0	0.943432	0.929001	0.925544	0.898053
Q15057	Arf-GAP with coiled-coil, ANK repeat and PH domain-containing protein 2	ACAP2	453	3	188	0	0	0	0	0	0	0	0	0	0	0	0	0	0	0	0.160694	0.671914	1	0.926644	0.415423	0.0873376	0	0	0	0	0	0	0	0	0	0	0	0	0	0	0	0	0	0	0	0.050855	0.158532	0.303203	0.451959
Q96P48;Q96P48-3;Q96P48-1;Q96P48-4;Q96P48-2;Q96P48-7;Q96P48-5	Arf-GAP with Rho-GAP domain, ANK repeat and PH domain-containing protein 1	ARAP1	127	3	143	0	0	0	0	0	0	0	0	0	0	0	0	0	0	0	0.0243838	0.161745	0.72061	1	0.883069	0.324205	0.0204309	0	0	0	0	0	0	0	0	0	0	0	0	0	0	0	0	0	0	0.345891	0.41354	0.532552	0.676707
Q86SJ2	Amphoterin-induced protein 2	AMIGO2	58	4	49	0	0	0	0	0	0	0	0	0	0	0	0	0	0	0	0	0	0	0	0	0	0	0	0	0	0	0	0	0	0	0	0	0	0	0	0	0	0	0	0	0	0	0	0
Q9ULH1;Q9ULH1-2	Arf-GAP with SH3 domain, ANK repeat and PH domain-containing protein 1	ASAP1	204	24	111	0.0399021	0.0658143	0.266121	0.239519	0.200306	0	0	0	0	0.0026311	0.00609674	0.0208786	0.197743	0.690373	0.953765	0.993795	0.671294	0.511185	0.306736	0.135065	0.0170008	0.00192387	0	0	0	0	0	0	0	0	0	0	0	0	0	0	0	0	0	0	0.224976	0.287071	0.362037	0.447379
P78540	Arginase-2, mitochondrial	ARG2	466	21	296	0	0	0	0	0	0	0	0	0	0	0	0	0	0	0	0	0	0	0	0	0	0	0.0419177	0.398067	0.867683	1	0.681748	0.251134	0.0768996	0.0390029	0	0	0	0	0	0	0	0	0	0	0	0	0	0
Q92870;Q92870-4;Q92870-2;Q92870-3	Amyloid beta A4 precursor protein-binding family B member 2	APBB2	107	4	188	0	0	0	0	0	0	0	0	0	0	0	0	0	0	0	0	0	0	0	0	0	0	0	0	0	0	0	0	0	0	0	0	0	0	0	0	0	0	0	0	0	0.0860058	0.177855	0.332211
Q7L4I2;Q7L4I2-2	Arginine/serine-rich coiled-coil protein 2	RSRC2	28	4	23	0	0	0	0	0	0	0	0	0	0	0	0	0	0	0	0	0	0	0	0	0	0	0	0	0	0	0	0	0	0	0	0	0	0	0	0	0	0	0	0	1	0.832618	0.572939	0.375266
Q8TF01	Arginine/serine-rich protein PNISR	PNISR	61	69	12	0	0	0	0	0	0	0	0	0	0	0	0	0	0	0	0	0.0800919	0.510209	0.755091	0.978964	0.598506	0.353624	0.0496594	0	0	0	0	0	0	0	0	0	0	0	0	0	0	0	0	0	0	0	0	0
P54136	Arginine--tRNA ligase, cytoplasmic	RARS	493	60	334	0.147128	0.197713	0.527666	0.838833	1	0.782112	0.519006	0.335391	0.243955	0.175208	0.144006	0.15132	0.171369	0.180012	0.155908	0.130492	0.10056	0.0781438	0.0557827	0.0340797	0.0182022	0.00365016	0.00315505	0.0142169	0.0574999	0.127048	0.142742	0.102346	0.0303062	0.00288696	0	0	0	0	0	0	0	0	0	0	0.189628	0.212109	0.251152	0.332928
P04424;P04424-2;P04424-3	Argininosuccinate lyase	ASL	128	21	213	0	0	0	0	0	0	0	0	0	0	0	0	0	0	0	0	0	0	0	0	0	0	0.131015	0.507119	0.999707	0.927143	0.551039	0.0584514	0	0	0	0	0	0	0	0	0	0	0	0	0	0	0	0
P00966	Argininosuccinate synthase	ASS1	326	19	101	0.00731083	0.00487389	0	0	0	0	0	0	0	0	0	0	0	0	0	0	0	0	0	0	0.00680619	0.0202998	0.0688766	0.328134	0.871746	1	0.762617	0.211661	0.0364027	0.00772216	0.00157289	0	0	0	0	0.0151094	0.0221143	0.0239777	0.00886825	0.00279511	0.131205	0.134119	0.137363	0.167753
O95260-2	Arginyl-tRNA--protein transferase 1	ATE1	305	34	87	0	0	0	0	0	0	0	0	0	0	0	0	0	0	0	0	0	0	0.0156465	0.0764503	0.358159	0.711651	0.94393	0.736392	0.367253	0.0741708	0	0	0	0	0	0	0	0	0	0	0	0	0	0	0.330602	0.381593	0.425912	0.488603
Q96DE5	Anaphase-promoting complex subunit 16	ANAPC16	74	4	63	0	0	0	0	0	0	0	0	0	0	0	0	0	0	0	0	0	0	0	0	0	0	0	0	0	0	0	0	0	0	0	0	0	0	0	0	0	0	0	0	0	0	0	0
Q8N2F6-2;Q8N2F6-4;Q8N2F6;Q8N2F6-6;Q8N2F6-5;Q8N2F6-3	Armadillo repeat-containing protein 10	ARMC10	23	22	12	0.32178	0.879853	0.817408	0.831438	0.166106	0.120147	0	0	0	0	0	0	0	0	0	0	0	0	0	0	0	0	0	0	0	0	0	0	0	0	0	0	0	0	0	0	0	0	0	0	0	0	0	0
Q6NXE6;Q6NXE6-2	Armadillo repeat-containing protein 6	ARMC6	638	61	251	0	0	0	0	0	0	0	0	0	0	0	0	0	0	0	0	0	0	0	0	0	0	0	0.0054041	0.178336	0.840992	1	0.838158	0.175501	0.0110893	0	0	0	0	0	0	0	0	0	0	0	0	0	0.115906
Q8IUR7;Q8IUR7-2;Q8IUR7-7;Q8IUR7-8	Armadillo repeat-containing protein 8	ARMC8	650	72	222	0	0	0	0	0	0.0889673	0.322643	0.71306	0.998289	0.950247	0.626071	0.266815	0.0932753	0.0270339	0.0120933	0	0	0	0	0	0	0	0	0	0	0	0	0	0	0	0	0	0	0	0	0	0	0	0	0	0	0	0.0789466	0.0789466
Q7L311	Armadillo repeat-containing X-linked protein 2	ARMCX2	409	4	409	0	0	0	0	0	0	0	0	0	0	0	0	0	0	0	0	0	0	0	0	0	0	0	0	0	0	0	0	0	0	0	0	0	0	0	0	0	0	0	0	0	0	0	0
P18440	Arylamine N-acetyltransferase 1	NAT1	205	43	12	0	0	0	0	0	0	0	0	0	0	0	0	0	0	0	0	0	0	0	0	0	0	0	0	0	0	0	0	0.266114	0.79197	1	0.759786	0.23393	0.0258999	0	0	0	0	0	0	0	0	0	0
Q9BVC5;Q9BVC5-2	Ashwin	C2orf49	346	4	109	0	0	0	0	0	0	0	0	0	0	0	0	0	0	0	0	0	0	0	0	0.0878026	0.242424	0.333333	0.245531	0.0909091	0	0	0	0	0	0	0	0	0	0	0	0	0	0	0	0.652669	0.65529	0.592062	0.511159
P08243;P08243-2;P08243-3	Asparagine synthetase [glutamine-hydrolyzing]	ASNS	314	21	285	0.00661387	0.00440925	0.00110819	0	0	0	0	0	0	0	0	0	0	0	0	0	0	0.0267375	0.0307047	0.0367791	0.0231208	0.0457137	0.181164	0.725098	0.979769	0.984932	0.50623	0.268467	0.134325	0.0560136	0.0125465	0	0.00131088	0.00571085	0.0161761	0.0209506	0.0206847	0.0120826	0.00924465	0.00766593	0.348881	0.379635	0.446044	0.52989
O43776;O43776-2	Asparagine--tRNA ligase, cytoplasmic	NARS	191	34	176	0.014126	0.0097339	0.00350204	0.000316579	0	0	0	0	0	0	0	0	0	0	0.000114986	0.000534205	0.00151963	0.00543355	0.0155563	0.0455864	0.152797	0.660714	1	0.939595	0.425678	0.05776	0.00790213	0.00397015	0.00254097	0.00217704	0.00197701	0.00179718	0.00565086	0.0225311	0.0277964	0.0268267	0.0111613	0.00654134	0.00350567	0.00282109	0.252685	0.266086	0.300728	0.382727
P17174;P17174-2	Aspartate aminotransferase, cytoplasmic	GOT1	325	61	296	0	0	0	0	0	0	0	0	0	0	0	0	0	0	0	0	0	0	0	0	0	0	0	0.00667405	0.0745984	0.440897	0.662256	0.648993	0.286264	0.0582318	0.00356984	0	0	0	0	0	0	0	0	0	0.00525224	0.00496874	0.00595528	0.010371
P00505;P00505-2	Aspartate aminotransferase, mitochondrial	GOT2	18	4	296	0	0	0	0	0	0	0	0	0	0	0	0	0	0	0	0	0	0	0	0	0	0	0	0	0	0	0	0	0	0	0	0	0	0	0	0	0	0	0	0	0.00136714	0.000911424	0.000911424	0.00053928
P14868;P14868-2	Aspartate--tRNA ligase, cytoplasmic	DARS	213	12	376	0.249636	0.295327	0.62668	0.887198	0.995861	0.738623	0.483874	0.326351	0.231255	0.177463	0.144304	0.146198	0.139114	0.11985	0.0918563	0.0623065	0.0443486	0.030782	0.0343721	0.0427546	0.0624872	0.0729684	0.1675	0.284314	0.378949	0.318103	0.199937	0.0870121	0.0372362	0.0119395	0.0045656	0.00525285	0.0197908	0.0412832	0.0602833	0.0563357	0.0374279	0.0374675	0.0364254	0.0484993	0.110564	0.125693	0.158372	0.200089
Q6PI48	Aspartate--tRNA ligase, mitochondrial	DARS2	1	1	201	0	0	0	0	0	0	0	0	0	0	0	0	0	0	0	0	0	0	0.0154864	0.0319632	0.0791421	0.248391	0.863459	0.994084	0.944998	0.324915	0.147111	0.0114626	0	0	0	0	0	0	0	0	0	0	0	0	0	0	0	0
Q9ULA0	Aspartyl aminopeptidase	DNPEP	469	6	245	0	0	0	0	0	0	0	0	0	0	0	0	0	0	0	0	0.0255011	0.182873	0.556721	1	0.842628	0.46878	0	0	0	0	0	0	0	0	0	0	0	0	0	0	0	0	0	0	0	0	0	0.0636121
Q12797;Q12797-10;Q12797-6;Q12797-2;Q12797-7;Q12797-9;Q12797-5;Q12797-8;Q12797-3;Q12797-4	Aspartyl/asparaginyl beta-hydroxylase	ASPH	597	5	242	0.971278	0.968611	0.876883	0.632237	0.386358	0.202773	0.15007	0.115565	0.126019	0.110817	0.0903207	0.0621612	0.0488667	0.0331759	0.0309321	0.0173946	0.0128733	0	0	0	0	0	0	0	0	0	0	0	0	0	0	0	0	0	0	0	0	0	0	0	0.0347668	0.0378762	0.0337174	0.0417152
Q15121;Q15121-2	Astrocytic phosphoprotein PEA-15	PEA15	171	28	155	0.000945912	0.000630608	0.000108078	0	0	0	0	0	0	0	0	0	0	0	0	0	0	0	0	0	0	0	0	0.000150282	0.0127008	0.0424362	0.126617	0.680926	0.952835	0.97203	0.434514	0.136236	0.0335134	0.00448589	0.00125083	0.000788996	0.000848095	0.00165963	0.00717189	0.010195	0.163724	0.198343	0.24766	0.292685
Q9UBB4;Q9UBB4-2	Ataxin-10	ATXN10	335	21	412	0.0299988	0.0380147	0.0745337	0.0668254	0.0614187	0.0430406	0.0659943	0.0533856	0.0229538	0	0	0	0	0	0	0	0	0	0	0.00261424	0.0249262	0.0559021	0.2409	0.649308	0.957929	0.98197	0.616398	0.287918	0.0792189	0.0140706	0.00295434	0	0	0	0	0	0	0	0	0	0.222639	0.250211	0.275633	0.319096
Q99700;Q99700-2;Q99700-4;Q99700-5	Ataxin-2	ATXN2	221	146	7	0	0	0	0.0245913	0.051865	0.051865	0.0272737	0	0	0	0	0	0	0	0	0	0.0846506	0.0846506	0.132682	0.286547	0.454848	0.730902	0.669029	0.500727	0.176642	0	0	0	0	0	0	0.0120405	0.062363	0.3113	0.333333	0.293839	0.0503168	0.0306112	0.0668302	0.0921227	0.349494	0.45812	0.66567	0.83327
Q8WWM7;Q8WWM7-6;Q8WWM7-8;Q8WWM7-5;Q8WWM7-4;Q8WWM7-9;Q8WWM7-2;Q8WWM7-3;Q8WWM7-7	Ataxin-2-like protein	ATXN2L	631	112	209	0	0.00208866	0.00208866	0.00208866	0	0	0	0	0	0	0	0.00272424	0.029852	0.0997288	0.313911	0.568865	0.71127	0.663047	0.688098	0.639214	0.749538	0.852059	0.941956	0.752353	0.378237	0.156659	0.0868952	0.0513576	0.0196408	0	0	0	0	0	0	0	0	0	0	0	0.415512	0.488533	0.673325	0.825405
P54252-2;P54252;P54252-4;P54252-3;P54252-5	Ataxin-3	ATXN3	107	4	377	0	0	0	0	0	0	0	0	0	0	0	0	0	0	0	0	0	0	0	0	0	0	0	0	0	0	0	0	0	0	0	0	0	0	0	0	0	0	0	0	0.228617	0.254787	0.401899	0.523776
Q4VCS5;Q4VCS5-2	Angiomotin	AMOT	46	4	40	0	0	0	0	0	0	0	0	0	0	0	0	0	0	0	0	0	0	0	0	0	0	0	0	0	0	0	0	0	0	0	0	0	0	0	0	0	0	0	0	0.333333	0.320982	0.473193	0.524064
Q8WXF7;Q8WXF7-2	Atlastin-1	ATL1	207	5	216	0.961128	0.928661	0.796824	0.287909	0	0	0	0	0	0	0	0	0	0	0	0	0	0	0	0	0	0	0	0	0	0	0	0	0	0	0	0	0	0	0	0	0	0	0	0	0	0	0	0
Q8NHH9;Q8NHH9-5;Q8NHH9-2;Q8NHH9-4;Q8NHH9-3	Atlastin-2	ATL2	249	2	174	1	0.85317	0.62152	0.253084	0.0956593	0.0733001	0.0547406	0.0375754	0.0292871	0.0260307	0.0168281	0.00947898	0.00271091	0	0	0.00311181	0.00311181	0.00311181	0	0	0	0	0	0	0	0	0	0	0	0	0	0	0	0	0	0	0	0	0	0	0.00779534	0.0104466	0.0178434	0.0298507
Q6DD88	Atlastin-3	ATL3	159	2	343	1	0.857524	0.697168	0.279519	0.107278	0.0550474	0.0378292	0.0270069	0.0199814	0.0140374	0.00808583	0.00395467	0.00245185	0.000770665	0.000461229	0.000161787	0	0	0	0	0	0	0	0	0	0	0	0	0	0	0	0	0	0	0	0	0	0	0	0	0.0219412	0.0221561	0.0249872	0.028335
Q5TC12	ATP synthase mitochondrial F1 complex assembly factor 1	ATPAF1	93	4	554	0	0	0	0	0	0	0	0	0	0	0	0	0	0	0	0	0	0	0	0	0	0	0	0	0	0	0	0	0	0	0	0	0	0	0	0	0	0	0	0	0	0	0	0
Q8N5M1	ATP synthase mitochondrial F1 complex assembly factor 2	ATPAF2	179	61	12	0	0	0	0	0	0	0	0	0	0	0	0	0	0	0	0	0	0	0	0	0	0	0	0.058069	0.215953	0.666667	0.608598	0.450714	0	0	0	0	0	0	0	0	0	0	0	0	0	0	0	0
Q9Y2J4-2;Q9Y2J4;Q9Y2J4-3;Q9Y2J4-4	Angiomotin-like protein 2	AMOTL2	98	4	89	0	0	0	0	0	0	0	0	0	0	0	0	0	0	0	0	0	0	0	0	0	0	0	0	0	0	0	0	0	0	0	0	0	0	0	0	0	0	0	0	0.483561	0.765488	0.940446	0.905869
P25705;P25705-3	ATP synthase subunit alpha, mitochondrial	ATP5A1	306	5	320	0.978319	0.971082	0.761031	0.42745	0.124015	0.0522642	0.0276006	0.0159756	0.0118695	0.00916645	0.00722801	0.00544497	0.00574454	0.00519982	0.00401395	0.00215888	0.00149675	0.00274665	0.00718118	0.0120296	0.0161408	0.018861	0.0263679	0.0273863	0.0272246	0.0244299	0.0266281	0.0273933	0.0227078	0.019772	0.0193999	0.0178998	0.0236697	0.0201109	0.0175128	0.00800264	0.00602731	0.00578817	0.00535038	0.00486448	0.00196987	0.00131325	0.000621532	4.43975e-05
P24539	ATP synthase subunit b, mitochondrial	ATP5F1	109	5	250	0.951572	0.95132	0.759555	0.414056	0.115777	0.061989	0.0285456	0.00988572	0.00428341	0	0	0.000294382	0.000294382	0.000294382	0	0	0	0	0	0	0	0	0	0	0	0	0	0	0	0	0	0	0	0	0	0	0	0	0	0	0	0	0	0
P06576	ATP synthase subunit beta, mitochondrial	ATP5B	249	5	125	0.990522	0.982484	0.770122	0.399951	0.0855993	0.0317256	0.0151919	0.00998706	0.00796062	0.00671918	0.00575712	0.00504668	0.00428618	0.00379681	0.00290365	0.00187916	0.00109021	0.00139535	0.00367176	0.0047098	0.00487559	0.00289018	0.00412522	0.010452	0.027884	0.0546114	0.0725385	0.06927	0.0432133	0.0196238	0.00678267	0.00619207	0.0090881	0.0153033	0.015237	0.0130481	0.00712022	0.00744979	0.00750838	0.00798564	0.00264614	0.00176921	0.000669333	5.41653e-05
O75947;O75947-2	ATP synthase subunit d, mitochondrial	ATP5H	237	5	210	0.986329	0.982116	0.774256	0.435218	0.131579	0.064964	0.0318616	0.0145972	0.0116532	0.00683984	0.00318025	0	0	0	0	0	0	0	0	0	0	0	0	0	0	0	0	0	0	0	0	0	0	0	0	0	0	0	0	0	0	0	0	0
P30049	ATP synthase subunit delta, mitochondrial	ATP5D	52	127	82	0.923947	0.890525	0.773818	0.36503	0.0904706	0	0	0	0	0	0	0	0	0	0	0	0	0	0	0	0	0	0	0	0	0	0	0	0.0400898	0.366712	0.570513	0.622791	0.313097	0.109296	0.0169278	0	0	0	0	0	0	0	0	0
P56385	ATP synthase subunit e, mitochondrial	ATP5I	82	15	489	0.666667	0.495997	0.300733	0.0515528	0	0	0	0	0	0	0	0	0	0	0	0	0	0	0	0	0	0	0	0	0	0	0	0	0	0	0	0	0	0	0	0	0	0	0	0	0	0	0	0
Q86XL3;Q86XL3-3;Q86XL3-2	Ankyrin repeat and LEM domain-containing protein 2	ANKLE2	363	4	233	0	0	0	0	0	0	0	0	0	0	0	0	0	0	0	0	0	0	0	0	0	0	0	0	0	0	0	0	0	0	0	0	0	0	0	0	0	0	0	0	0	0	0	0
P56134;P56134-3	ATP synthase subunit f, mitochondrial	ATP5J2	114	5	4	0.928544	0.893927	0.700074	0.388361	0.135898	0.0474303	0.0318508	0.00941597	0	0	0	0	0	0	0	0	0	0	0	0	0	0	0	0	0	0	0	0	0	0	0	0	0	0	0	0	0	0	0	0	0	0	0	0
O75964;Q7Z4Y8	ATP synthase subunit g, mitochondrial	ATP5L	47	15	26	0.666667	0.545601	0.350937	0.101156	0	0	0	0	0	0	0	0	0	0	0	0	0	0	0	0	0	0	0	0	0	0	0	0	0	0	0	0	0	0	0	0	0	0	0	0	0	0	0	0
P36542-2	ATP synthase subunit gamma, mitochondrial	ATP5C1	109	5	79	0.735237	0.9526	0.871536	0.60756	0.171833	0.0776703	0.0382494	0.0133477	0.00375611	0.00181365	0	0	0	0	0	0	0	0	0	0	0	0	0	0	0	0	0	0	0	0	0	0	0	0	0	0	0	0	0	0	0.00320541	0.00213694	0.00141561	0
P48047	ATP synthase subunit O, mitochondrial	ATP5O	237	5	455	1	0.921086	0.73328	0.461548	0.230268	0.114306	0.0389717	0.0158325	0.00345141	0	0	0	0	0	0	0	0	0	0	0	0	0	0	0	0	0	0	0	0	0	0	0	0	0	0	0	0	0	0	0	0.0108862	0.00725744	0.00354805	0
Q4KMQ2;Q4KMQ2-3;Q4KMQ2-2;Q4KMQ2-4	Anoctamin-6	ANO6	25	4	319	0	0	0	0	0	0	0	0	0	0	0	0	0	0	0	0	0	0	0	0	0	0	0	0	0	0	0	0	0	0	0	0	0	0	0	0	0	0	0	0	0	0	0.0109382	0.0109382
P18859;P18859-2	ATP synthase-coupling factor 6, mitochondrial	ATP5J	109	5	395	0.701429	0.949376	0.964544	0.780415	0.354825	0.174621	0.0737032	0.019236	0.00837207	0.00169961	0	0	0	0	0	0	0	0	0	0	0	0	0	0	0	0	0	0	0	0	0.0110364	0.0208695	0.0208695	0.00983318	0.00601158	0.00601158	0.00601158	0	0	0	0	0	0	0
O43681	ATPase ASNA1	ASNA1	183	66	168	0.0896469	0.0858197	0.0912076	0.133627	0.160317	0.169062	0.127143	0.117584	0.142182	0.195747	0.268112	0.337501	0.382239	0.319346	0.215882	0.10923	0.0992022	0.115199	0.139216	0.134737	0.0950297	0.0657857	0.120807	0.307511	0.599806	0.758549	0.667745	0.438617	0.257504	0.197602	0.172263	0.210905	0.379869	0.527385	0.485376	0.284451	0.124962	0.073042	0.0725688	0.0477127	0.254604	0.22616	0.184381	0.168078
Q8NBU5;Q8NBU5-2	ATPase family AAA domain-containing protein 1	ATAD1	549	4	404	0	0	0	0	0	0	0	0	0	0	0	0	0	0	0	0	0	0	0	0	0	0	0	0	0	0	0	0	0	0	0	0	0	0	0	0	0	0	0	0	0	0	0	0
Q6PL18;Q6PL18-2	ATPase family AAA domain-containing protein 2	ATAD2	51	15	10	0.333333	0.256035	0.194882	0.0338129	0	0	0	0	0	0	0	0	0	0	0	0	0	0	0	0	0	0	0	0	0	0	0	0	0	0	0	0	0	0	0	0	0	0	0	0	0.991907	0.987637	0.97581	0.926777
Q9NVI7-2;Q9NVI7	ATPase family AAA domain-containing protein 3A	ATAD3A	2	5	586	0.949576	0.975299	0.862823	0.436923	0.111122	0.0524616	0.0164463	0	0	0	0	0	0	0	0	0	0	0	0	0	0	0	0	0	0	0	0	0	0	0	0	0	0	0	0	0	0	0	0	0	0	0	0	0.00085618
Q9UII2;Q9UII2-3;Q9UII2-2	ATPase inhibitor, mitochondrial	ATPIF1	243	4	543	0	0	0	0	0	0	0	0	0	0	0	0	0	0	0	0	0	0	0	0	0	0	0	0	0	0	0	0	0	0	0	0	0	0	0	0	0	0	0	0	0	0	0	0
Q9NRK6	ATP-binding cassette sub-family B member 10, mitochondrial	ABCB10	23	15	12	0.494294	0.666667	0.666667	0.337137	0	0	0	0	0	0	0	0	0	0	0	0	0	0	0	0	0	0	0	0	0	0	0	0	0	0	0	0	0	0	0	0	0	0	0	0	0	0	0	0
O75027;O75027-2;O75027-3	ATP-binding cassette sub-family B member 7, mitochondrial	ABCB7	237	15	212	0.665245	0.613186	0.464107	0.240104	0.0704146	0.0470132	0	0	0	0	0	0	0	0	0	0	0	0	0	0	0	0	0	0	0	0	0	0	0	0	0	0	0	0	0	0	0	0	0	0	0	0	0	0
P28288;P28288-2;P28288-3	ATP-binding cassette sub-family D member 3	ABCD3	237	2	102	1	0.786158	0.644165	0.223003	0.125346	0.0791896	0.0362272	0.0155395	0.00114701	0.00114701	0	0	0	0	0	0	0	0	0	0	0	0	0	0	0	0	0	0	0	0	0	0	0	0	0	0	0	0	0	0	0	0	0.00625478	0.0157275
P61221	ATP-binding cassette sub-family E member 1	ABCE1	464	96	442	0.0318302	0.0237259	0.00700798	0.00734155	0.00483577	0.00334223	0	0	0	0	0	0	0	0	0.00129796	0.0036519	0.00781672	0.0169232	0.0556706	0.134822	0.25646	0.377643	0.514345	0.599002	0.601347	0.630691	0.782297	0.997346	0.938444	0.690277	0.447102	0.396146	0.420516	0.469531	0.415423	0.331484	0.185564	0.132683	0.10011	0.0907681	0.235672	0.250726	0.288835	0.344306
Q8NE71;Q8NE71-2	ATP-binding cassette sub-family F member 1	ABCF1	527	158	423	0.255754	0.19887	0.269472	0.48513	0.604945	0.541522	0.419375	0.392091	0.349964	0.246705	0.161067	0.113802	0.104674	0.0888075	0.0903962	0.0754967	0.0969242	0.127414	0.243329	0.422265	0.568066	0.593237	0.575606	0.497543	0.441059	0.353746	0.312692	0.262779	0.191746	0.16299	0.174502	0.252894	0.374354	0.696939	0.863106	0.829466	0.691177	0.622198	0.642202	0.589735	0.190302	0.240564	0.298804	0.385174
Q9UG63;Q9UG63-2	ATP-binding cassette sub-family F member 2	ABCF2	276	4	285	0	0	0	0	0	0	0	0	0	0	0	0	0	0	0	0	0	0	0	0	0	0.0798786	0.26904	0.333333	0.253455	0.0642936	0	0	0	0	0	0	0	0	0	0	0	0	0	0	0.306166	0.361011	0.471824	0.543567
Q9NUQ8;Q9NUQ8-2	ATP-binding cassette sub-family F member 3	ABCF3	349	14	513	0	0	0	0	0	0	0	0	0	0	0	0	0	0	0	0	0	0	0	0	0.0179397	0.120242	0.54141	0.922464	1	0.578832	0.227162	0.0473243	0.0473243	0	0	0	0	0	0	0	0	0	0	0	0.428858	0.451891	0.5287	0.60655
P53396;P53396-2;P53396-3	ATP-citrate synthase	ACLY	3	3	479	0.000546342	0.000403822	0.000208691	0.000143428	0.000589767	0.000729628	0.000723148	0.000237215	9.73534e-05	1.52385e-05	5.33929e-05	0.00038719	0.00156158	0.00512382	0.0184344	0.0623656	0.340912	0.831387	1	0.740632	0.237876	0.0244285	0.00168914	0.000326198	3.99432e-05	0	0	0	0	0	0	0	0	0	0	0	0	0	0	0	0.347497	0.359638	0.382347	0.426076
O76031	ATP-dependent Clp protease ATP-binding subunit clpX-like, mitochondrial	CLPX	10	4	2	0	0	0	0	0	0	0	0	0	0	0	0	0	0	0	0	0	0	0	0	0	0	0	0	0	0	0	0	0	0	0	0	0	0	0	0	0	0	0	0	0	0.00133259	0.00540239	0.0162929
P46063	ATP-dependent DNA helicase Q1	RECQL	478	146	189	0.0855331	0.0606673	0.0401295	0.0421528	0.0583069	0.0479099	0.0395205	0.0282228	0.0254554	0.0249598	0.0227309	0.0277124	0.0302599	0.0347825	0.0295986	0.0297015	0.036108	0.0468087	0.0897763	0.164191	0.368589	0.812474	1	0.807515	0.319461	0.0457147	0.0199555	0.0196922	0.0273129	0.0250109	0.0363654	0.0709293	0.131973	0.263251	0.275402	0.257316	0.129471	0.103406	0.103897	0.119986	0.943966	0.958054	0.967547	0.896256
O94761	ATP-dependent DNA helicase Q4	RECQL4	53	4	261	0	0	0	0	0	0	0	0	0	0	0	0	0	0	0	0	0	0	0	0	0	0	0	0	0	0	0	0	0	0	0	0	0	0	0	0	0	0	0	0	0.984308	0.911746	0.881463	0.826651
Q08211;Q08211-2	ATP-dependent RNA helicase A	DHX9	163	77	109	0.138271	0.181607	0.358747	0.615028	0.830525	0.921633	0.949948	0.902073	0.765046	0.553713	0.390942	0.298969	0.254654	0.217935	0.188876	0.157709	0.145974	0.12794	0.106808	0.0724135	0.0496761	0.0369109	0.0418325	0.0422497	0.035101	0.0209508	0.00830972	0.00525168	0.0122566	0.0233026	0.0295016	0.0277029	0.0245116	0.0336327	0.0372197	0.0356916	0.0270906	0.0355355	0.0390997	0.0455684	1	0.918263	0.780986	0.590672
Q92499;Q92499-3;Q92499-2	ATP-dependent RNA helicase DDX1	DDX1	659	185	47	0.122499	0.103825	0.0806223	0.0957845	0.128452	0.172845	0.208448	0.226257	0.21999	0.189336	0.162431	0.148373	0.139045	0.127304	0.106896	0.0991119	0.110682	0.149116	0.206512	0.373522	0.752172	0.981887	0.929576	0.563237	0.363447	0.337923	0.317798	0.259933	0.186766	0.163154	0.174274	0.209004	0.31973	0.517374	0.599044	0.620138	0.501203	0.463322	0.48789	0.501853	0.883289	0.914858	0.901863	0.857033
Q9NVP1	ATP-dependent RNA helicase DDX18	DDX18	212	60	308	0.237473	0.36422	0.795858	0.976743	0.935071	0.691869	0.489834	0.410237	0.264674	0.18325	0.0986145	0.0415729	0	0	0	0	0	0	0	0	0	0	0	0	0	0	0	0	0	0	0	0	0	0	0	0	0	0	0	0	0.998113	0.945159	0.794159	0.657847
Q9NUU7;Q9NUU7-2	ATP-dependent RNA helicase DDX19A	DDX19A	438	61	371	0.00193683	0.0041873	0.00470334	0.00553537	0.00263929	0.00083203	0	0	0	0	0	0	0	0	0	0	0	0	0	0	0.000677985	0.00844843	0.032611	0.0810376	0.369629	0.839186	1	0.784879	0.317776	0.122464	0.0523178	0.0365257	0.044236	0.0649749	0.0635863	0.0484905	0.0372233	0.0369512	0.0375201	0.0254302	0.249895	0.257734	0.278237	0.285314
Q9UMR2;Q9UMR2-2;Q9UMR2-4;Q9UMR2-3	ATP-dependent RNA helicase DDX19B	DDX19B	179	61	12	0	0	0	0	0	0	0	0	0	0	0	0	0	0	0	0	0	0	0	0	0	0	0	0.0220446	0.0220446	0.600073	0.666667	0.666667	0.0886388	0	0	0	0	0	0	0	0	0	0	0	0	0	0	0
Q9GZR7;Q9GZR7-2	ATP-dependent RNA helicase DDX24	DDX24	101	4	57	0	0	0	0	0	0	0	0	0	0	0	0	0	0	0	0	0	0	0	0	0	0	0	0	0	0	0	0	0	0	0	0	0	0	0	0	0	0	0	0	0.96057	1	0.884521	0.805949
O00148;O00148-2;O00148-3	ATP-dependent RNA helicase DDX39A	DDX39A	34	18	29	0.00508738	0.00339159	0	0	0	0	0	0	0	0	0	0	0	0	0	0	0	0.00428325	0.0111291	0.0214851	0.0249914	0.0444119	0.0850203	0.116249	0.183221	0.476605	0.95435	1	0.690721	0.201197	0.0623077	0.0272383	0	0	0	0	0	0	0	0	0.702368	0.737953	0.717137	0.637458
O00571;O00571-2;O15523;O15523-2;O15523-3	ATP-dependent RNA helicase DDX3X;ATP-dependent RNA helicase DDX3Y	DDX3X;DDX3Y	80	35	69	0.0357683	0.0325915	0.0226646	0.0142652	0.00648718	0.00340835	0.00285932	0.00445116	0.0066644	0.00679176	0.00566374	0.00491546	0.00424954	0.00373308	0.00238989	0.00208415	0.00286339	0.00432912	0.00539081	0.00602827	0.00631126	0.0085682	0.017682	0.0411458	0.0643156	0.116819	0.224203	0.427747	0.648801	0.728972	0.729264	0.677251	0.727172	0.84074	0.739566	0.578749	0.367042	0.380132	0.418067	0.427812	0.355786	0.431026	0.549331	0.70848
Q86XP3;Q86XP3-2	ATP-dependent RNA helicase DDX42	DDX42	282	73	89	0.0307543	0.0205029	0	0	0	0	0	0	0	0	0	0	0	0	0	0	0	0.00616622	0.0183222	0.0675813	0.236334	0.594817	0.919038	0.943503	0.612628	0.245093	0.0464196	0.00665591	0.000710773	0	0	0	0	0	0	0	0	0	0	0	1	0.944346	0.831086	0.67269
Q9BQ39	ATP-dependent RNA helicase DDX50	DDX50	163	77	90	0.0545797	0.0363865	0.303181	0.544451	0.879986	0.938188	0.934544	0.782419	0.561268	0.300837	0.13802	0.0341742	0.0205928	0	0	0	0	0	0	0	0	0	0	0	0	0	0	0	0	0	0	0	0	0	0	0	0	0	0	0	1	0.901212	0.813786	0.639767
Q8TDD1-2;Q8TDD1	ATP-dependent RNA helicase DDX54	DDX54	28	4	482	0	0	0	0	0	0	0	0	0	0	0	0	0	0	0	0	0	0	0	0	0	0	0	0	0	0	0	0	0	0	0	0	0	0	0	0	0	0	0	0	0.333333	0.281532	0.357375	0.358865
Q8NHQ9;Q8NHQ9-2	ATP-dependent RNA helicase DDX55	DDX55	123	12	12	0	0.0261227	0.315801	0.617798	0.900563	0.776747	0.794509	0.649662	0.518993	0.199234	0.035193	0	0	0	0	0	0	0	0	0	0	0	0	0	0	0	0	0	0	0	0	0	0	0	0	0	0	0	0	0	0	0	0	0
Q7Z478	ATP-dependent RNA helicase DHX29	DHX29	645	175	111	0	0	0.167887	0.416422	0.630959	0.651412	0.524923	0.429388	0.281739	0.196339	0.0852422	0.0754045	0.0645523	0.0821375	0.0512856	0.0499486	0.0581389	0.1034	0.221631	0.360541	0.620604	0.800555	0.675965	0.37064	0.0480003	0	0	0	0	0	0	0.0999839	0.210871	0.333333	0.286818	0.175931	0.0534689	0	0	0	0.226789	0.280122	0.415806	0.569773
Q14562	ATP-dependent RNA helicase DHX8	DHX8	98	4	89	0	0	0	0	0	0	0	0	0	0	0	0	0	0	0	0	0	0	0	0	0	0	0	0	0	0	0	0	0	0	0	0	0	0	0	0	0	0	0	0	0.963681	0.954671	0.941871	0.76243
Q8IYB8	ATP-dependent RNA helicase SUPV3L1, mitochondrial	SUPV3L1	63	4	356	0	0	0	0	0	0	0	0	0	0	0	0	0	0	0	0	0	0	0	0	0	0	0	0	0	0	0	0	0	0	0	0	0	0	0	0	0	0	0	0	0	0	0	0
Q96TA2;Q96TA2-3;Q96TA2-2	ATP-dependent zinc metalloprotease YME1L1	YME1L1	292	5	49	0.972965	0.866356	0.729253	0.285779	0.0680662	0	0	0	0	0	0	0	0	0	0	0	0	0	0	0	0	0	0	0	0	0	0	0	0	0	0	0	0	0	0	0	0	0	0	0	0	0	0	0
O14497;O14497-2;O14497-3	AT-rich interactive domain-containing protein 1A	ARID1A	89	38	10	0.044339	0.149389	0.250655	0.389618	0.51229	0.58496	0.600726	0.537018	0.563229	0.570684	0.453323	0.253177	0.0691657	0.0315678	0.143815	0.274943	0.396245	0.519379	0.774103	0.77925	0.585921	0.192335	0.131973	0.146915	0.229371	0.418592	0.617965	0.760394	0.481252	0.224886	0	0	0	0	0	0	0	0	0	0	0.974736	0.974432	0.932682	0.843114
Q8NFD5;Q8NFD5-3;Q8NFD5-2;Q8NFD5-4	AT-rich interactive domain-containing protein 1B	ARID1B	51	4	424	0	0	0	0	0	0	0	0	0	0	0	0	0	0	0	0	0	0	0	0	0	0	0	0	0	0	0	0	0	0	0	0	0	0	0	0	0	0	0	0	0.996792	0.91238	0.761099	0.711801
Q68CP9;Q68CP9-3	AT-rich interactive domain-containing protein 2	ARID2	596	94	22	0.111264	0.115087	0.578502	0.640304	0.666667	0.206223	0.13039	0.0631157	0	0	0	0	0	0	0	0	0	0	0	0	0	0	0	0	0	0	0	0	0	0	0	0	0	0	0	0	0	0	0	0	0.455609	0.519531	0.575436	0.663974
O75843	AP-1 complex subunit gamma-like 2	AP1G2	46	4	183	0	0	0	0	0	0	0	0	0	0	0	0	0	0	0	0	0	0	0	0	0	0	0	0	0	0	0	0	0	0	0	0	0	0	0	0	0	0	0	0	0.235327	0.156885	0.198598	0.408844
P56377;P56377-2	AP-1 complex subunit sigma-2	AP1S2	4	4	164	0	0	0	0	0	0	0	0	0	0	0	0	0	0	0	0	0	0	0	0	0	0	0	0	0	0	0	0	0	0	0	0	0	0	0	0	0	0	0	0	0	0	0	0
Q9H1Y0;Q9H1Y0-2	Autophagy protein 5	ATG5	536	24	171	0	0	0	0	0	0	0	0	0	0	0	0	0.0288698	0.409342	0.878566	1	0.619528	0.150304	0	0	0	0	0	0	0	0	0	0	0	0	0	0	0	0	0	0	0	0	0	0	0.183311	0.253419	0.376306	0.254098
Q9BSB4	Autophagy-related protein 101	ATG101	115	49	12	0	0	0	0	0	0	0	0	0	0	0	0	0	0	0	0	0	0	0	0	0.182547	0.333333	0.333333	0.150787	0	0	0	0	0	0	0.240947	0.565545	0.666667	0.425719	0.101122	0	0	0	0	0	0	0	0	0
P04114	Apolipoprotein B-100;Apolipoprotein B-48	APOB	25	4	314	0	0	0	0	0	0	0	0	0	0	0	0	0	0	0	0	0	0	0	0	0	0	0	0	0	0	0	0	0	0	0	0	0	0	0	0	0	0	0	0	0	0	0	0
Q676U5;Q676U5-2;Q676U5-3	Autophagy-related protein 16-1	ATG16L1	46	4	183	0	0	0	0	0	0	0	0	0	0	0	0	0	0	0	0	0	0	0	0	0	0	0	0	0	0	0	0	0	0	0	0	0	0	0	0	0	0	0	0	0	0.0556298	0.230279	0.439216
Q7Z3C6;Q7Z3C6-2;Q7Z3C6-3	Autophagy-related protein 9A	ATG9A	9	13	113	0.520368	0.64806	0.968281	0.832514	0.619867	0.170062	0.0885005	0	0	0	0	0	0	0	0	0	0	0	0	0	0	0	0	0	0	0	0	0	0	0	0	0	0	0	0	0	0	0	0	0	0	0	0.0528573	0.138998
Q96BJ3;Q96BJ3-3;Q96BJ3-2	Axin interactor, dorsalization-associated protein	AIDA	561	4	412	0	0	0	0	0	0	0	0	0	0	0	0	0	0	0	0	0	0	0	0	0	0	0	0	0	0	0	0	0	0	0	0	0	0	0	0	0	0	0	0	0.300117	0.258627	0.258633	0.300583
Q9BUR5;Q9BUR5-2	Apolipoprotein O	APOO	138	4	118	0	0	0	0	0	0	0	0	0	0	0	0	0	0	0	0	0	0	0	0	0	0	0	0	0	0	0	0	0	0	0	0	0	0	0	0	0	0	0	0	0	0	0	0
Q9NR09	Baculoviral IAP repeat-containing protein 6	BIRC6	495	16	445	0	0	0	0	0	0	0	0	0.0024747	0.0365238	0.282044	0.828167	1	0.767302	0.219176	0.0132945	0.000471614	0	0	0	0	0	0	0	0	0	0	0	0	0	0	0	0	0	0	0	0	0	0	0	0.152826	0.165836	0.163536	0.282636
O95816;O95816-2	BAG family molecular chaperone regulator 2	BAG2	317	80	115	0.782595	0.867028	0.901271	0.727979	0.513248	0.439482	0.442747	0.49837	0.52735	0.578515	0.557366	0.530275	0.460375	0.424284	0.392849	0.336216	0.293221	0.243435	0.239296	0.233605	0.197321	0.140261	0.0759124	0.0413274	0.0159136	0	0	0.00472884	0.00472884	0.0229226	0.0407273	0.115356	0.192943	0.260306	0.185678	0.0898972	0	0	0	0	0.306287	0.323572	0.362229	0.399477
O95817	BAG family molecular chaperone regulator 3	BAG3	318	69	122	0.0381308	0.0287468	0.0161479	0.010218	0.0126299	0.0125804	0.0118294	0.00925533	0.0106396	0.014572	0.0156865	0.0191447	0.026899	0.036999	0.0525124	0.104536	0.268336	0.641747	0.983248	0.942053	0.577916	0.175775	0.0424815	0.00945337	0.0036897	0	0	0.00185702	0.0075232	0.017188	0.0234691	0.0273335	0.0298671	0.0439336	0.082981	0.107122	0.100196	0.073545	0.0578015	0.063784	0.52419	0.552593	0.590507	0.645789
O95429;O95429-2	BAG family molecular chaperone regulator 4	BAG4	28	4	23	0	0	0	0	0	0	0	0	0	0	0	0	0	0	0	0	0	0	0	0	0	0	0	0	0	0	0	0	0	0	0	0	0	0	0	0	0	0	0	0	0.666667	0.551289	0.330406	0.274452
Q9UL15;Q9UL15-2	BAG family molecular chaperone regulator 5	BAG5	153	4	597	0	0	0	0	0	0	0	0	0	0	0	0	0	0	0	0	0	0	0	0	0	0	0	0	0	0	0	0	0	0	0	0	0	0	0	0	0	0	0	0	0.0867481	0.121625	0.21701	0.309134
Q9H4G0;Q9H4G0-2;Q9H4G0-4;Q9H4G0-3	Band 4.1-like protein 1	EPB41L1	165	4	584	0	0	0	0	0	0	0	0	0	0	0	0	0	0	0	0	0	0	0	0	0	0	0	0	0	0	0	0	0	0	0	0	0	0	0	0	0	0	0	0	0	0	0	0
O43491;O43491-4;O43491-3;O43491-2	Band 4.1-like protein 2	EPB41L2	175	44	158	0.0635551	0.0751165	0.0972652	0.110092	0.090413	0.0554128	0.0355965	0.0368844	0.0394189	0.048069	0.0609276	0.0871171	0.107123	0.153489	0.468087	0.898394	1	0.715845	0.338123	0.181476	0.112627	0.0238563	0.00531786	0.00173705	0	0	0.00329341	0.00329341	0.00329341	0	0	0	0	0	0	0	0	0	0	0	0.127869	0.159224	0.218641	0.291307
Q9Y2J2-2;Q9Y2J2-4;Q9Y2J2-3	Band 4.1-like protein 3;Band 4.1-like protein 3, N-terminally processed	EPB41L3	683	136	187	0.0627855	0.0582066	0.0426878	0.0348037	0.0259052	0.109616	0.125994	0.373555	0.578817	0.908594	0.858396	0.794954	0.643531	0.631627	0.522967	0.468936	0.364707	0.403302	0.333297	0.404897	0.260719	0.175838	0.0155574	0	0	0	0	0	0	0	0	0	0	0	0	0	0	0	0	0	0.117678	0.136905	0.169196	0.204491
O75531	Barrier-to-autointegration factor;Barrier-to-autointegration factor, N-terminally processed	BANF1	253	92	238	0.090577	0.0659493	0.0312735	0.00978449	0.00621351	0.00655314	0.00548686	0.00519149	0.00437487	0.00382186	0.00308379	0.00275025	0.00425363	0.00414561	0.0040654	0.00273846	0.00314447	0.00238238	0.00199069	0.00479339	0.00443892	0.00406096	0	0.00160868	0.00532629	0.0234497	0.0534082	0.115647	0.371392	0.783052	0.975702	0.80795	0.470392	0.365385	0.433818	0.487783	0.552077	0.563846	0.572968	0.532611	0.156089	0.174299	0.189798	0.213552
P50895	Basal cell adhesion molecule	BCAM	159	5	471	0.918222	0.754023	0.68286	0.356872	0.214997	0.0131024	0	0	0	0	0	0	0	0	0	0	0	0	0	0	0	0	0	0	0	0	0	0	0	0	0	0	0	0	0	0	0	0	0	0	0.00957937	0.00936103	0.0085551	0.00946836
Q7L1Q6;Q7L1Q6-4;Q7L1Q6-3;Q7L1Q6-2	Basic leucine zipper and W2 domain-containing protein 1	BZW1	276	4	247	0	0	0	0	0	0	0	0	0	0	0	0	0	0	0	0	0	0	0	0	0	0	0	0	0	0	0	0	0	0	0	0	0	0	0	0	0	0	0	0	0.369357	0.387277	0.444806	0.492763
Q9Y6E2;Q9Y6E2-2	Basic leucine zipper and W2 domain-containing protein 2	BZW2	337	61	522	0	0	0	0	0	0	0	0	0	0	0	0	0	0	0	0	0	0	0	0.00493677	0.0187461	0.0467792	0.0897119	0.139449	0.377175	0.82755	0.979027	0.81506	0.390886	0.257753	0.160761	0.110665	0.0685928	0.168298	0.14669	0.109091	0.00458533	0.00221881	0	0	0.249708	0.261564	0.296845	0.34406
P35613;P35613-2;P35613-3;P35613-4	Basigin	BSG	52	5	156	0.960667	0.975544	0.826949	0.536266	0.225387	0.0859665	0.045668	0.021448	0.00534755	0	0	0	0	0	0	0	0	0	0	0	0	0	0	0	0	0	0	0	0	0	0	0	0	0	0	0	0	0	0	0	0	0	0	0
Q8WUZ0;Q8WUZ0-2	B-cell CLL/lymphoma 7 protein family member C	BCL7C	4	4	164	0	0	0	0	0	0	0	0	0	0	0	0	0	0	0	0	0	0	0	0	0	0	0	0	0	0	0	0	0	0	0	0	0	0	0	0	0	0	0	0	0.333333	0.222222	0	0
Q86UU0;Q86UU0-4;Q86UU0-2;Q86UU0-3	B-cell CLL/lymphoma 9-like protein	BCL9L	28	4	23	0	0	0	0	0	0	0	0	0	0	0	0	0	0	0	0	0	0	0	0	0	0	0	0	0	0	0	0	0	0	0	0	0	0	0	0	0	0	0	0	0.666667	0.622882	0.565345	0.473589
O95999	B-cell lymphoma/leukemia 10	BCL10	320	61	294	0	0	0	0	0	0	0	0	0	0	0	0	0	0	0	0	0	0	0	0	0	0	0	0.024229	0.0992021	0.443334	0.666667	0.591694	0.328905	0.237277	0.237277	0.214888	0.0589539	0.0589539	0	0	0	0	0	0	0.322279	0.271519	0.18527	0.187588
Q9UHQ4	B-cell receptor-associated protein 29	BCAP29	165	4	587	0	0	0	0	0	0	0	0	0	0	0	0	0	0	0	0	0	0	0	0	0	0	0	0	0	0	0	0	0	0	0	0	0	0	0	0	0	0	0	0	0	0	0	0
P51572-2;P51572	B-cell receptor-associated protein 31	BCAP31	237	2	117	1	0.826926	0.522229	0.196786	0.0409464	0.0293974	0.0106719	0.00756553	0.00524224	0.0028207	0.00150731	0.000826893	0.000826893	0.000826893	0	0	0	0	0	0	0	0	0	0	0	0	0	0	0	0	0	0	0	0	0	0	0	0	0	0	0.0326744	0.024996	0.0186151	0.0334456
Q9BRQ8;Q9BRQ8-2	Apoptosis-inducing factor 2	AIFM2	24	4	241	0	0	0	0	0	0	0	0	0	0	0	0	0	0	0	0	0	0	0	0	0	0	0	0	0	0	0	0	0	0	0	0	0	0	0	0	0	0	0	0	0.0502591	0.055402	0.0561262	0.0620613
Q9NYF8;Q9NYF8-2;Q9NYF8-4	Bcl-2-associated transcription factor 1	BCLAF1	632	46	90	0.130743	0.128334	0.106874	0.0494609	0.00828873	0	0.0118209	0.0118209	0.0118209	0	0	0.0252951	0.0763757	0.102996	0.133552	0.149529	0.2028	0.271686	0.472111	0.747003	0.818259	0.709778	0.436217	0.392374	0.377452	0.439862	0.477319	0.502096	0.530382	0.588438	0.644619	0.817644	0.863216	0.768396	0.455399	0.23389	0.142857	0.162462	0.156092	0.175363	1	0.88664	0.63327	0.448015
Q9NYF8-3	Bcl-2-associated transcription factor 1	BCLAF1	465	49	90	0	0	0	0	0	0	0	0	0	0	0	0	0	0	0	0	0	0	0	0	0	0	0	0	0	0	0	0	0	0.0609754	0.388286	0.616144	0.666667	0.351376	0.131209	0.0197105	0.015632	0.00794117	0.00794117	0	1	0.926452	0.779258	0.545375
Q13625;Q13625-3;Q13625-2	Apoptosis-stimulating of p53 protein 2	TP53BP2	101	4	87	0	0	0	0	0	0	0	0	0	0	0	0	0	0	0	0	0	0	0	0	0	0	0	0	0	0	0	0	0	0	0	0	0	0	0	0	0	0	0	0	0.503887	0.514169	0.592366	0.616947
Q9BXK5;Q9BXK5-2;Q9BXK5-4	Bcl-2-like protein 13	BCL2L13	151	15	564	0	0.333333	0.333333	0.333333	0	0	0	0	0	0	0	0	0	0	0	0	0	0	0	0	0	0	0	0	0	0	0	0	0	0	0	0	0	0	0	0	0	0	0	0	0	0	0	0
Q14457	Beclin-1	BECN1	153	4	251	0	0	0	0	0	0	0	0	0	0	0	0	0	0	0	0	0	0	0	0	0	0	0	0	0	0	0	0	0	0	0	0	0	0	0	0	0	0	0	0	0	0.0236568	0.058349	0.0900765
O15155;O15155-2	BET1 homolog	BET1	8	4	118	0	0	0	0	0	0	0	0	0	0	0	0	0	0	0	0	0	0	0	0	0	0	0	0	0	0	0	0	0	0	0	0	0	0	0	0	0	0	0	0	0	0	0	0
Q7Z2E3;Q7Z2E3-3;Q7Z2E3-9;Q7Z2E3-11;Q7Z2E3-8;Q7Z2E3-7;Q7Z2E3-6;Q7Z2E3-2;Q7Z2E3-4;Q7Z2E3-5;Q7Z2E3-10;Q7Z2E3-13	Aprataxin	APTX	28	4	23	0	0	0	0	0	0	0	0	0	0	0	0	0	0	0	0	0	0	0	0	0	0	0	0	0	0	0	0	0	0	0	0	0	0	0	0	0	0	0	0	0.593289	0.555556	0.473968	0.300664
Q6Y288	Beta-1,3-glucosyltransferase	B3GALTL	376	10	364	0	0	0	0	0	0	0	0	0	0	0	0	0	0	0	0	0	0	0	0	0	0	0	0	0	0.105739	0.539954	0.954538	0.916012	0.481798	0.0672135	0	0	0	0	0	0	0	0	0	0	0	0	0
Q8WWN8;Q8WWN8-2	Arf-GAP with Rho-GAP domain, ANK repeat and PH domain-containing protein 3	ARAP3	26	4	279	0	0	0	0	0	0	0	0	0	0	0	0	0	0	0	0	0	0	0	0	0	0	0	0	0	0	0	0	0	0	0	0	0	0	0	0	0	0	0	0	0.190066	0.159311	0.301172	0.430382
Q562R1	Beta-actin-like protein 2	ACTBL2	514	83	98	0.0729711	0.0542643	0.0193096	0.00561688	0	0	0	0	0	0	0	0	0	0	0	0.173393	0.173393	0.173393	0.240064	0.240064	0.240064	0.333333	0.333333	0.333333	0.59817	0.635409	0.741254	0.27543	0.463709	0.591419	0.459073	0.233555	0.0226112	0.0226112	0.0226112	0	0	0	0	0	0	0	0	0
P49407;P49407-2	Beta-arrestin-1	ARRB1	20	4	461	0	0	0	0	0	0	0	0	0	0	0	0	0	0	0	0	0	0	0	0	0	0	0	0	0	0	0	0	0	0	0	0	0	0	0	0	0	0	0	0	0	0	0	0
Q9NSA3	Beta-catenin-interacting protein 1	CTNNBIP1	115	49	12	0	0	0	0	0	0	0	0	0	0	0	0	0	0	0	0	0	0	0	0	0	0	0	0	0	0	0	0	0	0	0.156258	0.666667	0.666667	0.510409	0	0	0	0	0	0	0	0	0	0
Q8WYA6;Q8WYA6-4;Q8WYA6-3;Q8WYA6-2	Beta-catenin-like protein 1	CTNNBL1	282	34	90	0	0	0	0	0	0	0	0	0	0	0	0	0	0	0	0	0	0.0337722	0.109506	0.272141	0.465481	0.781843	0.993963	0.948758	0.626405	0.272458	0.101397	0.0316551	0.0108455	0	0	0	0	0	0	0	0	0	0	0	1	0.945153	0.82466	0.678453
P42025	Beta-centractin	ACTR1B	494	29	147	0.0265258	0.0314061	0.0220552	0.0137223	0	0.013986	0.0251154	0.0740786	0.310175	0.752437	1	0.82069	0.38086	0.0843331	0.0135603	0	0	0	0	0	0	0	0	0	0	0	0	0	0	0	0	0	0	0	0	0	0	0	0	0	0.137675	0.199462	0.274658	0.412887
P13929;P13929-3;P13929-2	Beta-enolase	ENO3	77	70	329	0	0	0	0	0	0	0	0	0	0	0	0	0	0	0	0	0	0	0	0	0	0	0	0	0	0	0.333789	0.630393	0.666667	0.332878	0.0362739	0	0	0	0	0	0	0	0	0	0.0596716	0.0756786	0.111853	0.0789622
P16278;P16278-3;P16278-2;Q6UWU2;Q6UWU2-2	Beta-galactosidase	GLB1	18	4	311	0	0	0	0	0	0	0	0	0	0	0	0	0	0	0	0	0	0	0	0	0	0	0	0	0	0.333333	0.333333	0.333333	0	0	0	0	0	0	0	0	0	0	0	0	0	0	0	0
Q9NWB6;Q9NWB6-2;Q9NWB6-3	Arginine and glutamate-rich protein 1	ARGLU1	28	4	23	0	0	0	0	0	0	0	0	0	0	0	0	0	0	0	0	0	0	0	0	0	0	0	0	0	0	0	0	0	0	0	0	0	0	0	0	0	0	0	0	0.665945	0.652933	0.570098	0.386284
P06865;P06865-2	Beta-hexosaminidase subunit alpha	HEXA	277	4	329	0	0	0	0	0	0	0	0	0	0	0	0	0	0	0	0	0	0	0	0	0	0	0	0	0	0	0	0	0	0	0	0	0	0	0	0	0	0	0	0	0	0	0	0
O00192;O00192-2	Armadillo repeat protein deleted in velo-cardio-facial syndrome	ARVCF	43	4	3	0	0	0	0	0	0	0	0	0	0	0	0	0	0	0	0	0	0	0	0	0	0	0	0	0	0	0	0	0	0	0	0	0	0	0	0	0	0	0	0	0.263181	0.354499	0.421298	0.700267
Q53H82	Beta-lactamase-like protein 2	LACTB2	4	4	4	0	0	0	0	0	0	0	0	0	0	0	0	0	0	0	0	0	0	0	0	0	0	0	0	0	0	0	0	0	0	0	0	0	0	0	0	0	0	0	0	0.0147765	0.021834	0.0465126	0.0846318
Q6SPF0	Atherin	SAMD1	46	4	520	0	0	0	0	0	0	0	0	0	0	0	0	0	0	0	0	0	0	0	0	0	0	0	0	0	0	0	0	0	0	0	0	0	0	0	0	0	0	0	0	0.319839	0.316385	0.331805	0.333333
P00846	ATP synthase subunit a	MT-ATP6	4	4	4	0	0	0	0	0	0	0	0	0	0	0	0	0	0	0	0	0	0	0	0	0	0	0	0	0	0	0	0	0	0	0	0	0	0	0	0	0	0	0	0	0	0	0	0
P55957;P55957-2;P55957-4;P55957-3	BH3-interacting domain death agonist;BH3-interacting domain death agonist p15;BH3-interacting domain death agonist p13;BH3-interacting domain death agonist p11	BID	248	32	12	0	0.00199026	0.00199026	0.00199026	0	0	0	0	0	0	0	0	0	0	0	0	0	0	0	0	0	0	0	0	0	0	0	0.00808667	0.0953042	0.583333	0.949964	1	0.55214	0.190743	0.0546702	0.0145007	0.0011807	0	0	0	0	0	0	0
O43252	Bifunctional 3-phosphoadenosine 5-phosphosulfate synthase 1;Sulfate adenylyltransferase;Adenylyl-sulfate kinase	PAPSS1	162	14	47	0	0	0	0	0	0	0	0	0	0	0	0	0	0	0	0	0	0	0	0.00186691	0.00872547	0.0378539	0.259727	0.834213	1	0.808683	0.231437	0.036521	0.00409733	0	0	0	0	0	0.00379439	0.00379439	0.00379439	0	0	0	0.957569	0.993729	0.960434	0.92776
O95340;O95340-2	Bifunctional 3-phosphoadenosine 5-phosphosulfate synthase 2;Sulfate adenylyltransferase;Adenylyl-sulfate kinase	PAPSS2	122	14	281	0	0	0	0	0	0	0	0	0	0	0	0	0	0	0	0	0	0	0	0	0.00696156	0.0179125	0.232615	0.740747	1	0.820107	0.320056	0.0498518	0.015043	0	0	0	0	0	0	0	0	0	0	0	0.962741	0.954502	0.982662	0.934041
Q6NYC1;Q6NYC1-2;Q6NYC1-3	Bifunctional arginine demethylase and lysyl-hydroxylase JMJD6	JMJD6	110	36	103	0	0	0	0	0	0	0	0	0	0	0	0	0	0	0.0374535	0.0992755	0.248531	0.338794	0.513478	0.651722	0.936489	0.98652	0.928991	0.601167	0.314631	0.08466	0	0	0	0	0	0	0	0	0	0	0	0	0	0	0	0	0	0
Q3LXA3;Q3LXA3-2	Bifunctional ATP-dependent dihydroxyacetone kinase/FAD-AMP lyase (cyclizing);ATP-dependent dihydroxyacetone kinase;FAD-AMP lyase (cyclizing)	DAK	38	21	438	0	0	0	0	0	0	0	0	0	0	0	0	0	0	0	0	0	0	0	0	0	0	0.044762	0.372397	0.850062	1	0.719731	0.242066	0.0473659	0	0	0	0	0	0	0	0	0	0	0	0.278866	0.276451	0.263614	0.263897
Q13057;Q13057-2	Bifunctional coenzyme A synthase;Phosphopantetheine adenylyltransferase;Dephospho-CoA kinase	COASY	41	4	51	0	0	0	0	0	0	0	0	0	0	0	0	0	0	0	0	0	0	0	0	0	0	0	0	0	0	0	0	0	0	0	0	0	0	0	0	0	0	0	0	0.462364	0.520831	0.545797	0.640694
P07814	Bifunctional glutamate/proline--tRNA ligase;Glutamate--tRNA ligase;Proline--tRNA ligase	EPRS	355	60	335	0.128558	0.193757	0.546969	0.845868	1	0.74973	0.486895	0.299545	0.214438	0.154697	0.124055	0.128638	0.159195	0.157301	0.140137	0.0894827	0.0563264	0.0334953	0.0256883	0.0246461	0.0239011	0.0203033	0.0175051	0.0127337	0.0101517	0.00663037	0.00600257	0.00349731	0.00171789	0.000506975	0	0	0.000687324	0.00176201	0.00422959	0.00427804	0.00390666	0.00229521	0.00239484	0.0025373	0.133112	0.152499	0.187197	0.231358
Q8IUF8;Q8IUF8-4;Q8IUF8-2;Q8IUF8-3	Bifunctional lysine-specific demethylase and histidyl-hydroxylase MINA	MINA	212	12	145	0	0	0.317897	0.757728	0.987323	0.809011	0.479906	0.353321	0.254802	0.144076	0.0410661	0	0	0	0	0	0	0	0	0	0	0	0	0	0	0	0	0	0	0	0	0	0	0	0	0	0	0	0	0	1	0.848327	0.538593	0.474375
P56381;Q5VTU8	ATP synthase subunit epsilon, mitochondrial;ATP synthase subunit epsilon-like protein, mitochondrial	ATP5E;ATP5EP2	4	4	164	0	0	0	0	0	0	0	0	0	0	0	0	0	0	0	0	0	0	0	0	0	0	0	0	0	0	0	0	0	0	0	0	0	0	0	0	0	0	0	0	0	0	0	0
P13995;P13995-2	Bifunctional methylenetetrahydrofolate dehydrogenase/cyclohydrolase, mitochondrial;NAD-dependent methylenetetrahydrofolate dehydrogenase;Methenyltetrahydrofolate cyclohydrolase	MTHFD2	77	121	235	0.00290052	0.00360615	0.00202805	0.00202805	0.000355579	0	0	0	0	0	0	0	0	0	0	0	0	0	0	0	0	0	0.000572431	0.00370687	0.0186179	0.127571	0.39031	0.81141	1	0.914747	0.552171	0.317011	0.199977	0.189662	0.140189	0.0857801	0.0298366	0.0222737	0.0250617	0.0268258	0	0	0	0.00242943
Q99766;Q99766-3;Q99766-2	ATP synthase subunit s, mitochondrial	ATP5S	138	4	118	0	0	0	0	0	0	0	0	0	0	0	0	0	0	0	0	0	0	0	0	0	0	0	0	0	0	0	0	0	0	0	0	0	0	0	0	0	0	0	0	0	0	0	0
O60502;O60502-4;O60502-2;O60502-3	Bifunctional protein NCOAT;Protein O-GlcNAcase;Histone acetyltransferase	MGEA5	209	3	182	0	0	0	0	0	0	0	0	0	0	0	0	0	0.000757175	0.0136815	0.176187	0.762556	1	0.890385	0.374246	0.187442	0.145684	0.074696	0.0111316	0	0	0	0	0	0	0	0	0	0	0	0	0	0	0	0	0.458549	0.444142	0.47213	0.588108
P31939;P31939-2	Bifunctional purine biosynthesis protein PURH;Phosphoribosylaminoimidazolecarboxamide formyltransferase;IMP cyclohydrolase	ATIC	219	14	116	0.0166226	0.0115186	0.0032162	0.000436903	0	0	0	0	7.82764e-05	7.82764e-05	7.82764e-05	0	0	0	0	0	0	0.000144684	0.00117254	0.0049986	0.0186453	0.0529042	0.207486	0.696988	1	0.909897	0.423066	0.0894724	0.0221245	0.00639948	0.00264264	0.00211268	0.00286737	0.00737045	0.025659	0.0496528	0.0549754	0.0383737	0.0140118	0.00485702	0.135097	0.139159	0.151497	0.16271
Q9Y223;Q9Y223-2;Q9Y223-3;Q9Y223-4;Q9Y223-5	Bifunctional UDP-N-acetylglucosamine 2-epimerase/N-acetylmannosamine kinase;UDP-N-acetylglucosamine 2-epimerase (hydrolyzing);N-acetylmannosamine kinase	GNE	7	69	506	0	0	0	0	0	0	0	0	0	0	0	0	0	0	0	0.00127751	0.015448	0.238639	0.944409	1	0.780063	0.0730157	0.00325418	0	0	0	0	0	0	0	0	0	0	0	0	0	0	0	0	0	0.508343	0.567566	0.70956	0.788891
P53004	Biliverdin reductase A	BLVRA	171	28	245	0	0	0	0	0	0	0	0	0	0	0	0	0	0	0	0	0	0	0	0	0	0	0	0	0	0.000104123	0.0137499	0.193114	0.798198	1	0.906387	0.328988	0.127843	0.0449562	0.0171677	0.00286492	0	0	0	0	0.221906	0.228635	0.239348	0.243709
P78537;P78537-2	Biogenesis of lysosome-related organelles complex 1 subunit 1	BLOC1S1	4	4	26	0	0	0	0	0	0	0	0	0	0	0	0	0	0	0	0	0	0	0	0	0	0	0	0	0	0	0	0	0	0	0	0	0	0	0	0	0	0	0	0	0	0	0	0
Q4LE39;Q4LE39-2;Q4LE39-3;Q4LE39-4	AT-rich interactive domain-containing protein 4B	ARID4B	98	4	127	0	0	0	0	0	0	0	0	0	0	0	0	0	0	0	0	0	0	0	0	0	0	0	0	0	0	0	0	0	0	0	0	0	0	0	0	0	0	0	0	0.609636	0.558771	0.543057	0.551646
Q6QNY0	Biogenesis of lysosome-related organelles complex 1 subunit 3	BLOC1S3	21	55	12	0	0	0	0	0	0	0	0	0	0	0	0	0.408617	0.944898	1	0.591383	0.0551025	0	0	0	0	0	0	0	0	0	0	0	0	0	0	0	0	0	0	0	0	0	0	0	0	0	0	0
Q8TDH9;Q8TDH9-2;Q8TDH9-3	Biogenesis of lysosome-related organelles complex 1 subunit 5	BLOC1S5	138	4	20	0	0	0	0	0	0	0	0	0	0	0	0	0	0	0	0	0	0	0	0	0	0	0	0	0	0	0	0	0	0	0	0	0	0	0	0	0	0	0	0	0	0	0	0
Q9UL45	Biogenesis of lysosome-related organelles complex 1 subunit 6	BLOC1S6	21	55	12	0	0.0590923	0.103057	0.139328	0.0802361	0.0362713	0	0	0	0	0	0.0505587	0.423176	0.994137	1	0.627383	0.0564217	0	0	0	0	0	0	0	0	0	0	0	0	0	0	0	0	0	0	0	0	0	0	0	0	0	0	0
Q8NFC6	Biorientation of chromosomes in cell division protein 1-like 1	BOD1L1	227	4	566	0	0	0	0	0	0	0	0	0	0	0	0	0	0	0	0	0	0	0	0	0	0	0	0	0	0	0	0	0	0	0	0	0	0	0	0	0	0	0	0	0.674298	0.565252	0.563867	0.55376
O14965;Q9UQB9;Q9UQB9-2;Q9UQB9-3	Aurora kinase A	AURKA	101	4	87	0	0	0	0	0	0	0	0	0	0	0	0	0	0	0	0	0	0	0	0	0	0	0	0	0	0	0	0	0	0	0	0	0	0	0	0	0	0	0	0	0.273967	0.270885	0.273404	0.274863
P50583	Bis(5-nucleosyl)-tetraphosphatase [asymmetrical]	NUDT2	248	32	12	0	0	0	0	0	0	0	0	0	0	0	0	0	0	0	0	0	0	0	0	0	0	0	0	0	0.00280954	0.00841928	0.0175236	0.0862035	0.447683	0.91641	0.965617	0.622396	0.149576	0.0288795	0.00501056	0	0	0	0	0	0	0	0
O75143;O75143-2;O75143-5;O75143-3;O75143-4	Autophagy-related protein 13	ATG13	46	4	40	0	0	0	0	0	0	0	0	0	0	0	0	0	0	0	0	0	0	0	0	0	0	0	0	0	0	0	0	0	0	0	0	0	0	0	0	0	0	0	0	0.150803	0.195407	0.412922	0.606544
Q92934	Bcl2 antagonist of cell death	BAD	8	4	8	0	0	0	0	0	0	0	0	0	0	0	0	0	0	0	0	0	0	0	0	0	0	0	0	0	0	0	0	0	0	0	0	0	0	0	0	0	0	0	0	0	0	0	0
Q9Y3E2	BolA-like protein 1	BOLA1	115	49	12	0	0	0	0	0	0	0	0	0	0	0	0	0	0	0	0	0	0	0	0	0	0	0	0	0	0	0	0	0.0189219	0.182011	0.630514	1	0.921659	0.525826	0.137418	0.05267	0	0	0	0	0	0	0	0
Q9H3K6;Q9H3K6-2	BolA-like protein 2	BOLA2	111	26	160	0	0	0	0	0	0	0	0	0	0	0	0	0	0	0	0	0	0	0	0	0	0	0	0	0	0	0	0.000785004	0.00403543	0.0210187	0.165149	0.691682	1	0.97018	0.450567	0.126692	0.0135605	0.0039015	0.00734515	0.00807271	0.247288	0.246438	0.241696	0.22372
Q53S33;Q53S33-2	BolA-like protein 3	BOLA3	115	26	12	0	0	0	0	0	0	0	0	0	0	0	0	0	0	0	0	0	0	0	0	0	0	0	0	0	0	0	0	0	0.00549882	0.014381	0.179904	0.779375	1	0.8466	0.24163	0.0121229	0	0	0	0	0	0	0
Q07817;Q07817-2;Q07817-3	Bcl-2-like protein 1	BCL2L1	4	4	75	0	0	0	0	0	0	0	0	0	0	0	0	0	0	0	0	0	0	0	0	0	0	0	0	0	0	0	0	0	0	0	0	0	0	0	0	0	0	0	0	0	0	0	0
Q68DQ2;Q68DQ2-1;Q68DQ2-2	Beta/gamma crystallin domain-containing protein 3	CRYBG3	26	4	22	0	0	0	0	0	0	0	0	0	0	0	0	0	0	0	0	0	0	0	0	0	0	0	0	0	0	0	0	0	0	0	0	0	0	0	0	0	0	0	0	0.250419	0.319112	0.364456	0.543805
Q13425;Q13425-2	Beta-2-syntrophin	SNTB2	146	4	134	0	0	0	0	0	0	0	0	0	0	0	0	0	0	0	0	0	0	0	0	0	0	0	0	0	0	0	0	0	0	0	0	0	0	0	0	0	0	0	0	0.352911	0.372221	0.575059	0.718042
Q9UQB8;Q9UQB8-2;Q9UQB8-3;Q9UQB8-5;Q9UQB8-4;Q9UQB8-6	Brain-specific angiogenesis inhibitor 1-associated protein 2	BAIAP2	137	84	122	0	0	0	0	0	0	0	0	0	0	0	0	0	0	0	0	0	0.0132266	0.0553867	0.180801	0.342708	0.300548	0.175134	0	0	0	0	0.0333438	0.204107	0.461535	0.708933	0.757819	0.751059	0.579556	0.414531	0.192471	0.0832318	0.0286075	0	0	0.287127	0.354297	0.495709	0.607018
Q9UHR4	Brain-specific angiogenesis inhibitor 1-associated protein 2-like protein 1	BAIAP2L1	116	4	479	0	0	0	0	0	0	0	0	0	0	0	0	0	0	0	0	0	0	0	0	0	0	0	0	0	0	0	0	0	0	0	0	0	0	0	0	0	0	0	0	0.260216	0.300881	0.408162	0.49175
P54687;P54687-4;P54687-5;P54687-2;P54687-3	Branched-chain-amino-acid aminotransferase, cytosolic	BCAT1	514	19	76	0	0	0	0	0	0	0	0	0	0	0	0	0	0	0	0	0	0	0	0	0.000636899	0.00549538	0.0203329	0.10382	0.600608	0.983074	0.967218	0.471185	0.0746587	0.00711391	0.00150119	0.0007242	0	0	0	0	0	0	0	0	0	0	0	0
O15382;O15382-2	Branched-chain-amino-acid aminotransferase, mitochondrial	BCAT2	18	4	133	0	0	0	0	0	0	0	0	0	0	0	0	0	0	0	0	0	0	0	0	0	0	0	0	0	0	0	0	0	0	0	0	0	0	0	0	0	0	0	0	0	0	0	0
Q9NXR7;Q9NXR7-4;Q9NXR7-3;Q9NXR7-1	BRCA1-A complex subunit BRE	BRE	309	27	18	0	0	0	0	0	0	0	0	0	0.016228	0.0410173	0.21761	0.867865	1	0.856375	0.189892	0.0329676	0.0128324	0.0128324	0.0128324	0	0	0	0	0	0	0	0	0	0	0	0	0	0	0	0	0	0	0	0	0.159108	0.106072	0.0468752	0
P08236;P08236-2;P08236-3	Beta-glucuronidase	GUSB	243	4	138	0	0	0	0	0	0	0	0	0	0	0	0	0	0	0	0	0	0	0	0	0	0	0	0	0	0	0	0	0	0	0	0	0	0	0	0	0	0	0	0	0	0	0	0
Q6PJG6;Q6PJG6-3;Q6PJG6-2	BRCA1-associated ATM activator 1	BRAT1	122	14	169	0.111881	0.137675	0.127855	0.136064	0.0900008	0.0831737	0.0290216	0.0119971	0.00351496	0	0	0	0	0	0	0	0	0	0.0092653	0.0516355	0.153055	0.230473	0.399187	0.856452	1	0.830631	0.271947	0.0417146	0	0	0	0	0	0	0	0	0	0	0	0	0.813314	0.892099	0.931775	0.878331
Q7Z569;Q7Z569-2	BRCA1-associated protein	BRAP	119	44	12	0	0	0	0	0	0	0	0	0	0	0	0	0	0	0	0.491252	0.666667	0.666667	0.175414	0	0	0	0	0	0	0	0	0	0	0	0	0	0	0	0	0	0	0	0	0	0	0	0	0
Q9P287;Q9P287-3	BRCA2 and CDKN1A-interacting protein	BCCIP	130	19	256	0.0310693	0.0268853	0.015358	0.00617247	0	0	0	0	0	0	0	0	0	0	0	0	0	0	0	0	0.000675789	0.00163052	0.0108405	0.050947	0.471791	0.969032	1	0.579762	0.0738155	0.00206548	0.000505003	0	0	0	0	0	0	0	0	0	0.337984	0.334342	0.320719	0.274532
P56945;P56945-3;P56945-5;P56945-8;P56945-7;P56945-2;P56945-6;P56945-4	Breast cancer anti-estrogen resistance protein 1	BCAR1	146	4	492	0	0	0	0	0	0	0	0	0	0	0	0	0	0	0	0	0	0	0	0	0	0	0	0	0	0	0	0	0	0	0	0	0	0	0	0	0	0	0	0	0.468682	0.542096	0.596335	0.649193
P07686	Beta-hexosaminidase subunit beta;Beta-hexosaminidase subunit beta chain B;Beta-hexosaminidase subunit beta chain A	HEXB	20	4	222	0	0	0	0	0	0	0	0	0	0	0	0	0	0	0	0	0	0	0	0	0	0	0	0	0	0	0	0	0	0	0	0	0	0	0	0	0	0	0	0	0	0	0	0
Q9Y6D6	Brefeldin A-inhibited guanine nucleotide-exchange protein 1	ARFGEF1	357	29	597	0	0	0	0	0	0	0.00575705	0.0264921	0.184585	0.718997	1	0.878224	0.340902	0.0391643	0.0028471	0	0	0	0	0	0	0	0	0	0	0	0	0	0	0	0	0	0	0	0	0	0	0	0	0	0.0680258	0.0453505	0.09174	0.172963
Q9Y6D5	Brefeldin A-inhibited guanine nucleotide-exchange protein 2	ARFGEF2	357	29	592	0	0	0	0	0	0	0	0.0483594	0.339064	0.866017	1	0.72073	0.208379	0.0260367	0.0146022	0	0	0	0	0	0	0	0	0	0	0	0	0	0	0	0	0	0	0	0	0	0	0	0	0	0	0	0.040989	0.040989
Q5TH69	Brefeldin A-inhibited guanine nucleotide-exchange protein 3	ARFGEF3	59	16	12	0	0	0	0	0	0	0	0	0	0	0	0.666667	0.666667	0.666667	0	0	0	0	0	0	0	0	0	0	0	0	0	0	0	0	0	0	0	0	0	0	0	0	0	0	0	0	0	0
O00462	Beta-mannosidase	MANBA	17	4	59	0	0	0	0	0	0	0	0	0	0	0	0	0	0	0	0	0	0	0	0	0	0	0	0	0	0	0	0	0	0	0	0	0	0	0	0	0	0	0	0	0	0	0	0
Q9NWV8;Q9NWV8-3;Q9NWV8-2	BRISC and BRCA1-A complex member 1	BABAM1	686	27	11	0	0	0	0	0	0	0	0	0	0.0156069	0.0331393	0.159954	0.557858	0.958918	0.975314	0.561804	0.143211	0	0	0	0	0	0	0	0	0	0	0	0	0	0	0	0	0	0	0	0	0	0	0	0	0	0	0
Q15018	BRISC complex subunit Abro1	FAM175B	620	27	534	0	0	0	0	0	0	0	0	0	0.00256149	0.0182029	0.0919405	0.639567	0.987757	0.968825	0.427947	0.0658211	0.0137125	0.00440156	0.00269696	0	0	0	0	0	0	0	0	0	0	0	0	0	0	0	0	0	0	0	0	0.141363	0.161118	0.225922	0.179703
Q5VW32;Q5VW32-2	BRO1 domain-containing protein BROX	BROX	86	43	313	0	0	0	0	0	0	0	0	0	0	0	0	0	0	0	0	0	0	0	0	0	0	0	0	0	0	0.00466957	0.0987348	0.553831	0.960583	1	0.578026	0.188945	0.0554631	0.0223408	0	0	0	0	0	0.418098	0.459553	0.504341	0.515806
Q16143	Beta-synuclein	SNCB	100	4	191	0	0	0	0	0	0	0	0	0	0	0	0	0	0	0	0	0	0	0	0	0	0	0	0	0	0	0	0	0	0	0	0	0	0	0	0	0	0	0	0	0	0	0	0
Q9UIF9;Q9UIF9-2;Q9UIF9-3	Bromodomain adjacent to zinc finger domain protein 2A	BAZ2A	46	4	520	0	0	0	0	0	0	0	0	0	0	0	0	0	0	0	0	0	0	0	0	0	0	0	0	0	0	0	0	0	0	0	0	0	0	0	0	0	0	0	0	0.252488	0.261591	0.387302	0.353712
Q9H6W3;Q9H6W3-2	Bifunctional lysine-specific demethylase and histidyl-hydroxylase NO66	NO66	8	4	194	0	0	0	0	0	0	0	0	0	0	0	0	0	0	0	0	0	0	0	0	0	0	0	0	0	0	0	0	0	0	0	0	0	0	0	0	0	0	0	0	0	0	0	0
P25440;P25440-3;P25440-2;P25440-4	Bromodomain-containing protein 2	BRD2	51	4	43	0	0	0	0	0	0	0	0	0	0	0	0	0	0	0	0	0	0	0	0	0	0	0	0	0	0	0	0	0	0	0	0	0	0	0	0	0	0	0	0	0.924248	0.927445	0.964834	0.904559
Q96T60;Q96T60-2	Bifunctional polynucleotide phosphatase/kinase;Polynucleotide 3-phosphatase;Polynucleotide 5-hydroxyl-kinase	PNKP	330	4	366	0	0	0	0	0	0	0	0	0	0	0	0	0	0	0	0	0	0	0	0	0	0	0	0	0	0	0	0	0	0	0	0	0	0	0	0	0	0	0	0	0.993879	0.914571	0.835306	0.762784
O60885;O60885-2;O60885-3	Bromodomain-containing protein 4	BRD4	234	55	89	0	0	0	0	0	0	0	0	0	0	0	0	0.299386	0.872832	1	0.838255	0.264809	0.137641	0	0	0	0	0	0	0	0	0	0	0	0	0	0	0	0	0	0	0	0	0	0	0.979507	0.933523	0.863703	0.805695
Q9NPI1-2;Q9NPI1	Bromodomain-containing protein 7	BRD7	101	4	521	0	0	0	0	0	0	0	0	0	0	0	0	0	0	0	0	0	0	0	0	0	0	0	0	0	0	0	0	0	0	0	0	0	0	0	0	0	0	0	0	0.515432	0.528345	0.471369	0.537913
Q9H0E9-2;Q9H0E9;Q9H0E9-4;Q9H0E9-3	Bromodomain-containing protein 8	BRD8	51	4	43	0	0	0	0	0	0	0	0	0	0	0	0	0	0	0	0	0	0	0	0	0	0	0	0	0	0	0	0	0	0	0	0	0	0	0	0	0	0	0	0	0.643555	0.622953	0.842264	0.807858
Q6QNY1;Q6QNY1-2	Biogenesis of lysosome-related organelles complex 1 subunit 2	BLOC1S2	74	4	402	0	0	0	0	0	0	0	0	0	0	0	0	0	0	0	0	0	0	0	0	0	0	0	0	0	0	0	0	0	0	0	0	0	0	0	0	0	0	0	0	0	0	0	0
Q96CX2	BTB/POZ domain-containing protein KCTD12	KCTD12	110	6	12	0	0	0	0	0	0	0	0	0	0	0	0	0	0	0	0	0	0.0824146	0.259127	0.773488	1	0.823288	0.308927	0	0	0	0	0	0	0	0	0	0	0	0	0	0	0	0	0	0	0	0	0
Q9Y6X5	Bis(5-adenosyl)-triphosphatase ENPP4	ENPP4	365	4	198	0	0	0	0	0	0	0	0	0	0	0	0	0	0	0	0	0	0	0	0	0	0	0	0	0	0	0	0	0	0	0	0	0	0	0	0	0	0	0	0	0	0	0	0
Q7L273	BTB/POZ domain-containing protein KCTD9	KCTD9	14	39	12	0	0	0	0	0	0	0	0	0	0	0	0	0	0	0	0	0	0	0.222427	0.556602	0.665314	0.546791	0.212616	0.103904	0	0	0	0	0	0	0	0	0	0	0	0	0	0	0	0	0	0	0	0
Q13867	Bleomycin hydrolase	BLMH	139	4	5	0	0	0	0	0	0	0	0	0	0	0	0	0	0	0	0	0	0	0	0	0	0	0	0	0	0	0	0	0	0	0	0	0	0	0	0	0	0	0	0	0	0	0.0045935	0.00884678
Q13895	Bystin	BYSL	511	132	141	0.0882858	0.0914144	0.0559709	0.0776662	0.163865	0.373645	0.669586	0.946344	0.96732	0.803911	0.512673	0.295772	0.171037	0.123349	0.138305	0.131671	0.102282	0.0731128	0.0882581	0.06106	0.0380043	0	0	0.0595438	0.0595438	0.0595438	0	0.0372312	0.0372312	0.0372312	0	0	0.0512647	0.143017	0.226919	0.175654	0.0839021	0	0.142482	0.213723	1	0.896961	0.766845	0.74426
P54132	Bloom syndrome protein	BLM	98	4	89	0	0	0	0	0	0	0	0	0	0	0	0	0	0	0	0	0	0	0	0	0	0	0	0	0	0	0	0	0	0	0	0	0	0	0	0	0	0	0	0	0.960093	0.846577	0.659494	0.598866
P11586	C-1-tetrahydrofolate synthase, cytoplasmic;Methylenetetrahydrofolate dehydrogenase;Methenyltetrahydrofolate cyclohydrolase;Formyltetrahydrofolate synthetase;C-1-tetrahydrofolate synthase, cytoplasmic, N-terminally processed	MTHFD1	391	34	360	0.0323817	0.0220461	0.00655262	0.000486919	4.80584e-05	1.939e-05	1.939e-05	0	1.09276e-05	1.09276e-05	1.09276e-05	4.63393e-05	0.00023544	0.000685317	0.00151351	0.00443863	0.0120752	0.0352206	0.096111	0.213777	0.442641	0.813436	0.992448	0.802979	0.379016	0.0777668	0.0150451	0.00471776	0.00153551	0.00136764	0.0021298	0.00440486	0.0102333	0.0323533	0.0412894	0.0395685	0.0187262	0.0111042	0.0115567	0.013512	0.391396	0.410892	0.483184	0.535607
Q86YS7-2;Q86YS7-3;Q86YS7-4;Q86YS7;Q86YS7-5	C2 domain-containing protein 5	C2CD5	165	4	556	0	0	0	0	0	0	0	0	0	0	0	0	0	0	0	0	0	0	0	0	0	0	0	0	0	0	0	0	0	0	0	0	0	0	0	0	0	0	0	0	0	0	0	0
O75844	CAAX prenyl protease 1 homolog	ZMPSTE24	109	5	163	1	0.891947	0.745471	0.419865	0.24317	0.104869	0.0546532	0.00606831	0	0	0.00339019	0.00339019	0.00339019	0	0	0	0	0	0	0	0	0	0	0	0	0	0	0	0	0	0	0	0	0	0	0	0	0	0	0	0.0173762	0.0127167	0.00810223	0.00255298
Q6UWU4-2	Bombesin receptor-activated protein C6orf89	C6orf89	4	4	4	0	0	0	0	0	0	0	0	0	0	0	0	0	0	0	0	0	0	0	0	0	0	0	0	0	0	0	0	0	0	0	0	0	0	0	0	0	0	0	0	0	0	0	0
P27708	CAD protein;Glutamine-dependent carbamoyl-phosphate synthase;Aspartate carbamoyltransferase;Dihydroorotase	CAD	451	75	111	0.0228538	0.0304767	0.0387876	0.0477893	0.0577265	0.0694741	0.0869563	0.139976	0.306251	0.599107	0.865868	1	0.916598	0.682957	0.391088	0.158443	0.0505145	0.0167522	0.00598149	0.00287301	0.00152925	0.000412531	0.000130771	0	0	0	0	0	0	0	0	0	0	0	0	0	0	0	0	0	0.169933	0.189207	0.237076	0.326681
Q10589;Q10589-2	Bone marrow stromal antigen 2	BST2	100	4	383	0	0	0	0	0	0	0	0	0	0	0	0	0	0	0	0	0	0	0	0	0	0	0	0	0	0	0	0	0	0	0	0	0	0	0	0	0	0	0	0	0	0	0	0
P19022;P19022-2	Cadherin-2	CDH2	301	5	397	0.850734	0.947887	0.834846	0.497337	0.141396	0.0643652	0.0247895	0	0	0	0	0	0	0	0	0	0	0	0	0	0	0	0	0	0	0	0	0	0	0	0	0	0	0	0	0	0	0	0	0	0.1382	0.165235	0.213306	0.264729
Q53HL2	Borealin	CDCA8	98	4	23	0	0	0	0	0	0	0	0	0	0	0	0	0	0	0	0	0	0	0	0	0	0	0	0	0	0	0	0	0	0	0	0	0	0	0	0	0	0	0	0	0.665999	0.606605	0.583898	0.454657
Q99653	Calcineurin B homologous protein 1	CHP1	99	5	167	0.974906	0.936259	0.836792	0.583008	0.324767	0.162304	0.0280808	0	0	0	0	0	0	0	0	0	0	0	0	0	0	0	0	0	0	0	0	0	0	0	0	0	0	0	0	0	0	0	0	0	0	0	0	0
P63098;Q96LZ3	Calcineurin subunit B type 1	PPP3R1	427	73	117	0	0	0	0	0	0	0	0	0	0	0	0	0	0	0	0	0	0	0.0184415	0.094992	0.253341	0.57379	0.782035	0.943409	0.847098	0.639698	0.335963	0.0933825	0.0933315	0.232062	0.287891	0.27748	0.122762	0.113131	0.0850521	0.0850521	0.0388549	0	0	0	0.0714785	0.0815378	0.0961987	0.107987
Q9BRF8;Q9BRF8-2;Q9BRF8-3	Calcineurin-like phosphoesterase domain-containing protein 1	CPPED1	307	43	447	0	0	0	0	0	0	0	0	0	0	0	0	0	0	0	0	0	0	0	0	0	0	0	0	0	0	0	0.0210045	0.371731	0.849271	1	0.689315	0.236838	0.0651046	0.025063	0	0	0	0	0	0.308262	0.285745	0.262107	0.241451
Q8IWX8	Calcium homeostasis endoplasmic reticulum protein	CHERP	126	55	90	0	0	0	0	0	0	0	0	0	0	0	0.0254195	0.317781	0.733233	1	0.834711	0.435221	0.143034	0.0159611	0	0	0	0	0	0	0	0	0	0	0	0	0	0	0	0	0	0	0	0	0	1	0.885483	0.695033	0.468686
Q96RL1;Q96RL1-2;Q96RL1-3;Q96RL1-5;Q96RL1-4	BRCA1-A complex subunit RAP80	UIMC1	98	4	127	0	0	0	0	0	0	0	0	0	0	0	0	0	0	0	0	0	0	0	0	0	0	0	0	0	0	0	0	0	0	0	0	0	0	0	0	0	0	0	0	0.637876	0.666667	0.633608	0.596351
Q8NE86;Q8NE86-3;Q8NE86-2	Calcium uniporter protein, mitochondrial	MCU	5	22	311	0.60631	0.755184	0.956114	0.677485	0.326508	0	0	0	0	0	0	0	0	0	0	0	0	0	0	0	0	0	0	0	0	0	0	0	0	0	0	0	0	0	0	0	0	0	0	0	0	0	0	0
Q9H6U6;Q9H6U6-2;Q9H6U6-7;Q9H6U6-3;Q9H6U6-8;Q9H6U6-6	Breast carcinoma-amplified sequence 3	BCAS3	202	4	251	0	0	0	0	0	0	0	0	0	0	0	0	0	0	0	0	0	0	0	0	0	0	0	0	0	0	0	0	0	0	0	0	0	0	0	0	0	0	0	0	0	0	0.0747589	0.149755
Q8IYU8	Calcium uptake protein 2, mitochondrial	MICU2	186	41	216	0	0	0	0	0	0	0	0	0	0	0	0	0	0	0	0	0	0	0	0	0	0	0	0	0	0	0	0.126422	0.666667	0.666667	0.540245	0	0	0	0	0	0	0	0	0	0	0	0	0
Q13557-10;Q13557-6;Q13557-11;Q13557;Q13557-8;Q13557-12;Q13557-9;Q13557-5;Q13557-3;Q13557-4;Q9UQM7;Q9UQM7-2	Calcium/calmodulin-dependent protein kinase type II subunit delta	CAMK2D	611	95	84	0.268435	0.359079	0.475593	0.54794	0.451111	0.336087	0.25062	0.219117	0.185018	0.190537	0.275042	0.527955	0.825397	0.968944	0.812179	0.460676	0.189937	0.0433658	0.020135	0.0636244	0.0572645	0.052593	0	0	0	0	0	0	0	0	0	0	0	0	0	0	0	0	0	0	0.342651	0.385663	0.456845	0.546978
Q13555-6;Q13555-5	Calcium/calmodulin-dependent protein kinase type II subunit gamma	CAMK2G	611	16	247	0.249125	0.269086	0.272029	0.273363	0.275352	0.25164	0.235477	0.205025	0.218698	0.258951	0.405269	0.708759	0.950394	0.945727	0.611269	0.295595	0.0794045	0.0269291	0	0	0	0	0	0	0	0	0	0	0.0229833	0.0438522	0.056416	0.0334327	0.0125638	0	0	0	0	0	0	0	0.425941	0.454336	0.549514	0.637389
Q13137-4;Q13137;Q13137-5;Q13137-3;Q13137-2	Calcium-binding and coiled-coil domain-containing protein 2	CALCOCO2	605	24	521	0	0	0	0	0	0	0	0	0	0	0	0	0.0372784	0.0951412	0.847833	1	0.942137	0.189446	0	0	0	0	0	0	0	0	0	0	0	0	0	0	0	0	0	0	0	0	0	0	0.498065	0.58882	0.595024	0.472996
O75746;O75746-2	Calcium-binding mitochondrial carrier protein Aralar1	SLC25A12	275	15	243	0.666667	0.601339	0.518258	0.283518	0.126624	0.0402101	0	0	0	0	0	0	0	0	0	0	0	0	0	0	0	0	0	0	0	0	0	0	0	0	0	0	0	0	0	0	0	0	0	0	0	0	0	0
Q9UJS0;Q9UJS0-2	Calcium-binding mitochondrial carrier protein Aralar2	SLC25A13	384	5	243	0.992559	0.947674	0.799289	0.376589	0.104251	0.0502498	0.0178075	0.00417748	0	0	0	0	0	0	0	0	0	0	0	0	0	0	0	0	0	0	0	0	0	0	0	0	0	0	0	0	0	0	0	0	0	0	0	0
Q6NUK1;Q6NUK1-2	Calcium-binding mitochondrial carrier protein SCaMC-1	SLC25A24	195	15	167	0.666667	0.610763	0.519044	0.166319	0	0	0	0	0	0	0	0	0	0	0	0	0	0	0	0	0	0	0	0	0	0	0	0	0	0	0	0	0	0	0	0	0	0	0	0	0	0	0	0
Q9Y376	Calcium-binding protein 39	CAB39	19	10	412	0	0	0	0	0	0	0	0	0	0	0	0	0	0	0	0	0	0	0	0	0	0	0	0	0	0.0188539	0.135185	0.734468	1	0.883669	0.284386	0	0	0	0	0	0	0	0	0	0.147894	0.142063	0.140681	0.141859
Q9Y2V2	Calcium-regulated heat stable protein 1	CARHSP1	324	43	155	0	0	0	0	0	0	0	0	0	0	0	0	0	0	0	0	0	0	0	0	0	0	0	0	0	0	0.00681891	0.0760823	0.424418	0.825774	1	0.737174	0.333802	0.0903127	0.00480353	0.00124656	0.00124656	0.00124656	0	0	0.288235	0.289013	0.303566	0.294359
P98194;P98194-4;P98194-2;P98194-3;P98194-5;P98194-9;P98194-6;P98194-7;P98194-8	Calcium-transporting ATPase type 2C member 1	ATP2C1	360	5	138	0.93396	0.958589	0.858488	0.486138	0.150189	0	0	0	0	0	0	0	0	0	0	0	0	0	0	0	0	0	0	0	0	0	0	0	0	0	0	0	0	0	0	0	0	0	0	0	0	0	0	0
Q9HB71;Q9HB71-3;Q9HB71-2	Calcyclin-binding protein	CACYBP	403	1	307	0.0404965	0.0319849	0.0141189	0.00928005	0.00594862	0.00447239	0.00247002	0.00117838	0.00115975	0.00104106	0.000676922	0.000545157	0.000598496	0.00082028	0.000553788	0.000221784	0.000536104	0.0026459	0.00806783	0.0205761	0.0671151	0.2595	0.784924	1	0.871402	0.353133	0.0985134	0.0398803	0.0278197	0.0240221	0.0148993	0.00981458	0.00827137	0.0274974	0.044974	0.0480843	0.0313861	0.0111908	0.00611111	0.00319685	0.278727	0.302881	0.356484	0.400036
P62158	Calmodulin	CALM1	190	121	344	0.036413	0.0305865	0.0210901	0.013096	0.00887733	0.0073386	0.00764198	0.010447	0.0146308	0.0173113	0.0158337	0.0115576	0.00795187	0.00843676	0.0140467	0.0189109	0.0233536	0.0283717	0.0342626	0.038909	0.0453056	0.0565126	0.0736012	0.0852029	0.107776	0.158833	0.304872	0.680701	0.965324	0.919714	0.578437	0.281601	0.252022	0.316267	0.332489	0.283421	0.17423	0.136816	0.139231	0.154256	0.0563492	0.0593971	0.0628253	0.0713547
P27482	Calmodulin-like protein 3	CALML3	449	10	12	0	0	0	0	0	0	0	0	0	0	0	0	0	0	0	0	0	0	0	0	0	0	0	0	0	0.00371566	0.236355	0.625199	1	0.82779	0.463095	0.0979224	0.0779415	0.10472	0.0994476	0.0589993	0.0080716	0	0	0	0	0	0	0
Q9NQY0;Q9NQY0-2	Bridging integrator 3	BIN3	101	4	87	0	0	0	0	0	0	0	0	0	0	0	0	0	0	0	0	0	0	0	0	0	0	0	0	0	0	0	0	0	0	0	0	0	0	0	0	0	0	0	0	0.435725	0.485637	0.577082	0.666667
Q9NRL2;Q9NRL2-2	Bromodomain adjacent to zinc finger domain protein 1A	BAZ1A	98	4	127	0	0	0	0	0	0	0	0	0	0	0	0	0	0	0	0	0	0	0	0	0	0	0	0	0	0	0	0	0	0	0	0	0	0	0	0	0	0	0	0	0.607044	0.61677	0.585075	0.467249
P27824;P27824-2;P27824-3	Calnexin	CANX	249	5	174	1	0.873719	0.681749	0.35986	0.17947	0.109264	0.0617594	0.0516914	0.0433216	0.0386943	0.0274003	0.0205905	0.0146755	0.0112872	0.00852536	0.00858495	0.0118361	0.0172687	0.0183026	0.0136973	0.00525568	0.000557764	0.000253468	0.000336314	0.000336314	8.28465e-05	0	0	0	0	0	0	0.00165111	0.00165111	0.0027792	0.00112809	0.00112809	0	0	0	0.0360886	0.0318194	0.0297078	0.0282466
P04632	Calpain small subunit 1	CAPNS1	335	21	160	0.0294444	0.0213072	0.00809461	0.00167763	0	0	0	0	0	0	0	0	0	0	0.00177599	0.00177599	0.00177599	0	0.00178902	0.00766876	0.0207596	0.0432145	0.146426	0.55211	0.949893	0.991547	0.625125	0.223842	0.108309	0.106391	0.11573	0.0876281	0.0422687	0.0267383	0.03217	0.0413891	0.0374358	0.0266456	0.0208769	0.015416	0.179178	0.197009	0.191107	0.212459
P07384	Calpain-1 catalytic subunit	CAPN1	276	4	333	0	0	0	0	0	0	0	0	0	0	0	0	0	0	0	0	0	0	0	0	0	0	0	0	0	0	0	0	0	0	0	0	0	0	0	0	0	0	0	0	0.350176	0.372092	0.391096	0.459145
P17655;P17655-2	Calpain-2 catalytic subunit	CAPN2	314	21	389	0.00290922	0.00193948	0	0	0	0	0	0	0	0	0	0	0	0	0	0	0	0	0.000257342	0.00212313	0.00515682	0.027805	0.109736	0.62704	0.98927	0.982337	0.475412	0.0922102	0.0180379	0.00462486	0.00269103	0	0.00109426	0.00293377	0.00866348	0.0131361	0.0146843	0.0114127	0.00686701	0.00521899	0.368593	0.38969	0.4355	0.471666
Q9UIF8;Q9UIF8-4;Q9UIF8-2;Q9UIF8-5;Q9UIF8-3	Bromodomain adjacent to zinc finger domain protein 2B	BAZ2B	28	4	23	0	0	0	0	0	0	0	0	0	0	0	0	0	0	0	0	0	0	0	0	0	0	0	0	0	0	0	0	0	0	0	0	0	0	0	0	0	0	0	0	0.333333	0.555556	0.470093	0.379628
Q9Y6W3	Calpain-7	CAPN7	179	70	12	0	0	0	0	0	0	0	0	0	0	0	0	0	0	0	0	0	0	0	0	0	0	0	0	0.102983	0.19526	0.666667	0.563684	0.471407	0	0	0	0	0	0	0	0	0	0	0	0	0	0	0
P20810-5;P20810-9;P20810-10;P20810-7;P20810-6;P20810-2;P20810;P20810-4;P20810-8;P20810-3	Calpastatin	CAST	289	24	403	0	0	0	0	0	0	0	0	0	0	0.00218257	0.0125679	0.0820608	0.40147	0.896129	1	0.721322	0.248685	0.0933505	0.0615013	0.0343146	0.0196832	0.0103605	0.00628461	0.00328336	0.00195432	0.00145404	0.00119493	0.000946351	0.000302395	0.000164491	0	0	0	0	0	0	0	0	0	0.305533	0.30512	0.31708	0.316015
P51911;P51911-2	Calponin-1	CNN1	531	84	378	0	0	0	0	0	0	0	0	0	0	0	0	0	0	0	0	0	0	0	0	0	0	0	0	0	0	0.015745	0.0802878	0.211207	0.378711	0.651801	0.932171	0.993375	0.815432	0.430116	0.20403	0.0603296	0.0439346	0.0459419	0.0449289	0.600592	0.613668	0.596172	0.671922
Q99439;Q99439-2	Calponin-2	CNN2	540	32	255	0	0	0	0	0	0	0	0	0	0	0	0	0	0	0	0	0	0	0	0	0	0	0	0	0	0	0.0028757	0.0915364	0.209198	0.523305	0.863318	1	0.814001	0.46704	0.224593	0.0951216	0.0134099	0.00151219	0	0	0.339624	0.361298	0.417603	0.475314
Q15417;Q15417-3;Q15417-2	Calponin-3	CNN3	531	35	182	0.0359908	0.0337554	0.0278318	0.0176708	0.008452	0.00369874	0.00126291	0.000720259	0.000281405	0	0	0	5.65809e-05	5.65809e-05	5.65809e-05	0	0	0	0.000477084	0.00148287	0.00294391	0.00563676	0.01381	0.0260511	0.0542894	0.196147	0.350433	0.552262	0.70774	0.862466	0.980013	0.965582	0.845508	0.620692	0.372571	0.19835	0.0971998	0.126972	0.146256	0.182157	0.545053	0.548698	0.583145	0.6039
P27797	Calreticulin	CALR	452	34	343	0.114766	0.0834423	0.0379479	0.00931839	0.00290406	0.00158687	0.000930374	0.000546419	0.000337756	0.000230508	0.000134179	0.000126756	0.000106942	0.000104231	0.000114281	0.00032708	0.00141591	0.00697912	0.0238097	0.0595135	0.252244	0.766936	1	0.84517	0.319154	0.0521188	0.00966643	0.00431847	0.00199403	0.00152123	0.00196219	0.00363047	0.0142181	0.0343386	0.0361732	0.0269902	0.0075412	0.00424507	0.00296359	0.00217396	0.0109158	0.0101273	0.00809766	0.00853037
P22676;P05937;P05937-2	Calretinin	CALB2	295	28	379	0	0	0	0	0	0	0	0	0	0	0	0	0	0	0	0	0	0	0	0	0	0	0	0	0.000330369	0.00169526	0.0106799	0.148499	0.742431	0.977542	0.924804	0.361698	0.135441	0.0544298	0.0234409	0.00681713	0.0036318	0.00313803	0.00358073	0.00354738	0.275475	0.293221	0.325928	0.340135
O43852;O43852-3;O43852-5;O43852-6;O43852-15;O43852-10;O43852-9;O43852-11;O43852-13;O43852-14;O43852-12	Calumenin	CALU	194	34	135	0.111058	0.0865268	0.0520349	0.0211069	0.0195994	0.0166818	0.0132479	0.00283924	0.00296956	0.00292283	0.00343515	0.00396875	0.00349405	0.00332932	0.00250858	0.00256461	0.00555753	0.00930136	0.0218061	0.0532038	0.323595	0.812275	1	0.766888	0.277653	0.0604109	0.026868	0.0216816	0.0194289	0.0120642	0.00483201	0.00299286	0.00608151	0.0138767	0.0147659	0.0122952	0.0048901	0.00367605	0.00343492	0.00387153	0.00922239	0.0085849	0.00911089	0.0108946
O43852-4;O43852-2;O43852-8;O43852-7	Calumenin	CALU	194	34	85	0	0	0	0	0	0	0	0	0	0	0	0	0	0	0	0	0	0	0	0.0538035	0.491035	0.954913	0.96365	0.537564	0.0783928	0.0158526	0.00470732	0	0	0	0	0	0	0	0	0	0	0	0	0	0	0	0	0
P17612;P17612-2	cAMP-dependent protein kinase catalytic subunit alpha	PRKACA	400	62	331	0	0	0	0	0	0	0	0	0.122676	0.17892	0.206315	0.177522	0.121278	0.135051	0.308402	0.574305	0.756972	0.764406	0.922696	0.902178	0.732031	0.491702	0.440009	0.335489	0.151625	0	0	0	0	0	0	0	0	0	0	0	0	0	0	0	0.105178	0.1138	0.141727	0.153138
P22612	cAMP-dependent protein kinase catalytic subunit gamma	PRKACG	14	39	12	0	0	0	0	0	0	0	0	0	0	0	0	0	0	0	0	0	0.115381	0.666667	0.666667	0.551285	0	0	0	0	0	0	0	0	0	0	0	0	0	0	0	0	0	0	0	0	0	0	0
Q9C010;Q9C010-2	cAMP-dependent protein kinase inhibitor beta	PKIB	205	28	12	0	0	0	0	0	0	0	0	0	0	0	0	0	0	0	0	0	0	0	0	0	0	0	0	0	0.0177517	0.038735	0.239783	0.74859	1	0.837512	0.334776	0.0623832	0.0238229	0	0	0	0	0	0	0	0	0	0
P10644;P10644-2;P31321	cAMP-dependent protein kinase type I-alpha regulatory subunit;cAMP-dependent protein kinase type I-alpha regulatory subunit, N-terminally processed	PRKAR1A	382	1	184	0	0	0	0	0	0	0	0	0	0	0	0	0	0	0	0	0	0	0.0168938	0.0407147	0.203016	0.505286	0.904086	1	0.778567	0.428044	0.193507	0.104669	0.032571	0.00889311	0	0	0	0	0	0	0	0	0	0	0.161557	0.200279	0.266844	0.294234
P13861;P13861-2	cAMP-dependent protein kinase type II-alpha regulatory subunit	PRKAR2A	400	62	325	0.0512623	0.13829	0.244152	0.321748	0.34391	0.257812	0.219065	0.108044	0.0655321	0.0379319	0.0445219	0.0791588	0.114154	0.180813	0.285673	0.504391	0.650139	0.862871	0.980535	0.943028	0.717747	0.5054	0.365706	0.264857	0.0945793	0.0375282	0	0	0	0	0	0	0	0	0	0	0	0	0	0	0.172048	0.199013	0.234814	0.263837
P31323	cAMP-dependent protein kinase type II-beta regulatory subunit	PRKAR2B	20	4	18	0	0	0	0	0	0	0	0	0	0	0	0	0	0	0	0	0	0	0	0	0	0	0	0	0	0	0	0	0	0	0	0	0	0	0	0	0	0	0	0	0	0	0	0
P56211;P56211-2	cAMP-regulated phosphoprotein 19	ARPP19	92	4	246	0	0	0	0	0	0	0	0	0	0	0	0	0	0	0	0	0	0	0	0	0	0	0	0	0	0	0	0	0	0	0	0	0	0	0	0	0	0	0	0	0.0410442	0.0547038	0.0582048	0.0757223
Q5DJT8;Q6NSH3;Q8N7B7;Q5HYN5;Q8NHU0	Cancer/testis antigen family 45 member A2;Cancer/testis antigen family 45 member A5;Cancer/testis antigen family 45 member A4/A6;Cancer/testis antigen family 45 member A1;Cancer/testis antigen family 45 member A3	CT45A2;CT45A5;CT45A4;CT45A1;CT45A3	636	186	551	0	0.00370957	0.140679	0.274104	0.41132	0.448525	0.486782	0.464631	0.290457	0.154113	0.0787144	0.0787144	0.0433762	0	0	0	0	0	0	0	0	0	0	0	0	0	0	0	0.0144824	0.0891814	0.26404	0.550339	0.625063	0.503022	0.202241	0.0528175	0	0	0	0	0.629885	0.654411	0.641926	0.605927
Q9BSD7	Cancer-related nucleoside-triphosphatase	NTPCR	602	20	271	0	0	0	0	0	0	0	0	0	0	0	0	0	0	0	0	0	0	0	0	0	0	0	0	0	0	0	0	0	0	0.0652093	0.164384	0.452543	0.786658	0.805139	0.607274	0.369888	0.342319	0.306335	0.216596	0.0141502	0.0135852	0.0138491	0.0126421
P30622-2;P30622;P30622-1	CAP-Gly domain-containing linker protein 1	CLIP1	193	40	22	0.00500529	0.00562909	0.00913269	0.00695225	0.0108626	0.0184803	0.263272	0.835472	1	0.765757	0.189047	0.013147	0.00241486	0.000722033	0.000383582	0	0	0	0	0	0	0	0	0	0	0	0	0	0	0	0	0	0	0	0	0	0	0	0	0	0.219567	0.278328	0.405434	0.5681
Q9UDT6-2;Q9UDT6	CAP-Gly domain-containing linker protein 2	CLIP2	156	100	143	0	0	0	0	0	0	0	0	0	0	0.158143	0.158143	0.333333	0.175191	0.175191	0	0	0	0	0	0	0	0	0	0	0	0	0	0	0	0	0	0	0	0	0	0	0	0	0	0.374604	0.385265	0.467596	0.586967
Q14444;Q14444-2	Caprin-1	CAPRIN1	339	52	528	0.00344232	0.00229488	0.00248511	0.0123108	0.0638255	0.127293	0.198226	0.231087	0.245227	0.258675	0.284343	0.387283	0.650084	0.922366	1	0.781305	0.464046	0.232909	0.10913	0.0497328	0.0237484	0.00958573	0.00429736	0.000751762	0.000380412	0	0	0	0.0018135	0.00573083	0.0095915	0.0172958	0.0549639	0.143658	0.240415	0.239784	0.164018	0.0736044	0.0522043	0.0531232	0.0826145	0.0957503	0.117561	0.138416
Q8N1G2	Cap-specific mRNA (nucleoside-2-O-)-methyltransferase 1	FTSJD2	282	73	89	0	0	0	0	0	0	0	0	0	0	0	0	0	0	0	0	0	0	0.0392501	0.06995	0.197486	0.55802	0.958424	0.96294	0.563156	0.132052	0	0	0	0	0	0	0	0	0	0	0	0	0	0	0.971689	0.905614	0.845027	0.68314
P31327;P31327-3;P31327-2	Carbamoyl-phosphate synthase [ammonia], mitochondrial	CPS1	128	19	213	0	0	0	0	0	0	0	0	0	0	0	0	0	0	0	0	0	0	0	0	0	0	0	0.213885	0.585019	0.666667	0.452782	0.0816474	0	0	0	0	0	0	0	0	0	0	0	0	0	0	0	0
Q8N1Q1	Carbonic anhydrase 13	CA13	248	32	12	0	0	0	0	0	0	0	0	0	0	0	0	0	0	0	0	0	0	0	0	0	0	0	0	0	0	0	0	0.0818445	0.536321	0.937088	0.985743	0.550874	0.150108	0.0196075	0	0	0	0	0	0	0	0	0
P00918	Carbonic anhydrase 2	CA2	138	4	305	0	0	0	0	0	0	0	0	0	0	0	0	0	0	0	0	0	0	0	0	0	0	0	0	0	0	0	0	0	0	0	0	0	0	0	0	0	0	0	0	0	0	0	0
P16152;P16152-2	Carbonyl reductase [NADPH] 1	CBR1	208	32	155	0	0	0	0	0	0	0	0	0	0	0	0	0	0	0	0	0	0	0	0	0	0	0	0	0	0	0.00177599	0.01156	0.1066	0.541011	0.945217	1	0.617961	0.227749	0.085503	0.0314807	0.00791316	0.000335722	0.000210595	0	0.30354	0.314271	0.339534	0.356404
O75828	Carbonyl reductase [NADPH] 3	CBR3	205	43	12	0	0	0	0	0	0	0	0	0	0	0	0	0	0	0	0	0	0	0	0	0	0	0	0	0	0	0	0.0388603	0.285493	0.809958	0.991438	0.763192	0.251888	0.0455585	0.0342871	0.0211263	0.00711543	0	0	0	0	0	0	0
Q96DG6	Carboxymethylenebutenolidase homolog	CMBL	577	49	452	0	0	0	0	0	0	0	0	0	0	0	0	0	0	0	0	0	0	0	0	0	0	0	0	0	0	0	0	0.0127418	0.134304	0.655388	0.998991	0.943687	0.440079	0.0844684	0.0182104	0.000734738	0	0	0	0.384805	0.386963	0.391564	0.733049
Q9UI42;Q9UI42-2	Carboxypeptidase A4	CPA4	267	28	249	0	0	0	0	0	0	0	0	0	0	0	0	0	0	0	0	0	0	0	0	0	0	0	0	0	0	0	0.33869	0.592947	0.89419	0.666667	0.439359	0.139618	0.0297927	0.00284392	0.00134097	0	0	0	0	0	0	0	0.0867098
O75976;O75976-2	Carboxypeptidase D	CPD	148	4	213	0	0	0	0	0	0	0	0	0	0	0	0	0	0	0	0	0	0	0	0	0	0	0	0	0	0	0	0	0	0	0	0	0	0	0	0	0	0	0	0	0	0	0	0
Q15059;Q15059-2	Bromodomain-containing protein 3	BRD3	98	4	127	0	0	0	0	0	0	0	0	0	0	0	0	0	0	0	0	0	0	0	0	0	0	0	0	0	0	0	0	0	0	0	0	0	0	0	0	0	0	0	0	0.642262	0.650617	0.636666	0.620453
Q9NW68;Q9NW68-7;Q9NW68-3;Q9NW68-8;Q9NW68-2;Q9NW68-9;Q9NW68-4;Q9NW68-5	BSD domain-containing protein 1	BSDC1	365	4	198	0	0	0	0	0	0	0	0	0	0	0	0	0	0	0	0	0	0	0	0	0	0	0	0	0	0	0	0	0	0	0	0	0	0	0	0	0	0	0	0	0	0	0	0
O75718	Cartilage-associated protein	CRTAP	274	39	242	0	0	0	0	0	0	0	0	0	0	0	0	0	0	0	0	0	0.0650678	0.216569	0.546882	0.589805	0.666667	0.364207	0.256215	0.0278524	0	0	0	0	0	0	0	0	0	0	0	0	0	0	0	0	0	0.00771235	0.0181562
P48729;P48729-2;P48729-3;Q8N752	Casein kinase I isoform alpha	CSNK1A1	512	65	457	0.280807	0.24102	0.252747	0.606906	0.720148	0.654341	0.332151	0.249514	0.198899	0.106477	0.0454852	0.0851238	0.267352	0.503877	0.569688	0.453812	0.193859	0.109883	0.0435303	0.0435303	0	0	0	0	0	0	0	0	0	0	0	0	0	0	0	0	0	0.0829148	0.222222	0.333333	0.475781	0.457205	0.464257	0.516669
P48730;P48730-2	Casein kinase I isoform delta	CSNK1D	53	22	458	0.333333	0.555556	0.434783	0.333333	0	0	0	0	0	0	0	0	0	0	0	0	0	0	0	0	0	0	0	0	0	0	0	0	0	0	0	0	0	0	0	0	0	0	0	0	0.798645	0.815777	0.913453	0.928951
P68400;P68400-2	Casein kinase II subunit alpha	CSNK2A1	85	37	342	0	0.00281729	0.00604607	0.00716467	0.00872398	0.0121072	0.0212596	0.0396189	0.0862536	0.182341	0.29774	0.394981	0.479538	0.53423	0.660005	0.795808	0.968418	0.964095	0.798775	0.475948	0.211018	0.0504423	0.00783155	0.00082168	0	0	0	0	0	0	0	0	0	0	0	0	0	0	0	0	0.344182	0.337667	0.349277	0.3182
P19784	Casein kinase II subunit alpha	CSNK2A2	426	3	178	0	0	0.0028889	0.00505331	0.00598099	0.00577343	0.00718074	0.0110008	0.0250329	0.0529566	0.0695718	0.0791992	0.082529	0.113578	0.189741	0.36147	0.718219	0.991808	0.966988	0.59209	0.222648	0.0409133	0.00665033	0	0	0	0	0	0	0	0	0	0	0	0	0	0	0	0	0	0.533264	0.535055	0.547245	0.523359
P67870	Casein kinase II subunit beta	CSNK2B	85	37	238	0	0	0	0.00741543	0.0166812	0.0225763	0.0220479	0.0218314	0.04237	0.108759	0.171453	0.216752	0.247988	0.323872	0.447583	0.608834	0.90228	0.992049	0.884347	0.471311	0.186097	0.0280365	0	0	0	0	0	0	0	0	0	0	0	0	0	0	0	0	0	0	0.234681	0.234611	0.223029	0.200163
Q9H078-2;Q9H078-3;Q9H078;Q9H078-5;Q9H078-4	Caseinolytic peptidase B protein homolog	CLPB	244	15	437	0.666667	0.5024	0.372168	0.0579558	0	0	0	0	0	0	0	0	0	0	0	0	0	0	0	0	0	0	0	0	0	0	0	0	0	0	0	0.175258	0.175258	0.175258	0	0	0	0	0	0	0	0	0	0.00947671
Q9BQ13;Q9BQ13-2	BTB/POZ domain-containing protein KCTD14	KCTD14	8	4	8	0	0	0	0	0	0	0	0	0	0	0	0	0	0	0	0	0	0	0	0	0	0	0	0	0	0	0	0	0	0	0	0	0	0	0	0	0	0	0	0	0	0	0	0.0376649
Q9BRD0;Q9BRD0-2	BUD13 homolog	BUD13	28	4	23	0	0	0	0	0	0	0	0	0	0	0	0	0	0	0	0	0	0	0	0	0	0	0	0	0	0	0	0	0	0	0	0	0	0	0	0	0	0	0	0	0.666667	0.554531	0.529088	0.396999
P49662;P49662-2	Caspase-4;Caspase-4 subunit 1;Caspase-4 subunit 2	CASP4	179	18	12	0	0	0	0	0	0	0	0	0	0	0	0	0	0	0	0	0	0	0	0	0	0	0	0.0198752	0.0796181	0.528504	0.897324	0.984847	0.689886	0.322141	0.174874	0.0209497	0	0	0	0	0	0	0	0	0	0	0	0
P55212;P55212-2	Caspase-6;Caspase-6 subunit p18;Caspase-6 subunit p11	CASP6	19	10	487	0	0	0	0	0	0	0	0	0	0	0	0	0	0	0	0	0	0	0	0	0	0	0	0	0	0.0608588	0.350024	0.852637	1	0.742103	0.23949	0.0312682	0	0	0	0	0	0	0	0	0	0.0787911	0.0787911	0.198672
P55210-4	Caspase-7;Caspase-7 subunit p20;Caspase-7 subunit p11	CASP7	179	18	12	0	0	0	0	0	0	0	0	0	0	0	0	0	0	0	0	0	0	0	0	0	0	0	0.0641219	0.307941	0.661548	0.998276	0.95687	0.692051	0.316464	0.114051	0.0252618	0	0	0	0	0	0	0	0	0	0	0	0
Q14790;Q14790-9;Q14790-2;Q14790-4;Q14790-3;Q14790-8;Q14790-7;Q14790-6;Q14790-5	Caspase-8;Caspase-8 subunit p18;Caspase-8 subunit p10	CASP8	62	61	161	0	0	0	0	0	0	0	0	0	0	0	0	0	0	0	0	0	0	0	0	0	0	0.0318144	0.0893087	0.39487	0.645936	0.657765	0.352204	0.0693234	0	0	0	0	0	0	0	0	0	0	0	0.401927	0.488637	0.569242	0.632691
Q9BXW7;Q9BXW7-2	Cat eye syndrome critical region protein 5	CECR5	8	4	63	0	0	0	0	0	0	0	0	0	0	0	0	0	0	0	0	0	0	0	0	0	0	0	0	0	0	0	0	0	0	0	0	0	0	0	0	0	0	0	0	0	0	0	0
P04040	Catalase	CAT	332	103	121	0.33758	0.268926	0.169154	0.0438724	0	0	0	0	0	0	0	0	0	0	0	0	0	0	0	0.0206947	0.0994063	0.283132	0.668568	0.806021	0.719229	0.504772	0.665677	0.577513	0.38584	0.00876894	0	0	0	0	0	0	0	0	0	0	0	0	0.00077768	0.00337285
P21964;P21964-2	Catechol O-methyltransferase	COMT	431	64	156	0.381729	0.338565	0.264151	0.123903	0.0614778	0.0530608	0.0584658	0.0493742	0.0287273	0.0131595	0.000596772	0	0	0	0	0	0	0	0	0	0	0	0	0	0	0	0	0.0127347	0.303092	0.828763	1	0.785961	0.320744	0.162045	0.0875393	0.0270843	0.00181177	0	0	0	0	0	0	0
P35221-2;P35221;P35221-3	Catenin alpha-1	CTNNA1	387	82	122	0.303894	0.289443	0.560636	0.489747	0.409342	0.0231031	0.00644128	0.00276895	0.00276895	0.00276895	0	0.0157386	0.0266383	0.046749	0.0561869	0.06141	0.100107	0.132302	0.172826	0.14861	0.130125	0.165223	0.519251	0.758148	0.821086	0.436228	0.158445	0.00376257	0	0	0.00383443	0.0543418	0.205221	0.233013	0.182506	0.0316268	0	0	0	0	0.431079	0.492808	0.639801	0.780825
P26232;P26232-2;P26232-5;P26232-3;P26232-4;P26232-6	Catenin alpha-2	CTNNA2	178	1	417	0	0	0	0	0	0	0	0	0	0	0	0	0	0.118813	0.118813	0.118813	0	0	0	0	0	0	0.333333	0.876841	0.876841	0.543508	0	0	0	0	0	0	0	0.333333	0.333333	0.333333	0	0	0	0	0.223847	0.295917	0.421888	0.500909
P35222;P35222-2	Catenin beta-1	CTNNB1	474	102	209	0.422341	0.387778	0.284286	0.26305	0.229033	0.173589	0.0960841	0.0873253	0.0815436	0.148702	0.218594	0.248489	0.331414	0.409822	0.430251	0.431073	0.325886	0.302548	0.473561	0.446232	0.429508	0.0894878	0.0664256	0.0561647	0.0561647	0	0	0	0	0	0	0	0	0	0	0	0	0	0	0	0.425124	0.491599	0.61243	0.746481
O60716-3;O60716-5;O60716;O60716-2;O60716-8;O60716-7;O60716-13;O60716-11;O60716-4;O60716-6;O60716-10;O60716-9;O60716-21;O60716-19;O60716-16;O60716-15;O60716-18;O60716-17;O60716-14;O60716-12;O60716-24;O60716-23;O60716-22;O60716-20;O60716-29;O60716-27;O60716-26;O60716-25;O60716-32;O60716-31;O60716-30;O60716-28	Catenin delta-1	CTNND1	221	82	122	0.353623	0.289818	0.367547	0.151621	0.102797	0.0191334	0.00524516	0	0	0	0	0	0	0	0	0	0	0	0	0.0770337	0.321307	0.551255	0.675124	0.615562	0.582869	0.381966	0.197255	0	0	0	0	0.00446216	0.00446216	0.00446216	0	0	0	0	0	0	0.359175	0.419578	0.536804	0.661418
P07858	Cathepsin B;Cathepsin B light chain;Cathepsin B heavy chain	CTSB	307	43	250	0	0	0	0	0	0	0	0	0	0	0	0	0	0	0	0	0	0	0	0	0	0	0	0	0	0	0.00768452	0.0244174	0.189998	0.707115	1	0.882464	0.392408	0.104122	0.0615911	0.0281597	0.00895007	0.00685175	0.00874457	0.00993331	0	0	0	0
P07339	Cathepsin D;Cathepsin D light chain;Cathepsin D heavy chain	CTSD	176	43	296	0	0	0	0	0	0	0	0	0	0	0	0	0	0	0	0	0	0	0	0	0	0	0	0	0	0	0.0403377	0.256277	0.727799	1	0.899634	0.456978	0.159507	0.0439344	0.0150685	0	0	0	0	0	0	0	0	0
P07711	Cathepsin L1;Cathepsin L1 heavy chain;Cathepsin L1 light chain	CTSL1	176	43	302	0	0	0	0	0	0	0	0	0	0	0	0	0	0	0	0	0	0	0	0	0	0	0	0	0	0	0	0.111277	0.413116	0.897063	0.976657	0.794202	0.310256	0.119386	0	0	0	0	0	0	0	0	0	0
Q9UBR2	Cathepsin Z	CTSZ	205	41	12	0	0	0	0	0	0	0	0	0	0	0	0	0	0	0	0	0	0	0	0	0	0	0	0	0	0	0	0.252309	0.542709	0.638514	0.43077	0.17798	0.0821746	0.0376103	0	0	0	0.0897148	0.141096	0.211644	0	0	0	0
Q8WUX2	Cation transport regulator-like protein 2	CHAC2	248	32	12	0	0	0	0	0	0	0	0	0	0	0	0	0	0	0	0	0	0	0	0	0	0	0	0	0	0	0	0.0043898	0.0570858	0.368729	0.876892	1	0.735304	0.230021	0.0542168	0.00726987	0	0	0	0	0	0	0	0
P20645	Cation-dependent mannose-6-phosphate receptor	M6PR	195	22	167	0.477929	0.587961	0.654309	0.46462	0.195278	0.0400643	0	0	0	0	0	0	0	0	0	0	0	0	0	0	0	0	0	0	0	0	0	0	0	0	0	0	0	0	0	0	0	0	0	0	0	0	0	0
P11717	Cation-independent mannose-6-phosphate receptor	IGF2R	125	5	356	0.752411	0.910467	0.76076	0.471574	0.0627143	0	0	0	0	0	0	0	0	0	0	0	0	0	0	0	0	0	0	0	0	0	0	0	0	0	0	0	0	0	0	0	0	0	0	0	0.244887	0.21958	0.156447	0.117163
Q03135;P56539	Caveolin-1	CAV1	109	22	92	0.526919	0.909918	0.859974	0.648721	0.090082	0.0370377	0	0	0	0	0	0	0	0	0	0	0	0	0	0	0	0	0	0	0	0	0	0	0	0	0	0	0	0	0	0	0	0	0	0	0.0244911	0.0163274	0.0144401	0.0108051
O43310;O43310-2	CBP80/20-dependent translation initiation factor	CTIF	165	4	151	0	0	0	0	0	0	0	0	0	0	0	0	0	0	0	0	0	0	0	0	0	0	0	0	0	0	0	0	0	0	0	0	0	0	0	0	0	0	0	0	0	0	0	0
Q96Q11;Q96Q11-2;Q96Q11-3	CCA tRNA nucleotidyltransferase 1, mitochondrial	TRNT1	277	4	320	0	0	0	0	0	0	0	0	0	0	0	0	0	0	0	0	0	0	0	0	0	0	0	0	0	0	0	0	0	0	0	0	0	0	0	0	0	0	0	0	0.116767	0.19642	0.192086	0.190983
Q03701	CCAAT/enhancer-binding protein zeta	CEBPZ	78	7	12	0.0626035	0.238199	0.635877	0.984899	0.956659	0.661272	0.318364	0.184108	0.0818172	0.0339674	0	0	0	0	0	0	0	0	0	0	0	0	0	0	0	0.0741663	0.11769	0.11769	0.0435236	0	0	0	0	0	0	0	0	0	0	0	0	0	0	0
A5YKK6;A5YKK6-2;A5YKK6-3;A5YKK6-4	CCR4-NOT transcription complex subunit 1	CNOT1	15	9	13	0.160978	0.189459	0.255995	0.228181	0.17871	0.0996988	0.0618218	0.209809	0.469645	0.717982	0.788247	0.859105	0.803629	0.623225	0.308497	0.103922	0.0530642	0.0672982	0.0709732	0.0513128	0.0155383	0	0	0	0	0	0	0	0	0	0	0	0	0	0	0	0	0	0	0	0.216416	0.350745	0.558687	0.837204
Q9H9A5;Q9H9A5-6;Q9H9A5-4;Q9H9A5-3;Q9H9A5-2;Q9H9A5-5	CCR4-NOT transcription complex subunit 10	CNOT10	101	4	444	0	0	0	0	0	0	0	0	0	0	0	0	0	0	0	0	0	0	0	0	0	0	0	0	0	0	0	0	0	0	0	0	0	0	0	0	0	0	0	0	0.35016	0.562915	0.71538	0.782258
Q9UKZ1	CCR4-NOT transcription complex subunit 11	CNOT11	23	94	12	0.0905842	0.209839	0.482663	0.555713	0.54918	0.276357	0.142917	0.0545111	0.254753	0.412513	0.541374	0.421597	0.330658	0.147287	0.0668218	0	0	0.0754139	0.174407	0.174407	0.0989927	0	0	0	0	0	0	0	0	0	0	0	0	0	0	0	0	0	0	0	0	0	0	0
Q9NZN8;Q9NZN8-4;Q9NZN8-5;Q9NZN8-2;Q9NZN8-3	CCR4-NOT transcription complex subunit 2	CNOT2	15	9	13	0	0	0	0	0	0	0	0	0.386289	0.709487	0.893355	0.865372	0.826438	0.804063	0.445756	0.219765	0.0926915	0.0926915	0.0344197	0	0	0	0	0	0	0	0	0	0	0	0	0	0	0	0	0	0	0	0	0	0.0574264	0.171929	0.421761	0.725803
O75175;O75175-2;O75175-3	CCR4-NOT transcription complex subunit 3	CNOT3	245	86	218	0	0	0	0	0	0	0.11654	0.390089	0.701555	0.865477	0.804392	0.61547	0.397283	0.184819	0.143665	0.153048	0.247742	0.294571	0.333333	0.291052	0.162832	0.0524128	0	0	0	0	0	0	0	0	0	0	0	0	0	0	0	0	0	0	0.212815	0.279415	0.606797	0.782481
Q96EU7	C1GALT1-specific chaperone 1	C1GALT1C1	4	4	4	0	0	0	0	0	0	0	0	0	0	0	0	0	0	0	0	0	0	0	0	0	0	0	0	0	0	0	0	0	0	0	0	0	0	0	0	0	0	0	0	0	0	0	0
Q9UIV1;Q9UIV1-2	CCR4-NOT transcription complex subunit 7	CNOT7	643	9	223	0.278273	0.262881	0.196329	0.113021	0.0356557	0	0.038491	0.267924	0.526557	0.757753	0.881975	0.985042	0.974359	0.794221	0.467648	0.235416	0.0783608	0.043234	0.0164617	0	0	0	0	0	0	0	0	0	0	0	0	0	0	0	0	0	0	0	0	0	0	0.0941839	0.118759	0.234929
Q6YHK3;Q6YHK3-4;Q6YHK3-2;Q6YHK3-3	CD109 antigen	CD109	148	4	112	0	0	0	0	0	0	0	0	0	0	0	0	0	0	0	0	0	0	0	0	0	0	0	0	0	0	0	0	0	0	0	0	0	0	0	0	0	0	0	0	0	0	0	0
Q13740-2;Q13740;Q13740-3;Q13740-4	CD166 antigen	ALCAM	360	22	198	0.666667	0.517035	0.58761	0.396712	0.324122	0	0	0	0	0	0	0	0	0	0	0	0	0	0	0	0	0	0	0	0	0	0	0	0	0	0	0	0	0	0	0	0	0	0	0	0.00330226	0.00378444	0.0040849	0.00501498
O95400	CD2 antigen cytoplasmic tail-binding protein 2	CD2BP2	311	16	166	0	0	0	0	0	0	0	0	0.00261666	0.0233113	0.154491	0.661385	1	0.962843	0.476671	0.117361	0.0233387	0	0	0	0	0.0326818	0.0611285	0.109959	0.0941789	0.0657322	0.0169018	0	0	0	0	0	0	0	0	0	0	0	0	0	0.970632	0.957524	0.945641	0.901751
Q9Y5K6	CD2-associated protein	CD2AP	298	55	7	0	0	0	0	0	0	0	0	0	0.00375486	0.0357026	0.276339	0.670557	0.943301	0.978998	0.69718	0.451854	0.192954	0.0965849	0.0643503	0.0562053	0.0453775	0.0520277	0.0443677	0.035409	0.00162734	0	0	0	0	0	0	0	0	0	0	0	0	0	0	0.32499	0.372605	0.470994	0.599701
P16070;P16070-18;P16070-12;P16070-14;P16070-13;P16070-11;P16070-10;P16070-16;P16070-8;P16070-17;P16070-6;P16070-4;P16070-3;P16070-7;P16070-5;P16070-15;P16070-9	CD44 antigen	CD44	360	5	382	0.980176	0.985592	0.867496	0.64487	0.351692	0.228898	0.120708	0.0817453	0.0164583	0.0164583	0.0164583	0	0	0	0	0	0	0	0	0	0	0	0	0	0	0	0	0	0	0	0	0	0	0	0	0	0	0	0	0	0.00920825	0.0127392	0.0212915	0.0298376
Q8WUQ7-2;Q8WUQ7	Cactin	CACTIN	98	4	90	0	0	0	0	0	0	0	0	0	0	0	0	0	0	0	0	0	0	0	0	0	0	0	0	0	0	0	0	0	0	0	0	0	0	0	0	0	0	0	0	1	0.925027	0.795165	0.74058
P55290;P55290-4;P55290-5;P55290-3;P55290-2	Cadherin-13	CDH13	365	4	382	0	0	0	0	0	0	0	0	0	0	0	0	0	0	0	0	0	0	0	0	0	0	0	0	0	0	0	0	0	0	0	0	0	0	0	0	0	0	0	0	0	0	0	0
P55283;P55283-2	Cadherin-4	CDH4	17	4	114	0	0	0	0	0	0	0	0	0	0	0	0	0	0	0	0	0	0	0	0	0	0	0	0	0	0	0	0	0	0	0	0	0	0	0	0	0	0	0	0	0	0	0	0
P48960;P48960-2;P48960-3	CD97 antigen;CD97 antigen subunit alpha;CD97 antigen subunit beta	CD97	195	15	436	0.333333	0.321494	0.320741	0.222072	0.122801	0.0425966	0	0	0	0	0	0	0	0	0	0	0	0	0	0	0	0	0	0	0	0	0	0	0	0	0	0	0	0	0	0	0	0	0	0	0	0	0	0
P49069	Calcium signal-modulating cyclophilin ligand	CAMLG	74	4	4	0	0	0	0	0	0	0	0	0	0	0	0	0	0	0	0	0	0	0	0	0	0	0	0	0	0	0	0	0	0	0	0	0	0	0	0	0	0	0	0	0	0	0	0
Q9BPX6;Q9BPX6-3;Q9BPX6-2;Q9BPX6-5;Q9BPX6-4	Calcium uptake protein 1, mitochondrial	MICU1	139	4	300	0	0	0	0	0	0	0	0	0	0	0	0	0	0	0	0	0	0	0	0	0	0	0	0	0	0	0	0	0	0	0	0	0	0	0	0	0	0	0	0	0	0	0	0
Q5T5Y3;Q5T5Y3-3;Q5T5Y3-2	Calmodulin-regulated spectrin-associated protein 1	CAMSAP1	101	4	87	0	0	0	0	0	0	0	0	0	0	0	0	0	0	0	0	0	0	0	0	0	0	0	0	0	0	0	0	0	0	0	0	0	0	0	0	0	0	0	0	0.144167	0.295589	0.490288	0.533223
Q9H3Q1;Q9H3Q1-2	Cdc42 effector protein 4	CDC42EP4	681	135	36	0	0	0	0	0	0	0	0	0	0	0	0	0	0	0	0	0	0	0	0	0.07682	0.33233	0.609539	0.622715	0.406543	0.175516	0.112014	0.072676	0.0356704	0.181054	0.407074	0.70817	0.850368	0.860563	0.910243	0.596168	0.359954	0.1115	0.1115	0.16725	0.113644	0.127957	0.138462	0.236079
Q08AD1-3;Q08AD1;Q08AD1-2	Calmodulin-regulated spectrin-associated protein 2	CAMSAP2	26	4	131	0	0	0	0	0	0	0	0	0	0	0	0	0	0	0	0	0	0	0	0	0	0	0	0	0	0	0	0	0	0	0	0	0	0	0	0	0	0	0	0	0.142978	0.243493	0.4947	0.643478
Q15642;Q15642-2;Q15642-3;Q15642-4;Q15642-5	Cdc42-interacting protein 4	TRIP10	625	3	292	0	0.000974971	0.000974971	0.000974971	0	0	0	0	0	0	0	0	0.00129312	0.00207968	0.00560825	0.017933	0.260318	0.790248	1	0.779945	0.247309	0.024276	0.00115859	0.000336789	0	0	0	0	0	0	0	0	0	0	0	0	0	0	0	0	0.337534	0.358249	0.447675	0.569026
Q9NZ45	CDGSH iron-sulfur domain-containing protein 1	CISD1	99	5	14	0.958859	0.914855	0.729181	0.356519	0.091428	0.0343872	0.0105244	0	0	0	0	0	0	0	0	0	0	0	0	0	0	0	0	0	0	0	0	0	0	0	0	0	0	0	0	0	0	0	0	0	0	0	0	0
Q8N5K1	CDGSH iron-sulfur domain-containing protein 2	CISD2	99	5	167	0.89031	0.989034	0.980829	0.517162	0.137284	0.0698112	0.0274915	0.0165173	0.00973999	0.00464214	0	0	0	0	0	0	0	0	0	0	0	0	0	0	0	0	0	0	0	0	0	0	0	0	0	0	0	0	0	0	0	0	0	0
Q86Y37;Q86Y37-2;Q86Y37-4	CDK2-associated and cullin domain-containing protein 1	CACUL1	28	4	23	0	0	0	0	0	0	0	0	0	0	0	0	0	0	0	0	0	0	0	0	0	0	0	0	0	0	0	0	0	0	0	0	0	0	0	0	0	0	0	0	0.535919	0.553522	0.666667	0.380306
Q96SN8;Q96SN8-4;Q96SN8-3;Q96SN8-2;Q5VU43-8;Q5VU43-11;Q5VU43-10;Q5VU43-12;Q5VU43-9	CDK5 regulatory subunit-associated protein 2	CDK5RAP2	28	4	236	0	0	0	0	0	0	0	0	0	0	0	0	0	0	0	0	0	0	0	0	0	0	0	0	0	0	0	0	0	0	0	0	0	0	0	0	0	0	0	0	0.143286	0.338181	0.573321	0.571142
Q96JB5	CDK5 regulatory subunit-associated protein 3	CDK5RAP3	386	4	437	0	0	0	0	0	0	0	0	0	0	0	0	0	0	0	0	0	0	0	0	0	0	0	0	0	0	0	0	0	0	0	0	0	0	0	0	0	0	0	0	0	0	0.0560793	0.212296
P51948;P51948-2	CDK-activating kinase assembly factor MAT1	MNAT1	98	4	127	0	0	0	0	0	0	0	0	0	0	0	0	0	0	0	0	0	0	0	0	0	0	0	0	0	0	0	0	0	0	0	0	0	0	0	0	0	0	0	0	0.666667	0.643601	0.584664	0.578262
Q9NXV6	CDKN2A-interacting protein	CDKN2AIP	98	4	231	0	0	0	0	0	0	0	0	0	0	0	0	0	0	0	0	0	0	0	0	0	0	0	0	0	0	0	0	0	0	0	0	0	0	0	0	0	0	0	0	1	0.918216	0.772515	0.572934
Q96HQ2;Q96HQ2-2	CDKN2AIP N-terminal-like protein	CDKN2AIPNL	8	4	139	0	0	0	0	0	0	0	0	0	0	0	0	0	0	0	0	0	0	0	0	0	0	0	0	0	0	0	0	0	0	0	0	0	0	0	0	0	0	0	0	0.333333	0.303956	0.199209	0.081734
O15484	Calpain-5	CAPN5	151	4	138	0	0	0	0	0	0	0	0	0	0	0	0	0	0	0	0	0	0	0	0	0	0	0	0	0	0	0	0	0	0	0	0	0	0	0	0	0	0	0	0	0	0	0	0
P23786	Carnitine O-palmitoyltransferase 2, mitochondrial	CPT2	243	4	262	0	0	0	0	0	0	0	0	0	0	0	0	0	0	0	0	0	0	0	0	0	0	0	0	0	0	0	0	0	0	0	0	0	0	0	0	0	0	0	0	0	0	0	0
Q8WXE0;Q8WXE0-2	Caskin-2	CASKIN2	46	4	183	0	0	0	0	0	0	0	0	0	0	0	0	0	0	0	0	0	0	0	0	0	0	0	0	0	0	0	0	0	0	0	0	0	0	0	0	0	0	0	0	0	0.049042	0.108807	0.373612
Q99638	Cell cycle checkpoint control protein RAD9A	RAD9A	64	1	12	0	0	0	0	0	0	0	0	0	0	0	0	0	0	0	0	0	0	0	0	0.0507564	0.265723	0.801101	1	0.785033	0.249656	0	0	0	0	0	0	0	0	0	0	0	0	0	0	0	0	0	0
Q9H8G2;Q9H8G2-2	Caspase activity and apoptosis inhibitor 1	CAAP1	28	4	23	0	0	0	0	0	0	0	0	0	0	0	0	0	0	0	0	0	0	0	0	0	0	0	0	0	0	0	0	0	0	0	0	0	0	0	0	0	0	0	0	0.612453	0.643835	0.605084	0.463436
O95628-8;O95628-4;O95628-9;O95628-10;O95628;O95628-3;O95628-2;O95628-7;O95628-6;O95628-5	CCR4-NOT transcription complex subunit 4	CNOT4	46	4	40	0	0	0	0	0	0	0	0	0	0	0	0	0	0	0	0	0	0	0	0	0	0	0	0	0	0	0	0	0	0	0	0	0	0	0	0	0	0	0	0	0	0.0908487	0.197272	0.322291
Q92600;Q92600-2;Q92600-3	Cell differentiation protein RCD1 homolog	RQCD1	661	29	447	0	0	0	0	0	0	0	0.243264	0.378262	0.58268	0.538593	0.665842	0.634021	0.464386	0.202138	0.0295417	0	0	0	0	0	0	0	0	0	0	0	0	0	0	0	0	0	0	0	0	0	0.0995048	0.222222	0.333333	0.11138	0.175961	0.283098	0.413231
P60953;P60953-1	Cell division control protein 42 homolog	CDC42	486	10	42	0.019444	0.0129627	0	0.000748671	0.000748671	0.000748671	0	0	0	0	0.000720739	0.000720739	0.000720739	0	0	0	0.0105107	0.0150066	0.0173995	0.00985538	0.0241313	0.0507624	0.0509993	0.0597485	0.0728047	0.138925	0.517872	0.967431	0.998178	0.621741	0.146326	0.0580218	0.0354543	0.0289026	0.0273793	0.019916	0.0102437	0	0.0137354	0.0206031	0.13399	0.151382	0.171502	0.190876
O75419;O75419-2;O75419-3	Cell division control protein 45 homolog	CDC45	98	4	231	0	0	0	0	0	0	0	0	0	0	0	0	0	0	0	0	0	0	0	0	0	0	0	0	0	0	0	0	0	0	0	0	0	0	0	0	0	0	0	0	0.654582	0.632725	0.638457	0.516042
Q99459	Cell division cycle 5-like protein	CDC5L	163	12	89	0.0928375	0.155411	0.469333	0.823889	1	0.830437	0.622045	0.460386	0.329086	0.166871	0.0677171	0.02854	0.0402633	0.0839313	0.177923	0.188435	0.139251	0.0400212	0.00974086	0.0215142	0.0347027	0.033043	0.018266	0.00367852	0.000297971	0	0	0	0	0	0	0	0	0	0	0	0	0	0	0	1	0.911612	0.771513	0.625692
Q8IX12;Q8IX12-2	Cell division cycle and apoptosis regulator protein 1	CCAR1	268	72	90	0	0.00028556	0.0011944	0.00191693	0.00276924	0.00791841	0.069507	0.390569	0.811687	1	0.72714	0.30777	0.058663	0.0105607	0.00391972	0.00331374	0.00301408	0.00230052	0.00179416	0.00210416	0.00178952	0.00157286	0.000324592	0.000188321	0	0.00776812	0.0157483	0.0365935	0.0375041	0.0315416	0.0106963	0.00201765	0	0	0	0	0	0	0	0	1	0.90883	0.726522	0.510451
Q13042;Q13042-3;Q13042-2;Q13042-4	Cell division cycle protein 16 homolog	CDC16	599	4	492	0	0	0.187172	0.187172	0.333333	0.146161	0.146161	0.100937	0.100937	0.100937	0	0	0	0	0	0	0	0	0	0	0	0	0	0	0	0	0	0	0	0	0	0	0	0	0	0	0	0	0	0	0.416871	0.468542	0.540414	0.580123
P08962;P08962-3;P08962-2	CD63 antigen	CD63	100	4	191	0	0	0	0	0	0	0	0	0	0	0	0	0	0	0	0	0	0	0	0	0	0	0	0	0	0	0	0	0	0	0	0	0	0	0	0	0	0	0	0	0	0	0	0
Q9UJX2;Q9UJX2-3;Q9UJX2-2	Cell division cycle protein 23 homolog	CDC23	599	4	426	0	0	0	0	0	0	0	0	0	0	0	0	0	0	0	0	0	0	0	0	0	0	0	0	0	0	0	0	0	0	0	0	0	0	0	0	0	0	0	0	0.510881	0.529692	0.541841	0.525858
P30260;P30260-2	Cell division cycle protein 27 homolog	CDC27	424	98	426	0	0	0.162367	0.33509	0.540181	0.595969	0.524876	0.319786	0.10163	0.119365	0.164747	0.198123	0.0787578	0.0333764	0	0	0	0	0	0	0	0	0	0	0	0	0	0	0	0	0	0	0	0	0	0	0	0	0	0	0.437438	0.443483	0.464385	0.486122
P60033	CD81 antigen	CD81	74	4	8	0	0	0	0	0	0	0	0	0	0	0	0	0	0	0	0	0	0	0	0	0	0	0	0	0	0	0	0	0	0	0	0	0	0	0	0	0	0	0	0	0	0	0	0
Q99618	Cell division cycle-associated protein 3	CDCA3	18	4	11	0	0	0	0	0	0	0	0	0	0	0	0	0	0	0	0	0	0	0	0	0	0	0	0	0	0	0	0	0	0	0	0	0	0	0	0	0	0	0	0	0	0	0	0
Q99674;Q99674-4;Q99674-5	Cell growth regulator with EF hand domain protein 1	CGREF1	64	34	12	0	0	0	0	0	0	0	0	0	0	0	0	0	0	0	0	0	0	0	0	0.0763329	0.807897	1	0.984309	0.252745	0.0606423	0	0	0	0	0	0	0	0	0	0	0	0	0	0	0	0	0	0
Q9NX58	Cell growth-regulating nucleolar protein	LYAR	212	12	109	0.0666329	0.139872	0.518117	0.866505	1	0.776538	0.525008	0.401506	0.283806	0.160006	0.0591834	0.017087	0.00462008	0	0	0	0	0	0	0	0	0	0	0	0	0	0	0	0	0	0	0	0	0	0	0	0	0	0	0	0.663807	0.616114	0.516238	0.42667
P43121;P43121-2	Cell surface glycoprotein MUC18	MCAM	360	5	382	1	0.904808	0.72152	0.337625	0.112191	0.0383806	0.0221213	0.0123755	0.00745009	0.00856169	0.00811782	0.00659151	0.00359321	0.00107553	0	0	0	0	0.000999009	0.0107786	0.0365407	0.0466059	0.0368262	0.0110642	0	0	0	0	0	0	0	0	0	0	0	0	0	0	0	0	0.00298044	0.00926013	0.0188321	0.0306542
P62633;P62633-2;P62633-4;P62633-8;P62633-5;P62633-6;P62633-7;P62633-3	Cellular nucleic acid-binding protein	CNBP	307	43	248	0	0	0	0	0	0	0	0	0	0	0	0	0	0	0	0	0	0	0	0	0	0	0	0	0	0.0138082	0.038761	0.176353	0.640834	0.918526	0.980953	0.593997	0.291352	0.091333	0	0	0	0	0	0	0.063338	0.0793178	0.0990153	0.157923
P29373	Cellular retinoic acid-binding protein 2	CRABP2	152	49	117	0	0	0	0	0	0	0	0	0	0	0	0	0	0	0	0	0	0	0	0	0	0	0	0	0	0	0	0.00157796	0.00697793	0.0798758	0.489681	0.942099	1	0.61735	0.200626	0.0702954	0.0415619	0.000468195	0	0	0.301211	0.311439	0.225602	0.167441
P41208;Q12798	Centrin-2	CETN2	449	28	17	0	0	0	0	0	0	0	0	0	0	0	0	0	0	0	0	0	0	0	0	0	0	0	0	0	0	0.0823519	0.507811	0.90539	1	0.613592	0.227301	0.0503394	0.0112881	0	0	0	0	0	0	0.105522	0.0703478	0	0.199754
P49454	Centromere protein F	CENPF	51	17	89	0	0	0.162899	0.186953	0.333333	0.170434	0.14638	0.333333	0.333333	0.333333	0	0	0	0	0	0	0	0	0	0	0	0	0	0	0	0	0	0	0	0	0	0	0	0	0	0	0	0	0	0	0.97652	0.9899	0.951243	0.843562
Q9H3R5	Centromere protein H	CENPH	28	4	236	0	0	0	0	0	0	0	0	0	0	0	0	0	0	0	0	0	0	0	0	0	0	0	0	0	0	0	0	0	0	0	0	0	0	0	0	0	0	0	0	0.0804232	0.479671	0.582602	0.666667
Q9NSP4;Q9NSP4-3	Centromere protein M	CENPM	4	4	4	0	0	0	0	0	0	0	0	0	0	0	0	0	0	0	0	0	0	0	0	0	0	0	0	0	0	0	0	0	0	0	0.333333	0.333333	0.333333	0	0	0	0	0	0	0	0	0	0
O43264;O43264-2	Centromere/kinetochore protein zw10 homolog	ZW10	72	29	149	0.0801089	0.0992511	0.101859	0.10089	0.059899	0.0466311	0.00771439	0.0108784	0.0477215	0.399368	0.887255	1	0.660971	0.168677	0.022085	0.0105202	0.0151309	0.0293595	0.0286157	0.0203943	0.00593773	0.0326688	0.098064	0.0986509	0.0691985	0.00380337	0	0	0	0	0	0	0	0	0	0	0	0	0	0	0.246014	0.319007	0.419263	0.534321
Q02224;Q02224-3;Q02224-2	Centromere-associated protein E	CENPE	46	4	40	0	0	0	0	0	0	0	0	0	0	0	0	0	0	0	0	0	0	0	0	0	0	0	0	0	0	0	0	0	0	0	0	0	0	0	0	0	0	0	0	0.227707	0.255982	0.390184	0.57717
P21926	CD9 antigen	CD9	138	4	240	0	0	0	0	0	0	0	0	0	0	0	0	0	0	0	0	0	0	0	0	0	0	0	0	0	0	0	0	0	0	0	0	0	0	0	0	0	0	0	0	0.0107834	0.00718892	0	0
Q5SW79;Q5SW79-2;Q5SW79-3;Q96L14	Centrosomal protein of 170 kDa	CEP170	166	62	22	0.0529849	0.0353233	0	0	0	0	0	0	0	0	0	0	0	0.0888061	0.238079	0.431772	0.760747	0.806311	0.897706	0.734386	0.630536	0.460771	0.206309	0.115323	0	0	0	0	0	0	0	0	0	0	0	0	0	0	0	0	0.28877	0.35583	0.52603	0.687783
Q53EZ4;Q53EZ4-2	Centrosomal protein of 55 kDa	CEP55	101	4	87	0	0	0	0	0	0	0	0	0	0	0	0	0	0	0	0	0	0	0	0	0	0	0	0	0	0	0	0	0	0	0	0	0	0	0	0	0	0	0	0	0.286129	0.376984	0.486847	0.554557
P14209;P14209-3;P14209-2	CD99 antigen	CD99	8	4	194	0	0	0	0	0	0	0	0	0	0	0	0	0	0	0	0	0	0	0	0	0	0	0	0	0	0	0	0	0	0	0	0	0	0	0	0	0	0	0	0	0	0	0	0
Q8IW35;Q8IW35-2	Centrosomal protein of 97 kDa	CEP97	46	4	183	0	0	0	0	0	0	0	0	0	0	0	0	0	0	0	0	0	0	0	0	0	0	0	0	0	0	0	0	0	0	0	0	0	0	0	0	0	0	0	0	0	0.0603911	0.154702	0.252589
Q96G23	Ceramide synthase 2	CERS2	4	4	26	0	0	0	0	0	0	0	0	0	0	0	0	0	0	0	0	0	0	0	0	0	0	0	0	0	0	0	0	0	0	0	0	0	0	0	0	0	0	0	0	0	0	0	0
Q9NWW5;Q9NWW5-2	Ceroid-lipofuscinosis neuronal protein 6	CLN6	47	15	26	0.666667	0.4824	0.189203	0.0379556	0	0	0	0	0	0	0	0	0	0	0	0	0	0	0	0	0	0	0	0	0	0	0	0	0	0	0	0	0	0	0	0	0	0	0	0	0	0	0	0
Q9UFW8	CGG triplet repeat-binding protein 1	CGGBP1	562	4	107	0	0	0	0	0	0	0	0	0	0	0	0	0	0	0	0	0	0	0	0	0	0	0	0	0	0	0	0	0	0	0	0	0	0	0	0	0	0	0	0	1	0.922233	0.830495	0.63747
O00408-6;O00408-2;O00408;O00408-4;O00408-3;O00408-5	cGMP-dependent 3,5-cyclic phosphodiesterase	PDE2A	61	3	12	0	0	0	0	0	0	0	0	0	0	0	0	0	0	0	0.0174325	0.105876	0.639918	1	0.944233	0.410191	0.0326765	0	0	0	0	0	0	0	0	0	0	0	0	0	0	0	0	0	0	0	0	0	0
O76074;O76074-2	cGMP-specific 3,5-cyclic phosphodiesterase	PDE5A	148	4	259	0	0	0	0	0	0	0	0	0	0	0	0	0	0	0	0	0	0	0	0	0	0	0	0	0	0	0	0	0	0	0	0	0	0	0	0	0	0	0	0	0	0	0	0
Q9HD42;Q9HD42-2	Charged multivesicular body protein 1a	CHMP1A	441	43	494	0	0	0	0	0	0	0	0	0	0	0	0	0	0	0	0	0	0	0	0	0	0	0	0	0	0	0	0.0398307	0.385919	0.835748	0.999729	0.684863	0.235034	0.0312223	0	0	0	0	0	0	0.513403	0.524603	0.496573	0.471594
Q8TCZ2;Q8TCZ2-3;Q8TCZ2-2;Q8TCZ2-5;Q8TCZ2-6	CD99 antigen-like protein 2	CD99L2	4	4	402	0	0	0	0	0	0	0	0	0	0	0	0	0	0	0	0	0	0	0	0	0	0	0	0	0	0	0	0	0	0	0	0	0	0	0	0	0	0	0	0	0	0	0	0
Q00587;Q00587-2	Cdc42 effector protein 1	CDC42EP1	386	4	507	0	0	0	0	0	0	0	0	0	0	0	0	0	0	0	0	0	0	0	0	0	0	0	0	0	0	0	0	0	0	0	0	0	0	0	0	0	0	0	0	0	0	0.0215662	0.234647
Q9Y3E7;Q9Y3E7-3;Q9Y3E7-4;Q9Y3E7-2	Charged multivesicular body protein 3	CHMP3	101	4	502	0	0	0	0	0	0	0	0	0	0	0	0	0	0	0	0	0	0	0	0	0	0	0	0	0	0	0	0	0	0	0	0	0	0	0	0	0	0	0	0	0.611386	0.627338	0.649159	0.605563
Q9BY43;Q9BY43-2	Charged multivesicular body protein 4a	CHMP4A	561	4	412	0	0	0	0	0	0	0	0	0	0	0	0	0	0	0	0	0	0	0	0	0	0	0	0	0	0	0	0	0	0	0	0	0	0	0	0	0	0	0	0	0.346452	0.381713	0.397871	0.3785
Q9H444	Charged multivesicular body protein 4b	CHMP4B	682	10	451	0.191835	0.163355	0.107419	0.0354653	0	0	0	0	0	0	0	0	0	0	0	0	0	0	0	0	0	0	0	0	0	0.280991	0.409905	0.57405	0.567601	0.666667	0.502522	0.22798	0	0.0886775	0.0886775	0.0886775	0	0	0	0	0.222929	0.197479	0.137909	0.155109
Q9NZZ3;Q9NZZ3-2	Charged multivesicular body protein 5	CHMP5	337	18	313	0	0	0	0	0	0	0	0	0	0	0	0	0	0	0	0	0	0	0	0.0222881	0.0685992	0.166512	0.200019	0.234336	0.300295	0.634322	1	0.911459	0.545832	0.0995262	0.0345752	0.0103793	0.0314117	0.0210325	0.0210325	0	0	0.0279621	0.0279621	0.0419432	0.521101	0.484193	0.451402	0.372331
Q96FZ7	Charged multivesicular body protein 6	CHMP6	260	15	579	0.666667	0.444444	0.444444	0	0	0	0	0	0	0	0	0	0	0	0	0	0	0	0	0	0	0	0	0	0	0	0	0	0	0	0	0	0	0	0	0	0	0	0	0	0	0	0	0
Q8WUX9;Q8WUX9-2	Charged multivesicular body protein 7	CHMP7	25	4	554	0	0	0	0	0	0	0	0	0	0	0	0	0	0	0	0	0	0	0	0	0	0	0	0	0	0	0	0	0	0	0	0	0	0	0	0	0	0	0	0	0	0	0	0
Q9BWS9;Q9BWS9-2;Q9BWS9-3	Chitinase domain-containing protein 1	CHID1	549	4	272	0	0	0	0	0	0	0	0	0	0	0	0	0	0	0	0	0	0	0	0	0	0	0	0	0	0	0	0	0	0	0	0	0	0	0	0	0	0	0	0	0	0	0	0
Q96S66;Q96S66-3;Q96S66-4	Chloride channel CLIC-like protein 1	CLCC1	597	5	420	0.943567	0.881809	0.670623	0.273069	0.020305	0	0	0	0	0	0	0	0	0	0	0	0	0	0	0	0	0	0	0	0	0	0	0	0	0	0	0	0	0	0	0	0	0	0	0	0.00580413	0.00386942	0.00386942	0
O00299	Chloride intracellular channel protein 1	CLIC1	56	28	42	0.00248312	0.00165542	0.000473597	0.00020117	0.00020117	0.000455005	0.00084384	0.00084384	0.000590005	0	0	0	0	0	0	0	0	0	0	0	0	0	9.6575e-05	0.000982522	0.00161977	0.00711028	0.0417821	0.340846	0.795942	1	0.773302	0.341033	0.113115	0.0491977	0.023202	0.0137983	0.00714686	0.00811656	0.0124172	0.0149739	0.168308	0.16543	0.15616	0.159361
Q9Y696	Chloride intracellular channel protein 4	CLIC4	171	28	155	0.00154064	0.00102709	0	0	0	0	0	0	0	0	0	0	0	0	0	0	0	0	0	0	0	0	0	0.00126131	0.00450539	0.0215008	0.0881914	0.458527	0.900349	1	0.681626	0.249049	0.0927439	0.0441619	0.0195598	0.008262	0.00194822	0.000975915	0.00374748	0.00515767	0.32152	0.33208	0.375765	0.375353
Q6UVK1	Chondroitin sulfate proteoglycan 4	CSPG4	589	93	396	0.41843	0.363166	0.286587	0.0842123	0.00569114	0.280771	0.307232	0.434558	0.54006	0.72024	0.651879	0.354535	0.188591	0.163941	0.159554	0.244702	0.242134	0.164634	0.0387882	0.00135008	0	0	0	0	0	0	0	0	0	0	0	0	0	0	0	0	0	0	0	0	0.000253719	0.000345639	0.000694868	0.00101052
Q9NRG0	Chromatin accessibility complex protein 1	CHRAC1	16	4	583	0	0	0	0	0	0	0	0	0	0	0	0	0	0	0	0	0	0	0	0	0	0	0	0	0	0	0	0	0	0	0	0	0	0	0	0	0	0	0	0	0.296607	0.323266	0.315765	0.212804
Q9NRR3	CDC42 small effector protein 2	CDC42SE2	74	4	4	0	0	0	0	0	0	0	0	0	0	0	0	0	0	0	0	0	0	0	0	0	0	0	0	0	0	0	0	0	0	0	0	0	0	0	0	0	0	0	0	0	0	0	0
Q9BY67;Q9BY67-5;Q9BY67-4;Q9BY67-3;Q9BY67-2	Cell adhesion molecule 1	CADM1	365	4	353	0	0	0	0	0	0	0	0	0	0	0	0	0	0	0	0	0	0	0	0	0	0	0	0	0	0	0	0	0	0	0	0	0	0	0	0	0	0	0	0	0	0	0	0
Q8N126;Q8N126-2;Q8N126-3	Cell adhesion molecule 3	CADM3	252	4	357	0	0	0	0	0	0	0	0	0	0	0	0	0	0	0	0	0	0	0	0	0	0	0	0	0	0	0	0	0	0	0	0	0	0	0	0	0	0	0	0	0	0	0	0
Q8NFZ8	Cell adhesion molecule 4	CADM4	277	4	320	0	0	0	0	0	0	0	0	0	0	0	0	0	0	0	0	0	0	0	0	0	0	0	0	0	0	0	0	0	0	0	0	0	0	0	0	0	0	0	0	0	0	0	0
Q9Y3Y2;Q9Y3Y2-4;Q9Y3Y2-3	Chromatin target of PRMT1 protein	CHTOP	585	94	408	0.135996	0.316384	0.572617	0.655054	0.537472	0.359822	0.39483	0.493378	0.479184	0.35998	0.153294	0.0424366	0	0	0	0	0	0	0	0	0	0	0	0	0	0	0	0	0	0	0	0	0	0	0	0	0	0	0	0	0.945095	0.96842	0.974844	0.853777
P83916	Chromobox protein homolog 1	CBX1	34	61	129	0	0	0	0	0	0	0	0	0	0	0	0	0	0	0	0	0	0	0	0	0	0	0	0.0296087	0.356847	0.856738	1	0.687549	0.187657	0.0147868	0	0	0	0	0	0	0	0	0	0	0.779698	0.747053	0.708715	0.676686
O60671;O60671-2;O60671-3	Cell cycle checkpoint protein RAD1	RAD1	138	4	94	0	0	0	0	0	0	0	0	0	0	0	0	0	0	0	0	0	0	0	0	0	0	0	0	0	0	0	0	0	0	0	0	0	0	0	0	0	0	0	0	0	0	0	0
Q13185	Chromobox protein homolog 3	CBX3	435	18	129	0.00355545	0.0023703	0.00137278	0.00137278	0.013774	0.0124013	0.0129428	0.000810307	0.000810307	0.000491623	0.00060103	0.00101894	0.00128787	0.000909697	0.00585637	0.00769617	0.0305405	0.0531958	0.0711278	0.0590238	0.0353805	0.0194799	0.0156025	0.0187927	0.0794992	0.422708	0.830402	1	0.747791	0.360804	0.140677	0.0631078	0.0471697	0.0343473	0.0140533	0.00835131	0.0126788	0.026254	0.0306768	0.0369467	0.767329	0.803018	0.794878	0.748228
P45973	Chromobox protein homolog 5	CBX5	435	91	408	0	0	0	0	0	0	0	0	0	0	0	0	0	0	0	0	0	0	0	0	0	0	0	0	0.164838	0.516183	0.585447	0.575952	0.449081	0.745493	0.792219	0.621118	0.255443	0.0533736	0	0	0	0	0	0	0.853829	0.853737	0.815713	0.74485
Q9NV96;Q9NV96-2;Q9NV96-3	Cell cycle control protein 50A	TMEM30A	24	4	543	0	0	0	0	0	0	0	0	0	0	0	0	0	0	0	0	0	0	0	0	0	0	0	0	0	0	0	0	0	0	0	0	0	0	0	0	0	0	0	0	0	0	0	0.00570009
Q12834	Cell division cycle protein 20 homolog	CDC20	599	4	492	0	0	0	0	0	0	0	0	0	0	0	0	0	0	0	0	0	0	0	0	0	0	0	0	0	0	0	0	0	0	0	0	0	0	0	0	0	0	0	0	0.520721	0.671449	0.77988	0.879474
Q69YH5	Cell division cycle-associated protein 2	CDCA2	28	4	23	0	0	0	0	0	0	0	0	0	0	0	0	0	0	0	0	0	0	0	0	0	0	0	0	0	0	0	0	0	0	0	0	0	0	0	0	0	0	0	0	0.666667	0.577254	0.449959	0.343109
Q86WJ1;Q86WJ1-2;Q86WJ1-4;Q86WJ1-3;Q86WJ1-5	Chromodomain-helicase-DNA-binding protein 1-like	CHD1L	98	4	90	0	0	0	0	0	0	0	0	0	0	0	0	0	0	0	0	0	0	0	0	0	0	0	0	0	0	0	0	0	0	0	0	0	0	0	0	0	0	0	0	0.89677	0.858397	0.803404	0.615539
Q66GS9;Q66GS9-2	Centrosomal protein of 135 kDa	CEP135	46	4	40	0	0	0	0	0	0	0	0	0	0	0	0	0	0	0	0	0	0	0	0	0	0	0	0	0	0	0	0	0	0	0	0	0	0	0	0	0	0	0	0	0.107392	0.271187	0.468851	0.662272
Q12873;Q12873-3;Q12873-2	Chromodomain-helicase-DNA-binding protein 3	CHD3	98	4	67	0	0	0	0	0	0	0	0	0	0	0	0	0	0	0	0	0	0	0	0	0	0	0	0	0	0	0	0	0	0	0	0	0	0	0	0	0	0	0	0	0.509069	0.529266	0.614936	0.54575
Q14839;Q14839-2;Q9P2D1-2	Chromodomain-helicase-DNA-binding protein 4	CHD4	618	180	10	0.328355	0.4529	0.646259	0.776844	0.816027	0.749499	0.626208	0.543971	0.618891	0.717841	0.744616	0.591949	0.448889	0.385877	0.543713	0.673064	0.645712	0.423917	0.252366	0.152322	0.0948075	0.0419354	0.0165617	0.00562109	0.00193556	0	0	0	0	0	0	0	0	0	0	0	0	0	0	0	0.800516	0.85902	0.978662	0.998708
Q6P2H3;Q6P2H3-2;Q6P2H3-4;Q6P2H3-3	Centrosomal protein of 85 kDa	CEP85	46	4	183	0	0	0	0	0	0	0	0	0	0	0	0	0	0	0	0	0	0	0	0	0	0	0	0	0	0	0	0	0	0	0	0	0	0	0	0	0	0	0	0	0	0.208204	0.299269	0.49115
Q96JM3	Chromosome alignment-maintaining phosphoprotein 1	CHAMP1	303	24	43	0	0	0	0	0	0	0	0	0	0	0	0.238083	0.324352	0.383548	0.373093	0.67352	0.790106	0.752171	0.459287	0.387141	0.333333	0.23952	0.135885	0	0	0	0	0	0	0	0	0	0	0	0	0	0	0	0	0	0.881741	0.912408	0.991786	0.94981
Q8WVB6;Q8WVB6-2;Q8WVB6-3	Chromosome transmission fidelity protein 18 homolog	CHTF18	53	4	45	0	0	0	0	0	0	0	0	0	0	0	0	0	0	0	0	0	0	0	0	0	0	0	0	0	0	0	0	0	0	0	0	0	0	0	0	0	0	0	0	0.977697	0.950168	0.911199	0.867709
O43633	Charged multivesicular body protein 2a	CHMP2A	4	4	164	0	0	0	0	0	0	0	0	0	0	0	0	0	0	0	0	0	0	0	0	0	0	0	0	0	0	0	0	0	0	0	0	0	0	0	0	0	0	0	0	0	0	0	0
O95239;O95239-2	Chromosome-associated kinesin KIF4A	KIF4A	303	24	43	0	0	0	0	0	0.00231389	0.00701536	0.00918346	0.00922173	0.00521174	0.00523559	0.0121395	0.051595	0.272989	0.780467	1	0.830355	0.346128	0.134323	0.0916735	0.0591662	0.011291	0	0	0	0	0	0	0	0	0.00976242	0.00976242	0.00976242	0	0	0	0	0	0	0	0.912226	0.951029	1	0.969834
Q9P2M7;Q9P2M7-2	Cingulin	CGN	28	4	90	0	0	0	0	0	0	0	0	0	0	0	0	0	0	0	0	0	0	0	0	0	0	0	0	0	0	0	0	0	0	0	0	0	0	0	0	0	0	0	0	1	0.882299	0.757033	0.503051
Q9ULV3;Q9ULV3-5;Q9ULV3-2;Q9ULV3-3;Q9ULV3-4	Cip1-interacting zinc finger protein	CIZ1	28	4	23	0	0	0	0	0	0	0	0	0	0	0	0	0	0	0	0	0	0	0	0	0	0	0	0	0	0	0	0	0	0	0	0	0	0	0	0	0	0	0	0	0.666667	0.444444	0.285745	0
Q969X6;Q969X6-2;Q969X6-3	Cirhin	CIRH1A	28	4	482	0	0	0	0	0	0	0	0	0	0	0	0	0	0	0	0	0	0	0	0	0	0	0	0	0	0	0	0	0	0	0	0	0	0	0	0	0	0	0	0	0.380019	0.525181	0.519079	0.666667
O75390	Citrate synthase, mitochondrial	CS	261	61	229	0.00408638	0.00272425	0	0	0	0	0	0	0	0	0	0	0	0	0	0	0	0	0	0	0	0.00268526	0.0107953	0.0357187	0.148572	0.762065	0.987935	0.954333	0.353746	0.107888	0.0272704	0.0138974	0.0315288	0.0401002	0.0389967	0.0195858	0.0210237	0.0365352	0.0464052	0.052615	0.0195571	0.0140161	0.00756118	0.0132247
O14578-4;O14578;O14578-3;O14578-2	Citron Rho-interacting kinase	CIT	94	40	43	0	0	0	0	0	0	0.0510408	0.761276	0.975745	0.970606	0.27172	0.0572509	0.0113493	0	0	0	0	0	0	0	0	0	0	0	0	0	0	0	0	0	0	0	0	0	0	0	0	0	0	0	0.553324	0.65004	0.876024	0.98982
O60271-4;O60271-2;O60271-5;Q9UPT6-2	C-Jun-amino-terminal kinase-interacting protein 4	SPAG9	200	27	185	0	0	0.000586197	0.000586197	0.000586197	0	0	0	0.000190049	0.00390827	0.0451014	0.317643	0.845631	1	0.774855	0.248033	0.0533189	0.0059925	0.00110871	0.000260346	0	0	0	0	0	0	0	0	0	0	0	0	0	0	0	0	0	0	0	0	0.120028	0.131386	0.158567	0.210057
Q9UQN3;Q9UQN3-2	Charged multivesicular body protein 2b	CHMP2B	146	4	50	0	0	0	0	0	0	0	0	0	0	0	0	0	0	0	0	0	0	0	0	0	0	0	0	0	0	0	0	0	0	0	0	0	0	0	0	0	0	0	0	0.405991	0.356525	0.301127	0.381368
Q00610;Q00610-2	Clathrin heavy chain 1	CLTC	575	12	291	0.36687	0.43992	0.413685	0.476238	0.77109	0.984548	0.967659	0.553685	0.274011	0.134267	0.0709155	0.0472182	0.0440431	0.0465761	0.0495378	0.0517287	0.0547169	0.0525404	0.0414086	0.0273636	0.0147073	0.00773245	0.00413246	0.00213254	0.00139171	0.00126512	0.00107186	0.00121235	0.00132929	0.00198032	0.00244016	0.00235526	0.00269051	0.00407944	0.0044529	0.00566905	0.00579607	0.00788085	0.00875813	0.00954803	1	0.963053	0.903637	0.778021
P53675;P53675-2	Clathrin heavy chain 2	CLTCL1	28	4	23	0	0	0	0	0	0	0	0	0	0	0	0	0	0	0	0	0	0	0	0	0	0	0	0	0	0	0	0	0	0	0	0	0	0	0	0	0	0	0	0	0.518893	0.661764	0.574231	0.450143
Q14677-3;Q14677;Q14677-2	Clathrin interactor 1	CLINT1	197	179	456	0.368698	0.622776	0.698061	0.596769	0.219792	0.0558856	0	0	0	0.0169267	0.0169267	0.0169267	0	0	0	0	0.0171502	0.0671522	0.262608	0.648841	0.907884	0.908672	0.686178	0.434955	0.23871	0.0578216	0	0	0	0	0	0	0	0	0	0	0	0	0	0	1	0.872332	0.706917	0.426324
P09496-2;P09496-5;P09496;P09496-4;P09496-3	Clathrin light chain A	CLTA	375	12	331	0.317959	0.540949	0.562028	0.516964	0.469693	0.721817	0.930886	0.792445	0.483562	0.204006	0.0650305	0.0199566	0.00892339	0.0133729	0.00873877	0.00873877	0	0.00155433	0.00558943	0.00558943	0.0040351	0	0.0105523	0.054082	0.195092	0.203641	0.167953	0.040204	0.0386585	0.0459082	0.043707	0.0261516	0.0110597	0	0	0	0	0	0.014378	0.021567	0.266878	0.256425	0.232352	0.196867
P09497-2;P09497	Clathrin light chain B	CLTB	375	12	348	0.302475	0.422235	0.4195	0.530767	0.810523	0.940985	0.860473	0.42341	0.210087	0.100602	0.0387297	0.00325857	0.00673215	0.00532628	0.0194082	0.0140819	0.0140819	0	0	0	0	0	0	0	0	0	0	0	0	0	0	0	0	0	0	0	0	0	0	0	0.484313	0.409789	0.277634	0.241956
Q10570	Cleavage and polyadenylation specificity factor subunit 1	CPSF1	163	120	23	0.0656507	0.155293	0.359742	0.573896	0.710878	0.707047	0.664733	0.58756	0.542999	0.472827	0.438212	0.330259	0.246258	0.127927	0.0839785	0.0432293	0.0248413	0	0	0	0.0200537	0.143982	0.633486	0.813273	0.695379	0.205875	0.00603476	0	0	0	0	0	0	0	0	0	0	0	0	0	1	0.86714	0.671611	0.397708
Q9P2I0	Cleavage and polyadenylation specificity factor subunit 2	CPSF2	157	63	23	0.0841458	0.184257	0.349149	0.578872	0.711719	0.793424	0.736926	0.696883	0.662057	0.667717	0.660116	0.744692	0.833034	0.868064	0.571717	0.28915	0.0407559	0.0407559	0	0.0618005	0.210275	0.350269	0.288469	0.139994	0	0	0	0	0	0	0	0	0	0	0	0	0	0	0	0	1	0.88435	0.688485	0.407827
Q9UKF6	Cleavage and polyadenylation specificity factor subunit 3	CPSF3	163	200	90	0	0.0542457	0.163534	0.325091	0.570515	0.744297	0.894731	0.678496	0.449624	0.240856	0.215875	0.320125	0.482769	0.492188	0.339092	0.0732248	0.00535188	0	0	0	0	0.0113668	0.0590372	0.537246	0.709912	0.670248	0.192039	0.00800661	0	0	0	0	0	0	0	0	0	0	0	0	1	0.888631	0.671433	0.422398
O95639;O95639-3;O95639-2	Cleavage and polyadenylation specificity factor subunit 4	CPSF4	163	12	90	0.0440637	0.148823	0.4614	0.758823	0.970546	0.793793	0.637002	0.456457	0.505348	0.388038	0.267637	0.0829212	0.0302232	0	0	0	0	0	0	0	0	0	0	0	0	0	0	0	0	0	0	0	0	0	0	0	0	0	0	0	1	0.905368	0.805392	0.559066
O43809	Cleavage and polyadenylation specificity factor subunit 5	NUDT21	192	69	177	0.065499	0.043666	0.00899486	0	0.0147316	0.0320413	0.0359205	0.0267577	0.014559	0.0226189	0.0293855	0.037883	0.05437	0.0932624	0.182765	0.299077	0.43155	0.672993	0.910456	0.963388	0.721469	0.393616	0.20117	0.131107	0.0936959	0.0587413	0.0423011	0.0368771	0.0402998	0.0435943	0.0825434	0.111199	0.158936	0.174548	0.171855	0.143086	0.122194	0.13826	0.17071	0.188294	0.88186	0.811813	0.668535	0.450682
Q16630-2;Q16630;Q16630-3	Cleavage and polyadenylation specificity factor subunit 6	CPSF6	544	109	90	0.030637	0.0204247	0.00297178	0	0	0.000802356	0.00284079	0.00506806	0.00564489	0.00487263	0.00669997	0.0101212	0.0180914	0.0370507	0.130303	0.261041	0.460059	0.736317	0.968663	0.86684	0.526616	0.174134	0.0671924	0.04551	0.0481079	0.0841793	0.0919777	0.193027	0.297119	0.372713	0.300195	0.185979	0.174075	0.209287	0.23296	0.236057	0.251475	0.271282	0.308823	0.31084	1	0.922551	0.780671	0.544794
Q8N684;Q8N684-2;Q8N684-3	Cleavage and polyadenylation specificity factor subunit 7	CPSF7	653	189	90	0.248035	0.22995	0.194926	0.316259	0.531974	0.580881	0.533845	0.412598	0.356994	0.313545	0.222452	0.220192	0.207808	0.188052	0.29511	0.418344	0.426744	0.418097	0.698462	0.837701	0.702797	0.245466	0.0693549	0.0348024	0.0197411	0.0465427	0.0733672	0.105689	0.162651	0.384149	0.491532	0.535574	0.439715	0.395718	0.370299	0.426422	0.330714	0.208586	0.06922	0.10383	1	0.865853	0.640452	0.408626
Q05048	Cleavage stimulation factor subunit 1	CSTF1	126	24	90	0	0	0	0	0	0	0	0	0	0	0.00752673	0.028429	0.171507	0.515056	0.966122	0.937445	0.627225	0.16296	0.0485592	0.00770427	0	0	0	0	0	0	0	0	0	0	0	0	0	0	0	0	0	0	0	0	1	0.885885	0.74497	0.474887
P33240;P33240-2	Cleavage stimulation factor subunit 2	CSTF2	126	11	145	0.0284205	0.0360533	0.0311936	0.0311936	0.0140873	0	0	0.0065367	0.0113828	0.0218668	0.0589495	0.111688	0.270668	0.614706	0.959546	0.964052	0.639084	0.324803	0.211392	0.210105	0.233626	0.419406	0.617017	0.623686	0.45715	0.198137	0.0798045	0	0	0	0.063928	0.141727	0.17931	0.115382	0.037583	0	0	0	0	0	1	0.894866	0.695056	0.49059
Q9H0L4	Cleavage stimulation factor subunit 2 tau variant	CSTF2T	98	4	90	0	0	0	0	0	0	0	0	0	0	0	0	0	0	0	0	0	0	0	0	0	0	0	0	0	0	0	0	0	0	0	0	0	0	0	0	0	0	0	0	1	0.905998	0.753721	0.536149
Q12996;Q12996-2;Q12996-3	Cleavage stimulation factor subunit 3	CSTF3	126	24	23	0.000144305	9.62031e-05	9.62031e-05	0	0	0	0	0	0	0.000662015	0.00277132	0.0208078	0.182018	0.579153	0.937464	0.986826	0.657816	0.308994	0.115939	0.0494221	0.0218954	0.00371631	0	0	0	0	0	0	0	0	0	0	0	0	0	0	0	0	0	0	1	0.905807	0.724019	0.457472
O96005;O96005-4;O96005-3	Cleft lip and palate transmembrane protein 1	CLPTM1	114	5	26	1	0.898182	0.793514	0.400365	0.16885	0	0	0	0	0	0	0	0	0	0	0	0	0	0	0	0	0	0	0	0	0	0	0	0	0	0	0	0	0	0	0	0	0	0	0	0	0	0	0
Q96KA5;Q96KA5-2	Cleft lip and palate transmembrane protein 1-like protein	CLPTM1L	114	5	4	0.979284	0.972349	0.8132	0.430764	0.129947	0.059468	0.0290363	0.0103597	0	0	0	0	0	0	0	0	0	0	0	0	0	0	0	0	0	0	0	0	0	0	0	0	0	0	0	0	0	0	0	0	0	0	0	0
Q7Z460;Q7Z460-3;Q7Z460-2;Q7Z460-4;Q7Z460-5	CLIP-associating protein 1	CLASP1	210	4	86	0	0	0	0	0	0	0	0	0	0	0	0	0	0	0	0	0	0	0	0	0	0	0	0	0	0	0	0	0.333333	0.333333	0.333333	0	0	0	0	0	0	0	0	0	0.43816	0.5217	0.673536	0.805055
O75122-3	CLIP-associating protein 2	CLASP2	239	19	86	0	0	0	0	0	0	0	0	0	0	0	0	0	0	0	0	0	0	0	0	0	0	0.16801	0.40504	0.652032	0.58695	0.485707	0.238715	0.135786	0	0	0	0	0	0	0	0	0	0	0	0.526409	0.592145	0.704923	0.830283
Q13111;Q13111-2;Q13111-3	Chromatin assembly factor 1 subunit A	CHAF1A	46	4	40	0	0	0	0	0	0	0	0	0	0	0	0	0	0	0	0	0	0	0	0	0	0	0	0	0	0	0	0	0	0	0	0	0	0	0	0	0	0	0	0	0.297023	0.333333	0.486298	0.522036
O75153	Clustered mitochondria protein homolog	CLUH	242	3	215	0	0	0	0	0	0	0	0	0	0	0	0	0.00142811	0.0035892	0.0152163	0.0958133	0.563331	0.984233	0.990868	0.52609	0.0945552	0.00661021	0.00170866	0.000714922	0	0	0	0	0	0	0	0	0	0	0	0	0	0	0	0	0.0471195	0.0567272	0.0811342	0.112378
P10909;P10909-5;P10909-2;P10909-4;P10909-3	Clusterin;Clusterin beta chain;Clusterin alpha chain	CLU	384	115	201	0.881108	0.908219	0.72041	0.378644	0.0578308	0	0.130234	0.19245	0.32012	0.304606	0.279336	0.284767	0.312671	0.418679	0.285578	0.142954	0	0	0	0	0.0910566	0.0910566	0.0910566	0	0	0	0	0	0	0	0	0	0	0	0	0	0	0	0	0	0	0	0	0
Q13112	Chromatin assembly factor 1 subunit B	CHAF1B	101	4	57	0	0	0	0	0	0	0	0	0	0	0	0	0	0	0	0	0	0	0	0	0	0	0	0	0	0	0	0	0	0	0	0	0	0	0	0	0	0	0	0	0.921601	0.926494	0.683372	0.583398
Q99417	C-Myc-binding protein	MYCBP	509	107	238	0.0448478	0.0827834	0.153419	0.200153	0.214647	0.222867	0.239546	0.292911	0.484075	0.74933	0.80796	0.584246	0.256036	0.0873543	0.0499462	0.0320134	0.0492388	0.0654621	0.053038	0.0251212	0.00971303	0.036634	0.146151	0.248249	0.252013	0.15456	0.0618294	0.0495976	0.0514429	0.0517281	0.121582	0.170279	0.313508	0.415624	0.429291	0.295485	0.162256	0.141917	0.155662	0.147701	0.166878	0.176152	0.207138	0.211482
Q14019	Coactosin-like protein	COTL1	253	32	238	0	0	0	0	0	0	0	0	0	0	0	0	0	0	0	0	0	0	0	0	0	0	0	0	0	0	0	0.00120159	0.0110847	0.390289	0.914476	1	0.648633	0.138708	0.0437069	0.016037	0.000573248	0.000167292	8.87288e-05	0.000133093	0.133802	0.140678	0.15664	0.15082
P53621;P53621-2	Coatomer subunit alpha;Xenin;Proxenin	COPA	298	27	39	0.0138183	0.0152449	0.0185674	0.0182344	0.0143084	0.00823446	0.00411402	0.00293124	0.00500129	0.0109156	0.0309617	0.135634	0.60043	0.978846	0.978274	0.521089	0.123247	0.0163251	0.00255894	0.00133749	0.000774422	0.000323253	0	0	0	0	0	0	0	0	0	0	0	0	0	0	0	0	0	0	0.282926	0.343981	0.435517	0.547239
P53618	Coatomer subunit beta	COPB1	298	27	479	0.0150669	0.0262256	0.031844	0.029258	0.0164802	0.0122804	0.0101713	0.0113573	0.0136168	0.0199956	0.0395354	0.134672	0.598711	0.977359	0.993165	0.543417	0.150992	0.0386131	0.0172794	0.00727163	0.00282773	0.000497471	0.000152587	6.0915e-05	0	0	0	0	0	0	0	0	0	0	0	0	0	0	0	0	0.310578	0.327433	0.403176	0.489826
P35606;P35606-2	Coatomer subunit beta	COPB2	95	27	434	0.016269	0.0308292	0.043953	0.046054	0.0265208	0.015801	0.015117	0.0188397	0.016	0.0160686	0.0386037	0.147891	0.592205	0.982943	0.967675	0.527261	0.111853	0.0159285	0.00435792	0.00425856	0.00647934	0.00608386	0.00414524	0.00090886	0	0	0	0	0	0	0	0	0	0	0	0	0	0	0	0	0.259658	0.299348	0.381146	0.495546
P48444;P48444-2	Coatomer subunit delta	ARCN1	95	27	55	0.00820417	0.00804341	0.00632215	0.0029012	0.000327246	0.000170467	0.000170467	0.000680423	0.00371848	0.0104197	0.0398527	0.150611	0.622543	0.996341	0.976586	0.527149	0.132469	0.0409929	0.0131082	0.00435547	0.00162016	0.000308183	0	0.00117009	0.00117009	0.00117009	0	0	0	0	0	0	0	0	0	0	0	0	0	0	0.318614	0.370754	0.460253	0.576088
O14579;O14579-3;O14579-2	Coatomer subunit epsilon	COPE	95	27	84	0.0433112	0.0502487	0.0545357	0.0439027	0.028912	0.0175455	0.0150449	0.0144438	0.0152917	0.0242096	0.0475286	0.154202	0.586847	0.96831	0.969411	0.538339	0.130612	0.0168622	0.00447564	0.00163741	0.000565791	0	0	0	0	0	0.00192285	0.0407996	0.0761739	0.0762935	0.0387551	0.00338072	0.00133822	0	0.0104197	0.0104197	0.0104197	0	0	0	0.304105	0.343838	0.412604	0.537366
Q9Y678	Coatomer subunit gamma-1	COPG1	95	27	247	0.00948523	0.0168292	0.0189901	0.0205518	0.012428	0.0125926	0.00839942	0.00748125	0.00461269	0.00703869	0.0234643	0.131092	0.586046	0.977613	0.989187	0.555905	0.155114	0.0381541	0.0153112	0.00723156	0.00366697	0.00160226	0.00101643	0.000365596	0	0	0	0	0	0	0	0	0	0.00045021	0.00045021	0.00045021	0	0	0	0	0.281159	0.327871	0.421318	0.555044
Q9UBF2;Q9UBF2-2	Coatomer subunit gamma-2	COPG2	95	27	196	0	0	0	0	0	0	0	0	0	0.00492127	0.0160963	0.102601	0.607358	0.975699	0.980023	0.488393	0.114107	0.0237792	0.00573009	0.000500637	0	0	0	0	0	0	0	0	0	0	0	0	0	0	0	0	0	0	0	0	0.185049	0.199635	0.279055	0.403906
P61923;P61923-4;P61923-3;P61923-5;P61923-2	Coatomer subunit zeta-1	COPZ1	559	27	345	0.0279252	0.0521706	0.0864015	0.0985847	0.0810913	0.059308	0.0366578	0.0334433	0.032194	0.0489418	0.0811728	0.185872	0.590433	0.969827	0.976578	0.581667	0.171253	0.0609256	0.0338389	0.0228852	0.0205323	0.0130719	0.0099684	0	0	0	0	0.00942699	0.26931	0.467129	0.54557	0.315168	0.130013	0.0421448	0.0126638	0	0	0	0	0	0.17838	0.173103	0.19619	0.211927
Q9BRT8;Q9BRT8-2;Q9BRT8-3;Q8IUF1;Q5RIA9;Q5JTY5;Q5JTY5-2;Q4V339;Q5RIA9-3;A6NM15;Q9BRT8-4	COBW domain-containing protein 1;COBW domain-containing protein 2;COBW domain-containing protein 5;COBW domain-containing protein 3;COBW domain-containing protein 6;Putative COBW domain-containing protein 7	CBWD1;CBWD2;CBWD5;CBWD3;CBWD6;CBWD7	24	4	76	0	0	0	0	0	0	0	0	0	0	0	0	0	0	0	0	0	0	0	0	0	0	0	0	0	0	0	0	0	0	0	0	0	0	0	0	0	0	0	0	0	0	0	0
Q8IWY9;Q8IWY9-1	Codanin-1	CDAN1	61	87	12	0	0	0	0	0	0	0	0	0	0	0	0	0	0	0	0.144822	0.333333	0.666667	0.521845	0.333333	0	0	0	0	0	0	0	0	0	0	0	0	0	0	0	0	0	0	0	0	0	0	0	0
P23528	Cofilin-1	CFL1	208	32	117	0.00244004	0.00177044	0.000730581	0.000267433	0.000173115	0.000462085	0.00139615	0.00214325	0.00209113	0.00105269	0.000259471	1.46093e-05	8.34802e-06	5.04536e-06	2.21642e-05	5.93628e-05	0.000119156	0.000116203	8.09692e-05	2.11755e-05	4.9869e-06	1.69568e-06	4.73126e-05	0.000324651	0.000841067	0.00354519	0.0186512	0.0880392	0.21323	0.521863	0.897109	0.99241	0.798835	0.417457	0.2201	0.103211	0.049186	0.0375371	0.0376292	0.0418207	0.125889	0.142248	0.161686	0.174122
Q9Y281;Q9Y281-3	Cofilin-2	CFL2	176	121	181	0.00108148	0.000720987	0	0	0	0	0	0	0	0	0	0	0	0	0	0	0	0	0	0	0	0	0	0.000890435	0.00367554	0.0269325	0.410234	0.657704	0.746894	0.601208	0.749269	0.811953	0.690848	0.361477	0.208659	0.0984233	0.0356844	0.0197899	0.0185415	0.0185027	0.104714	0.0933524	0.0988162	0.0991344
Q8WVM7;Q8WVM7-2	Cohesin subunit SA-1	STAG1	196	58	43	0.0225707	0.0798267	0.212828	0.380505	0.482804	0.42021	0.305923	0.21906	0.206042	0.31875	0.683301	1	0.942779	0.512725	0.138637	0.0147115	0	0	0	0	0	0	0	0	0	0	0	0	0	0	0	0	0	0	0	0	0	0	0	0	0.87779	0.805683	0.708129	0.684375
Q8N3U4;Q8N3U4-2	Cohesin subunit SA-2	STAG2	311	45	87	0	0.0104898	0.0276823	0.0374539	0.0269642	0.00977165	0	0.0275577	0.0809236	0.229996	0.616711	1	0.938006	0.523733	0.0870786	0	0	0	0	0	0	0	0	0	0	0	0	0	0	0	0	0	0	0	0	0	0	0	0	0	0.489163	0.405508	0.524562	0.508737
Q8IXM2;Q8IXM2-3	Chromatin complexes subunit BAP18	BAP18	4	4	75	0	0	0	0	0	0	0	0	0	0	0	0	0	0	0	0	0	0	0	0	0	0	0	0	0	0	0	0	0	0	0	0	0	0	0	0	0	0	0	0	0	0	0	0
Q9HAF1;Q9HAF1-2;Q9HAF1-4;Q9HAF1-3	Chromatin modification-related protein MEAF6	MEAF6	98	4	67	0	0	0	0	0	0	0	0	0	0	0	0	0	0	0	0	0	0	0	0	0	0	0	0	0	0	0	0	0	0	0	0	0	0	0	0	0	0	0	0	0.513246	0.504939	0.474629	0.572521
Q96G28;Q96G28-2	Coiled-coil domain-containing protein 104	CCDC104	27	19	12	0	0	0	0	0	0	0	0	0	0	0	0	0	0	0	0	0	0	0	0	0	0	0	0.211616	0.866657	1	0.835802	0.180761	0.0474185	0	0	0	0	0	0	0	0	0	0	0	0	0	0	0
Q8IWD4;Q8IWD4-4;Q8IWD4-3;Q8IWD4-2	Coiled-coil domain-containing protein 117	CCDC117	61	44	12	0	0	0	0	0	0	0	0	0	0	0	0	0	0	0	0.370732	0.930147	1	0.637212	0.0777977	0.00794426	0	0	0	0	0	0	0	0	0	0	0	0	0	0	0	0	0	0	0	0	0	0	0
Q8WUD4	Coiled-coil domain-containing protein 12	CCDC12	98	4	231	0	0	0	0	0	0	0	0	0	0	0	0	0	0	0	0	0	0	0	0	0	0	0	0	0	0	0	0	0	0	0	0	0	0	0	0	0	0	0	0	0.641001	0.650115	0.664343	0.579929
Q96CT7	Coiled-coil domain-containing protein 124	CCDC124	545	143	442	0.0593633	0.0395755	0.00201628	0	0.00604175	0.0176372	0.0359751	0.0495924	0.0566082	0.0529504	0.0492595	0.0470507	0.0483379	0.0463959	0.0497147	0.0484831	0.0505855	0.0515589	0.0541738	0.0627136	0.0567802	0.0498796	0.0544606	0.0674615	0.103059	0.158492	0.159294	0.149241	0.135434	0.210658	0.373671	0.443486	0.635228	0.766785	0.880003	0.863419	0.8125	0.799559	0.738527	0.688319	0.230438	0.272116	0.3101	0.339803
Q96JG6;Q96JG6-3;Q96JG6-2	Coiled-coil domain-containing protein 132	CCDC132	202	4	208	0	0	0	0	0	0	0	0	0	0	0	0	0	0	0	0	0	0	0	0	0	0	0	0	0	0	0	0	0	0	0	0	0	0	0	0	0	0	0	0	0	0	0	0.0535859
Q9H6E4	Coiled-coil domain-containing protein 134	CCDC134	208	32	228	0	0	0	0	0	0	0	0	0	0	0	0	0	0	0	0	0	0	0	0	0	0	0	0	0	0	0	0	0	0.402236	0.807365	0.984068	0.809875	0.404745	0.228042	0	0	0	0	0	0	0	0	0
O60826;REV__Q8N543-2	Coiled-coil domain-containing protein 22	CCDC22	228	3	24	0	0	0	0	0	0	0	0	0	0	0	0	0.00168109	0.00913641	0.0703179	0.350601	0.76762	1	0.809827	0.403191	0.112946	0.0211553	0.00331627	0	0	0	0	0	0	0	0	0	0	0	0	0	0	0	0	0	0.209863	0.268269	0.381002	0.519078
Q86WR0;Q86WR0-2	Coiled-coil domain-containing protein 25	CCDC25	295	28	119	0	0	0	0	0	0	0	0	0	0	0	0	0	0	0	0	0	0	0	0	0	0	0	0	0	0.00354642	0.0714148	0.644302	0.93779	0.965056	0.42227	0.125236	0.0301019	0	0	0	0	0	0	0	0.206247	0.279514	0.328785	0.385545
Q96MW1;Q96MW1-2	Coiled-coil domain-containing protein 43	CCDC43	320	19	293	0	0	0	0	0	0	0	0	0	0	0	0	0	0	0	0	0	0	0	0	0	0	0.0237317	0.0910573	0.507757	0.882728	1	0.620774	0.222071	0.0374736	0	0	0	0	0	0	0	0	0	0	0.25341	0.239663	0.158091	0.169415
Q96A33;Q96A33-2	Coiled-coil domain-containing protein 47	CCDC47	32	5	284	1	0.914543	0.802017	0.429508	0.215886	0.116369	0.0478365	0.0158103	0.00399755	0.00222766	0	0	0	0	0	0	0	0	0	0	0	0	0	0	0	0	0	0	0	0	0	0	0	0	0	0	0	0	0	0	0.0889646	0.0944806	0.115602	0.128929
Q8IVM0;Q8IVM0-2	Coiled-coil domain-containing protein 50	CCDC50	129	4	7	0	0	0	0	0	0	0	0	0	0	0	0	0	0	0	0	0	0	0	0	0	0	0	0	0	0	0	0	0	0	0	0	0	0	0	0	0	0	0	0	0.460052	0.410075	0.435277	0.537946
Q96ER9;Q96ER9-2	Coiled-coil domain-containing protein 51	CCDC51	136	4	319	0	0	0	0	0	0	0	0	0	0	0	0	0	0	0	0	0	0	0	0	0	0	0	0	0	0	0	0	0	0	0	0	0	0	0	0	0	0	0	0	0	0	0	0
Q4VC31	Coiled-coil domain-containing protein 58	CCDC58	253	32	210	0	0	0	0	0	0	0	0	0	0	0	0	0	0	0	0	0	0	0	0	0	0	0	0	0	0	0	0.00655617	0.0726645	0.419743	0.906684	0.954047	0.663643	0.179382	0.0659108	0.00923607	0	0	0	0	0	0	0	0
Q16204	Coiled-coil domain-containing protein 6	CCDC6	127	62	7	0	0	0	0	0	0	0	0	0	0.0024852	0.0146018	0.0457511	0.122287	0.224487	0.373289	0.591015	0.704804	0.812942	0.961998	0.929986	0.697468	0.275073	0.0931882	0.0411148	0.0177065	0.0034972	0	0	0	0	0	0	0	0	0	0	0	0	0	0	0.532413	0.547615	0.647307	0.670512
Q14781;Q14781-2	Chromobox protein homolog 2	CBX2	98	4	127	0	0	0	0	0	0	0	0	0	0	0	0	0	0	0	0	0	0	0	0	0	0	0	0	0	0	0	0	0	0	0	0	0	0	0	0	0	0	0	0	0.627539	0.656332	0.620603	0.618575
Q9H6F5;Q9H6F5-2	Coiled-coil domain-containing protein 86	CCDC86	330	4	107	0	0	0	0	0	0	0	0	0	0	0	0	0	0	0	0	0	0	0	0	0	0	0	0	0	0	0	0	0	0	0	0	0	0	0	0	0	0	0	0	1	0.888458	0.741293	0.583932
Q9Y3X0	Coiled-coil domain-containing protein 9	CCDC9	46	4	183	0	0	0	0	0	0	0	0	0	0	0	0	0	0	0	0	0	0	0	0	0	0	0	0	0	0	0	0	0	0	0	0	0	0	0	0	0	0	0	0	0	0	0.112296	0.245219
Q9GZT6;Q9GZT6-2;Q9GZT6-3	Coiled-coil domain-containing protein 90B, mitochondrial	CCDC90B	639	4	569	0	0	0	0	0	0	0	0	0	0	0	0	0	0	0	0	0	0	0	0	0	0	0	0	0	0	0	0	0	0	0	0	0	0	0	0	0	0	0	0	0	0	0	0
Q7Z6B0;Q7Z6B0-2;Q7Z6B0-3	Coiled-coil domain-containing protein 91	CCDC91	202	4	446	0	0	0	0	0	0	0	0	0	0	0	0	0	0	0	0	0	0	0	0	0	0	0	0	0	0	0	0	0	0	0	0	0	0	0	0	0	0	0	0	0.146657	0.0977714	0.125148	0.204574
Q567U6	Coiled-coil domain-containing protein 93	CCDC93	228	44	131	0	0	0	0	0	0	0	0	0	0	0	0	0.00568269	0.0198546	0.14964	0.479643	0.856298	0.985169	0.725696	0.334869	0.0762125	0	0	0	0	0	0	0	0	0	0	0	0	0	0	0	0	0	0	0	0.145114	0.192643	0.274801	0.495896
Q9BW85	Coiled-coil domain-containing protein 94	CCDC94	232	21	23	0	0	0	0	0	0	0	0	0	0	0	0	0	0	0	0	0	0	0	0	0	0.0316927	0.187239	0.574136	0.935395	0.992163	0.626895	0.233944	0.0216291	0	0	0	0	0	0	0	0	0	0	0	0.659379	0.646686	0.641067	0.528239
Q96F63	Coiled-coil domain-containing protein 97	CCDC97	13	8	12	0	0	0	0	0	0	0	0.299999	0.781338	1	0.855934	0.387052	0.183496	0.0275634	0.0151052	0	0	0	0	0	0	0	0	0	0	0	0	0	0	0	0	0	0	0	0	0	0	0	0	0	0	0	0	0
Q9Y6H1;Q5T1J5	Coiled-coil-helix-coiled-coil-helix domain-containing protein 2, mitochondrial;Putative coiled-coil-helix-coiled-coil-helix domain-containing protein CHCHD2P9, mitochondrial	CHCHD2;CHCHD2P9	699	46	26	0.0950093	0.0923668	0.0777592	0.0370702	0.00804296	0	0	0	0	0	0	0	0	0	0	0	0.00384855	0.0141064	0.189608	0.484664	0.799605	0.719829	0.445845	0.182012	0.153115	0.180416	0.200778	0.335624	0.506137	0.719011	0.762422	0.900293	0.883929	0.979389	0.667916	0.422318	0.0817728	0.0646907	0.0320513	0.0480769	0	0	0	0.00377456
Q9NX63	Coiled-coil-helix-coiled-coil-helix domain-containing protein 3, mitochondrial	CHCHD3	9	2	9	1	0.812291	0.609294	0.192986	0.0473618	0	0	0	0	0	0	0	0.0110182	0.0110182	0.0110182	0	0	0	0	0	0	0	0	0	0	0	0	0	0	0	0	0	0	0	0	0	0	0	0	0	0.00609716	0.00406478	0.00758401	0.0282798
Q9BRQ6	Coiled-coil-helix-coiled-coil-helix domain-containing protein 6, mitochondrial	CHCHD6	304	4	9	0	0	0	0	0	0	0	0	0	0	0	0	0	0	0	0	0	0	0	0	0	0	0	0	0	0	0	0	0	0	0	0	0	0	0	0	0	0	0	0	0	0	0	0.00547488
P38432	Coilin	COIL	181	64	89	0.193643	0.198281	0.221131	0.092036	0.0228506	0	0	0	0	0	0	0	0	0	0	0	0	0	0	0	0	0	0	0	0	0	0.0223317	0.159884	0.500923	0.648852	0.803574	0.554452	0.468517	0.176243	0.0843256	0	0.158203	0.158203	0.158203	0	0.807395	0.924128	1	0.896938
Q9Y534	Cold shock domain-containing protein C2	CSDC2	16	4	139	0	0	0	0	0	0	0	0	0	0	0	0	0	0	0	0	0	0	0	0	0	0	0	0	0	0	0	0	0	0	0	0	0	0	0	0	0	0	0	0	0.11795	0.144942	0.0968657	0.0968657
O75534;O75534-4	Cold shock domain-containing protein E1	CSDE1	269	6	122	0.00948371	0.00739251	0.00288172	0.00150678	0.000622681	0.00141887	0.00388078	0.00485285	0.00712978	0.00781367	0.0121248	0.0178046	0.0254515	0.0341643	0.0415909	0.0591546	0.104667	0.203271	0.476389	0.850408	1	0.781534	0.372953	0.120575	0.0466477	0.0276194	0.0192333	0.0110121	0.00490756	0.00129646	0	0.00375291	0.0109483	0.015972	0.0171807	0.0169703	0.0152885	0.0141776	0.0120898	0.0131218	0.397978	0.470107	0.557323	0.705567
Q14011;Q14011-2;Q14011-3	Cold-inducible RNA-binding protein	CIRBP	413	142	207	0.0240573	0.0160382	0.00964361	0.0429506	0.082881	0.123878	0.143205	0.15273	0.139605	0.112512	0.0856664	0.0695742	0.0589956	0.0495058	0.0399594	0.0363986	0.030382	0.0325603	0.0324162	0.0323678	0.0254673	0.0191118	0.012057	0.00650148	0	0.037668	0.0634982	0.0872625	0.0791243	0.10199	0.264787	0.599094	0.864438	1	0.808319	0.612818	0.429647	0.485427	0.537022	0.597106	0.862976	0.847077	0.770762	0.611661
P02452;CON__Q862S4	Collagen alpha-1(I) chain	COL1A1	328	94	306	0.259505	0.411604	0.615879	0.666667	0.552131	0.393993	0.333333	0.209269	0.0902298	0.151256	0.29381	0.411651	0.331332	0.188778	0.0709369	0	0	0	0	0	0	0	0	0	0	0	0	0	0	0	0	0	0	0	0	0	0	0	0	0	0.082604	0.0736537	0.0524186	0.0444369
P02462;P02462-2;P29400;P29400-2	Collagen alpha-1(IV) chain;Arresten	COL4A1	59	45	12	0	0	0	0	0	0	0	0	0	0	0.666667	0.666667	0.666667	0	0	0	0	0	0	0	0	0	0	0	0	0	0	0	0	0	0	0	0	0	0	0	0	0	0	0	0	0	0	0
Q9HC52	Chromobox protein homolog 8	CBX8	51	4	43	0	0	0	0	0	0	0	0	0	0	0	0	0	0	0	0	0	0	0	0	0	0	0	0	0	0	0	0	0	0	0	0	0	0	0	0	0	0	0	0	0.881692	0.929094	0.921633	0.917759
P12109	Collagen alpha-1(VI) chain	COL6A1	374	4	363	0	0	0	0	0	0	0	0	0	0	0	0	0	0	0	0	0	0	0	0	0	0	0	0	0	0	0	0	0	0	0	0	0	0	0	0	0	0	0	0	0	0.0200769	0.0443459	0.0807234
Q99715;Q99715-4;Q99715-2	Collagen alpha-1(XII) chain	COL12A1	672	8	185	0	0.0551639	0.090182	0.090182	0.0350181	0.0438547	0.0968665	0.221808	0.690761	1	0.943473	0.430666	0.0684154	0	0	0	0	0	0	0	0	0	0	0	0	0	0	0	0	0	0	0	0	0	0	0	0	0	0	0	0.168938	0.132935	0.193956	0.176873
P08572	Collagen alpha-2(IV) chain;Canstatin	COL4A2	363	4	306	0	0	0	0	0	0	0	0	0	0	0	0	0	0	0	0	0	0	0	0	0	0	0	0	0	0	0	0	0	0	0	0	0	0	0	0	0	0	0	0	0	0.0161798	0.0333862	0.0496017
P12110;P12110-3;P12110-2	Collagen alpha-2(VI) chain	COL6A2	81	4	288	0	0	0	0	0	0	0	0	0	0	0	0	0	0	0	0	0	0	0	0	0	0	0	0	0	0	0	0	0	0	0	0	0	0	0	0	0	0	0	0	0	0	0	0.0203661
Q9Y5P4;Q9Y5P4-2;Q9Y5P4-3	Collagen type IV alpha-3-binding protein	COL4A3BP	14	6	213	0	0	0	0	0	0	0	0	0	0	0	0	0	0	0	0	0	0.110002	0.62834	1	0.925458	0.40712	0.03546	0	0	0	0	0	0	0	0	0	0	0	0	0	0	0	0	0	0	0	0	0
Q8N668;Q8N668-2	COMM domain-containing protein 1	COMMD1	652	188	12	0	0	0	0	0	0	0	0	0	0	0	0	0	0	0.112744	0.389011	0.799163	0.972298	0.766157	0.386433	0.114924	0.0447978	0.0143702	0.039218	0.503655	0.76107	0.721852	0.257415	0	0	0	0	0	0	0	0	0	0	0	0	0	0	0	0
Q9Y6G5	COMM domain-containing protein 10	COMMD10	644	3	568	0	0	0	0	0	0	0	0	0	0	0	0	0	0	0.0617976	0.353595	0.743379	1	0.765015	0.388467	0.070049	0.0132369	0	0	0	0	0	0	0	0	0	0	0	0	0	0	0	0	0	0	0.0395682	0.0861339	0.11337	0.192311
Q86X83;Q86X83-2	COMM domain-containing protein 2	COMMD2	404	3	139	0	0	0	0	0	0	0	0	0	0	0	0	0.0107178	0.0310327	0.149486	0.375068	0.782576	1	0.930692	0.518932	0.183055	0.0160628	0	0	0	0.0788635	0.226428	0.226428	0.147565	0	0	0	0	0	0	0	0	0	0	0	0.039882	0.0658572	0.106805	0.12071
Q9UBI1	COMM domain-containing protein 3	COMMD3	426	3	74	0	0	0	0	0	0	0	0	0	0	0	0	0	0	0.145201	0.391919	0.826024	1	0.85086	0.441871	0.122694	0.0251155	0	0	0	0.11333	0.175412	0.175412	0.0620819	0	0	0	0	0	0	0	0	0	0	0	0.0115627	0.0321903	0.0244818	0.0780117
Q9H0A8;Q9H0A8-3;Q9H0A8-2	COMM domain-containing protein 4	COMMD4	664	188	447	0	0	0	0	0	0	0	0	0	0	0	0	0.0112455	0.0238153	0.0700251	0.291	0.605083	0.849643	0.743144	0.461382	0.196061	0.079927	0.0487332	0.108169	0.52002	0.877945	0.881378	0.48147	0.119887	0.0315686	0.010039	0	0	0	0	0	0	0	0	0	0.198041	0.21972	0.22922	0.275598
Q9GZQ3	COMM domain-containing protein 5	COMMD5	4	4	164	0	0	0	0	0	0	0	0	0	0	0	0	0	0	0	0	0	0	0	0	0	0	0	0	0	0	0	0	0	0	0	0	0	0	0	0	0	0	0	0	0	0	0	0
Q7Z4G1;Q7Z4G1-2	COMM domain-containing protein 6	COMMD6	4	4	26	0	0	0	0	0	0	0	0	0	0	0	0	0	0	0	0	0	0	0	0	0	0	0	0	0	0	0	0	0	0	0	0	0	0	0	0	0	0	0	0	0	0	0	0
Q86VX2;Q86VX2-2	COMM domain-containing protein 7	COMMD7	644	3	447	0	0	0	0	0	0	0	0	0	0	0	0	0.0084901	0.0084901	0.128986	0.377113	0.755583	1	0.850399	0.521322	0.15641	0.0493932	0	0	0	0	0	0	0	0	0	0	0	0	0	0	0	0	0	0	0.227742	0.285129	0.361358	0.342242
Q9NX08	COMM domain-containing protein 8	COMMD8	652	188	17	0	0	0	0	0	0	0	0	0	0	0	0	0	0.0275259	0.177827	0.445459	0.796197	0.941488	0.774424	0.455815	0.183022	0.109972	0.0717264	0.106422	0.608622	0.64474	0.676397	0.221069	0.314628	0.312724	0.293062	0.141977	0.0547288	0	0	0	0	0	0	0	0.131704	0.11203	0.139187	0.210437
Q9P000;Q9P000-2	COMM domain-containing protein 9	COMMD9	16	4	139	0	0	0	0	0	0	0	0	0	0	0	0	0	0	0	0	0	0	0	0	0	0	0	0	0	0	0	0	0	0	0	0	0	0	0	0	0	0	0	0	0.0980445	0.126247	0.185346	0.199954
Q07021	Complement component 1 Q subcomponent-binding protein, mitochondrial	C1QBP	446	36	181	0.18885	0.152868	0.0744456	0.0365244	0.0153147	0.0162492	0.0132565	0.0143896	0.0148714	0.0199869	0.0195067	0.0215073	0.0252989	0.0364166	0.0493877	0.0793968	0.134766	0.260862	0.501465	0.771571	0.950113	0.917176	0.724906	0.473235	0.275986	0.162495	0.104605	0.0618953	0.0321041	0.0321647	0.0378629	0.0561673	0.0907188	0.14302	0.149237	0.121007	0.0849794	0.0715859	0.0796526	0.0744318	0	0	0	0.00130076
Q9Y232-2;Q9Y232;Q9Y232-4;Q9Y232-3	Chromodomain Y-like protein	CDYL	98	4	67	0	0	0	0	0	0	0	0	0	0	0	0	0	0	0	0	0	0	0	0	0	0	0	0	0	0	0	0	0	0	0	0	0	0	0	0	0	0	0	0	0.432406	0.516289	0.557684	0.644269
Q5U5X0	Complex III assembly factor LYRM7	LYRM7	4	4	164	0	0	0	0	0	0	0	0	0	0	0	0	0	0	0	0	0	0	0	0	0	0	0	0	0	0	0	0	0	0	0	0	0	0	0	0	0	0	0	0	0	0	0	0
Q15021	Condensin complex subunit 1	NCAPD2	145	29	24	0.00271491	0.00614096	0.0112754	0.0139347	0.0149525	0.0121425	0.0120168	0.0239548	0.179964	0.655152	1	0.933794	0.47561	0.121707	0.0404533	0.0353113	0.0364847	0.0341398	0.0280656	0.020887	0.0119847	0.00229482	6.7574e-05	0	0	0	0	0	0	0	0	0	0	0	0	0	0	0	0	0	0.280254	0.34475	0.418962	0.537057
Q15003;Q15003-2	Condensin complex subunit 2	NCAPH	145	29	24	0.00184601	0.00156672	0.00198403	0.00113399	0.00125063	0.00338992	0.0067254	0.0239945	0.185427	0.699674	1	0.920795	0.419988	0.109159	0.0305352	0.0234826	0.0209924	0.0187261	0.0210364	0.0166853	0.0127907	0.00037697	0	0	0	0	0	0	0	0.00311621	0.00311621	0.00546471	0.00458156	0.00458156	0.00223307	0	0	0	0	0	0.33392	0.366922	0.44454	0.551352
Q9BPX3	Condensin complex subunit 3	NCAPG	145	29	24	0.00758989	0.00809847	0.00700955	0.00635802	0.00420985	0.0040031	0.00829542	0.0287674	0.17923	0.655421	1	0.939239	0.473788	0.115163	0.0338727	0.0376682	0.0386011	0.0306237	0.0105488	0.00229996	0.000173037	0	0	0	0	0	0	0	0	0	0	0	0	0	0	0	0	0	0	0	0.286871	0.325202	0.409919	0.523364
P42695	Condensin-2 complex subunit D3	NCAPD3	28	4	23	0	0	0	0	0	0	0	0	0	0	0	0	0	0	0	0	0	0	0	0	0	0	0	0	0	0	0	0	0	0	0	0	0	0	0	0	0	0	0	0	0.503381	0.456208	0.546266	0.510826
Q86XI2;Q86XI2-2	Condensin-2 complex subunit G2	NCAPG2	98	4	127	0	0	0	0	0	0	0	0	0	0	0	0	0	0	0	0	0	0	0	0	0	0	0	0	0	0	0	0	0	0	0	0	0	0	0	0	0	0	0	0	0.587146	0.606472	0.614604	0.63651
Q6IBW4;Q6IBW4-4;Q6IBW4-2;Q6IBW4-5	Condensin-2 complex subunit H2	NCAPH2	78	94	12	0	0	0.205703	0.460043	0.666667	0.522629	0.26829	0.0616661	0	0	0	0	0	0	0	0	0	0	0	0	0	0	0	0	0	0	0	0	0	0	0	0	0	0	0	0	0	0	0	0	0	0	0	0
Q8WTW3	Conserved oligomeric Golgi complex subunit 1	COG1	46	4	183	0	0	0	0	0	0	0	0	0	0	0	0	0	0	0	0	0	0	0	0	0	0	0	0	0	0	0	0	0	0	0	0	0	0	0	0	0	0	0	0	0.13019	0.1994	0.23711	0.528288
Q14746;Q14746-2	Conserved oligomeric Golgi complex subunit 2	COG2	13	8	12	0	0.0421942	0.0900546	0.121981	0.0797865	0.0616544	0.0638941	0.26699	0.68428	0.982999	0.939939	0.492921	0.160036	0	0	0	0	0	0	0	0	0	0	0	0	0	0	0	0	0	0	0	0	0	0	0	0	0	0	0	0	0	0	0
Q96JB2;Q96JB2-2	Conserved oligomeric Golgi complex subunit 3	COG3	13	8	12	0	0	0	0	0	0	0.0127708	0.161386	0.628152	1	0.960729	0.493964	0.132361	0.045579	0.045579	0.022562	0	0	0	0	0	0	0	0	0	0	0	0	0	0	0	0	0	0	0	0	0	0	0	0	0.286288	0.190859	0.190859	0.114552
Q9H9E3;Q9H9E3-3;Q9H9E3-2	Conserved oligomeric Golgi complex subunit 4	COG4	599	8	589	0	0	0	0	0	0	0	0.0568055	0.45707	0.666667	0.647224	0.269596	0.0599989	0.0226362	0	0	0	0	0	0	0	0	0	0	0	0	0	0	0	0	0	0	0	0	0	0	0	0	0	0	0.660074	0.607879	0.680941	0.635264
Q9UP83;Q9UP83-2;Q9UP83-3	Conserved oligomeric Golgi complex subunit 5	COG5	101	4	274	0	0	0	0	0	0	0	0	0	0	0	0	0	0	0	0	0	0	0	0	0	0	0	0	0	0	0	0	0	0	0	0	0	0	0	0	0	0	0	0	0.363688	0.353185	0.262266	0.304234
Q9Y2V7;Q9Y2V7-2;Q9Y2V7-4	Conserved oligomeric Golgi complex subunit 6	COG6	46	4	599	0	0	0	0	0	0	0	0	0	0	0	0	0	0	0	0	0	0	0	0	0	0	0	0	0	0	0	0	0	0	0	0	0	0	0	0	0	0	0	0	0.466476	0.395307	0.273036	0.364792
P83436	Conserved oligomeric Golgi complex subunit 7	COG7	101	4	502	0	0	0	0	0	0	0	0	0	0	0	0	0	0	0	0	0	0	0	0	0	0	0	0	0	0	0	0	0	0	0	0	0	0	0	0	0	0	0	0	0.521851	0.540521	0.579498	0.559848
Q96MW5	Conserved oligomeric Golgi complex subunit 8	COG8	13	8	12	0	0	0	0	0	0	0	0	0.136636	0.666667	0.666667	0.53003	0	0	0	0	0	0	0	0	0	0	0	0	0	0	0	0	0	0	0	0	0	0	0	0	0	0	0	0	0	0	0	0
Q9NZB2;Q9NZB2-6;Q9NZB2-4;Q9NZB2-5;Q9NZB2-2;Q5T035	Constitutive coactivator of PPAR-gamma-like protein 1	FAM120A	570	77	32	0.113183	0.265717	0.477435	0.625102	0.665676	0.679451	0.716963	0.809071	0.789589	0.734413	0.499542	0.3196	0.175269	0.0936521	0.0353532	0.00645599	0	0	0	0	0	0	0	0	0	0	0	0	0	0	0	0	0	0	0	0	0	0	0	0	0.166214	0.259521	0.390096	0.523778
O14646;O14646-2	Chromodomain-helicase-DNA-binding protein 1	CHD1	98	4	89	0	0	0	0	0	0	0	0	0	0	0	0	0	0	0	0	0	0	0	0	0	0	0	0	0	0	0	0	0	0	0	0	0	0	0	0	0	0	0	0	0.971319	0.971183	1	0.863626
Q9NQ92	Coordinator of PRMT5 and differentiation stimulator	COPRS	27	14	12	0	0	0	0	0	0	0	0	0	0	0	0	0	0	0	0	0	0	0	0	0.0423541	0.0962993	0.174255	0.51459	0.612721	0.572311	0.189621	0.0375444	0	0	0	0	0	0	0	0	0	0	0	0	0	0	0	0
Q13098-5;Q13098-7;Q13098;Q13098-6	COP9 signalosome complex subunit 1	GPS1	209	44	283	0	0	0	0	0	0	0	0	0	0	0	0.000877306	0.012439	0.0582843	0.185439	0.500387	0.874123	1	0.715614	0.305472	0.0783399	0.147511	0.248123	0.259256	0.147961	0.0379104	0	0	0	0	0	0	0	0	0	0	0	0	0	0	0.549019	0.547122	0.621027	0.698738
P61201	COP9 signalosome complex subunit 2	COPS2	557	44	31	0	0	0	0	0	0	0	0	0.00052201	0.00052201	0.00052201	0.00209995	0.0118467	0.0430457	0.163162	0.449693	0.854065	1	0.764748	0.334504	0.0675859	0.00725626	0.00192802	0.00069556	0	0	0	0	0	0	0	0	0	0	0	0	0	0	0	0	0.377417	0.415156	0.44878	0.413934
Q9UNS2;Q9UNS2-2	COP9 signalosome complex subunit 3	COPS3	557	44	407	0.00676511	0.00451007	0.00198854	0	0	0	0	0	0	0	0.000709977	0.00359712	0.0154097	0.0463362	0.150322	0.419973	0.837254	1	0.785404	0.357575	0.114143	0.128039	0.172554	0.154101	0.0733375	0.0077347	0	0	0	0	0	0	0	0	0	0	0	0	0	0	0.102055	0.104109	0.138599	0.182345
Q9BT78;Q9BT78-2	COP9 signalosome complex subunit 4	COPS4	75	44	280	0	0	0	0	0	0	0	0	0	0	0	0.0012019	0.0119323	0.0509006	0.214083	0.527569	0.905884	1	0.756033	0.344727	0.0878705	0.00877833	0.00280071	0.00115665	0	0	0	0	0	0	0	0	0	0	0	0	0	0	0	0	0.100803	0.112554	0.121911	0.129199
Q92905	COP9 signalosome complex subunit 5	COPS5	557	44	101	0	0	0	0	0	0	0	0	0	0	0	0.00458642	0.0139068	0.0435192	0.135173	0.404106	0.825754	1	0.765268	0.317281	0.046795	0.00327228	0	0	0	0	0	0.00707525	0.0158526	0.0158526	0.00877735	0	0	0	0	0	0	0	0	0	0.158897	0.164808	0.173208	0.181573
Q7L5N1	COP9 signalosome complex subunit 6	COPS6	557	44	429	0	0	0	0	0	0	0	0	0	0	0	0.00120144	0.0132971	0.0580277	0.167105	0.449652	0.837016	0.998112	0.74191	0.311056	0.0396813	0.00124062	0	0	0	0	0	0	0	0	0	0	0	0	0	0	0	0	0	0	0.131443	0.137793	0.176853	0.200499
Q9UBW8	COP9 signalosome complex subunit 7a	COPS7A	557	44	429	0	0	0	0	0	0	0	0	0	0	0	0	0.0114652	0.0469942	0.168614	0.496709	0.814278	1	0.73248	0.38736	0.0800181	0.0114403	0.00346247	0.00346247	0	0	0	0	0	0	0	0	0	0	0	0	0	0	0	0	0.254521	0.241477	0.260241	0.245144
Q9H9Q2;Q9H9Q2-3;Q9H9Q2-2	COP9 signalosome complex subunit 7b	COPS7B	557	44	316	0	0	0	0	0	0	0.00232381	0.00232381	0.00232381	0	0	0.00215117	0.0136514	0.0583017	0.189988	0.482349	0.906293	1	0.751584	0.289801	0.0648082	0.00936308	0.00255217	0	0	0	0	0	0	0	0	0	0	0	0	0	0	0	0	0	0.0500828	0.0494753	0.0637796	0.0830998
Q99627;Q99627-2	COP9 signalosome complex subunit 8	COPS8	404	44	163	0	0	0	0	0	0	0	0	0	0	0	0.00554383	0.019726	0.0578132	0.188357	0.48653	0.877662	1	0.779533	0.391338	0.181091	0.223737	0.316161	0.273696	0.139163	0.00571487	0	0	0	0	0	0	0	0	0	0	0	0	0	0	0	0	0	0.00278399
Q99829	Copine-1	CPNE1	58	4	214	0	0	0	0	0	0	0	0	0	0	0	0	0	0	0	0	0	0	0	0	0	0	0	0	0	0	0	0	0	0	0	0	0	0	0	0	0	0	0	0	0.312798	0.315503	0.305065	0.330138
Q96FN4;Q96FN4-2	Copine-2	CPNE2	30	4	577	0	0	0	0	0	0	0	0	0	0	0	0	0	0	0	0	0	0	0	0	0	0	0	0	0	0	0	0.118637	0.247177	0.333333	0.214696	0.0861566	0	0	0	0	0	0	0	0	0.416028	0.363151	0.442868	0.413827
O75131	Copine-3	CPNE3	240	10	214	0	0	0	0	0	0	0	0	0	0	0	0	0	0	0	0	0	0	0	0	0	0	0	0	0.00663243	0.039882	0.405735	0.8658	1	0.655191	0.197542	0.0366239	0.0200183	0.0139039	0.00737289	0.00293485	0	0	0	0	0.309937	0.325297	0.337753	0.361486
O14618	Copper chaperone for superoxide dismutase	CCS	96	41	85	0	0	0	0	0	0	0	0	0	0	0	0	0	0	0	0	0	0	0	0	0	0	0	0	0	0	0	0.159109	0.666667	0.666667	0.507557	0	0	0	0	0	0	0	0	0	0	0	0	0
Q9NTM9	Copper homeostasis protein cutC homolog	CUTC	14	39	12	0	0	0	0	0	0	0	0	0	0	0	0	0	0	0	0	0	0.0570315	0.181227	0.637514	0.666667	0.542471	0.0861839	0	0	0	0	0	0	0	0	0	0	0	0	0	0	0	0	0	0	0	0	0
O00244	Copper transport protein ATOX1	ATOX1	50	26	42	0	0	0	0	0	0	0	0	0	0	0	0	0	0	0	0	0	0	0	0	0	0	0	0	0	0	0	0	0.00020171	0.00945098	0.0493499	0.335488	0.903432	0.979889	0.701457	0.124784	0.00872501	0.000817679	0.000295534	0	0.207157	0.192202	0.163123	0.137699
P36551;P36551-2	Coproporphyrinogen-III oxidase, mitochondrial	CPOX	333	61	235	0	0	0	0	0	0	0	0	0	0	0	0	0	0	0	0	0	0	0	0	0	0	0.00205097	0.0209135	0.261656	0.713569	1	0.800707	0.353754	0.0508796	0.00942959	0.00241884	0	0	0	0	0	0	0	0	0	0	0	0
O75367;O75367-3;O75367-2	Core histone macro-H2A.1	H2AFY	256	88	226	1	0.763031	0.507305	0.286536	0.342905	0.471377	0.55168	0.497108	0.453511	0.290305	0.222487	0.0789726	0.0497505	0.0194083	0.0023964	0	0	0	0	0	0	0	0	0	0	0	0	0	0	0	0	0	0	0	0	0	0	0	0	0	0.842038	0.9069	0.976764	0.993045
O14647;O14647-2;O14647-3	Chromodomain-helicase-DNA-binding protein 2	CHD2	98	4	90	0	0	0	0	0	0	0	0	0	0	0	0	0	0	0	0	0	0	0	0	0	0	0	0	0	0	0	0	0	0	0	0	0	0	0	0	0	0	0	0	0.966141	0.906695	0.660744	0.46408
Q13951-2	Core-binding factor subunit beta	CBFB	112	28	526	0	0	0	0	0	0	0	0	0	0	0	0	0	0	0	0	0	0	0	0	0	0	0	0.00575417	0.0099949	0.0204872	0.0522501	0.384075	0.820342	1	0.795161	0.395748	0.231	0.155031	0.107684	0.0552577	0	0	0	0	0.923486	0.909147	0.755561	0.663897
Q9HCK8;Q9HCK8-2	Chromodomain-helicase-DNA-binding protein 8	CHD8	51	4	43	0	0	0	0	0	0	0	0	0	0	0	0	0	0	0	0	0	0	0	0	0	0	0	0	0	0	0	0	0	0	0	0	0	0	0	0	0	0	0	0	1	0.94708	0.860105	0.832428
Q9BR76;A9Z1Z3-3;A9Z1Z3	Coronin-1B	CORO1B	264	47	184	0	0	0	0	0	0	0	0	0	0	0	0	0	0	0	0	0.00696241	0.0216342	0.160803	0.571783	0.955622	0.871668	0.469121	0.0706107	0.0153956	0	0	0	0	0	0	0	0	0	0	0	0	0	0	0	0.247352	0.286704	0.340603	0.394012
Q9ULV4;Q9ULV4-2;Q9ULV4-3	Coronin-1C	CORO1C	264	54	176	0.0445047	0.0296698	0.0137692	0	0	0	0	0	0	0	0	0	0	0	0	0	0.00372337	0.0337307	0.126423	0.519717	0.90097	0.996695	0.701836	0.320307	0.131889	0.0768108	0.121185	0.176813	0.1507	0.0765948	0.0209659	0	0	0	0	0	0	0	0	0	0.26764	0.291674	0.341879	0.378796
P57737-3;P57737;P57737-4;P57737-2;Q9Y3D7	Coronin-7	CORO7	133	73	412	0.178724	0.208455	0.213483	0.138656	0.0493509	0.00447908	0	0	0	0	0	0	0	0	0	0	0	0	0.0115503	0.0325261	0.107139	0.377866	0.908234	1	0.737563	0.208047	0.0416677	0.0218275	0	0	0	0	0	0	0	0	0	0	0	0	0.317417	0.308212	0.313143	0.33527
Q9P1F3	Costars family protein ABRACL	ABRACL	115	26	12	0	0	0	0	0	0	0	0	0	0	0	0	0	0	0	0	0	0	0	0	0	0	0	0	0	0	0	0	0	0.00702769	0.0551474	0.620527	0.90548	1	0.434621	0.14264	0	0	0	0	0	0	0	0
P78310;P78310-7;P78310-2;P78310-6	Coxsackievirus and adenovirus receptor	CXADR	147	15	135	0	0.333333	0.333333	0.333333	0	0	0	0	0	0	0	0	0	0	0	0	0	0	0	0	0	0	0	0	0	0	0	0	0	0	0	0	0	0	0	0	0	0	0	0	0.0569405	0.05587	0.0537891	0.0593632
P0CG12	Chromosome transmission fidelity protein 8 homolog isoform 2	CHTF8	365	4	353	0	0	0	0	0	0	0	0	0	0	0	0	0	0	0	0	0	0	0	0	0	0	0	0	0	0	0	0	0	0	0	0	0	0	0	0	0	0	0	0	0.186037	0.169184	0.1183	0.0451597
Q9UEE9;Q9UEE9-2	Craniofacial development protein 1	CFDP1	577	49	189	0	0	0	0	0	0	0	0	0	0	0	0	0	0	0	0	0	0	0	0	0	0	0	0	0	0	0	0	0	0.0463498	0.549644	0.666667	0.620317	0.117023	0	0	0	0	0	0	0.971853	0.978612	0.954523	0.901631
P12277;P06732	Creatine kinase B-type	CKB	36	19	84	0.00932468	0.00621646	0	0	0	0	0	0	0	0	0	0	0	0	0	0	0	0	0	0.00315794	0.016255	0.0458653	0.0950116	0.297672	0.789287	1	0.839468	0.32149	0.060367	0.0051421	0.00189419	0	0	0	0	0	0	0	0	0	0.455035	0.458615	0.490989	0.534149
Q92793;Q92793-2	CREB-binding protein	CREBBP	51	4	89	0	0	0	0	0	0	0	0	0	0	0	0	0	0	0	0	0	0	0	0	0	0	0	0	0	0	0	0	0	0	0	0	0	0	0	0	0	0	0	0	0.963283	0.971328	0.878579	0.824532
P46109	Crk-like protein	CRKL	254	28	304	0	0	0	0	0	0	0	0	0	0	0	0	0	0	0	0	0	0	0	0	0	0	0	0	0.000805441	0.012627	0.121202	0.489115	0.888717	1	0.734472	0.386809	0.218111	0.171276	0.133407	0.102838	0.0464829	0.0205918	0.0057848	0.0086772	0.595133	0.601021	0.637338	0.613371
Q9BZJ0;Q9BZJ0-2;Q9BZJ0-3	Crooked neck-like protein 1	CRNKL1	604	175	89	0.0647326	0.245406	0.583127	0.818809	0.742634	0.579021	0.449306	0.323231	0.149122	0	0	0	0	0	0	0	0	0	0	0.132923	0.497913	0.788269	0.704478	0.339488	0.049131	0	0	0	0	0	0	0	0	0	0	0	0	0	0	0	1	0.939639	0.838561	0.67044
Q9HAW4;Q9HAW4-2;Q9HAW4-3	Claspin	CLSPN	28	4	23	0	0	0	0	0	0	0	0	0	0	0	0	0	0	0	0	0	0	0	0	0	0	0	0	0	0	0	0	0	0	0	0	0	0	0	0	0	0	0	0	0.666667	0.845944	0.532861	0.572968
Q05D32;Q05D32-2	CTD small phosphatase-like protein 2	CTDSPL2	98	4	231	0	0	0	0	0	0	0	0	0	0	0	0	0	0	0	0	0	0	0	0	0	0	0	0	0	0	0	0	0	0	0	0	0	0	0	0	0	0	0	0	0.574053	0.581582	0.631025	0.552398
Q13363;Q13363-2	C-terminal-binding protein 1	CTBP1	34	61	490	0	0	0	0	0	0	0	0	0	0	0	0	0	0	0	0	0	0	0	0	0	0	0.0196608	0.0465903	0.217524	0.621035	0.927852	0.919579	0.511953	0.194265	0.0316041	0.0160577	0	0	0	0	0	0	0	0	0.71925	0.752631	0.783938	0.747664
P56545-2;P56545	C-terminal-binding protein 2	CTBP2	418	21	490	0	0	0	0	0	0	0	0	0	0	0	0	0	0	0	0	0	0	0	0	0	0.02555	0.122654	0.496375	0.833956	0.992864	0.743729	0.516508	0.271571	0.169956	0.0700543	0.0982802	0.0753085	0.116351	0.107842	0.116304	0.0520494	0.0423718	0.0442273	0.0471467	0.756225	0.846619	0.923847	0.897324
P17812;P17812-2	CTP synthase 1	CTPS1	314	14	301	0.0292687	0.0206186	0.00419374	0.00110616	0	0	0	0	0	5.61323e-05	5.61323e-05	5.61323e-05	0	0	0	0	0	0	0.000244597	0.00424599	0.0182272	0.0541378	0.243635	0.762195	1	0.881797	0.400896	0.168308	0.119202	0.0882806	0.0683787	0.057443	0.056001	0.0693139	0.070664	0.0635102	0.0436858	0.0450438	0.0453296	0.0455555	0.177377	0.195727	0.236037	0.277369
Q9P2B4	CTTNBP2 N-terminal-like protein	CTTNBP2NL	193	72	24	0	0	0	0	0.0282387	0.127847	0.414975	0.855476	1	0.841749	0.42614	0.20049	0.0816734	0.0345872	0.0253661	0.0153061	0.00926237	0	0	0	0	0	0	0	0	0	0.0335295	0.0798799	0.121777	0.10498	0.0586291	0.0167321	0	0	0	0	0	0	0	0	0.229556	0.249053	0.306871	0.449049
Q9UBG0	C-type mannose receptor 2	MRC2	689	2	112	0.835952	0.650804	0.517878	0.251141	0.157639	0	0	0	0	0	0	0	0	0	0	0	0	0	0	0	0	0	0	0	0	0	0	0	0	0	0	0	0	0	0	0	0	0	0	0	0	0	0	0
Q9H467	CUE domain-containing protein 2	CUEDC2	27	19	12	0	0	0	0	0	0	0	0	0	0	0	0	0	0	0	0	0	0	0	0	0	0	0	0.0624767	0.577896	0.666667	0.60419	0.0887703	0	0	0	0	0	0	0	0	0	0	0	0	0	0	0	0
Q92879;Q92879-2;Q92879-3;Q92879-6;Q92879-4;Q92879-5	CUGBP Elav-like family member 1	CELF1	663	138	536	0	0	0	0.0804177	0.088992	0.113732	0.0811051	0.145147	0.145495	0.317442	0.42341	0.510753	0.387717	0.306105	0.271857	0.232096	0.2299	0.242666	0.443117	0.39961	0.339796	0.115814	0.118857	0.087723	0.0971507	0.115711	0.115711	0.124198	0.129659	0.417779	0.575464	0.635804	0.394142	0.185129	0.0464577	0	0	0	0	0	1	0.887204	0.686039	0.564811
Q13616	Cullin-1	CUL1	101	4	426	0	0	0	0	0	0	0	0	0	0	0	0	0	0	0	0	0	0	0	0	0	0	0	0	0	0	0	0	0	0	0	0	0	0	0	0	0	0	0	0	0.547766	0.593727	0.588739	0.536244
Q13617;Q13617-2	Cullin-2	CUL2	218	62	290	0	0	0	0	0	0	0	0.0040853	0.00544201	0.00751829	0.0119674	0.0263591	0.0624421	0.0950544	0.141385	0.306261	0.510123	0.691803	0.844885	0.953087	1	0.749419	0.407155	0.116483	0.0109471	0	0	0	0	0	0	0	0	0	0	0	0	0	0	0	0.638598	0.58653	0.669923	0.722205
Q13618;Q13618-2;Q13618-3	Cullin-3	CUL3	310	54	501	0	0	0	0	0	0	0	0	0	0	0	0	0	0	0	0.0274742	0.0511025	0.10404	0.168216	0.386313	0.86582	1	0.796857	0.266234	0.0404029	0.00182151	0	0	0	0	0	0	0	0	0	0	0	0	0	0	0.589954	0.640954	0.698448	0.76807
Q13619;Q13619-2	Cullin-4A	CUL4A	612	33	526	0.00302179	0.0162863	0.0206939	0.0347905	0.0318236	0.0340518	0.0317433	0.0448074	0.0531388	0.0480169	0.0578886	0.148886	0.264316	0.327113	0.42609	0.707504	0.930198	0.957936	0.732643	0.593881	0.496563	0.37394	0.19909	0.0637277	0.00611994	0	0	0	0	0	0	0	0	0	0	0	0	0	0	0	0.604793	0.701289	0.729436	0.760906
Q13620-1;Q13620;Q13620-3	Cullin-4B	CUL4B	218	172	390	0.0113064	0.00753761	0.00219587	0.00219587	0.00219587	0	0	0	0	0	0.0115355	0.0411327	0.143143	0.279745	0.55331	0.761809	0.772602	0.613421	0.528562	0.721684	0.930658	0.761422	0.412856	0.0599001	0.00348577	0	0	0	0	0	0	0	0	0	0	0	0	0	0	0	0.750684	0.742891	0.743662	0.72148
Q93034	Cullin-5	CUL5	513	47	47	0	0	0	0	0	0	0	0	0	0	0	0	0	0	0	0	0	0.0233231	0.114983	0.441836	0.929629	0.978145	0.661289	0.150174	0.00999711	0	0	0	0	0	0	0	0	0	0	0	0	0	0	0	0.729939	0.890564	0.789177	0.786534
Q14999;Q14999-2	Cullin-7	CUL7	46	4	449	0	0	0	0	0	0	0	0	0	0	0	0	0	0	0	0	0	0	0	0	0	0	0	0	0	0	0	0	0	0	0	0	0	0	0	0	0	0	0	0	0	0	0	0.126952
Q8IWT3;Q8IWT3-3	Cullin-9	CUL9	46	4	273	0	0	0	0	0	0	0	0	0	0	0	0	0	0	0	0	0	0	0	0	0	0	0	0	0	0	0	0	0	0	0	0	0	0	0	0	0	0	0	0	0	0	0	0
Q86VP6;Q86VP6-2;Q86VP6-3	Cullin-associated NEDD8-dissociated protein 1	CAND1	310	54	501	0.00377324	0.00531869	0.0068009	0.00713784	0.00486475	0.0024937	0.00111983	0.000775728	0.00058328	0.000399832	0.000213827	9.19238e-05	0	0	0.000328901	0.00193104	0.0100238	0.0411408	0.118199	0.406353	0.894802	0.997511	0.735102	0.216891	0.035522	0.00168334	0	0	0	0	0	0.000453655	0.00227105	0.00292232	0.00246866	0.000651269	0	0	0	0	0.634081	0.653636	0.674017	0.68358
Q69YN2;Q69YN2-3;Q69YN2-2	CWF19-like protein 1	CWF19L1	229	61	309	0	0	0	0	0	0	0	0	0	0	0	0	0	0	0	0	0	0	0	0	0	0	0.0129894	0.077054	0.40468	0.812875	1	0.70172	0.373073	0.249437	0.220092	0.127554	0	0	0	0	0	0	0	0	0.912479	0.928944	0.870492	0.756411
Q8N2M8;Q8N2M8-3;Q8N2M8-4	CLK4-associating serine/arginine rich protein	CLASRP	28	4	23	0	0	0	0	0	0	0	0	0	0	0	0	0	0	0	0	0	0	0	0	0	0	0	0	0	0	0	0	0	0	0	0	0	0	0	0	0	0	0	0	0.868006	0.734636	0.651374	0.392389
Q11201	CMP-N-acetylneuraminate-beta-galactosamide-alpha-2,3-sialyltransferase 1	ST3GAL1	100	4	93	0	0	0	0	0	0	0	0	0	0	0	0	0	0	0	0	0	0	0	0	0	0	0	0	0	0	0	0	0	0	0	0	0	0	0	0	0	0	0	0	0	0	0	0
P06493;P06493-2	Cyclin-dependent kinase 1	CDK1	348	43	323	0.0113092	0.0118972	0.0122336	0.00941214	0.00631875	0.00353401	0.00168475	0.000420375	0.000181425	0	0	0	0	0	0	0	0	0	9.29488e-05	0.000952649	0.00213284	0.00705336	0.0209719	0.0276304	0.0269069	0.0186432	0.0365512	0.176489	0.74286	1	0.950323	0.406435	0.141029	0.0563932	0.0302899	0.0134626	0.0056032	0.00338608	0.00376042	0.00255748	0.604535	0.629602	0.659301	0.67826
P21127;P21127-8;P21127-3;P21127-2;P21127-6;P21127-9;P21127-12;P21127-4;P21127-5;P21127-10	Cyclin-dependent kinase 11B	CDK11B	105	130	89	0	0	0	0	0	0	0	0	0	0.0177652	0.0375269	0.132882	0.379727	0.531022	0.636716	0.619848	0.679591	0.703364	0.891695	0.863758	0.658878	0.222804	0.0199405	0	0	0	0	0	0	0	0	0	0	0	0	0	0	0	0	0	0.994012	0.987436	0.884842	0.710928
Q9NYV4;Q9NYV4-2;Q9NYV4-3	Cyclin-dependent kinase 12	CDK12	98	4	89	0	0	0	0	0	0	0	0	0	0	0	0	0	0	0	0	0	0	0	0	0	0	0	0	0	0	0	0	0	0	0	0	0	0	0	0	0	0	0	0	1	0.919313	0.847931	0.66443
Q6P1N0;Q6P1N0-2	Coiled-coil and C2 domain-containing protein 1A	CC2D1A	129	4	432	0	0	0	0	0	0	0	0	0	0	0	0	0	0	0	0	0	0	0	0	0	0	0	0	0	0	0	0	0	0	0	0	0	0	0	0	0	0	0	0	0.180878	0.324602	0.606124	0.752012
P24941;P24941-2	Cyclin-dependent kinase 2	CDK2	441	32	178	0	0	0	0	0	0	0	0	0	0	0	0	0	0	0	0.000799282	0.00362394	0.00713153	0.00867649	0.0108355	0.0152806	0.0362669	0.039614	0.0353041	0.0119736	0.00364285	0.00161539	0.0145656	0.136711	0.64941	0.98027	0.947514	0.453921	0.110111	0.0207219	0	0	0	0	0	0.702396	0.66562	0.631136	0.625204
P11802;P11802-2	Cyclin-dependent kinase 4	CDK4	392	4	361	0	0	0	0	0	0	0	0	0	0	0	0	0	0	0	0	0	0	0	0	0	0	0	0	0	0	0	0	0	0	0	0	0	0	0	0	0	0	0	0	0.467408	0.428446	0.367718	0.347481
Q00534	Cyclin-dependent kinase 6	CDK6	174	28	401	0	0	0	0	0	0	0	0	0	0	0	0	0	0	0	0	0	0	0	0	0	0	0	0	0	0	0.0476915	0.636491	0.918258	1	0.411201	0.129434	0	0	0	0	0	0	0	0	0.425839	0.410781	0.419982	0.421865
P50613	Cyclin-dependent kinase 7	CDK7	74	4	468	0	0	0	0	0	0	0	0	0	0	0	0	0	0	0	0	0	0	0	0	0	0	0	0	0	0	0	0	0	0	0	0	0	0	0	0	0	0	0	0	0.498948	0.497793	0.480248	0.437992
P50750;P50750-2;Q14004;Q14004-2	Cyclin-dependent kinase 9	CDK9	182	4	469	0	0	0	0	0	0	0	0	0	0	0	0	0	0	0	0	0	0	0	0	0	0	0	0	0	0	0	0	0	0	0	0	0	0	0	0	0	0	0	0	0.894542	0.874891	0.811761	0.744837
P38936	Cyclin-dependent kinase inhibitor 1	CDKN1A	64	34	12	0	0	0	0	0	0	0	0	0	0	0	0	0	0	0	0	0	0	0	0.0232253	0.167066	0.686481	1	0.85616	0.336745	0	0	0	0	0	0	0	0	0	0	0	0	0	0	0	0	0	0	0
P61024	Cyclin-dependent kinases regulatory subunit 1	CKS1B	111	26	494	0	0	0	0	0	0	0	0	0	0	0	0	0	0	0	0	0	0	0	0	0	0	0	0	0	0.000962589	0.0027982	0.0222733	0.088437	0.170359	0.333425	0.56943	0.888439	1	0.808942	0.414604	0.120502	0.00842777	0	0	0.409421	0.419164	0.434444	0.450899
P51946	Cyclin-H	CCNH	98	4	67	0	0	0	0	0	0	0	0	0	0	0	0	0	0	0	0	0	0	0	0	0	0	0	0	0	0	0	0	0	0	0	0	0	0	0	0	0	0	0	0	0.655842	0.66031	0.665221	0.611353
O75909;O75909-4;O75909-1;O75909-2	Cyclin-K	CCNK	282	73	67	0	0	0	0	0	0	0	0	0	0	0	0	0	0	0	0	0	0	0	0	0.0448663	0.492781	0.925993	1	0.58519	0.151978	0.0331041	0	0	0	0	0	0	0	0	0	0	0	0	0	1	0.700812	0.307795	0.265581
O60563;O60563-2	Cyclin-T1	CCNT1	53	4	10	0	0	0	0	0	0	0	0	0	0	0	0	0	0	0	0	0	0	0	0	0	0	0	0	0	0	0	0	0	0	0	0	0	0	0	0	0	0	0	0	1	0.960377	0.879175	0.835319
P35520;P35520-2	Cystathionine beta-synthase	CBS	410	4	284	0	0	0	0	0	0	0	0	0	0	0	0	0	0	0	0	0	0	0	0	0	0	0	0	0	0	0	0	0	0	0	0	0	0	0	0	0	0	0	0	0	0.0254961	0.0553595	0.0553595
P32929;P32929-3;P32929-2	Cystathionine gamma-lyase	CTH	470	1	305	0	0	0	0	0	0	0	0	0	0	0	0	0	0	0	0	0	0	0	0.0071861	0.0203851	0.0904081	0.635708	0.974259	0.98924	0.436754	0.0850042	0	0	0	0	0	0	0	0	0	0	0	0	0	0	0	0	0
P04080	Cystatin-B	CSTB	50	26	42	0	0	0	0	0	0	0	0	0	0	0	0	0	0	0	0	0	0	0	0	0	0	0	0	0	0.000655069	0.00368147	0.00658436	0.008431	0.0165171	0.0474059	0.220602	0.671795	1	0.843743	0.381437	0.0194405	0	0	0	0.114761	0.111922	0.111817	0.109683
Q96A19	Coiled-coil domain-containing protein 102A	CCDC102A	53	4	458	0	0	0	0	0	0	0	0	0	0	0	0	0	0	0	0	0	0	0	0	0	0	0	0	0	0	0	0	0	0	0	0	0	0	0	0	0	0	0	0	0.541469	0.579138	0.632302	0.754216
P21291	Cysteine and glycine-rich protein 1	CSRP1	429	49	323	0	1.65458e-05	1.65458e-05	1.65458e-05	0	0	0	0	0	0	0	0	0	0	0	0	0	0	0	0	0	0	0	0	0	5.54883e-05	0.000849551	0.00534479	0.0261455	0.240808	0.694894	0.94445	0.886214	0.496089	0.237456	0.0848552	0.0188779	0.00721483	0.00545811	0.00446881	0.436538	0.471912	0.479629	0.571344
Q16527	Cysteine and glycine-rich protein 2	CSRP2	429	26	35	0	0	0	0	0	0	0	0	0	0	0	0	0	0	0	0	0	0	0	0	0	0	0	0	0	0	0	0	0.00549078	0.0185954	0.195615	0.663	0.956566	0.974269	0.511755	0.218077	0.0303546	0.0199919	0.0163738	0.0140624	0.751136	0.748729	0.736463	0.768181
P50461	Cysteine and glycine-rich protein 3	CSRP3	248	32	12	0	0	0	0	0	0	0	0	0	0	0	0	0	0	0	0	0	0	0	0	0	0	0	0	0	0	0	0	0.0994762	0.534615	0.961112	1	0.564861	0.138364	0	0	0	0	0	0	0	0	0	0
Q9UHD1;Q9UHD1-2	Cysteine and histidine-rich domain-containing protein 1	CHORDC1	238	61	35	0.00608208	0.00449668	0.00166253	0.000441959	0	0	0	0	0	0	0	0	0	0	0	0	0	0	0.000423436	0.00197727	0.00711339	0.0215022	0.046219	0.0855341	0.391627	0.804064	1	0.762784	0.344013	0.110988	0.031427	0.0171365	0.01319	0.0120285	0.00989707	0.0157094	0.0406611	0.0557707	0.050758	0.0342586	0.617193	0.634175	0.703129	0.747463
Q9Y697;Q9Y697-2;Q9Y697-3	Cysteine desulfurase, mitochondrial	NFS1	549	4	203	0	0	0	0	0	0	0	0	0	0	0	0	0	0	0	0	0	0	0	0	0	0	0	0	0	0	0	0	0	0	0	0	0	0	0	0	0	0	0	0	0	0	0	0
Q9Y4P1;Q9Y4P1-6;Q9Y4P1-2	Cysteine protease ATG4B	ATG4B	179	18	12	0	0	0	0	0	0	0	0	0	0	0	0	0	0	0	0	0	0	0	0	0	0	0	0	0.0579536	0.403781	0.93655	0.942046	0.596219	0.0634504	0	0	0	0	0	0	0	0	0	0	0	0	0	0
A6NKD9	Coiled-coil domain-containing protein 85C	CCDC85C	26	4	22	0	0	0	0	0	0	0	0	0	0	0	0	0	0	0	0	0	0	0	0	0	0	0	0	0	0	0	0	0	0	0	0	0	0	0	0	0	0	0	0	0.0747704	0.232028	0.358718	0.663741
P52943;P52943-2	Cysteine-rich protein 2	CRIP2	348	43	247	0	0	0	0	0	0	0	0	0	0	0	0	0	0	0	0	0	0	0	0	0	0	0	0	0	0	0.0181651	0.12512	0.651431	1	0.928627	0.444535	0.0778008	0.0422188	0	0	0	0	0	0	0.659764	0.66976	0.713098	0.749317
P20908	Collagen alpha-1(V) chain	COL5A1	202	4	405	0	0	0	0	0	0	0	0	0	0	0	0	0	0	0	0	0	0	0	0	0	0	0	0	0	0	0	0	0	0	0	0	0	0	0	0	0	0	0	0	0	0	0	0
Q6UXH1;Q6UXH1-5;Q6UXH1-4;Q6UXH1-6;Q6UXH1-3;Q6UXH1-2	Cysteine-rich with EGF-like domain protein 2	CRELD2	27	1	12	0	0	0	0	0	0	0	0	0	0	0	0	0	0	0	0	0	0	0	0	0	0.0558971	0.432555	0.666667	0.61077	0.234112	0	0	0	0	0	0	0	0	0	0	0	0	0	0	0	0	0	0
P49589-3;P49589;P49589-2	Cysteine--tRNA ligase, cytoplasmic	CARS	274	6	158	0.00307782	0.0021867	0.00057721	0.000134826	0	0	0	0	0.00034857	0.0030441	0.0126504	0.0194423	0.0193009	0.0119705	0.00857517	0.0231477	0.0614319	0.148167	0.335549	0.747673	1	0.856525	0.410636	0.0681456	0.00754369	0.000909961	0.000592755	0.00016089	0	0	0	0	0	0	0	0	0	0	0	0	0.195062	0.21759	0.256026	0.306468
P00167;P00167-2;P00167-3	Cytochrome b5	CYB5A	109	5	163	0.996077	0.957054	0.943589	0.48608	0.208112	0.0521003	0.0234469	0.00841259	0	0	0	0	0	0	0	0	0	0	0	0	0	0	0	0	0	0	0	0	0	0	0	0	0	0	0	0	0	0	0	0	0	0	0	0
O43169	Cytochrome b5 type B	CYB5B	52	5	144	0.996012	0.935941	0.724165	0.277873	0.00593955	0	0	0	0	0	0	0	0	0	0	0	0	0	0	0	0	0	0	0	0	0	0	0	0	0	0	0	0	0	0	0	0	0	0	0	0	0	0	0
P31930	Cytochrome b-c1 complex subunit 1, mitochondrial	UQCRC1	277	15	343	0.425549	0.327603	0.26403	0.0439034	0	0	0	0	0	0	0	0	0	0	0	0	0	0	0	0	0	0	0	0	0	0	0	0.0197106	0.137064	0.137064	0.350394	0.233041	0.233041	0	0	0	0	0	0	0	0	0	0	0
P22695	Cytochrome b-c1 complex subunit 2, mitochondrial	UQCRC2	306	5	320	0.979675	0.91014	0.787148	0.277781	0.0207573	0	0	0	0	0	0	0	0	0	0	0	0	0	0	0	0	0	0	0	0	0	0	0	0	0	0	0	0	0	0	0	0	0	0	0	0.00120766	0.00080511	0	0
Q9Y375	Complex I intermediate-associated protein 30, mitochondrial	NDUFAF1	138	4	461	0	0	0	0	0	0	0	0	0	0	0	0	0	0	0	0	0	0	0	0	0	0	0	0	0	0	0	0	0	0	0	0	0	0	0	0	0	0	0	0	0	0	0	0
P14927;P14927-2	Cytochrome b-c1 complex subunit 7	UQCRB	406	68	210	0.661731	0.589342	0.410214	0.148188	0	0	0	0	0	0	0	0	0	0	0	0	0	0	0	0	0	0	0	0	0	0	0	0	0	0	0	0	0	0.0601142	0.159784	0.269444	0.392662	0.481681	0.620323	0.655487	0	0	0	0
P78357	Contactin-associated protein 1	CNTNAP1	148	4	259	0	0	0	0	0	0	0	0	0	0	0	0	0	0	0	0	0	0	0	0	0	0	0	0	0	0	0	0	0	0	0	0	0	0	0	0	0	0	0	0	0	0	0	0
P47985;P0C7P4	Cytochrome b-c1 complex subunit Rieske, mitochondrial;Cytochrome b-c1 complex subunit 11;Putative cytochrome b-c1 complex subunit Rieske-like protein 1	UQCRFS1;UQCRFS1P1	423	154	14	0.764807	0.671995	0.501226	0.194783	0.032659	0	0	0	0	0	0	0	0	0	0	0	0	0	0	0	0	0	0	0	0	0	0.176222	0.509555	0.509555	0.333333	0	0	0	0	0	0	0	0	0	0	0.00476	0.00317333	0.00134322	0
P99999	Cytochrome c	CYCS	50	26	197	0	0	0	0	0	0	0	0	0	0	0	0	0	0	0	0	0	0	0	0	0	0	0	0	0	0	0	0	0	0	0.00655091	0.152924	0.788732	1	0.863125	0.261738	0.0570686	0.0552519	0.0211113	0.0119433	0.019888	0.0132586	0.00714678	0.00726641
Q9NYJ1;Q9NYJ1-2	Cytochrome c oxidase assembly factor 4 homolog, mitochondrial	COA4	115	49	12	0	0	0	0	0	0	0	0	0	0	0	0	0	0	0	0	0	0	0	0	0	0	0	0	0	0	0	0	0	0.08502	0.516965	0.894473	1	0.596879	0.219371	0.0288239	0	0	0	0	0	0	0	0
Q5JTJ3;Q5JTJ3-2;Q5JTJ3-3	Cytochrome c oxidase assembly factor 6 homolog	COA6	115	26	12	0	0	0	0	0	0	0	0	0	0	0	0	0	0	0	0	0	0	0	0	0	0	0	0	0	0	0	0	0	0	0.058426	0.35776	0.795155	0.90595	0.666179	0.228784	0.0595632	0	0	0	0	0	0	0
Q9P0M6	Core histone macro-H2A.2	H2AFY2	562	4	166	0	0	0	0	0	0	0	0	0	0	0	0	0	0	0	0	0	0	0	0	0	0	0	0	0	0	0	0	0	0	0	0	0	0	0	0	0	0	0	0	0.933086	0.963533	0.937147	0.922275
Q9Y2R0	Cytochrome c oxidase assembly protein 3 homolog, mitochondrial	COA3	109	5	79	0.666667	0.839675	0.774833	0.453456	0.0582258	0.0382863	0	0	0	0	0	0	0	0	0	0	0	0	0	0	0	0	0	0	0	0	0	0	0	0	0	0	0	0	0	0	0	0	0	0	0	0	0	0
Q7KZN9;Q7KZN9-2	Cytochrome c oxidase assembly protein COX15 homolog	COX15	74	4	163	0	0	0	0	0	0	0	0	0	0	0	0	0	0	0	0	0	0	0	0	0	0	0	0	0	0	0	0	0	0	0	0	0	0	0	0	0	0	0	0	0	0	0	0
Q9P0S2	Cytochrome c oxidase assembly protein COX16 homolog, mitochondrial	COX16	4	4	4	0	0	0	0	0	0	0	0	0	0	0	0	0	0	0	0	0	0	0	0	0	0	0	0	0	0	0	0	0	0	0	0	0	0	0	0	0	0	0	0	0	0	0	0
Q14061	Cytochrome c oxidase copper chaperone	COX17	115	49	12	0	0	0	0	0	0	0	0	0	0	0	0	0	0	0	0	0	0	0	0	0	0	0	0	0	0	0	0	0.0287512	0.0922024	0.428082	0.90414	1	0.688019	0.18321	0.0238991	0	0	0	0	0	0	0	0
P31146	Coronin-1A	CORO1A	386	4	147	0	0	0	0	0	0	0	0	0	0	0	0	0	0	0	0	0	0	0	0	0	0	0	0	0	0	0	0	0	0	0	0	0	0	0	0	0	0	0	0	0.295886	0.233398	0.154143	0.194844
P00403	Cytochrome c oxidase subunit 2	MT-CO2	52	2	302	1	0.751228	0.244177	0.150441	0.0978936	0.060783	0.0320132	0	0	0	0	0	0	0	0	0	0	0	0	0	0	0	0	0	0	0	0	0	0	0	0	0	0	0	0	0	0	0	0	0	0	0	0	0
P13073	Cytochrome c oxidase subunit 4 isoform 1, mitochondrial	COX4I1	5	5	302	0.753896	0.858219	0.706693	0.482984	0.140861	0.0473292	0.0246589	0.0118408	0.00195589	0.00156036	0.000880129	0.000695996	0.000355038	0.000355038	0	0	0	0	0	0	0	0	0	0	0	0	0	0	0	0.222541	0.268779	0.344329	0.121788	0.0755495	0	0	0	0	0	0	0	0	0	0
P20674	Cytochrome c oxidase subunit 5A, mitochondrial	COX5A	423	127	14	0.898536	0.850138	0.692488	0.306586	0.0655403	0.0278699	0.0139886	0.00562207	0.00425914	0.00170208	0	0	0	0	0	0	0	0	0	0	0	0	0	0	0	0	0	0.00583435	0.150676	0.345737	0.541795	0.495566	0.330347	0.170727	0.072115	0.0422722	0	0	0	0	0	0	0	0
P10606	Cytochrome c oxidase subunit 5B, mitochondrial	COX5B	114	71	75	0.720647	0.83998	0.807059	0.593942	0.278458	0.128168	0.044065	0	0	0	0	0	0	0	0	0	0	0	0	0	0	0	0	0	0	0	0	0	0.00448095	0.027097	0.197395	0.555695	0.770437	0.633256	0.28633	0.0612962	0.0281798	0.0123242	0	0	0.00349236	0.00232824	0.00181636	0
P12074	Cytochrome c oxidase subunit 6A1, mitochondrial	COX6A1	4	4	164	0	0	0	0	0	0	0	0	0	0	0	0	0	0	0	0	0	0	0	0	0	0	0	0	0	0	0	0	0	0	0	0	0	0	0	0	0	0	0	0	0	0	0	0
P14854	Cytochrome c oxidase subunit 6B1	COX6B1	187	68	12	0	0	0	0	0	0	0	0	0	0	0	0	0	0	0	0	0	0	0	0	0	0	0	0	0	0	0	0	0	0	0	0	0	0	0.0524609	0.121231	0.46305	0.666667	0.597896	0.384116	0	0	0	0
Q9P0U4;Q9P0U4-2	CpG-binding protein	CXXC1	46	4	521	0	0	0	0	0	0	0	0	0	0	0	0	0	0	0	0	0	0	0	0	0	0	0	0	0	0	0	0	0	0	0	0	0	0	0	0	0	0	0	0	0.666667	0.524441	0.402897	0.324032
P14406	Cytochrome c oxidase subunit 7A2, mitochondrial	COX7A2	114	22	75	0.567065	0.836188	0.821881	0.717535	0.259389	0.11595	0	0	0	0	0	0	0	0	0	0	0	0	0	0	0	0	0	0	0	0	0	0	0	0	0	0	0	0	0	0	0	0	0	0	0	0	0	0
O15320;O15320-8;O15320-6;O15320-4;O15320-3;O15320-10;O15320-5;O15320-7;O15320-2;O15320-9;Q8IX95	cTAGE family member 5	CTAGE5	101	4	87	0	0	0	0	0	0	0	0	0	0	0	0	0	0	0	0	0	0	0	0	0	0	0	0	0	0	0	0	0	0	0	0	0	0	0	0	0	0	0	0	0.36257	0.39136	0.523372	0.625701
P16220;P16220-2;P16220-3;Q03060-6;Q03060-23;Q03060-9;Q03060-24;Q03060-8;Q03060-32;Q03060-26;Q03060-21;Q03060-31	Cyclic AMP-responsive element-binding protein 1	CREB1	182	4	129	0	0	0	0	0	0	0	0	0	0	0	0	0	0	0	0	0	0	0	0	0	0	0	0	0	0	0	0	0	0	0	0	0	0	0	0	0	0	0	0	0.53457	0.512033	0.507916	0.449051
P08574	Cytochrome c1, heme protein, mitochondrial	CYC1	195	22	79	0.331391	0.514272	0.599135	0.445739	0.152395	0	0	0	0	0	0	0	0	0	0	0	0	0	0	0	0	0	0	0	0	0	0	0	0	0	0	0	0	0	0	0	0	0	0	0	0	0	0	0
P53701	Cytochrome c-type heme lyase	HCCS	23	15	12	0.656206	0.6483	0.512843	0.281335	0.0705055	0.0365745	0	0	0	0	0	0	0	0	0	0	0	0	0	0	0	0	0	0	0	0	0	0	0	0	0	0	0	0	0	0	0	0	0	0	0	0	0	0
Q6UW02;Q6UW02-2	Cytochrome P450 20A1	CYP20A1	23	15	12	0.543523	0.621825	0.537143	0.259476	0	0	0	0	0	0	0	0	0	0	0	0	0	0	0	0	0	0	0	0	0	0	0	0	0	0	0	0	0	0	0	0	0	0	0	0	0	0	0	0
Q8IUI8;Q8IUI8-2	Cytokine receptor-like factor 3	CRLF3	649	47	198	0	0	0	0	0	0	0	0	0	0	0	0	0	0	0	0	0	0.0123671	0.0935213	0.501829	0.955885	0.974034	0.575973	0.121725	0.0224225	0.012175	0	0	0	0	0	0	0	0	0	0	0	0	0	0	0	0	0	0
P21399	Cytoplasmic aconitate hydratase	ACO1	430	61	339	0.00726792	0.00484528	0	0	0	0	0	0	0	0	0	0	0	0	0	0	0	0	0	0	0	0.00080564	0.00451558	0.0276548	0.1606	0.658251	1	0.942137	0.44784	0.0837429	0.00785427	0.000790962	0	0	0.00104653	0.00348094	0.00893385	0.0284934	0.0315914	0.0392077	0.0767672	0.0777936	0.0811104	0.0892235
Q14204	Cytoplasmic dynein 1 heavy chain 1	DYNC1H1	537	59	39	0.0433554	0.0698568	0.106679	0.133755	0.251207	0.608653	0.966597	1	0.651015	0.258692	0.0711188	0.0189731	0.00710909	0.00327384	0.00166221	0.00090263	0.000729689	0.000594168	0.000355153	0.000128002	0	0	0	0	0	0	0	0	0	0	0	0	0	0	0	0	0	0	0	0	0.208285	0.251498	0.325938	0.442809
Q13409-3;Q13409-6;Q13409-7;Q13409-2;Q13409;Q13409-5;O14576;O14576-4;O14576-3;O14576-5;O14576-2	Cytoplasmic dynein 1 intermediate chain 2	DYNC1I2	160	59	488	0.0357579	0.0452462	0.0568672	0.0601912	0.148144	0.51083	0.923675	1	0.659266	0.243139	0.0604866	0.0179453	0.00730785	0.00758051	0.0169211	0.0410939	0.0732935	0.078536	0.0530168	0.0204615	0.0176837	0.0488853	0.0594986	0.0515616	0.021617	0.0102045	0.00733496	0.00632911	0.0041782	0.00191821	0.000552702	0.00118539	0.00188751	0.00256737	0.00340141	0.00386637	0.00378629	0.00374342	0.00257634	0.00213578	0.228674	0.22231	0.278275	0.366501
Q9Y6G9	Cytoplasmic dynein 1 light intermediate chain 1	DYNC1LI1	160	59	488	0.0270809	0.0286163	0.0296333	0.0214321	0.0990676	0.462967	0.925859	1	0.664032	0.199849	0.0393803	0.00578639	0.0026859	0.000815794	0.000815794	0	0	0	0	0	0.000684561	0.0123334	0.0627722	0.076508	0.0664058	0.015967	0.00154658	0.0171126	0.0729936	0.152673	0.166794	0.13657	0.0568905	0.0256573	0	0	0	0	0	0	0.164759	0.193149	0.262972	0.374753
O43237;O43237-2	Cytoplasmic dynein 1 light intermediate chain 2	DYNC1LI2	160	59	147	0.0259232	0.0332364	0.0351515	0.0402389	0.225347	0.596606	0.99458	0.991682	0.657967	0.258232	0.0638397	0.0151951	0.00377116	0	0	0	0	0	0	0	0	0.0219567	0.125274	0.249742	0.248876	0.145559	0.0210911	0	0	0	0.0340997	0.107311	0.107311	0.073211	0	0	0	0	0	0	0.253672	0.305951	0.369165	0.448565
Q7L576;Q7L576-2;Q7L576-3	Cytoplasmic FMR1-interacting protein 1	CYFIP1	516	44	111	0	0	0	0	0	0	0	0.000169418	0.000169418	0.000342965	0.00173265	0.00582992	0.0219687	0.0521316	0.184694	0.544423	0.934766	1	0.673262	0.253618	0.0520134	0.00271078	0.000289472	0	0	0	0	0	0	0	0	0	0	0	0	0	0	0	0	0	0.232439	0.297188	0.417134	0.545725
Q96F07-2	Cytoplasmic FMR1-interacting protein 2	CYFIP2	453	44	100	0	0	0	0	0	0	0	0	0	0	0	0	0	0	0.0763242	0.605468	0.907811	1	0.470856	0.168514	0	0	0	0	0	0	0	0	0	0	0	0	0	0	0	0	0	0	0	0	0.0980038	0.135891	0.221274	0.321709
P16333	Cytoplasmic protein NCK1	NCK1	46	4	183	0	0	0	0	0	0	0	0	0	0	0	0	0	0	0	0	0	0	0	0	0	0	0	0	0	0	0	0	0	0	0	0	0	0	0	0	0	0	0	0	0	0	0.0885662	0.52004
O43639	Cytoplasmic protein NCK2	NCK2	101	4	165	0	0	0	0	0	0	0	0	0	0	0	0	0	0	0	0	0	0	0	0	0	0	0	0	0	0	0	0	0	0	0	0	0	0	0	0	0	0	0	0	0.124389	0.312625	0.350452	0.435374
P20248	Cyclin-A2	CCNA2	98	4	127	0	0	0	0	0	0	0	0	0	0	0	0	0	0	0	0	0	0	0	0	0	0	0	0	0	0	0	0	0	0	0	0	0	0	0	0	0	0	0	0	0.643472	0.648685	0.655193	0.606113
Q07065	Cytoskeleton-associated protein 4	CKAP4	286	5	39	1	0.933176	0.747182	0.44527	0.208723	0.0940575	0.0470834	0.0222841	0.0127043	0.00811457	0.00397863	0.0035317	0.00261289	0.00195907	0.000896579	0.000498003	0.000124632	0	0	0	0	0	0	0	0	0	0.000430474	0.000430474	0.00837824	0.0312167	0.141525	0.241493	0.252907	0.156139	0.0482226	0.0135395	0	0	0	0	0.24827	0.273674	0.330055	0.39709
Q14008;Q14008-3;Q14008-2	Cytoskeleton-associated protein 5	CKAP5	613	174	24	0.363553	0.510443	0.857695	0.989288	0.860199	0.53361	0.292386	0.223237	0.17484	0.123905	0.0864553	0.0582285	0.0735266	0.072057	0.0967535	0.306633	0.330269	0.370236	0.245385	0.336555	0.36556	0.373835	0.344065	0.279877	0.160947	0.0449936	0	0	0	0	0	0	0	0	0	0	0	0	0	0	0.331129	0.380404	0.497353	0.644803
P28838;P28838-2	Cytosol aminopeptidase	LAP3	219	103	162	0	0	0	0	0	0	0	0	0	0	0	0	0	0	0	0	0	0.00229746	0.0112479	0.0331185	0.160155	0.31444	0.391662	0.399423	0.673292	0.893105	0.993789	0.681848	0.411722	0.181563	0.060466	0.0139474	0.0079759	0.00390905	0.00164758	0	0.00317115	0.00656846	0.00656846	0.00509597	0.0149061	0.0119128	0.0129891	0.0160003
Q9H0P0;Q9H0P0-3;Q9H0P0-2;Q9H0P0-1	Cytosolic 5-nucleotidase 3A	NT5C3A	138	4	194	0	0	0	0	0	0	0	0	0	0	0	0	0	0	0	0	0	0	0	0	0	0	0	0	0	0	0	0	0	0	0	0	0	0	0	0	0	0	0	0	0	0	0	0
O00154-4;O00154;O00154-6;O00154-5;O00154-7;O00154-2;O00154-3	Cytosolic acyl coenzyme A thioester hydrolase	ACOT7	36	19	31	0	0	0	0	0	0	0	0	0	0	0	0	0	0	0	0	0	0	0	0	0.00519057	0.0217592	0.0710442	0.243216	0.740551	0.976458	0.958144	0.541163	0.316949	0.17317	0.0852223	0.0253575	0.0100889	0.00111303	0	0.00676273	0.00676273	0.00676273	0	0	0.434594	0.470776	0.50955	0.507873
P53384;P53384-2	Cytosolic Fe-S cluster assembly factor NUBP1	NUBP1	179	10	12	0	0	0	0	0	0	0	0	0	0	0	0	0	0	0	0	0	0	0	0	0	0	0	0.0145836	0.0848465	0.286065	0.676407	0.960373	0.892015	0.519721	0.182214	0.0632793	0.0306478	0.0139262	0	0	0	0	0	0	0	0	0	0
Q9Y5Y2	Cytosolic Fe-S cluster assembly factor NUBP2	NUBP2	86	101	77	0	0	0	0	0	0	0	0	0	0	0	0	0	0	0	0	0	0	0	0	0	0	0	0	0	0	0	0.0175353	0.287273	0.548948	0.666667	0.421884	0.160209	0.0556267	0.030672	0.030672	0	0	0	0	0.381914	0.37274	0.359609	0.333102
Q96KP4;Q96KP4-2	Cytosolic non-specific dipeptidase	CNDP2	36	19	184	0.0237562	0.0163922	0.00273444	0.000554737	0	0	0	0	0	0	0	0	0	0	0	0	0	0	0	0.000199967	0.00211321	0.00762916	0.0313897	0.241334	0.788224	1	0.848252	0.302301	0.0684255	0.00831584	0.00186074	0	0	0	0.000297368	0.0124118	0.0206149	0.0224489	0.0103344	0.00319705	0.361519	0.375602	0.396699	0.438229
P49902;P49902-2;Q86YG4	Cytosolic purine 5-nucleotidase	NT5C2	60	4	463	0	0	0	0	0	0	0	0	0	0	0	0	0	0	0	0	0	0	0	0	0	0	0	0	0	0	0	0	0	0	0	0	0	0	0	0	0	0	0	0	0.26025	0.271973	0.293776	0.296776
Q69YQ0;Q69YQ0-2	Cytospin-A	SPECC1L	144	55	169	0	0	0	0	0	0	0	0	0	0	0.014876	0.0346359	0.186705	0.593047	1	0.898157	0.487627	0.0681979	0.0247334	0.0179997	0.0107163	0.00395467	0	0	0	0	0	0	0	0	0	0	0	0	0	0	0	0	0	0	0.592546	0.639138	0.700989	0.788591
Q5M775;Q5M775-4;Q5M775-5;Q5M775-3;Q5M775-2	Cytospin-B	SPECC1	156	4	22	0	0	0	0	0	0	0	0	0	0	0	0	0	0	0	0	0	0	0	0	0	0	0	0	0	0	0	0	0	0	0	0	0	0	0	0	0	0	0	0	0.30281	0.360566	0.487974	0.775494
O43175	D-3-phosphoglycerate dehydrogenase	PHGDH	158	54	64	0.0654802	0.0635261	0.0506784	0.038897	0.0246735	0.0162978	0.0100791	0.00614129	0.0056941	0.00584767	0.00524495	0.00485971	0.00491678	0.00479319	0.00391773	0.00392942	0.0079369	0.02338	0.0667959	0.260204	0.76542	1	0.915538	0.424666	0.171398	0.0786368	0.0557241	0.0319293	0.0138605	0.00905595	0.00936402	0.0147053	0.0280086	0.0521072	0.0585676	0.0542964	0.0331438	0.0223682	0.0132544	0.0108043	0.155386	0.161479	0.180527	0.198221
Q96EP5;Q96EP5-2	DAZ-associated protein 1	DAZAP1	465	32	90	0.0541168	0.0360778	0.00923656	0	0	0	0	0	0	0	0	0	0.00366173	0.0101337	0.0183882	0.0300868	0.0404259	0.0590473	0.0926964	0.0962098	0.0693338	0.0203245	0	0	0	0.0332928	0.0332928	0.212162	0.413518	0.808512	0.775034	0.803718	0.533825	0.531901	0.300627	0.215767	0.100372	0.136554	0.158899	0.19624	1	0.860588	0.627079	0.468258
Q00536;Q00536-3;Q00536-2	Cyclin-dependent kinase 16	CDK16	46	4	449	0	0	0	0	0	0	0	0	0	0	0	0	0	0	0	0	0	0	0	0	0	0	0	0	0	0	0	0	0	0	0	0	0	0	0	0	0	0	0	0	0	0	0	0
Q8N163;Q8N163-2	DBIRD complex subunit KIAA1967	KIAA1967	344	93	308	0.0315588	0.0565527	0.122205	0.220737	0.356017	0.412291	0.48331	0.520938	0.712935	0.909599	0.979558	0.773654	0.43995	0.183858	0.0807541	0.0399735	0.0218193	0.0112733	0.00885661	0.00472364	0.00153877	0	0	0	0	0	0	0	0	0	0	0	0	0	0	0	0	0	0	0	1	0.937023	0.82178	0.666928
Q5BKZ1;Q5BKZ1-3;Q5BKZ1-2	DBIRD complex subunit ZNF326	ZNF326	163	60	90	0.302295	0.405234	0.705473	0.930024	0.973293	0.812746	0.632401	0.53271	0.398049	0.255512	0.153689	0.0932728	0.0522684	0.00680861	0	0	0	0	0	0	0	0	0	0	0	0	0	0	0	0	0	0	0.0301943	0.0961379	0.146978	0.116784	0.05084	0	0	0	1	0.918977	0.766516	0.551272
Q9UKG1	DCC-interacting protein 13-alpha	APPL1	175	44	514	0	0	0	0	0	0	0	0	0	0	0	0	0.0130031	0.0330742	0.126533	0.813166	0.985664	0.956283	0.275577	0.0830071	0.0189295	0	0	0	0	0	0	0	0	0	0	0	0	0	0	0	0	0	0	0	0.411487	0.435585	0.39666	0.370988
Q96GG9	DCN1-like protein 1	DCUN1D1	19	10	348	0	0	0	0	0	0	0	0	0	0	0	0	0	0	0	0	0	0	0	0	0	0	0	0	0	0	0.335236	0.826473	1	0.727058	0.23582	0.0622936	0	0	0	0	0	0	0	0	0.207752	0.231465	0.204807	0.220708
Q9BTE7;Q92564;Q92564-2;Q92564-3	DCN1-like protein 5	DCUN1D5	74	4	324	0	0	0	0	0	0	0	0	0	0	0	0	0	0	0	0	0	0	0	0	0	0	0	0	0	0	0	0	0	0	0.333333	0.333333	0.333333	0	0	0	0	0	0	0	0.386109	0.519359	0.483831	0.562613
Q9H773	dCTP pyrophosphatase 1	DCTPP1	27	14	12	0	0	0	0	0	0	0	0	0	0	0	0	0	0	0	0	0	0	0	0.0236075	0.0669072	0.110293	0.342061	0.706793	1	0.778923	0.381128	0.0445356	0.0102368	0	0	0	0	0	0	0	0	0	0	0	0	0	0	0
P01034	Cystatin-C	CST3	4	4	75	0	0	0	0	0	0	0	0	0	0	0	0	0	0	0	0	0	0	0	0	0	0	0	0	0	0	0	0	0	0	0	0	0	0	0	0	0	0	0	0	0	0	0	0
Q58WW2;Q58WW2-2;Q58WW2-3;Q58WW2-4	DDB1- and CUL4-associated factor 6	DCAF6	453	44	100	0	0	0	0	0	0	0	0	0	0	0	0	0	0.0764032	0.224452	0.664018	0.972368	1	0.593972	0.20922	0.0335392	0	0	0	0	0	0	0	0	0	0	0	0	0	0	0	0	0	0	0	0.300371	0.200247	0.178339	0.21873
Q9P021	Cysteine-rich PDZ-binding protein	CRIPT	74	4	324	0	0	0	0	0	0	0	0	0	0	0	0	0	0	0	0	0	0	0	0	0	0	0	0	0	0	0	0	0	0	0	0	0	0	0	0	0	0	0	0	0.246043	0.252248	0.333333	0.239198
P30046;A6NHG4;P30046-2	D-dopachrome decarboxylase;D-dopachrome decarboxylase-like protein	DDT;DDTL	307	43	271	0	0	0	0	0	0	0	0	0	0	0	0	0	0	0	0	0	0	0	0	0	0	0	0	0	0	0.00189842	0.0144132	0.377869	0.918085	1	0.674845	0.194776	0.100346	0.0620454	0	0	0	0	0	0	0	0	0.0316689
Q96HY6;Q96HY6-2	DDRGK domain-containing protein 1	DDRGK1	39	4	270	0	0	0	0	0	0	0	0	0	0	0	0	0	0	0	0	0	0	0	0	0	0	0	0	0	0	0	0	0	0	0	0	0	0	0	0	0	0	0	0	0	0	0	0
P78560;P78560-2	Death domain-containing protein CRADD	CRADD	115	49	12	0	0	0	0	0	0	0	0	0	0	0	0	0	0	0	0	0	0	0	0	0	0	0	0	0	0	0	0	0.0088329	0.156341	0.678879	1	0.979627	0.472107	0.142154	0.0150195	0	0	0	0	0	0	0	0
P51397	Death-associated protein 1	DAP	186	28	194	0	0	0	0	0	0	0	0	0	0	0	0	0	0	0	0	0	0	0	0	0	0	0	0	0	0	0	0.283346	0.769214	1	0.773643	0.305572	0.0747851	0.0177956	0	0	0	0	0	0	0	0	0	0
O43293;O43293-2	Death-associated protein kinase 3	DAPK3	101	4	87	0	0	0	0	0	0	0	0	0	0	0	0	0	0	0	0	0	0	0	0	0	0	0	0	0	0	0	0	0	0	0	0	0	0	0	0	0	0	0	0	0.385508	0.409884	0.451127	0.527181
Q9BTC0	Death-inducer obliterator 1	DIDO1	98	4	90	0	0	0	0.333333	0.333333	0.333333	0	0	0	0	0	0	0	0	0	0	0	0	0	0	0	0	0	0	0	0	0	0	0	0	0	0	0	0	0	0	0	0	0	0	0.999685	0.947437	0.807311	0.63457
Q14185	Dedicator of cytokinesis protein 1	DOCK1	471	27	60	0	0	0	0	0	0	0	0	0	0	0.0185049	0.147156	0.64305	0.954999	0.901979	0.437114	0.119751	0.0441198	0.0130912	0	0	0	0	0	0	0	0	0	0	0	0	0	0	0	0	0	0	0	0	0	0.0838748	0.1071	0.150518	0.211859
Q9H7D0;Q9H7D0-2	Dedicator of cytokinesis protein 5	DOCK5	10	4	113	0	0	0	0	0	0	0	0	0	0	0	0	0	0	0	0	0	0	0	0	0	0	0	0	0	0	0	0	0	0	0	0	0	0	0	0	0	0	0	0	0.21119	0.21586	0.225649	0.294389
Q96N67;Q96N67-2;Q96N67-6;Q96N67-3;Q96N67-4;Q96N67-5;Q96N67-7	Dedicator of cytokinesis protein 7	DOCK7	144	27	22	0	0	0	0	0	0	0	0	0	0.0192673	0.065507	0.265067	0.724814	1	0.924093	0.489909	0.182773	0.05912	0.0142903	0	0	0	0	0	0	0	0	0	0	0	0	0	0	0	0	0	0	0	0	0	0.238412	0.265796	0.336446	0.499108
Q6UWP2;Q6UWP2-2	Dehydrogenase/reductase SDR family member 11	DHRS11	639	4	85	0	0	0	0	0	0	0	0	0	0	0	0	0	0	0	0	0	0	0	0	0	0	0	0	0	0	0	0	0	0	0	0	0	0	0	0	0	0	0	0	0	0	0	0
Q13268;Q13268-2	Dehydrogenase/reductase SDR family member 2, mitochondrial	DHRS2	400	130	346	0.357242	0.284977	0.17775	0.0731142	0.0651218	0.0761535	0.0898966	0.0907446	0.120971	0.19468	0.252106	0.346082	0.396595	0.487943	0.542027	0.657798	0.765131	0.893585	0.996288	0.881458	0.696352	0.38735	0.240942	0.104186	0.0425999	0.00805878	0	0	0	0	0	0.00238382	0.00855387	0.018603	0.022027	0.0170329	0.00698378	0.00154284	0.000366817	0.000550225	0.00674806	0.00510717	0.00466337	0.00484141
Q9BTZ2;Q9BTZ2-4;Q9BTZ2-5;Q9BTZ2-7;Q9BTZ2-2;Q9BTZ2-3;P0CG22	Dehydrogenase/reductase SDR family member 4	DHRS4	139	4	162	0	0	0	0	0	0	0	0	0	0	0	0	0	0	0	0	0	0	0	0	0	0	0	0	0	0	0	0	0	0	0	0	0	0	0	0	0	0	0	0	0	0	0	0
Q9Y394;Q9Y394-2	Dehydrogenase/reductase SDR family member 7	DHRS7	32	5	224	0.928515	0.951205	0.805905	0.464223	0.151938	0.0701334	0.0199105	0	0	0	0	0	0	0	0	0	0	0	0	0	0	0	0	0	0	0	0	0	0	0	0	0	0	0	0	0	0	0	0	0	0.102537	0.0842279	0.0743412	0.059956
Q6IAN0	Dehydrogenase/reductase SDR family member 7B	DHRS7B	47	15	26	0.296153	0.333333	0.333333	0.135898	0	0	0	0	0	0	0	0	0	0	0	0	0	0	0	0	0	0	0	0	0	0	0	0	0	0	0	0	0	0	0	0	0	0	0	0	0	0	0	0
Q15392;Q15392-2	Delta(24)-sterol reductase	DHCR24	109	5	181	0.895864	0.838413	0.720999	0.407791	0.166621	0.028257	0	0	0	0	0	0	0	0	0	0	0	0	0	0	0	0	0	0	0	0	0	0	0	0	0	0	0	0	0	0	0	0	0	0	0	0	0.00823885	0.00823885
Q13011	Delta(3,5)-Delta(2,4)-dienoyl-CoA isomerase, mitochondrial	ECH1	489	1	346	0.00707556	0.00471704	0.00471704	0	0	0	0	0	0	0	0	0	0	0	0	0	0	0	0.00377273	0.0510159	0.133792	0.367806	0.893064	1	0.815237	0.242736	0.0530233	0	0	0	0	0	0	0	0	0	0	0	0	0	0	0	0	0
P30038;P30038-2;P30038-3	Delta-1-pyrroline-5-carboxylate dehydrogenase, mitochondrial	ALDH4A1	459	28	343	0	0	0	0	0	0	0	0	0	0	0	0	0	0	0	0	0	0	0	0	0	0	0	0	0	0	0.0133724	0.454812	0.917786	0.986628	0.565625	0.102651	0.0204371	0	0	0	0	0	0	0	0	0	0	0
P54886;P54886-2	Delta-1-pyrroline-5-carboxylate synthase;Glutamate 5-kinase;Gamma-glutamyl phosphate reductase	ALDH18A1	279	36	427	0.0271697	0.0242941	0.0179893	0.0170273	0.0125681	0.00563255	0.002058	0.00102276	0.00178937	0.00249641	0.00244433	0.00233622	0.00141772	0.00115508	0.00532046	0.0154207	0.0394002	0.102193	0.534593	0.883055	1	0.729613	0.624253	0.607924	0.470507	0.221644	0.055276	0.0220057	0.00399724	0.00408559	0.00725059	0.0120868	0.021365	0.035063	0.0451919	0.0391653	0.028066	0.0171414	0.0170537	0.0146071	0.168691	0.203925	0.280826	0.405558
Q96HD1;Q96HD1-2	Cysteine-rich with EGF-like domain protein 1	CRELD1	74	4	4	0	0	0	0	0	0	0	0	0	0	0	0	0	0	0	0	0	0	0	0	0	0	0	0	0	0	0	0	0	0	0	0	0	0	0	0	0	0	0	0	0	0	0	0
O43583	Density-regulated protein	DENR	177	61	160	0	0	0	0	0	0	0	0	0	0	0	0	0	0	0	0	0	0	0	0	0	0.00336955	0.0221791	0.0694103	0.325923	0.804845	1	0.857957	0.424054	0.223911	0.165023	0.174605	0.206305	0.229494	0.203338	0.159759	0.177844	0.215909	0.240324	0.210148	0.199432	0.202637	0.231807	0.244302
P07919	Cytochrome b-c1 complex subunit 6, mitochondrial	UQCRH	4	4	4	0	0	0	0	0	0	0	0	0	0	0	0	0	0	0	0	0	0	0	0	0	0	0	0	0	0	0	0	0	0	0	0	0	0	0	0	0	0	0	0	0	0	0	0
P27707	Deoxycytidine kinase	DCK	410	4	78	0	0	0	0	0	0	0	0	0	0	0	0	0	0	0	0	0	0	0	0	0	0	0	0	0	0	0	0	0	0	0	0	0	0	0	0	0	0	0	0	0.245971	0.239945	0.223922	0.276254
P32321;P32321-2	Deoxycytidylate deaminase	DCTD	8	4	194	0	0	0	0	0	0	0	0	0	0	0	0	0	0	0	0	0	0	0	0	0	0	0	0	0	0	0	0	0	0	0	0	0	0	0	0	0	0	0	0	0	0	0	0.0146545
Q16854;Q16854-2;Q16854-3;Q16854-5;Q16854-4	Deoxyguanosine kinase, mitochondrial	DGUOK	8	4	63	0	0	0	0	0	0	0	0	0	0	0	0	0	0	0	0	0	0	0	0	0	0	0	0	0	0	0	0	0	0	0	0	0	0	0	0	0	0	0	0	0	0	0	0
Q9BU89	Deoxyhypusine hydroxylase	DOHH	372	28	173	0	0	0	0	0	0	0	0	0	0	0	0	0	0	0	0	0	0	0	0	0	0	0	0	0	0.0193213	0.174461	0.665443	0.99214	0.93561	0.461482	0.115464	0.0168548	0	0	0	0	0	0	0	0	0	0	0
P49366;P49366-2;P49366-3	Deoxyhypusine synthase	DHPS	64	34	12	0	0	0	0	0	0	0	0	0	0	0	0	0	0	0	0	0	0	0.0107277	0.0682297	0.267777	0.72074	1	0.852261	0.38857	0.0518082	0	0	0	0	0	0	0	0	0	0	0	0	0	0	0	0	0	0
Q9Y3Z3;Q9Y3Z3-2;Q9Y3Z3-4;Q9Y3Z3-3	Deoxynucleoside triphosphate triphosphohydrolase SAMHD1	SAMHD1	698	81	511	0	0	0.0101809	0.023335	0.0345422	0.0243613	0.0112072	0	0	0	0	0	0	0	0	0	0	0.0481882	0.159029	0.316681	0.377388	0.407287	0.572812	0.842916	0.996744	0.796957	0.434927	0.140358	0.0169685	0	0	0	0	0	0	0	0	0	0	0	0.165306	0.165059	0.157507	0.142627
O14949	Cytochrome b-c1 complex subunit 8	UQCRQ	4	4	4	0	0	0	0	0	0	0	0	0	0	0	0	0	0	0	0	0	0	0	0	0	0	0	0	0	0	0	0	0	0	0	0	0	0	0	0	0	0	0	0	0	0	0	0
Q9GZY4	Cytochrome c oxidase assembly protein 1 homolog	COA1	4	4	4	0	0	0	0	0	0	0	0	0	0	0	0	0	0	0	0	0	0	0	0	0	0	0	0	0	0	0	0	0	0	0	0	0	0	0	0	0	0	0	0	0	0	0	0
P33316-2	Deoxyuridine 5-triphosphate nucleotidohydrolase, mitochondrial	DUT	235	91	210	0.00870793	0.00612973	0.00168776	0.00032445	0	0	0	0	0	0	0	0	0	0	0	0	0	0	0	0	9.36332e-05	0.000464671	0.00288755	0.0209531	0.0680243	0.308095	0.728502	1	0.927408	0.577505	0.305833	0.155985	0.0823134	0.0470992	0.0340058	0.0214027	0.0132681	0.0114147	0.017659	0.0206098	0.0380229	0.037155	0.0339934	0.0300913
Q8WVC6;Q8WVC6-2	Dephospho-CoA kinase domain-containing protein	DCAKD	4	4	4	0	0	0	0	0	0	0	0	0	0	0	0	0	0	0	0	0	0	0	0	0	0	0	0	0	0	0	0	0	0	0	0	0	0	0	0	0	0	0	0	0	0	0	0
Q9GZP9	Derlin-2	DERL2	4	4	164	0	0	0	0	0	0	0	0	0	0	0	0	0	0	0	0	0	0	0	0	0	0	0	0	0	0	0	0	0	0	0	0	0	0	0	0	0	0	0	0	0	0	0	0
Q14126	Desmoglein-2	DSG2	91	15	170	0.0345582	0.333333	0.333333	0.310295	0	0	0	0	0	0	0	0	0	0	0	0	0	0	0	0	0	0	0	0	0	0	0	0	0	0	0	0	0	0	0	0	0	0	0	0	0.151228	0.185958	0.273915	0.37669
P60981;P60981-2	Destrin	DSTN	152	32	42	0	0	0	0	0	0	0	0	0	0	0	0	0	0	0	0	0	0	0	0	0	0	0	0	0	0	0.00211231	0.0170536	0.0719806	0.312316	0.765252	1	0.798058	0.345504	0.0569166	0.0169746	0.00196235	0.000964223	0.00070044	0.000583426	0.186823	0.187067	0.177078	0.18748
Q96JH7	Deubiquitinating protein VCIP135	VCPIP1	246	44	131	0	0	0	0	0	0	0	0	0	0	0	0	0	0.0185911	0.375957	0.891857	1	0.741261	0.309197	0.232631	0.141362	0.11291	0.0627423	0.0553841	0.00705603	0.00705603	0.00705603	0	0	0	0	0	0	0	0	0	0	0	0	0	0.141322	0.278045	0.440639	0.560526
Q9Y295	Developmentally-regulated GTP-binding protein 1	DRG1	695	185	117	0.10479	0.0961058	0.145158	0.190884	0.237416	0.282298	0.336086	0.378051	0.327216	0.247888	0.177945	0.149897	0.13108	0.116796	0.102581	0.100303	0.114107	0.149661	0.223034	0.377575	0.689267	0.901648	0.80624	0.463284	0.148828	0.0482331	0.0193019	0.0109659	0.0159555	0.0437849	0.0752165	0.149733	0.32312	0.600771	0.682406	0.630174	0.522655	0.531843	0.509862	0.462448	0.107792	0.125338	0.156326	0.194631
P55039	Developmentally-regulated GTP-binding protein 2	DRG2	403	1	486	0	0	0	0	0	0	0	0	0	0	0	0	0	0	0	0	0	0	0	0.00440306	0.0264157	0.12028	0.687825	0.988761	0.961774	0.389826	0.0668772	0	0	0	0	0	0	0	0	0	0	0	0	0	0.283111	0.272172	0.30997	0.339284
Q9NR28;Q9NR28-2;Q9NR28-3	Diablo homolog, mitochondrial	DIABLO	189	14	224	0.00635159	0.00423439	0.00423439	0	0	0	0	0	0	0.0091735	0.0857154	0.324439	0.379645	0.307522	0.0687985	0.00776347	0.00653142	0.0124677	0.0812432	0.107809	0.124628	0.0822853	0.318972	0.819647	1	0.783055	0.259626	0.0494951	0	0	0	0	0	0	0	0	0	0	0	0	0	0	0	0.00942372
O75907	Diacylglycerol O-acyltransferase 1	DGAT1	23	5	12	0.838086	0.88605	0.815531	0.43341	0.106084	0	0	0	0	0	0	0	0	0	0	0	0	0	0	0	0	0	0	0	0	0	0	0	0	0	0	0	0	0	0	0	0	0	0	0	0	0	0	0
Q68CQ4	Digestive organ expansion factor homolog	DIEXF	27	1	12	0	0	0	0	0	0	0	0	0	0	0	0	0	0	0	0	0	0	0	0	0	0	0.384795	0.594993	0.666667	0.281871	0.0716741	0	0	0	0	0	0	0	0	0	0	0	0	0	0	0	0	0
P00374;P00374-2	Dihydrofolate reductase	DHFR	324	32	56	0	0	0	0	0	0	0	0	0	0	0	0	0	0	0	0	0	0	0	0	0	0	0	0	0	0	0.00205599	0.0105099	0.121352	0.658739	0.997873	0.95417	0.454839	0.116444	0.0503646	0.0107654	0.00157125	0.000512335	0	0	0.354272	0.362736	0.348733	0.321893
P09622;P09622-2;P09622-3	Dihydrolipoyl dehydrogenase, mitochondrial	DLD	376	91	201	0	0	0	0	0	0	0	0	0	0	0	0	0	0	0	0	0	0	0	0	0	0	0	0	0.125312	0.439752	0.677856	0.811743	0.864376	0.693698	0.434499	0.0674268	0	0	0	0	0	0	0	0	0	0	0	0
P10515	Dihydrolipoyllysine-residue acetyltransferase component of pyruvate dehydrogenase complex, mitochondrial	DLAT	380	119	354	0.16007	0.268475	0.459205	0.784366	0.956073	0.965536	0.735451	0.571736	0.563156	0.538606	0.498045	0.454389	0.393977	0.324342	0.197885	0.115675	0.0805907	0.0568092	0.0456664	0.0236481	0.0137648	0.00499208	0.0025361	0	0	0	0	0	0	0	0	0	0	0	0	0	0	0	0	0	0	0	0	0
P36957;P36957-2	Dihydrolipoyllysine-residue succinyltransferase component of 2-oxoglutarate dehydrogenase complex, mitochondrial	DLST	485	72	162	0.00416658	0.00339385	0.00263506	0.00228828	0.0268791	0.144844	0.453206	0.827245	1	0.816422	0.455802	0.176753	0.0539579	0.0153321	0.00286939	0.00798669	0.00798669	0.0133712	0.0300929	0.0350332	0.0296487	0.00494033	0	0	0	0	0	0	0	0	0	0	0	0	0	0	0	0	0	0	0	0	0	0.000282578
Q5RI15;Q5RI15-2	Cytochrome c oxidase protein 20 homolog	COX20	4	4	164	0	0	0	0	0	0	0	0	0	0	0	0	0	0	0	0	0	0	0	0	0	0	0	0	0	0	0	0	0	0	0	0	0	0	0	0	0	0	0	0	0	0	0	0
P09417;P09417-2	Dihydropteridine reductase	QDPR	372	10	156	0	0	0	0	0	0	0	0	0	0	0	0	0	0	0	0	0	0	0	0	0	0	0	0.00151143	0.0099301	0.0542343	0.43116	0.901804	1	0.638768	0.162943	0.0204427	0.0032381	0	0	0	0	0	0.0176082	0.0264123	0	0	0	0
Q14194;Q14194-2;Q14117	Dihydropyrimidinase-related protein 1	CRMP1	467	6	360	0	0	0	0	0	0	0	0	0	0	0	0	0	0	0	0	0.0152307	0.154647	0.594167	0.972818	0.95916	0.555537	0.161655	0.0358972	0	0	0	0	0	0	0	0	0	0	0	0	0	0	0	0	0.247862	0.264793	0.316295	0.369701
Q16555;Q16555-2	Dihydropyrimidinase-related protein 2	DPYSL2	467	6	334	0.00534421	0.00356281	0.000632333	0	0	0	0	0	0	0	0	0	0	0.00105028	0.00397237	0.0202277	0.0994299	0.347755	0.787465	0.996278	0.885547	0.461974	0.181694	0.044264	0.0243442	0.0204523	0.017367	0.00489475	0	0	0	0	0	0	0	0	0	0	0.000893087	0.00133963	0.271126	0.292587	0.338516	0.386273
O14531	Dihydropyrimidinase-related protein 4	DPYSL4	91	4	81	0	0	0	0	0	0	0	0	0	0	0	0	0	0	0	0	0	0	0	0	0	0	0	0	0	0	0	0	0	0	0	0	0	0	0	0	0	0	0	0	0.340789	0.317168	0.31261	0.348903
Q9BPU6	Dihydropyrimidinase-related protein 5	DPYSL5	60	4	514	0	0	0	0	0	0	0	0	0	0	0	0	0	0	0	0	0	0	0	0	0	0	0	0	0	0	0	0	0	0	0	0	0	0	0	0	0	0	0	0	0.198103	0.247562	0.332036	0.296738
P09669	Cytochrome c oxidase subunit 6C	COX6C	4	4	164	0	0	0	0	0	0	0	0	0	0	0	0	0	0	0	0	0	0	0	0	0	0	0	0	0	0	0	0	0	0	0	0	0	0	0	0	0	0	0	0	0	0	0	0
O14548	Cytochrome c oxidase subunit 7A-related protein, mitochondrial	COX7A2L	4	4	26	0	0	0	0	0	0	0	0	0	0	0	0	0	0	0	0	0	0	0	0	0	0	0	0	0	0	0	0	0	0	0	0	0	0	0	0	0	0	0	0	0	0	0	0
P15954	Cytochrome c oxidase subunit 7C, mitochondrial	COX7C	168	4	381	0	0	0	0	0	0	0	0	0	0	0	0	0	0	0	0	0	0	0	0	0	0	0	0	0	0	0	0	0	0	0	0	0	0	0	0	0	0	0	0	0	0	0	0
P53634;P53634-2;P53634-3	Dipeptidyl peptidase 1;Dipeptidyl peptidase 1 exclusion domain chain;Dipeptidyl peptidase 1 heavy chain;Dipeptidyl peptidase 1 light chain	CTSC	74	4	26	0	0	0	0	0	0	0	0	0	0	0	0	0	0	0	0	0	0	0	0	0	0	0	0	0	0	0	0	0.333333	0.333333	0.333333	0	0	0	0	0	0	0	0	0	0	0	0	0
Q9NY33;Q9NY33-4;Q9NY33-2	Dipeptidyl peptidase 3	DPP3	538	19	382	0.0204801	0.0136534	0.00179405	0	0	0	0	0	0	0	0	0	0	0	0	0	0	0	0	0	0.000798537	0.00499105	0.0148616	0.063921	0.405939	0.907251	1	0.671874	0.161432	0.0188255	0.000740512	0	0	0	0.00192494	0.0138651	0.0396099	0.0483506	0.0364105	0.0159984	0	0	0	0
Q86TI2;Q86TI2-2;Q86TI2-4	Dipeptidyl peptidase 9	DPP9	308	73	547	0	0	0	0	0	0	0	0	0	0	0	0	0	0	0	0	0	0.00395091	0.0100847	0.0192061	0.0764233	0.555386	1	0.983564	0.503473	0.0611457	0.0269998	0.0219939	0.0105858	0	0	0	0	0	0	0	0	0	0	0	0.0998608	0.135575	0.135575	0.134827
O95989	Diphosphoinositol polyphosphate phosphohydrolase 1	NUDT3	248	32	12	0	0	0	0	0	0	0	0	0	0	0	0	0	0	0	0	0	0	0	0	0	0	0	0	0	0	0	0	0.0705265	0.398132	0.948612	0.929474	0.601868	0.0513878	0	0	0	0	0	0	0	0	0	0
Q9NZJ9-2;Q9NZJ9;Q9NZJ9-3	Diphosphoinositol polyphosphate phosphohydrolase 2	NUDT4	205	43	12	0	0	0	0	0	0	0	0	0	0	0	0	0	0	0	0	0	0	0	0	0	0	0	0	0	0	0.0184616	0.159389	0.562367	0.941187	1	0.621469	0.224188	0.0244474	0	0	0	0	0	0	0	0	0	0
Q8NFP7	Diphosphoinositol polyphosphate phosphohydrolase 3-alpha	NUDT10	205	101	12	0	0	0	0	0	0	0	0	0	0	0	0	0	0	0	0	0	0	0	0	0	0	0	0	0	0	0	0	0.333333	0.542988	0.666667	0.333333	0.123679	0	0	0	0	0	0	0	0	0	0	0
Q96G61	Diphosphoinositol polyphosphate phosphohydrolase 3-beta	NUDT11	205	43	12	0	0	0	0	0	0	0	0	0	0	0	0	0	0	0	0	0	0	0	0	0	0	0	0	0	0.00297941	0.0227061	0.101426	0.461606	0.932681	1	0.682604	0.206889	0.0608502	0.0150873	0	0	0	0	0	0	0	0	0
P53602	Diphosphomevalonate decarboxylase	MVD	151	4	480	0	0	0	0	0	0	0	0	0	0	0	0	0	0	0	0	0	0	0	0	0	0	0	0	0	0	0	0	0	0	0	0	0	0	0	0	0	0	0	0	0	0	0	0
Q9BQC3;Q9BQC3-2	Diphthamide biosynthesis protein 2	DPH2	64	1	12	0	0	0	0	0	0	0	0	0	0	0	0	0	0	0	0	0	0	0	0	0.0589232	0.191874	0.70463	0.988975	0.891823	0.379067	0.0357994	0	0	0	0	0	0	0	0	0	0	0	0	0	0	0	0	0
Q9H2P9;Q9H2P9-4;Q9H2P9-5;Q9H2P9-3;Q9H2P9-2;Q9H2P9-6	Diphthine synthase	DPH5	639	4	94	0	0	0	0	0	0	0	0	0	0	0	0	0	0	0	0	0	0	0	0	0	0	0	0	0	0	0	0	0	0	0	0	0	0	0	0	0	0	0	0	0.123681	0.126165	0.145888	0.187324
Q7L8W6	Diphthine--ammonia ligase	DPH6	248	32	12	0	0	0	0	0	0	0	0	0	0	0	0	0	0	0	0	0	0	0	0	0	0	0	0	0	0	0	0	0.165068	0.64738	0.933399	0.931012	0.4487	0.162681	0	0	0	0	0	0	0	0	0	0
Q8IYB7;Q8IYB7-2	DIS3-like exonuclease 2	DIS3L2	91	4	358	0	0	0	0	0	0	0	0	0	0	0	0	0	0	0	0	0	0	0	0	0	0	0	0	0	0	0	0	0	0	0	0	0	0	0	0	0	0	0	0	0.0927174	0.104228	0.223814	0.272159
Q8WWK9;Q8WWK9-6;Q8WWK9-5;Q8WWK9-4	Cytoskeleton-associated protein 2	CKAP2	442	4	531	0	0	0	0	0	0	0	0	0	0	0	0	0	0	0	0	0	0	0	0	0	0	0	0	0	0	0	0	0	0	0	0	0	0	0	0	0	0	0	0	0	0	0.146181	0.467517
Q6UVY6;Q6UVY6-2	DBH-like monooxygenase protein 1	MOXD1	20	4	222	0	0	0	0	0	0	0	0	0	0	0	0	0	0	0	0	0	0	0	0	0	0	0	0	0	0	0	0	0	0	0	0	0	0	0	0	0	0	0	0	0	0	0	0
Q9NV06	DDB1- and CUL4-associated factor 13	DCAF13	98	4	89	0	0	0	0	0	0	0	0	0	0	0	0	0	0	0	0	0	0	0	0	0	0	0	0	0	0	0	0	0	0	0	0	0	0	0	0	0	0	0	0	1	0.882793	0.576216	0.598858
Q9P265	Disco-interacting protein 2 homolog B	DIP2B	107	4	110	0	0	0	0	0	0	0	0	0	0	0	0	0	0	0	0	0	0	0	0	0	0	0	0	0	0	0	0	0	0	0	0	0	0	0	0	0	0	0	0	0	0.0675306	0.203456	0.334147
P61962;P61962-2	DDB1- and CUL4-associated factor 7	DCAF7	562	4	498	0	0	0	0	0	0	0	0	0	0	0	0	0	0	0	0	0	0	0	0	0	0	0	0	0	0	0	0	0	0	0	0	0	0	0	0	0	0	0	0	0.904907	0.888055	0.831688	0.820967
Q5VZ89;Q5VZ89-6;Q5VZ89-5;Q5VZ89-2;Q5VZ89-3;Q5VZ89-4	DENN domain-containing protein 4C	DENND4C	168	4	153	0	0	0	0	0	0	0	0	0	0	0	0	0	0	0	0	0	0	0	0	0	0	0	0	0	0	0	0	0	0	0	0	0	0	0	0	0	0	0	0	0	0	0	0
Q12959;Q12959-2;Q12959-5;Q12959-3;Q12959-6;Q12959-4;Q12959-7;Q12959-8;Q12959-9;Q15700;Q15700-4;Q15700-3;Q15700-2;Q15700-5;Q92796-3	Disks large homolog 1	DLG1	474	44	360	0	0	0	0	0	0	0	0	0	0	0	0	0	0.102189	0.261344	0.333333	0.551029	0.576194	0.529293	0.209408	0.0250879	0	0	0	0	0	0	0	0	0	0	0	0	0	0	0	0	0	0	0	0.206987	0.268259	0.39518	0.553329
Q9NZJ0;Q9NZJ0-2	Denticleless protein homolog	DTL	153	4	140	0	0	0	0	0	0	0	0	0	0	0	0	0	0	0	0	0	0	0	0	0	0	0	0	0	0	0	0	0	0	0	0	0	0	0	0	0	0	0	0	0	0	0	0.0863352
Q15398-3	Disks large-associated protein 5	DLGAP5	175	44	6	0	0	0	0	0	0	0	0	0	0	0	0	0.00903051	0.0749191	0.464647	0.919534	0.994585	0.692989	0.281435	0.173631	0.0893753	0.0370129	0.00387614	0	0	0	0	0	0	0	0	0	0	0	0	0	0	0	0	0	0.232263	0.259771	0.316347	0.395731
P26358	DNA (cytosine-5)-methyltransferase 1	DNMT1	11	69	10	0	0	0	0	0.00323572	0.00838847	0.00838847	0.00783526	0.00268251	0.0147989	0.0151458	0.0205685	0.0114387	0.0131283	0.0144394	0.0300635	0.105082	0.463543	0.911533	1	0.694202	0.250891	0.105553	0.0552261	0.0346365	0.0117692	0.00270016	0.00773612	0.0350669	0.150522	0.304055	0.334299	0.233739	0.103033	0.0454582	0.0305632	0	0	0	0	0.973405	0.954106	0.898673	0.812008
Q9H147	Deoxynucleotidyltransferase terminal-interacting protein 1	DNTTIP1	98	4	89	0	0	0	0	0	0	0	0	0	0	0	0	0	0	0	0	0	0	0	0	0	0	0	0	0	0	0	0	0	0	0	0	0	0	0	0	0	0	0	0	0.936726	0.990179	0.84122	0.813804
Q16531;Q16531-2	DNA damage-binding protein 1	DDB1	630	11	326	0.0834174	0.0967766	0.0992758	0.134857	0.145261	0.17389	0.176972	0.1901	0.169969	0.165243	0.221348	0.511193	0.79013	0.841402	0.739581	0.63042	0.677334	0.608929	0.521442	0.450888	0.425155	0.450931	0.694069	0.788795	0.68052	0.306265	0.0735356	0.0173176	0	0	0	0	0	0	0	0	0	0	0	0	0.571649	0.56321	0.558909	0.541709
Q92466;Q92466-2;Q92466-4;Q92466-5;Q92466-3	DNA damage-binding protein 2	DDB2	330	4	141	0	0	0	0	0	0	0	0	0	0	0	0	0	0	0	0	0	0	0	0	0	0	0	0	0	0	0	0	0	0	0	0	0	0	0	0	0	0	0	0	0.83961	0.769757	0.562706	0.596761
Q5QJE6	Deoxynucleotidyltransferase terminal-interacting protein 2	DNTTIP2	98	4	89	0	0	0	0	0	0	0	0	0	0	0	0	0	0	0	0	0	0	0	0	0	0	0	0	0	0	0	0	0	0	0	0	0	0	0	0	0	0	0	0	0.839727	0.920692	0.989699	0.979426
Q2NKX8	DNA excision repair protein ERCC-6-like	ERCC6L	127	69	24	0	0	0	0	0	0	0	0	0	0	0	0	0	0	0	0.0077032	0.0223466	0.209597	0.841111	1	0.821515	0.191467	0.0179349	0.00916947	0	0	0	0	0	0	0	0	0	0	0	0	0	0	0	0	0.361889	0.423897	0.536388	0.645489
O00273;O00273-2	DNA fragmentation factor subunit alpha	DFFA	54	21	46	0	0	0	0	0	0	0	0	0	0	0	0	0	0	0	0	0	0	0	0	0.0159357	0.156174	0.304842	0.785445	0.98954	0.989529	0.618177	0.31251	0.163853	0.118496	0.148015	0.148015	0.0681865	0	0	0	0	0	0	0	0.207996	0.263415	0.194898	0.232792
P18858;P18858-2	DNA ligase 1	LIG1	71	6	180	0.00170923	0.024995	0.0238555	0.0238555	0	0	0	0	0	0	0	0	0	0	0	0.0038369	0.0148499	0.0517259	0.443394	0.919573	1	0.650552	0.225882	0.188943	0.225624	0.185185	0.114623	0.031884	0.00980125	0	0	0	0.0185553	0.0185553	0.0185553	0	0	0	0	0	0.469693	0.4619	0.436683	0.382519
Q02127	Dihydroorotate dehydrogenase (quinone), mitochondrial	DHODH	18	4	296	0	0	0	0	0	0	0	0	0	0	0	0	0	0	0	0	0	0	0	0	0	0	0	0	0	0	0	0	0	0	0	0	0	0	0	0	0	0	0	0	0	0	0	0
O15228;O15228-2	Dihydroxyacetone phosphate acyltransferase	GNPAT	136	4	121	0	0	0	0	0	0	0	0	0	0	0	0	0	0	0	0	0	0	0	0	0	0	0	0	0	0	0	0	0	0	0	0	0	0	0	0	0	0	0	0	0	0	0	0
P40692;P40692-3;P40692-2	DNA mismatch repair protein Mlh1	MLH1	11	3	10	0	0	0.037532	0.037532	0.037532	0	0	0	0	0	0	0	0	0.0127448	0.0695354	0.163096	0.413816	0.759376	1	0.897374	0.54969	0.262424	0.101586	0.0469179	0	0	0	0	0	0	0	0	0	0	0	0	0	0	0	0	1	0.922402	0.83368	0.732724
P43246;P43246-2	DNA mismatch repair protein Msh2	MSH2	140	34	47	0.0217186	0.0144791	0.00495678	0	0	0	0	0	0	0	0	0	0	0.00142316	0.00413653	0.00731539	0.0132452	0.0402988	0.123775	0.350081	0.617063	0.868209	0.993177	0.863431	0.554186	0.200638	0.0344398	0.00685704	0.00177854	0.000972814	0	0	0.00161224	0.00646942	0.0221039	0.0605816	0.0600889	0.047964	0.00787417	0.00526452	0.985151	0.977124	0.950348	0.881874
P52701;P52701-3;P52701-4;P52701-2	DNA mismatch repair protein Msh6	MSH6	513	6	106	0.0338962	0.0315271	0.0267063	0.0198931	0.0117419	0.00443855	0.00190056	0.00112207	0.00112207	0	0.000300527	0.00134721	0.00290504	0.00505995	0.00607061	0.00869066	0.0130287	0.0461723	0.247044	0.76716	1	0.864304	0.377647	0.121409	0.0538978	0.0140069	0.00220374	0.000769022	0.000408582	0.000715706	0.00208196	0.0161734	0.036026	0.0450123	0.0363616	0.0206731	0.0106976	0.00525698	0.00264587	0.00279031	0.961922	0.981827	0.994892	0.953902
P09884	DNA polymerase alpha catalytic subunit	POLA1	105	44	127	0	0	0	0	0	0	0	0	0	0	0	0	0.00227484	0.0188989	0.193021	0.699268	1	0.890179	0.388554	0.0711974	0.00689671	0	0	0	0	0	0	0	0	0	0	0	0	0	0	0	0	0	0	0	0.649764	0.654778	0.666667	0.618118
Q14181	DNA polymerase alpha subunit B	POLA2	105	44	10	0	0	0	0	0	0	0	0	0	0	0	0	0	0	0.216528	0.673202	1	0.891661	0.434986	0.108189	0	0	0	0.0674538	0.0674538	0.0674538	0	0	0	0	0	0	0	0	0	0	0	0	0	0	0.666667	0.762514	0.852211	0.89276
P28340	DNA polymerase delta catalytic subunit	POLD1	11	69	10	0	0.0142324	0.0142324	0.0142324	0.00399546	0.00399546	0.00399546	0	0	0	0	0	0	0.00469755	0.0116547	0.0352291	0.11101	0.493885	0.804187	0.944812	0.740886	0.537839	0.418079	0.325702	0.194872	0.0935283	0	0	0	0	0	0	0	0	0	0	0	0	0	0	0.995522	0.983054	0.933087	0.80896
P49005	DNA polymerase delta subunit 2	POLD2	188	69	366	0	0	0	0	0	0	0	0	0	0	0	0	0	0	0	0	0.108224	0.405986	0.714172	0.812466	0.617469	0.337012	0.184072	0.0813069	0.0535783	0.0802614	0.170621	0.385712	0.341333	0.250974	0.0358828	0	0	0	0	0	0	0	0	0	0.949374	0.922275	0.905302	0.741647
Q15054;Q15054-2;Q15054-3	DNA polymerase delta subunit 3	POLD3	11	87	10	0	0	0	0	0	0	0	0	0	0	0	0	0	0	0	0	0	0.333333	0.666667	0.666667	0.333333	0	0	0	0	0	0	0	0	0	0	0	0	0	0	0	0	0	0	0	0.978438	0.96659	0.948037	0.888362
Q07864	DNA polymerase epsilon catalytic subunit A	POLE	544	3	89	0	0	0	0	0	0	0	0	0	0	0	0	0	0	0.0279845	0.172397	0.615555	0.989326	0.9339	0.504564	0.121684	0.0326975	0.0188763	0	0	0	0	0	0	0	0	0	0	0	0	0	0	0	0	0	0.893744	0.89456	0.967122	0.843268
P56282;P56282-3;P56282-2	DNA polymerase epsilon subunit 2	POLE2	61	3	23	0	0	0	0	0	0	0	0	0	0	0	0	0	0	0.048378	0.243078	0.614982	0.936642	0.967177	0.595272	0.225234	0	0	0	0	0	0	0	0	0	0	0	0	0	0	0	0	0	0	0	0.316975	0.331223	0.333333	0.218201
Q9NRF9	DNA polymerase epsilon subunit 3	POLE3	87	61	414	0	0	0	0	0	0	0	0	0	0	0	0	0	0	0	0	0	0	0	0	0	0.00634205	0.0127818	0.0679792	0.218988	0.707438	0.976406	0.933424	0.46289	0.150333	0.0458306	0.0214743	0.00986622	0	0	0	0	0	0	0	0.244691	0.263578	0.24095	0.240695
Q8WVM0	Dimethyladenosine transferase 1, mitochondrial	TFB1M	16	4	14	0	0	0	0	0	0	0	0	0	0	0	0	0	0	0	0	0	0	0	0	0	0	0	0	0	0	0	0	0	0	0	0	0	0	0	0	0	0	0	0	0	0	0	0
P49643;P49643-2	DNA primase large subunit	PRIM2	510	33	108	0	0	0	0	0	0	0	0	0	0	0	0	0.00347672	0.0339484	0.259663	0.713299	0.90811	0.797564	0.725523	0.842834	0.75292	0.367847	0.0252544	0	0	0	0	0	0	0	0	0	0	0	0	0	0	0	0	0	0.734045	0.796017	0.919082	0.951841
P49642	DNA primase small subunit	PRIM1	519	157	462	0	0	0	0	0	0	0	0	0	0	0	0	0.00668461	0.0361955	0.202687	0.532455	0.755226	0.717748	0.762666	0.953977	0.884963	0.509529	0.0659367	0.00593838	0	0.0189	0.168601	0.414434	0.463113	0.313412	0.0675796	0	0	0	0	0	0	0	0	0	0.776032	0.791987	0.82937	0.822237
Q92889;Q92889-2	DNA repair endonuclease XPF	ERCC4	28	4	23	0	0	0	0	0	0	0	0	0	0	0	0	0	0	0	0	0	0	0	0	0	0	0	0	0	0	0	0	0	0	0	0	0	0	0	0	0	0	0	0	0.48032	0.430875	0.333333	0.327922
Q9H5Q4	Dimethyladenosine transferase 2, mitochondrial	TFB2M	252	4	425	0	0	0	0	0	0	0	0	0	0	0	0	0	0	0	0	0	0	0	0	0	0	0	0	0	0	0	0	0	0	0	0	0	0	0	0	0	0	0	0	0	0	0	0
Q92878;Q92878-2;Q92878-3	DNA repair protein RAD50	RAD50	94	40	43	0.00066826	0.000950417	0.00175311	0.00437927	0.0219326	0.159084	0.537938	0.954557	0.912304	0.541802	0.108597	0.0142222	0.00279899	0.00132712	0	0	0	0	0	0	0	0	0	0	0	0	0	0	0	0	0	0	0	0	0	0	0	0	0	0	0.925431	0.936158	0.962618	0.959077
P18887	DNA repair protein XRCC1	XRCC1	330	4	141	0	0	0	0	0	0	0	0	0	0	0	0	0	0	0	0	0	0	0	0	0	0	0	0	0	0	0	0	0	0	0	0	0	0	0	0	0	0	0	0	0.991097	0.966269	0.919313	0.816992
P98082;P98082-3;P98082-2	Disabled homolog 2	DAB2	227	4	47	0	0	0	0	0	0	0	0	0	0	0	0	0	0	0	0	0	0	0	0	0	0	0	0	0	0	0	0	0	0	0	0	0	0	0	0	0	0	0	0	0.92405	0.884813	0.804094	0.798576
Q14691	DNA replication complex GINS protein PSF1	GINS1	8	4	223	0	0	0	0	0	0	0	0	0	0	0	0	0	0	0	0	0	0	0	0	0	0	0	0	0	0	0	0	0	0	0	0	0	0	0	0	0	0	0	0	0.304855	0.282841	0.309858	0.251749
Q9Y248	DNA replication complex GINS protein PSF2	GINS2	466	21	167	0	0	0	0	0	0	0	0	0	0	0	0	0	0	0	0	0	0	0	0	0	0.00640012	0.0887056	0.392798	0.802012	1	0.81156	0.410758	0.136974	0.021322	0.0065105	0	0	0	0	0	0	0	0	0	0.168815	0.166187	0.149487	0.132655
Q9BRX5;Q9BRX5-3;Q9BRX5-2	DNA replication complex GINS protein PSF3	GINS3	530	21	179	0	0	0	0	0	0	0	0	0	0	0	0	0	0	0	0	0	0	0	0	0	0.0123499	0.105591	0.558793	0.915521	1	0.584945	0.215867	0.0381471	0	0	0	0	0	0	0	0	0	0	0	0.575538	0.559878	0.517017	0.503282
Q9BRT9;Q9BRT9-2	DNA replication complex GINS protein SLD5;DNA replication complex GINS protein SLD5, N-terminally processed	GINS4	466	21	583	0	0	0	0	0	0	0	0	0	0	0	0	0	0	0	0	0	0	0	0	0	0.0171394	0.0791041	0.44241	0.858569	1	0.708513	0.275215	0.0718187	0	0	0	0	0	0	0	0	0	0	0	0.268786	0.270247	0.267684	0.243435
P49736	DNA replication licensing factor MCM2	MCM2	118	44	281	0.000585362	0.000390241	0	0	0	0.000740691	0.00149454	0.00235235	0.00161166	0.00113787	0.000624466	0.0024944	0.0104004	0.0326943	0.115947	0.502115	0.930797	1	0.651137	0.210744	0.06089	0.0162675	0.00533863	0.00086764	0	0	0	0	0	0	0	0	0	0	0	0	0	0	0	0	0.972887	0.992758	0.981165	0.940439
P25205;P25205-2	DNA replication licensing factor MCM3	MCM3	118	44	281	0.00152132	0.00101421	0	0.000335762	0.000335762	0.000571399	0.000691496	0.000691496	0.000641579	0.000185721	0.000579258	0.0018031	0.00525923	0.0208023	0.101277	0.508177	0.940221	1	0.635577	0.211224	0.0964024	0.0760994	0.0943351	0.096221	0.0754454	0.0388259	0.0115082	0.00665356	0.00202864	0.000619145	0.000619145	0	0	0	0.00219004	0.00219004	0.00219004	0	0	0	1	0.973012	0.913044	0.87497
P33991	DNA replication licensing factor MCM4	MCM4	118	44	281	0.000450645	0.000847854	0.00364222	0.00380283	0.00333916	0.000612786	0.00075854	0.00114926	0.00136439	0.00115192	0.00114327	0.00226736	0.008903	0.027966	0.11448	0.520288	0.927903	1	0.621155	0.200521	0.0457847	0.0137015	0.00755567	0.00216899	0.000363873	0	0	0	0	0	0	0	0	0	0	0	0	0	0	0	0.99286	0.985731	0.970085	0.923104
P33992	DNA replication licensing factor MCM5	MCM5	118	44	281	0.00242075	0.00161383	0.000544748	0	0	0	0	0	0	0	0.00010382	0.000795529	0.00382012	0.0118245	0.0907416	0.477856	0.924483	1	0.662146	0.231629	0.0991754	0.077413	0.0763087	0.0757615	0.0487343	0.0260229	0.00442268	0.000927611	0.000525398	0	0	0	0	0	0	0	0	0	0	0	0.950715	0.980499	1	0.920731
Q14566	DNA replication licensing factor MCM6	MCM6	118	44	281	0.000526004	0.000403005	0.000283883	8.02773e-05	2.79416e-05	0.000296313	0.000591411	0.000591411	0.000376731	0.000207473	0.000457556	0.00195644	0.0115332	0.037281	0.120952	0.524361	0.934185	1	0.641693	0.216124	0.071062	0.019496	0.00949408	0.00349082	0.000251893	0	0	0.000344191	0.00280656	0.00654444	0.00689928	0.00481298	0.00158531	0.00128766	0.0012648	0.000754577	0.000353209	0	0	0	0.991753	0.974538	0.931382	0.887024
P33993;P33993-3;P33993-2	DNA replication licensing factor MCM7	MCM7	118	44	281	0.000702337	0.000751174	0.0015841	0.00199135	0.00192392	0.00200366	0.00136544	0.00130745	0.00039478	0.000203123	0.000322735	0.00256438	0.0104864	0.0307151	0.11043	0.528227	0.929805	1	0.603266	0.184645	0.0334503	0.00629422	0.00686623	0.00650016	0.00500593	0.000972316	0.000380802	0	0	0	0	0	0	0	0	0	0	0	0.000188991	0.000283486	0.981656	0.986796	0.940582	0.863251
P11387	DNA topoisomerase 1	TOP1	169	7	189	0	0	0.24467	0.555919	0.899409	0.749137	0.534818	0.24673	0.199742	0.102811	0.0474095	0	0	0	0	0	0	0	0	0	0	0	0	0	0	0	0	0	0	0	0	0	0	0	0	0	0	0	0	0	0.997163	0.972947	0.942639	0.816867
P11388;P11388-2;P11388-3;P11388-4	DNA topoisomerase 2-alpha	TOP2A	389	13	106	0.779056	0.773301	0.767053	0.7501	0.582428	0.451143	0.228909	0.158432	0.0823197	0.0157818	0	0	0	0	0	0	0	0	0	0	0	0	0	0	0	0	0	0	0	0	0	0	0	0	0	0	0	0	0	0	0.995197	0.986917	0.957195	0.90933
Q02880;Q02880-2	DNA topoisomerase 2-beta	TOP2B	69	22	43	0.292573	0.639375	1	0.853506	0.40918	0.0147979	0	0	0	0	0	0	0	0	0	0	0	0	0	0	0	0	0	0	0	0	0	0	0	0	0	0	0	0	0	0	0	0	0	0	0.796578	0.856467	0.984519	0.925702
Q8N8Z6;Q8N8Z6-2	Discoidin, CUB and LCCL domain-containing protein 1	DCBLD1	365	4	382	0	0	0	0	0	0	0	0	0	0	0	0	0	0	0	0	0	0	0	0	0	0	0	0	0	0	0	0	0	0	0	0	0	0	0	0	0	0	0	0	0	0	0	0
Q96PD2;Q96PD2-2	Discoidin, CUB and LCCL domain-containing protein 2	DCBLD2	243	4	382	0	0	0	0	0	0	0	0	0	0	0	0	0	0	0	0	0	0	0	0	0	0	0	0	0	0	0	0	0	0	0	0	0	0	0	0	0	0	0	0	0	0.00569628	0.00569628	0.0328713
P27695	DNA-(apurinic or apyrimidinic site) lyase;DNA-(apurinic or apyrimidinic site) lyase, mitochondrial	APEX1	44	91	387	0.0128769	0.00858457	0.00293293	0	0	0	0	0	0	0	0	0	0	0	0	0	0	0	0	0	0	0	0.00103453	0.00632481	0.0443719	0.311848	0.718943	1	0.945093	0.699875	0.488312	0.378591	0.320257	0.323901	0.277802	0.224132	0.171785	0.168853	0.174744	0.173859	0.510913	0.52113	0.50746	0.443196
O60870;O60870-2	DNA/RNA-binding protein KIN17	KIN	232	21	89	0	0	0	0	0	0	0	0	0	0	0	0	0	0	0	0	0	0	0	0	0	0	0.0659646	0.432666	0.857377	0.879794	0.55673	0.132019	0.15812	0.268447	0.392088	0.277605	0.123641	0	0	0	0	0	0	0	0.99954	0.900132	0.687996	0.494575
O14672;O14672-2	Disintegrin and metalloproteinase domain-containing protein 10	ADAM10	58	4	49	0	0	0	0	0	0	0	0	0	0	0	0	0	0	0	0	0	0	0	0	0	0	0	0	0	0	0	0	0	0	0	0	0	0	0	0	0	0	0	0	0	0	0	0
P78527;P78527-2	DNA-dependent protein kinase catalytic subunit	PRKDC	199	76	10	0.121792	0.115396	0.122895	0.214476	0.530159	0.821546	0.998487	0.954162	0.917849	0.855757	0.771262	0.659417	0.52959	0.369696	0.224217	0.126795	0.0697503	0.0268518	0.00549843	0.00155586	0.000524169	0.000181777	0	0	0	0	0	0	0	0	0	0	0	0	0	0	0	0	0	0	1	0.958812	0.864217	0.761601
O95602	DNA-directed RNA polymerase I subunit RPA1	POLR1A	312	4	289	0	0	0	0	0	0	0	0	0	0	0	0	0	0	0	0	0	0	0	0	0	0	0	0	0	0	0	0	0	0	0	0	0	0	0	0	0	0	0	0	0.0711468	0.0791985	0.17386	0.222524
Q9H9Y6;Q9H9Y6-2;Q9H9Y6-3;Q9H9Y6-4;Q9H9Y6-5	DNA-directed RNA polymerase I subunit RPA2	POLR1B	409	4	384	0	0	0	0	0	0	0	0	0	0	0	0	0	0	0	0	0	0	0	0	0	0	0	0	0	0	0	0	0	0	0	0	0	0	0	0	0	0	0	0	0	0	0	0
O15446;O15446-2	DNA-directed RNA polymerase I subunit RPA34	CD3EAP	101	4	136	0	0	0	0	0	0	0	0	0	0	0	0	0	0	0	0	0	0	0	0	0	0	0	0	0	0	0	0	0	0	0	0	0	0	0	0	0	0	0	0	0.666667	0.595721	0.494507	0.399515
Q9GZS1-2;Q9GZS1	DNA-directed RNA polymerase I subunit RPA49	POLR1E	541	4	275	0	0	0	0	0	0	0	0	0	0	0	0	0	0	0	0	0	0	0	0	0	0	0	0	0	0	0	0	0	0	0	0	0	0	0	0	0	0	0	0	0.855046	0.866024	0.893002	0.814364
Q6EEV4-2;Q6EEV4	DNA-directed RNA polymerase II subunit GRINL1A, isoforms 4/5	POLR2M	248	32	12	0	0	0	0	0	0	0	0	0	0	0	0	0	0	0	0	0	0	0	0	0	0	0	0	0	0	0.00720582	0.0495723	0.257835	0.690771	1	0.92592	0.537058	0.209321	0.0751394	0.0238588	0	0	0	0	0	0	0	0
P0CAP2;P0CAP2-3;Q9BZD3;P0CAP2-2	DNA-directed RNA polymerase II subunit GRINL1A;Putative GRINL1B complex locus protein 2	POLR2M;GCOM2	202	4	352	0	0	0	0	0	0	0	0	0	0	0	0	0	0	0	0	0	0	0	0	0	0	0	0	0	0	0	0	0	0	0	0	0	0	0	0	0	0	0	0	0.242221	0.261164	0.292703	0.316989
P24928;P24928-2	DNA-directed RNA polymerase II subunit RPB1	POLR2A	234	55	89	0.00557823	0.0158197	0.0416255	0.0605528	0.0755546	0.0694288	0.0630778	0.0450062	0.0327241	0.0330301	0.0502442	0.124113	0.334453	0.738082	1	0.870358	0.453156	0.11143	0.0164084	0.00373622	0.00227856	0	0	0	0	0	0	0	0	0	0	0	0	0	0	0	0	0	0	0	1	0.966297	0.899038	0.787095
P52435;Q9GZM3;Q9H1A7;Q9GZM3-2	DNA-directed RNA polymerase II subunit RPB11-a;DNA-directed RNA polymerase II subunit RPB11-b1;DNA-directed RNA polymerase II subunit RPB11-b2	POLR2J;POLR2J2;POLR2J3	536	52	298	0	0.044492	0.0846723	0.146414	0.144424	0.150139	0.124103	0.16067	0.114774	0.079069	0.0340985	0.189515	0.385438	0.773646	0.950558	0.913825	0.572285	0.334074	0.239473	0.158706	0.0645876	0	0	0	0	0	0	0	0	0	0	0	0	0	0	0	0	0	0	0	0.278838	0.245546	0.12839	0.126096
P30876	DNA-directed RNA polymerase II subunit RPB2	POLR2B	55	52	126	0.0551305	0.0892811	0.138016	0.172967	0.187946	0.157965	0.146469	0.11433	0.118704	0.121303	0.140433	0.199118	0.400006	0.747223	1	0.87179	0.538752	0.240051	0.181757	0.127052	0.0870701	0.0412157	0.0272438	0.0122987	0	0	0	0	0	0	0	0	0	0	0	0	0	0	0	0	0.908287	0.931227	1	0.976424
P19387	DNA-directed RNA polymerase II subunit RPB3	POLR2C	421	52	399	0.0795747	0.108155	0.151616	0.189379	0.213099	0.195778	0.169654	0.125901	0.113372	0.115157	0.146153	0.223127	0.416252	0.736575	0.97275	0.923856	0.631984	0.345088	0.189599	0.119864	0.0675085	0.0434433	0.0186597	0.0054791	0	0	0	0	0	0	0	0	0	0	0	0	0	0	0	0	0.473365	0.457557	0.43081	0.413078
O15514	DNA-directed RNA polymerase II subunit RPB4	POLR2D	8	56	139	0	0	0	0	0	0	0	0	0.0309554	0.0553272	0.0858752	0.121179	0.198915	0.326723	0.333333	0.271568	0.113211	0.0403425	0	0	0	0	0	0	0	0	0.0418291	0.155179	0.219933	0.204997	0.0916471	0.0268926	0	0	0	0	0	0	0	0	0.297866	0.226506	0.225722	0.176306
P62487	DNA-directed RNA polymerase II subunit RPB7	POLR2G	398	4	443	0	0	0	0	0	0	0	0	0	0	0	0	0	0	0	0	0	0	0	0	0	0	0	0	0	0	0	0	0	0	0	0	0	0	0	0	0	0	0	0	0.393713	0.381382	0.462973	0.40043
P36954	DNA-directed RNA polymerase II subunit RPB9	POLR2I	21	27	171	0	0	0	0	0	0	0	0	0	0	0.0614095	0.214041	0.323388	0.734122	0.696503	0.6394	0.167256	0.0522439	0	0	0	0	0	0	0	0	0	0	0	0.333333	0.333333	0.333333	0	0	0	0	0	0	0	0	0.170188	0.177557	0.213413	0.333333
O14802	DNA-directed RNA polymerase III subunit RPC1	POLR3A	107	4	100	0	0	0	0	0	0	0	0	0	0	0	0	0	0	0	0	0	0	0	0	0	0	0	0	0	0	0	0	0	0	0	0	0	0	0	0	0	0	0	0	0.468538	0.378434	0.38363	0.336973
Q9NW08;Q9NW08-2	DNA-directed RNA polymerase III subunit RPC2	POLR3B	46	4	521	0	0	0	0	0	0	0	0	0	0	0	0	0	0	0	0	0	0	0	0	0	0	0	0	0	0	0	0	0	0	0	0	0	0	0	0	0	0	0	0	0.412737	0.275158	0.395607	0.227612
O00411	DNA-directed RNA polymerase, mitochondrial	POLRMT	63	4	52	0	0	0	0	0	0	0	0	0	0	0	0	0	0	0	0	0	0	0	0	0	0	0	0	0	0	0	0	0	0	0	0	0	0	0	0	0	0	0	0	0	0	0	0
O15160;O15160-2	DNA-directed RNA polymerases I and III subunit RPAC1	POLR1C	134	19	119	0.0276328	0.0471819	0.0949559	0.153369	0.171585	0.151163	0.12583	0.104929	0.0778891	0.0449836	0.0257871	0.01961	0.039505	0.0481915	0.0524979	0.0314124	0.0250842	0.0388745	0.0558648	0.0466281	0.0208465	0.0033975	0.014041	0.0851782	0.491747	0.932096	1	0.609349	0.158356	0.0193152	0	0	0	0	0	0	0	0	0	0	0.288815	0.279471	0.302915	0.29207
Q9Y2S0	DNA-directed RNA polymerases I and III subunit RPAC2	POLR1D	92	4	82	0	0	0	0	0	0	0	0	0	0	0	0	0	0	0	0	0	0	0	0	0	0	0	0	0	0	0	0	0	0	0	0	0	0	0	0	0	0	0	0	0	0	0	0
P19388	DNA-directed RNA polymerases I, II, and III subunit RPABC1	POLR2E	422	126	400	0	0	0.0494747	0.197588	0.318744	0.377656	0.308709	0.292682	0.280114	0.280788	0.329653	0.448399	0.599439	0.775827	0.997786	0.905845	0.596242	0.251634	0.13206	0.129715	0.0378004	0.0184353	0	0	0	0	0	0	0	0	0	0	0	0	0	0	0	0	0	0	0.245802	0.249043	0.274046	0.26036
P52434;P52434-3;P52434-2;P52434-5;P52434-4	DNA-directed RNA polymerases I, II, and III subunit RPABC3	POLR2H	253	43	271	0	0	0.00296926	0.00609396	0.00609396	0.0031247	0.00443875	0.0069369	0.0183868	0.0258096	0.0375027	0.0293772	0.088724	0.180511	0.23493	0.180662	0.0802491	0.0286464	0.0133654	0.00780011	0.00165908	0	0	0	0	0	0.00295191	0.0472245	0.34494	0.833438	1	0.770029	0.308513	0.113792	0.0460472	0.0178509	0.00173719	0.00173719	0	0	0.0198201	0.0267117	0.0267117	0.0360048
P62875	DNA-directed RNA polymerases I, II, and III subunit RPABC5	POLR2L	4	56	164	0	0	0	0	0	0	0	0	0	0	0	0.0728103	0.180877	0.317309	0.333333	0.282671	0.18493	0.0960954	0.0386905	0	0	0	0	0	0	0	0	0	0	0	0	0	0	0	0	0	0	0	0	0	0	0	0	0
P31689;P31689-2	DnaJ homolog subfamily A member 1	DNAJA1	233	85	209	0.477896	0.609484	0.719986	0.774095	0.626024	0.46008	0.312348	0.271676	0.250453	0.252916	0.235928	0.256177	0.271305	0.286591	0.291991	0.292338	0.282508	0.282255	0.400929	0.563989	0.716736	0.664197	0.499033	0.291389	0.177434	0.132521	0.0936305	0.0530511	0.0124147	0.0185297	0.0484952	0.123735	0.237493	0.302512	0.265645	0.226425	0.140558	0.232944	0.331243	0.47881	0.586643	0.647704	0.693846	0.752255
O60884	DnaJ homolog subfamily A member 2	DNAJA2	233	85	209	0.484535	0.546164	0.59843	0.619522	0.536943	0.428512	0.409313	0.361213	0.318167	0.226373	0.235375	0.234846	0.274091	0.292702	0.357984	0.359066	0.301865	0.287132	0.466068	0.71721	0.93578	0.910627	0.73247	0.448438	0.190967	0.055107	0	0	0	0	0	0.226124	0.320083	0.404367	0.253732	0.159773	0.0754897	0	0.0822292	0.123344	0.537431	0.582979	0.644843	0.745436
Q96EY1;Q96EY1-2;Q96EY1-3	DnaJ homolog subfamily A member 3, mitochondrial	DNAJA3	39	4	538	0	0	0	0	0	0	0	0	0	0	0	0	0	0	0	0	0	0	0	0	0	0	0	0	0	0	0	0	0	0	0	0	0	0	0	0	0	0	0	0	0	0	0	0.0112077
P25685;P25685-2	DnaJ homolog subfamily B member 1	DNAJB1	444	135	415	0.00422133	0.00601499	0.00601499	0.00320077	0	0	0	0	0	0	0	0	0	0	0	0	0	0	0	0	0.037481	0.0979709	0.236135	0.265987	0.532408	0.547208	0.524125	0.216552	0.144745	0.208041	0.364503	0.624159	0.847253	0.875642	0.600235	0.327461	0.219603	0.185288	0.150239	0.0808617	0.841252	0.924568	0.959719	0.989205
Q9UBS4	DnaJ homolog subfamily B member 11	DNAJB11	688	82	356	0.52409	0.377712	0.222904	0.0577285	0.0294104	0.013364	0	0	0	0	0.000622302	0.000622302	0.000622302	0	0.0155059	0.0369655	0.0514576	0.0589299	0.0481188	0.0626173	0.130007	0.34116	0.725499	0.900825	0.735229	0.3219	0.0597104	0.00350481	0.00350481	0	0	0	0	0.0285104	0.0474455	0.0601991	0.0316887	0.0127536	0	0	0.0325724	0.0282438	0.0223275	0.0341308
Q9NXW2;Q9NXW2-2	DnaJ homolog subfamily B member 12	DNAJB12	556	2	345	1	0.7905	0.503997	0.169114	0.0452806	0.0199082	0	0	0	0	0	0	0	0	0	0	0	0	0	0	0	0	0	0	0	0	0	0	0	0	0	0	0	0	0	0	0	0	0	0	0.0952339	0.0987821	0.0967179	0.123541
P25686;P25686-2	DnaJ homolog subfamily B member 2	DNAJB2	39	4	416	0	0	0	0	0	0	0	0	0	0	0	0	0	0	0	0	0	0	0	0	0	0	0	0	0	0	0	0	0	0	0	0	0	0	0	0	0	0	0	0	0.191172	0.232413	0.159703	0.220823
Q9UDY4	DnaJ homolog subfamily B member 4	DNAJB4	524	23	105	0.134896	0.0899309	0.0160667	0	0	0	0	0	0	0	0	0	0	0	0	0	0	0	0	0	0	0.0342099	0.159027	0.401596	0.620684	0.673922	0.723747	0.583535	0.508412	0.454168	0.693595	0.741169	0.826031	0.593879	0.443373	0.120362	0	0	0	0	0.458499	0.466884	0.512713	0.508037
O75953;O75953-4;O75953-5	DnaJ homolog subfamily B member 5	DNAJB5	227	15	206	0.333333	0.29514	0.264694	0.15279	0.0798727	0	0	0	0	0	0	0	0	0	0	0	0	0	0	0	0	0	0	0	0	0	0	0	0	0	0	0	0	0	0	0	0	0	0	0	0.458897	0.493557	0.509983	0.510069
O75190;O75190-3;O75190-4;Q8WWF6	DnaJ homolog subfamily B member 6	DNAJB6	28	4	23	0	0	0	0	0	0	0	0	0	0	0	0	0	0	0	0	0	0	0	0	0	0	0	0	0	0	0	0	0	0	0	0	0	0	0	0	0	0	0	0	0.583311	0.666667	0.611669	0.546737
Q96KC8	DnaJ homolog subfamily C member 1	DNAJC1	275	15	347	0.589915	0.565135	0.57475	0.24127	0.0974636	0.0280527	0.0280527	0	0	0	0	0	0	0	0	0	0	0	0	0	0	0	0	0	0	0	0	0	0	0	0	0	0	0	0	0	0	0	0	0	0	0	0.0306276	0.06476
Q8IXB1;Q8IXB1-2;Q8IXB1-3	DnaJ homolog subfamily C member 10	DNAJC10	383	162	306	0.290798	0.27776	0.214948	0.187165	0.128834	0.0878957	0.0639637	0.0417256	0.0261349	0.00332527	0	0	0	0	0	0	0	0	0	0	0	0	0	0	0.0527108	0.197206	0.517991	0.754059	0.738977	0.476863	0.208294	0.10539	0.0804264	0.397881	0.48915	0.49316	0.155496	0.0377172	0.0707761	0.106164	0	0	0	0.00580002
Q9NVH1;Q9NVH1-3;Q9NVH1-2	DnaJ homolog subfamily C member 11	DNAJC11	396	4	585	0	0	0	0	0	0	0	0	0	0	0	0	0	0	0	0	0	0	0	0	0	0	0	0	0	0	0	0	0	0	0	0	0	0	0	0	0	0	0	0	0	0	0	0
O75165	DnaJ homolog subfamily C member 13	DNAJC13	244	22	217	0.705121	0.917668	0.956712	0.649718	0.223584	0.0656425	0.0214531	0	0.00713291	0.0279727	0.0705723	0.0839856	0.0631458	0.0205462	0	0	0	0	0	0	0	0	0	0	0	0	0	0	0	0	0	0	0	0	0	0	0	0	0	0	0.08492	0.10329	0.186172	0.233793
Q9NVM6	DnaJ homolog subfamily C member 17	DNAJC17	98	4	127	0	0	0	0	0	0	0	0	0	0	0	0	0	0	0	0	0	0	0	0	0	0	0	0	0	0	0	0	0	0	0	0	0	0	0	0	0	0	0	0	0.64865	0.62538	0.585698	0.512082
Q99543;Q99543-2	DnaJ homolog subfamily C member 2	DNAJC2	318	69	39	0	0	0	0	0	0	0	0	0	0	0	0.0258496	0.0470029	0.0602501	0.0407053	0.0341188	0.0852542	0.347587	0.852375	1	0.758371	0.241966	0.0299583	0.00295	0	0	0	0	0.00551161	0.0153724	0.104451	0.0989389	0.0890781	0	0	0	0	0	0	0	0.180394	0.256741	0.384199	0.528461
Q5F1R6;Q5F1R6-3;Q5F1R6-2	DnaJ homolog subfamily C member 21	DNAJC21	305	1	188	0	0	0	0	0.087796	0.187544	0.296573	0.333333	0.233585	0.124556	0	0	0	0	0	0	0	0	0	0	0.0382581	0.22571	0.703698	0.734467	0.666667	0.23618	0.167153	0.0475013	0	0	0	0	0	0.0409877	0.0409877	0.103062	0.129586	0.211243	0.220776	0.229897	0.256534	0.171023	0.174659	0.290442
Q13217	DnaJ homolog subfamily C member 3	DNAJC3	25	4	364	0	0	0	0	0	0	0	0	0	0	0	0	0	0	0	0	0	0	0	0	0	0	0	0	0	0	0	0	0	0	0	0	0	0	0	0	0	0	0	0	0	0	0	0
P78536;P78536-2	Disintegrin and metalloproteinase domain-containing protein 17	ADAM17	58	4	49	0	0	0	0	0	0	0	0	0	0	0	0	0	0	0	0	0	0	0	0	0	0	0	0	0	0	0	0	0	0	0	0	0	0	0	0	0	0	0	0	0	0	0	0
Q99615;Q99615-2	DnaJ homolog subfamily C member 7	DNAJC7	239	21	122	0.0262227	0.0211847	0.0136224	0.00962604	0.0059231	0	0	0	0	0	0	0	0	0	0	0	0	0	0.00119489	0.0247171	0.0383949	0.066603	0.170537	0.498918	0.961315	0.937114	0.619597	0.147199	0.0472892	0.0350871	0.0212522	0.0179083	0.00556798	0	0	0	0	0	0	0	0.453436	0.497124	0.60393	0.703
O75937	DnaJ homolog subfamily C member 8	DNAJC8	284	10	189	0	0	0	0	0	0	0	0	0	0	0	0	0	0	0	0	0	0	0	0	0	0	0.00149562	0.00482935	0.0301389	0.226142	0.618432	1	0.911219	0.541559	0.147155	0.039171	0.0132081	0.00073433	0	0.000808418	0.00489328	0.00961795	0.0182168	0.0211979	0.98082	0.937781	0.880838	0.750184
Q8WXX5	DnaJ homolog subfamily C member 9	DNAJC9	265	124	275	0.0948683	0.118273	0.196684	0.22939	0.330385	0.333333	0.303239	0.28327	0.239946	0.174088	0.0380353	0	0	0	0	0	0	0	0	0	0	0	0	0	0	0	0.0219287	0.13013	0.152593	0.161274	0.0877487	0.113063	0.158731	0.55065	0.681864	0.674767	0.335063	0.247144	0.475383	0.582739	0.914912	0.871594	0.815986	0.723358
Q8TDM6;Q8TDM6-4;Q8TDM6-2;Q8TDM6-3;Q8TDM6-5	Disks large homolog 5	DLG5	442	4	13	0	0	0	0	0	0	0	0	0	0	0	0	0	0	0	0	0	0	0	0	0	0	0	0	0	0	0	0	0	0	0	0	0	0	0	0	0	0	0	0	0.347948	0.426625	0.596875	0.824957
O60762	Dolichol-phosphate mannosyltransferase	DPM1	109	2	163	1	0.885275	0.661383	0.256841	0.0382326	0	0	0	0	0	0	0	0	0	0	0	0	0	0	0	0	0	0	0	0	0	0	0	0	0	0	0	0	0	0	0	0	0	0	0	0.0281186	0.0219486	0.0216233	0.0102202
P39656;P39656-3;P39656-2	Dolichyl-diphosphooligosaccharide--protein glycosyltransferase 48 kDa subunit	DDOST	5	2	329	1	0.84482	0.593374	0.345843	0.194714	0.101431	0.0396769	0.0152008	0.0119232	0.00784343	0.00529453	0	0	0	0	0	0	0	0	0	0	0	0	0	0	0	0	0	0	0	0	0	0	0	0	0	0	0	0	0	0.015628	0.0165675	0.0156713	0.0151619
P04843	Dolichyl-diphosphooligosaccharide--protein glycosyltransferase subunit 1	RPN1	32	5	315	1	0.900615	0.687273	0.368449	0.149716	0.0610911	0.0217628	0.00805327	0.00561914	0.00281305	0.00130752	0.00039014	0.000123818	0.000123818	0.000123818	0	0	0	0	0	0	0	0	0	0	0	0	0	0	0	0	0	0	0	0	0	0	0	0	0	0.08275	0.0832658	0.0873619	0.0877824
P04844;P04844-2	Dolichyl-diphosphooligosaccharide--protein glycosyltransferase subunit 2	RPN2	249	5	237	0.991066	0.915604	0.731886	0.51933	0.316507	0.175765	0.0805518	0.0352542	0.0172736	0.0112988	0.00496791	0.00255035	0.0017719	0.00172391	0.000995461	0.000393575	0	0	0	0	0	0	0	0	0	0	0	0	0	0	0	0	0	0	0	0	0	0	0	0	0.0423104	0.040073	0.0389995	0.0389242
P61803	Dolichyl-diphosphooligosaccharide--protein glycosyltransferase subunit DAD1	DAD1	167	7	164	0	0.209607	0.595326	0.869083	0.790393	0.404674	0.130917	0	0	0	0	0	0	0	0	0	0	0	0	0	0	0	0	0	0	0	0	0	0	0	0	0	0	0	0	0	0	0	0	0	0	0	0	0
P46977;P46977-2	Dolichyl-diphosphooligosaccharide--protein glycosyltransferase subunit STT3A	STT3A	109	5	181	0.897693	0.879898	0.841527	0.540712	0.295976	0.0948151	0.047059	0.0103579	0.0103579	0	0	0	0	0	0	0	0	0	0	0	0	0	0	0	0	0	0	0	0	0	0	0	0	0	0	0	0	0	0	0	0	0	0	0
Q8TCJ2	Dolichyl-diphosphooligosaccharide--protein glycosyltransferase subunit STT3B	STT3B	597	5	510	0.98721	0.885587	0.651971	0.332548	0.115017	0.0401045	0.00991639	0	0	0	0	0	0	0	0	0	0	0	0	0	0	0	0	0	0	0	0	0	0	0	0	0	0	0	0	0	0	0	0	0	0.0774405	0.0782163	0.0821001	0.0786277
Q9Y673;Q9Y673-2	Dolichyl-phosphate beta-glucosyltransferase	ALG5	4	4	4	0	0	0	0	0	0	0	0	0	0	0	0	0	0	0	0	0	0	0	0	0	0	0	0	0	0	0	0	0	0	0	0	0	0	0	0	0	0	0	0	0	0	0	0
P49959;P49959-3;P49959-2	Double-strand break repair protein MRE11A	MRE11A	94	40	43	0	0	0	0	0.0125019	0.131481	0.477334	0.94641	0.948508	0.618306	0.139991	0.0189134	0.0032637	0	0	0	0	0	0	0	0	0.047477	0.109642	0.128491	0.0956489	0.0334838	0.0146344	0	0	0	0	0	0	0	0	0	0	0	0	0	0.830369	0.879045	0.961708	0.994271
O60216	Double-strand-break repair protein rad21 homolog	RAD21	196	75	10	0.0151782	0.0433814	0.119486	0.173869	0.253943	0.294634	0.319028	0.318648	0.331607	0.425164	0.644302	0.985198	0.953377	0.661803	0.191152	0.0405202	0	0	0	0	0	0	0	0	0	0	0	0	0	0	0	0	0	0	0	0	0	0	0	0	0.872345	0.920743	0.976741	0.919908
O95793;O95793-2	Double-stranded RNA-binding protein Staufen homolog 1	STAU1	315	31	292	0.188963	0.270443	0.71116	0.997028	0.971798	0.599425	0.306301	0.277322	0.232639	0.178869	0.0989097	0.0514135	0.0193081	0.0190933	0.0219213	0.0176517	0.00756653	0	0	0	0	0	0	0	0	0	0	0	0.0425991	0.188464	0.380413	0.52307	0.513326	0.34448	0.170713	0.0345907	0.0114884	0	0	0	0.324941	0.371787	0.452485	0.546552
Q9NUL3;Q9NUL3-2;Q9NUL3-8;Q9NUL3-3;Q9NUL3-6;Q9NUL3-7;Q9NUL3-4;Q9NUL3-5	Double-stranded RNA-binding protein Staufen homolog 2	STAU2	315	7	55	0.171569	0.2865	0.651773	0.959147	0.985362	0.692283	0.477335	0.279	0.153473	0	0	0	0	0	0	0	0	0	0	0	0	0	0	0	0	0	0	0	0	0	0	0	0	0	0	0	0	0	0	0	0.264819	0.341591	0.473047	0.576242
P55265-4;P55265;P55265-5	Double-stranded RNA-specific adenosine deaminase	ADAR	212	7	109	0.147835	0.2725	0.704137	0.924147	0.928937	0.5537	0.33503	0.212281	0.170041	0.124045	0.0728659	0.0343082	0.00480558	0	0	0	0	0	0	0	0	0	0	0	0	0	0	0	0	0.01024	0.0625383	0.0782203	0.0679804	0.015682	0	0	0.01822	0.01822	0.01822	0	1	0.918236	0.768323	0.615024
O14972;O14972-2	Down syndrome critical region protein 3	DSCR3	119	44	12	0	0	0	0	0	0	0	0	0	0	0	0	0	0	0.0561474	0.753121	1	0.999883	0.30291	0.0560303	0	0	0	0	0	0	0	0	0	0	0	0	0	0	0	0	0	0	0	0	0	0	0	0
Q16643;Q16643-3;Q16643-2	Drebrin	DBN1	103	111	398	0.0567729	0.0385146	0.00561083	0.000665987	0	0	0	0	0	0	0	0.000665315	0.00443681	0.0256437	0.103809	0.440942	0.737618	0.859992	0.624582	0.360454	0.190816	0.105816	0.0643888	0.0465944	0.0367077	0.0470036	0.0521714	0.066796	0.0765942	0.0998279	0.134153	0.189888	0.313011	0.525418	0.546655	0.460121	0.231885	0.204487	0.181399	0.206507	0.142683	0.145277	0.155975	0.1834
Q9UJU6;Q9UJU6-5	Drebrin-like protein	DBNL	692	147	378	0.0334848	0.0232094	0.00639028	0.000886163	0	0	0	0	0	0	0	0	0	0	0	0	0	0.00999853	0.0471055	0.100504	0.201434	0.54897	0.883262	0.896074	0.557005	0.225064	0.133686	0.109622	0.10131	0.285463	0.625855	0.763634	0.576597	0.239678	0.0638134	0.0388644	0.0174004	0.00956772	0.00998606	0.00970032	0.516326	0.528956	0.553605	0.657003
Q9UJU6-2;Q9UJU6-3;Q9UJU6-6;Q9UJU6-4	Drebrin-like protein	DBNL	64	1	12	0	0	0	0	0	0	0	0	0	0	0	0	0	0	0	0	0	0	0	0	0	0.284073	0.393327	0.666667	0.382593	0.273339	0	0	0	0	0	0	0	0	0	0	0	0	0	0	0	0	0	0
Q8NBA8	DTW domain-containing protein 2	DTWD2	107	4	377	0	0	0	0	0	0	0	0	0	0	0	0	0	0	0	0	0	0	0	0	0	0	0	0	0	0	0	0	0	0	0	0	0	0	0	0	0	0	0	0	0.104731	0.164066	0.269663	0.34661
Q8TEA8	D-tyrosyl-tRNA(Tyr) deacylase 1	DTD1	74	4	503	0	0	0	0	0	0	0	0	0	0	0	0	0	0	0	0	0	0	0	0	0	0	0	0	0	0	0	0	0	0	0	0	0	0	0	0	0	0	0	0	0.222755	0.212794	0.186701	0.12615
Q02750;Q02750-2	Dual specificity mitogen-activated protein kinase kinase 1	MAP2K1	350	10	168	0	0	0	0	0	0	0	0	0	0	0	0	0	0	0	0	0	0	0	0	0	0	0	0	0.00740367	0.0491142	0.47107	0.928078	1	0.597573	0.137389	0.0258857	0.00635608	0.00212838	0	0	0.00082825	0.00429063	0.01267	0.0177626	0.193638	0.203571	0.221163	0.26305
P36507	Dual specificity mitogen-activated protein kinase kinase 2	MAP2K2	141	10	435	0.00269406	0.00546334	0.00546334	0.0036673	0	0	0	0	0	0	0	0	0	0	0	0	0	0	0	0	0	0	0	0.00218328	0.00789719	0.138668	0.671785	0.991786	0.936242	0.423634	0.116813	0.0437883	0.0210962	0.00220263	0	0	0	0	0	0	0.250122	0.287498	0.311715	0.337546
P46734;P46734-2;P46734-3;P52564-2	Dual specificity mitogen-activated protein kinase kinase 3	MAP2K3	321	4	452	0	0	0	0	0	0	0	0	0	0	0	0	0	0	0	0	0	0	0	0	0	0	0	0	0	0	0	0	0	0	0	0	0	0	0	0	0	0	0	0	0.240138	0.208489	0.263013	0.528895
P45985;P45985-2	Dual specificity mitogen-activated protein kinase kinase 4	MAP2K4	498	10	448	0	0	0	0	0	0	0	0	0	0	0	0	0	0	0	0	0	0	0	0	0	0	0	0	0	0.132064	0.361318	0.883055	0.972373	0.796908	0.275171	0.0537888	0	0	0	0	0	0	0	0	0.479382	0.537137	0.629049	0.599748
Q9Y6K1;Q9Y6K1-2;Q9Y6K1-3	DNA (cytosine-5)-methyltransferase 3A	DNMT3A	28	4	23	0	0	0	0	0	0	0	0	0	0	0	0	0	0	0	0	0	0	0	0	0	0	0	0	0	0	0	0	0	0	0	0	0	0	0	0	0	0	0	0	0.666667	0.562806	0.511749	0.388916
Q9NRW3	DNA dC->dU-editing enzyme APOBEC-3C	APOBEC3C	8	4	63	0	0	0	0	0	0	0	0	0	0	0	0	0	0	0	0	0	0	0	0	0	0	0	0	0	0	0	0	0	0	0	0	0	0	0	0	0	0	0	0	0.394698	0.263132	0.0990826	0
P51452;P51452-2	Dual specificity protein phosphatase 3	DUSP3	432	49	313	0	0	0	0	0	0	0	0	0	0	0	0	0	0	0	0	0	0	0	0	0	0	0	0	0	0	0	0.000675466	0.00816881	0.145486	0.627707	0.985646	0.970349	0.522624	0.162111	0.0405938	0.00564152	0.000893269	0.000925021	0.0010588	0.455514	0.463027	0.479635	0.468435
Q14203-3;Q14203;Q14203-4;Q14203-6;Q14203-5;Q14203-2	Dynactin subunit 1	DCTN1	145	29	24	0.022189	0.0285839	0.0370863	0.0369349	0.0330406	0.0421645	0.0694432	0.131714	0.365479	0.774888	1	0.81398	0.374954	0.0789067	0.00846967	0.00207728	0.000845438	0.00025791	0	0	0	0	0	0	0	0	0	0	0	0	0	0	0	0	0	0	0	0	0	0	0.248429	0.303076	0.40093	0.543649
Q13561;Q13561-3;Q13561-2	Dynactin subunit 2	DCTN2	145	29	39	0.0352081	0.0435001	0.0541463	0.0501563	0.0437906	0.0592656	0.101083	0.182408	0.422135	0.824687	1	0.81419	0.382845	0.118071	0.0320188	0.013914	0.0135115	0.0188363	0.0380858	0.0462298	0.0434009	0.0202355	0.0118079	0.0194058	0.0311954	0.0410551	0.0268269	0.0147001	0	0	0	0	0	0	0	0	0	0	0	0	0.32032	0.346181	0.429537	0.54366
O75935;O75935-3;O75935-2	Dynactin subunit 3	DCTN3	283	29	253	0	0	0	0	0	0.0109265	0.0480699	0.086164	0.297608	0.75266	0.991944	0.806807	0.334726	0.0573471	0.0201136	0	0	0	0	0	0	0	0	0	0	0	0	0	0	0	0	0	0	0	0	0	0	0	0	0	0.121741	0.129458	0.192693	0.28156
Q9UJW0;Q9UJW0-3;Q9UJW0-2	Dynactin subunit 4	DCTN4	494	29	182	0.0171539	0.0114359	0.00575512	0	0	0.0188071	0.0263438	0.072793	0.319886	0.813707	1	0.803802	0.314275	0.0815326	0.0118303	0	0	0	0	0	0	0	0	0	0	0	0	0	0	0	0	0	0	0	0	0	0	0	0	0	0.402521	0.459295	0.557076	0.658146
Q9BTE1;Q9BTE1-2;Q9BTE1-3	Dynactin subunit 5	DCTN5	8	4	211	0	0	0	0	0	0	0	0	0	0	0	0	0	0	0	0	0	0	0	0	0	0	0	0	0	0	0	0	0	0	0	0	0	0	0	0	0	0	0	0	0	0	0	0
O00399	Dynactin subunit 6	DCTN6	59	29	12	0	0.0174654	0.0272662	0.0346134	0.017148	0.0171125	0.00976533	0.0231024	0.186373	0.672277	1	0.911734	0.42583	0.0847693	0	0	0	0	0	0	0	0	0	0	0	0	0	0	0.0691666	0.143187	0.169121	0.116357	0.0423373	0.0164027	0	0	0	0	0	0	0	0	0	0
Q05193;Q05193-3;Q05193-5;Q05193-2	Dynamin-1	DNM1	3	3	39	0	0	0	0	0	0	0	0	0	0	0	0.00510796	0.0130362	0.0284251	0.072035	0.216686	0.594126	0.92652	0.967449	0.641568	0.277474	0.0875064	0.0205597	0.00354114	0	0	0	0	0	0	0	0	0	0	0	0	0	0	0	0	0.455282	0.525119	0.572296	0.649476
O00429;O00429-3;O00429-6;O00429-5;O00429-7	Dynamin-1-like protein	DNM1L	67	6	55	0.00795461	0.0128278	0.0206765	0.0249968	0.021493	0.0148985	0.00743931	0.00413892	0.00259201	0.00192847	0.00168643	0.0031311	0.00301652	0.0031075	0.00152331	0.00349047	0.0119336	0.0482532	0.250026	0.80318	1	0.834652	0.276039	0.0430148	0.00419243	0.000639195	0	0	0	0	0	0	0	0	0	0	0	0	0	0	0.162824	0.207598	0.273996	0.382314
P50570;P50570-2;P50570-5	Dynamin-2	DNM2	3	3	105	0	0	0	0	0	0	0	0	0	0	0	0	0.0084066	0.0323225	0.107607	0.281898	0.615124	0.944993	1	0.708794	0.32267	0.0891857	0.0323393	0.0133094	0.00908939	0	0	0	0	0	0	0	0	0	0	0	0	0	0	0	0.360168	0.388648	0.421833	0.48836
Q6XZF7;Q6XZF7-2	Dynamin-binding protein	DNMBP	127	3	432	0	0	0	0	0	0	0	0	0	0	0	0	0	0	0	0	0.0637304	0.841003	1	0.979056	0.254241	0.0952435	0.0524573	0	0	0	0	0	0	0	0	0	0	0	0	0	0	0	0	0	0.411315	0.487719	0.583904	0.723597
O60313-2;O60313	Dynamin-like 120 kDa protein, mitochondrial;Dynamin-like 120 kDa protein, form S1	OPA1	125	5	187	0.666667	0.892254	0.883148	0.490286	0.0424764	0	0	0	0	0	0	0	0	0	0	0	0	0	0	0	0	0	0	0	0	0	0	0	0	0	0	0	0	0	0	0	0	0	0	0	0.0045261	0.00754759	0.0170716	0.051309
Q4LDG9;Q4LDG9-3;Q4LDG9-2	Dynein light chain 1, axonemal	DNAL1	205	43	12	0	0	0	0	0	0	0	0	0	0	0	0	0	0	0	0	0	0	0	0	0	0	0	0	0	0	0.0133607	0.0987476	0.47352	0.998501	0.950401	0.575629	0.0372874	0	0	0	0	0	0	0	0	0	0	0
P63167	Dynein light chain 1, cytoplasmic	DYNLL1	552	26	228	0.000862893	0.00190256	0.00373478	0.00531625	0.00902538	0.0180218	0.0308423	0.0399432	0.0391348	0.0309236	0.0210862	0.0155725	0.0129202	0.0126383	0.0126224	0.0142419	0.0156541	0.0147184	0.0114263	0.00725806	0.00421662	0.00275047	0.00240805	0.00238536	0.00215152	0.00307326	0.00479344	0.0107015	0.0240686	0.0783592	0.323307	0.729951	1	0.821458	0.417032	0.101546	0.0364868	0.0235807	0.0154276	0.0111468	0.0245112	0.0454474	0.0707211	0.0881242
Q96FJ2	Dynein light chain 2, cytoplasmic	DYNLL2	115	26	12	0	0.000920267	0.00155223	0.00155223	0.0053165	0.00756908	0.0158105	0.0171287	0.0186517	0.0116207	0.00637974	0.00278159	0.00157106	0.000809389	0	0.000791474	0.00271458	0.00347183	0.00268036	0.000757252	0	0	0	0	0	0.00121385	0.00222552	0.00387927	0.0119624	0.0588602	0.37707	0.775032	1	0.699351	0.30211	0.0314612	0.0122466	0.00222915	0	0	0	0	0	0
Q9NP97;Q8TF09;Q9NP97-2	Dynein light chain roadblock-type 1	DYNLRB1	257	186	344	0.0194394	0.0232699	0.0406455	0.0443479	0.136994	0.356084	0.64696	0.693602	0.49326	0.20299	0.0686829	0.0436253	0.0368328	0.0308805	0.0407364	0.0658565	0.0863924	0.0710554	0.0485797	0.0187048	0.0131199	0	0	0	0	0	0.00448118	0.0255471	0.0892077	0.365654	0.737364	0.916639	0.821237	0.506955	0.269493	0.0839669	0.00547348	0	0	0	0.019921	0.0243784	0.0357432	0.0490093
P63172	Dynein light chain Tctex-type 1	DYNLT1	443	59	4	0.0092324	0.0353503	0.0580816	0.0943482	0.206671	0.64782	0.978465	0.989067	0.575414	0.216622	0.0714442	0.0246264	0.0151536	0.0113122	0.0153897	0.0698582	0.139997	0.17141	0.112141	0.0530232	0.0141226	0.0141226	0	0	0	0	0	0	0.0214504	0.227572	0.467797	0.512196	0.346753	0.106529	0.0406784	0	0	0	0	0	0	0	0.0227135	0.0423988
Q96EV8;Q96EV8-2;Q96EV8-3	Dysbindin	DTNBP1	21	55	93	0	0	0	0	0	0	0	0	0	0	0	0	0.285945	0.608704	1	0.714055	0.391296	0	0	0	0	0	0	0	0	0	0	0	0	0	0	0	0	0	0	0	0	0	0	0	0	0	0	0
O75923-11;O75923-10;O75923-9;O75923-14;O75923-12;O75923-8;O75923-13;O75923;O75923-15;O75923-3;O75923-6;O75923-5;O75923-4;O75923-2;O75923-7	Dysferlin	DYSF	153	4	251	0	0	0	0	0	0	0	0	0	0	0	0	0	0	0	0	0	0	0	0	0	0	0	0	0	0	0	0	0	0	0	0	0	0	0	0	0	0	0	0	0	0.00191998	0.00473332	0.0129125
P49916;P49916-3;P49916-4;P49916-2	DNA ligase 3	LIG3	101	4	57	0	0	0	0	0	0	0	0	0	0	0	0	0	0	0	0	0	0	0	0	0	0	0	0	0	0	0	0	0	0	0	0	0	0	0	0	0	0	0	0	0.997988	0.975511	0.837758	0.78441
Q03001;Q03001-9	Dystonin	DST	504	119	143	0.0822458	0.253841	0.461843	0.582574	0.824673	0.971854	0.993052	0.691529	0.502932	0.438807	0.462299	0.427215	0.441752	0.385985	0.246472	0.123861	0.0689432	0.0564355	0.0523928	0	0	0	0	0	0	0	0	0	0	0	0	0	0	0	0	0	0	0	0	0	0.394805	0.487267	0.648224	0.805977
Q14118	Dystroglycan;Alpha-dystroglycan;Beta-dystroglycan	DAG1	195	15	395	0.379208	0.41849	0.540576	0.453856	0.288171	0.0970163	0	0	0	0	0	0	0	0	0	0	0	0	0	0	0	0	0	0	0	0	0	0	0	0	0	0	0	0	0	0	0	0	0	0	0	0.0102098	0.0248585	0.042188
Q96L91;Q96L91-3;Q96L91-5;Q96L91-2;Q96L91-4	E1A-binding protein p400	EP400	51	94	43	0	0.176927	0.481897	0.573851	0.600582	0.425289	0.333335	0.129676	0	0	0	0	0	0	0	0	0	0.0212906	0.0837543	0.0837543	0.0624637	0	0	0	0	0	0	0	0	0	0	0	0	0	0	0	0	0	0	0	0.759293	0.817951	0.891684	0.978113
Q96MF7	E3 SUMO-protein ligase NSE2	NSMCE2	98	4	67	0	0	0	0	0	0	0	0	0	0	0	0	0	0	0	0	0	0	0	0	0	0	0	0	0	0	0	0	0	0	0	0	0	0	0	0	0	0	0	0	0.666667	0.542572	0.43007	0.416582
Q9NPF5	DNA methyltransferase 1-associated protein 1	DMAP1	53	4	169	0	0	0	0	0	0	0	0	0	0	0	0	0	0	0	0	0	0	0	0	0	0	0	0	0	0	0	0	0	0	0	0	0	0	0	0	0	0	0	0	0.945735	0.872153	0.780274	0.787416
P49792	E3 SUMO-protein ligase RanBP2;Putative peptidyl-prolyl cis-trans isomerase	RANBP2	196	75	43	0.305685	0.388501	0.43335	0.368138	0.223328	0.128881	0.0778974	0.0713626	0.191312	0.462065	0.84122	1	0.911194	0.570396	0.299901	0.135384	0.0859195	0.089788	0.087376	0.0756396	0.0417672	0.014132	0.00361007	0.00180871	0	0	0.00757288	0.00757288	0.00757288	0	0	0	0	0	0	0	0	0	0	0	0.819541	0.892884	0.944075	0.948097
Q14258	E3 ubiquitin/ISG15 ligase TRIM25	TRIM25	127	168	86	0	0	0.0307601	0.0751251	0.208719	0.287109	0.395563	0.416154	0.37701	0.309491	0.224209	0.26133	0.297134	0.288975	0.26229	0.277889	0.516802	0.819694	1	0.771927	0.39037	0.0733609	0.00177756	0	0	0	0	0	0	0	0.00378963	0.018994	0.018994	0.0152043	0	0	0	0	0	0	0.453956	0.507963	0.611049	0.754119
Q9Y4X5	E3 ubiquitin-protein ligase ARIH1	ARIH1	153	4	553	0	0	0	0	0	0	0	0	0	0	0	0	0	0	0	0	0	0	0	0	0	0	0	0	0	0	0	0	0	0	0	0	0	0	0	0	0	0	0	0	0	0	0	0.0271423
O95376	E3 ubiquitin-protein ligase ARIH2	ARIH2	146	4	206	0	0	0	0	0	0	0	0	0	0	0	0	0	0	0	0	0	0	0	0	0	0	0	0	0	0	0	0	0	0	0	0	0	0	0	0	0	0	0	0	0.479908	0.476063	0.469184	0.460215
Q5VTR2	E3 ubiquitin-protein ligase BRE1A	RNF20	234	27	89	0	0	0.000414742	0.00118614	0.00118614	0.000771398	0	0	0	0.00132021	0.0213341	0.19343	0.65885	1	0.88927	0.43075	0.0702545	0.00989361	0.0071023	0.0206964	0.0210505	0.0156207	0.00135864	0	0	0	0	0	0	0	0	0	0	0	0	0	0	0	0	0	0.980353	1	0.972304	0.845532
O75150;O75150-3	E3 ubiquitin-protein ligase BRE1B	RNF40	234	27	89	0	0	0	0	0	0	0	0	0	0.00161427	0.019	0.194491	0.704696	1	0.862235	0.353387	0.0421856	0.00445958	0.00148873	0	0	0	0	0	0	0	0	0	0	0	0	0	0	0	0	0	0	0	0	0	0.970021	0.959995	0.921661	0.812704
P22681	E3 ubiquitin-protein ligase CBL	CBL	434	6	87	0	0	0	0	0	0	0	0	0	0	0	0	0	0	0	0	0	0.0858135	0.374767	0.912279	0.914186	0.625233	0.0877215	0	0	0	0	0	0	0	0	0	0	0	0	0	0	0	0	0	0.219547	0.222262	0.331884	0.315824
Q9UNE7;Q9UNE7-2	E3 ubiquitin-protein ligase CHIP	STUB1	209	3	182	0	0	0	0	0	0	0	0	0	0	0	0	0	0.00127042	0.0179676	0.115625	0.695432	0.938457	0.960814	0.416051	0.190543	0.0770597	0.0407445	0.00653118	0	0	0	0	0	0	0	0	0	0	0	0	0	0	0	0	0.539361	0.544983	0.591682	0.626139
Q8TDB6;Q8TDB6-2	E3 ubiquitin-protein ligase DTX3L	DTX3L	127	3	143	0	0	0	0	0	0	0	0	0	0	0	0	0	0	0.0516827	0.235037	0.655256	0.897754	0.971365	0.633282	0.3391	0.0821348	0	0	0	0	0	0	0	0	0	0	0	0	0	0	0	0	0	0	0.412707	0.511587	0.652168	0.759867
Q9ULT8	E3 ubiquitin-protein ligase HECTD1	HECTD1	3	3	39	0	0	0	0	0	0	0	0	0	0	0	0	0.00209227	0.0106523	0.0443061	0.207574	0.571262	1	0.914869	0.555206	0.100056	0.0295368	0.029623	0.0456675	0.0729804	0.07503	0.0517443	0.0147208	0	0	0	0	0	0	0	0	0	0	0	0	0.413262	0.439304	0.522436	0.59536
Q5T447;Q5T447-2	E3 ubiquitin-protein ligase HECTD3	HECTD3	59	29	405	0	0	0	0	0	0	0	0.0286255	0.133844	0.506693	0.923094	1	0.650358	0.205332	0.0232073	0	0	0	0	0	0	0	0	0	0	0	0	0	0	0	0	0	0	0	0	0	0	0	0	0	0	0	0	0
O95714	E3 ubiquitin-protein ligase HERC2	HERC2	46	4	183	0	0	0	0	0	0	0	0	0	0	0	0	0	0	0	0	0	0	0	0	0	0	0	0	0	0	0	0	0	0	0	0	0	0	0	0	0	0	0	0	0.0299808	0.139167	0.250057	0.38836
Q7Z6Z7;Q7Z6Z7-2;Q7Z6Z7-3	E3 ubiquitin-protein ligase HUWE1	HUWE1	200	27	359	0	3.44501e-05	0.000207397	0.000316237	0.000332917	0.000349622	0.00046126	0.00133369	0.00377081	0.00870626	0.0358758	0.187862	0.666492	1	0.925187	0.448089	0.0869676	0.00723797	0.000549609	7.01078e-05	0	0	0	0	0	0	0	0	0	0	0	0	0	0	0	0	0	0	0	0	0.0827088	0.0897464	0.0974905	0.117765
Q96J02;Q96J02-2;Q96J02-3	E3 ubiquitin-protein ligase Itchy homolog	ITCH	107	4	556	0	0	0	0	0	0	0	0	0	0	0	0	0	0	0	0	0	0	0	0	0	0	0	0	0	0	0	0	0	0	0	0	0	0	0	0	0	0	0	0	0	0	0	0
Q9P0J7	E3 ubiquitin-protein ligase KCMF1	KCMF1	13	72	12	0	0.0140221	0.0386333	0.0863794	0.12071	0.128389	0.210487	0.50206	0.851067	1	0.778595	0.434991	0.156215	0.0376939	0	0	0	0	0	0	0	0	0	0	0	0	0	0	0	0	0	0	0	0	0	0	0	0	0	0	0	0	0	0
O94822-3;O94822;O94822-2	E3 ubiquitin-protein ligase listerin	LTN1	201	69	264	0	0	0	0	0	0	0	0	0	0	0	0	0	0	0.000713589	0.00531275	0.0218206	0.273356	0.885649	1	0.754677	0.137785	0.00692595	0	0	0	0	0	0	0	0	0	0	0	0	0	0	0	0	0	0.104596	0.137981	0.19197	0.250475
Q6UWE0;Q6UWE0-2;Q6UWE0-3	E3 ubiquitin-protein ligase LRSAM1	LRSAM1	107	4	377	0	0	0	0	0	0	0	0	0	0	0	0	0	0	0	0	0	0	0	0	0	0	0	0	0	0	0	0	0	0	0	0	0	0	0	0	0	0	0	0	0.212331	0.260807	0.334569	0.419301
P46934-4;P46934;P46934-2;P46934-3	E3 ubiquitin-protein ligase NEDD4	NEDD4	479	1	24	0	0	0	0	0	0	0	0	0	0	0	0	0	0	0	0	0	0	0	0	0	0.157911	0.803025	1	0.842089	0.251223	0.16758	0.214839	0.160591	0.0472585	0	0	0	0	0	0	0	0	0	0	0.355409	0.431971	0.580663	0.655261
Q01831;Q01831-2;Q01831-3	DNA repair protein complementing XP-C cells	XPC	98	4	127	0	0	0	0	0	0	0	0	0	0	0	0	0	0	0	0	0	0	0	0	0	0	0	0	0	0	0	0	0	0	0	0	0	0	0	0	0	0	0	0	0.653676	0.646744	0.638487	0.595547
Q13426;Q13426-2;Q13426-3	DNA repair protein XRCC4	XRCC4	28	4	515	0	0	0	0	0	0	0	0	0	0	0	0	0	0	0	0	0	0	0	0	0	0	0	0	0	0	0	0	0	0	0	0	0	0	0	0	0	0	0	0	0.318911	0.473638	0.549786	0.558938
Q92547	DNA topoisomerase 2-binding protein 1	TOPBP1	28	4	23	0	0	0	0	0	0	0	0	0	0	0	0	0	0	0	0	0	0	0	0	0	0	0	0	0	0	0	0	0	0	0	0	0	0	0	0	0	0	0	0	0.666667	0.520057	0.344513	0.311476
Q06587;Q06587-2	E3 ubiquitin-protein ligase RING1	RING1	572	54	468	0	0	0	0	0	0	0	0	0	0	0	0	0	0	0.0443077	0.079496	0.126415	0.124676	0.263943	0.499704	1	0.931871	0.730331	0.187466	0.0811397	0	0	0	0	0	0	0	0	0	0	0	0	0	0	0	0.647773	0.550832	0.333333	0.441082
Q99496;Q99496-2	E3 ubiquitin-protein ligase RING2	RNF2	660	41	141	0.165575	0.110383	0.0692363	0	0	0.065969	0.065969	0.065969	0	0	0	0	0	0	0	0	0	0	0	0.0629752	0.137562	0.29586	0.317602	0.399439	0.241142	0.156425	0.0729083	0.158301	0.317837	0.333333	0.247941	0.0884048	0	0	0	0	0	0	0	0	0.925882	0.903646	0.921558	0.892406
Q5XPI4;Q5XPI4-2	E3 ubiquitin-protein ligase RNF123	RNF123	14	39	12	0	0	0	0	0	0	0	0	0	0	0	0	0	0	0	0	0	0	0.0546533	0.397682	0.666667	0.612013	0.268984	0	0	0	0	0	0	0	0	0	0	0	0	0	0	0	0	0	0	0	0	0
Q9P0P0	E3 ubiquitin-protein ligase RNF181	RNF181	205	28	12	0	0	0	0	0	0	0	0	0	0	0	0	0	0	0	0	0	0	0	0	0	0	0	0	0	0	0.0222158	0.250369	0.76548	1	0.771847	0.256736	0	0	0	0	0	0	0	0	0	0	0	0
Q63HN8;Q63HN8-4;Q63HN8-6;Q63HN8-5	E3 ubiquitin-protein ligase RNF213	RNF213	495	16	279	0.0277441	0.0983761	0.159622	0.181617	0.101736	0.0439394	0.00660826	0.0114652	0.0416064	0.0846898	0.216622	0.727237	1	0.894606	0.360428	0.0477544	0.0183109	0.00828493	0.00195223	0	0	0	0	0	0	0	0	0	0	0	0	0	0	0	0	0	0	0	0	0	0.0910891	0.107631	0.187239	0.317832
Q9NWF9;Q9NWF9-1;Q9NWF9-3	E3 ubiquitin-protein ligase RNF216	RNF216	61	3	12	0	0	0	0	0	0	0	0	0	0	0	0	0	0	0	0	0.323276	0.930001	1	0.676724	0.0699993	0	0	0	0	0	0	0	0	0	0	0	0	0	0	0	0	0	0	0	0	0	0	0
Q96EP0;Q96EP0-3;Q96EP0-2	E3 ubiquitin-protein ligase RNF31	RNF31	26	4	22	0	0	0	0	0	0	0	0	0	0	0	0	0	0	0	0	0	0	0	0	0	0	0	0	0	0	0	0	0	0	0	0	0	0	0	0	0	0	0	0	0	0.0679126	0.397607	0.582149
P19474;P19474-2	E3 ubiquitin-protein ligase TRIM21	TRIM21	424	4	377	0	0	0	0	0.333333	0.333333	0.333333	0	0	0	0	0	0	0	0	0	0	0	0	0	0	0	0	0	0	0	0	0	0	0	0	0	0	0	0	0	0	0	0	0	0.252009	0.233208	0.369836	0.404905
Q8IYM9;Q8IYM9-2	E3 ubiquitin-protein ligase TRIM22	TRIM22	28	4	23	0	0	0	0	0	0	0	0	0	0	0	0	0	0	0	0	0	0	0	0	0	0	0	0	0	0	0	0	0	0	0	0	0	0	0	0	0	0	0	0	0.572505	0.626359	0.666667	0.606881
P36406;P36406-3;P36406-2	E3 ubiquitin-protein ligase TRIM23	TRIM23	187	133	12	0	0	0	0	0	0	0	0	0	0	0	0	0	0	0	0	0	0	0	0	0	0	0	0	0	0	0	0	0	0	0	0	0	0	0.459938	0.607569	0.607569	0.273881	0.222222	0.333333	0	0	0	0
O95985;O95985-3;O95985-2	DNA topoisomerase 3-beta-1	TOP3B	168	4	153	0	0	0	0	0	0	0	0	0	0	0	0	0	0	0	0	0	0	0	0	0	0	0	0	0	0	0	0	0	0	0	0	0	0	0	0	0	0	0	0	0	0	0	0
Q9UPN9-2	E3 ubiquitin-protein ligase TRIM33	TRIM33	303	52	43	0.242908	0.241201	0.245943	0.132914	0.0536509	0	0.0333916	0.0333916	0.0333916	0	0.077601	0.258028	0.610108	0.789258	0.995007	0.933702	0.8339	0.690797	0.411189	0.254241	0.011167	0	0	0	0	0	0	0	0	0	0	0	0	0	0	0	0	0	0	0	0.727015	0.74003	0.776927	0.74972
Q9BRZ2;Q9BRZ2-2	E3 ubiquitin-protein ligase TRIM56	TRIM56	101	4	87	0	0	0	0	0	0	0	0	0	0	0	0	0	0	0	0	0	0	0	0	0	0	0	0	0	0	0	0	0	0	0	0	0	0	0	0	0	0	0	0	0.380425	0.422088	0.511286	0.583571
Q14669-2;Q14669-4	E3 ubiquitin-protein ligase TRIP12	TRIP12	513	54	47	0	0	0	0	0	0	0	0	0	0	0	0	0	0	0	0	0	0.00476613	0.0588008	0.411448	0.864261	1	0.683713	0.226133	0.0363594	0	0	0	0	0	0	0	0	0	0	0	0	0	0	0	0.938783	0.933852	0.905615	0.8693
Q8IWV7;Q8IWV7-2	E3 ubiquitin-protein ligase UBR1	UBR1	155	56	87	0	0	0	0	0	0	0	0	0	0	0.0561109	0.150583	0.450629	0.583276	0.620348	0.320302	0.131544	0	0.0954645	0.0954645	0.0954645	0	0	0	0	0	0	0	0	0	0	0	0	0	0	0	0	0	0	0	0.174186	0.213951	0.395569	0.473416
Q8IWV8;Q8IWV8-4;Q8IWV8-3;Q8IWV8-2	E3 ubiquitin-protein ligase UBR2	UBR2	61	62	12	0	0	0	0	0	0	0	0.0183196	0.0417136	0.0667789	0.0755132	0.151957	0.273822	0.403044	0.385193	0.438028	0.521379	0.760173	0.935095	0.958162	0.70404	0.329353	0.0666596	0	0	0	0	0	0	0	0	0	0	0	0	0	0	0	0	0	0	0	0	0
Q6ZT12;Q6ZT12-4	E3 ubiquitin-protein ligase UBR3	UBR3	61	69	12	0	0	0	0	0	0	0	0	0	0	0	0	0	0	0	0.0722185	0.150073	0.280217	0.98833	1	0.869855	0.0895245	0	0	0	0	0	0	0	0	0	0	0	0	0	0	0	0	0	0	0	0	0	0
Q5T4S7;Q5T4S7-3;Q5T4S7-2;Q5T4S7-4;Q5T4S7-5;Q5T4S7-6	E3 ubiquitin-protein ligase UBR4	UBR4	626	72	445	0.00255208	0.00603307	0.0103412	0.0149339	0.0207206	0.0343052	0.0953639	0.403042	0.817874	1	0.747959	0.327623	0.0802636	0.0147746	0.00213218	0.000365891	9.96543e-05	0	0	0	0	0	0	0	0	0	0	0	0	0	0	0	0	0	0	0	0	0	0	0	0.0540673	0.0666004	0.12479	0.230719
O95071;O95071-2	E3 ubiquitin-protein ligase UBR5	UBR5	300	25	22	0.0172606	0.0603882	0.100153	0.116598	0.153227	0.227887	0.33075	0.490762	0.687771	0.931856	1	0.861595	0.603456	0.363263	0.190234	0.073473	0	0	0	0	0	0	0	0	0	0	0	0	0	0	0	0	0	0	0	0	0	0	0	0	0.53182	0.543002	0.542683	0.573278
P29372;P29372-5;P29372-4;P29372-2	DNA-3-methyladenine glycosylase	MPG	74	4	26	0	0	0	0	0	0	0	0	0	0	0	0	0	0	0	0	0	0	0	0	0	0	0	0	0	0	0	0	0	0	0	0	0	0	0	0	0	0	0	0	0.080172	0.0907489	0.103543	0.101362
P98170	E3 ubiquitin-protein ligase XIAP	XIAP	61	87	12	0	0	0	0	0	0	0	0	0	0	0	0	0	0	0	0	0	0.333333	0.5743	0.666667	0.333333	0.0923664	0	0	0	0	0	0	0	0	0	0	0	0	0	0	0	0	0	0	0	0	0	0
Q96JP5;Q96JP5-2	E3 ubiquitin-protein ligase ZFP91	ZFP91	636	194	89	0	0	0.0485397	0.0485397	0.318002	0.49626	0.683775	0.556978	0.367936	0.226661	0.10732	0.0695644	0.0233237	0	0	0	0	0	0	0	0.0128044	0.0128044	0.0291324	0.0432378	0.207237	0.451263	0.60764	0.606242	0.519473	0.631894	0.568671	0.51664	0.32838	0.333333	0.211779	0.187618	0.0832874	0.0832874	0	0	0.952858	0.894231	0.730197	0.591734
O94874;O94874-2;O94874-3	E3 UFM1-protein ligase 1	UFL1	286	5	267	1	0.935365	0.860512	0.451067	0.216312	0.10651	0.0521335	0.0181896	0.0104504	0	0	0	0	0	0	0	0.0111566	0.0710989	0.0791997	0.0680431	0.00810076	0	0	0	0	0	0	0	0	0	0	0	0	0	0	0	0	0	0	0	0.0240068	0.0455725	0.161631	0.234383
Q15075	Early endosome antigen 1	EEA1	424	7	86	0	0.00151206	0.0170468	0.508969	0.925762	1	0.547205	0.158516	0.0839593	0.055448	0.0461375	0.0643726	0.109681	0.100222	0.0742026	0.0182778	0.00743102	0	0	0	0	0	0	0	0	0	0	0	0	0	0	0	0	0	0	0	0	0	0	0	0.584702	0.596972	0.623333	0.727498
Q9H3Z4;Q9H3Z4-2	DnaJ homolog subfamily C member 5	DNAJC5	259	4	191	0	0	0	0	0	0	0	0	0	0	0	0	0	0	0	0	0	0	0	0	0	0	0	0	0	0	0	0	0	0	0	0	0	0	0	0	0	0	0	0	0	0	0	0
Q9HC35	Echinoderm microtubule-associated protein-like 4	EML4	684	140	217	0.00267673	0.00178449	0	0.00648426	0.0116189	0.0245975	0.0288028	0.03683	0.0472754	0.0739476	0.172268	0.292359	0.596432	0.710554	0.66463	0.487955	0.405286	0.405139	0.353382	0.482656	0.670793	0.713304	0.478405	0.240828	0.102955	0.0656454	0.0176409	0.0225722	0.0581265	0.146431	0.183488	0.181382	0.0930777	0.033449	0	0	0	0	0	0	0.181929	0.178463	0.216315	0.239085
Q99704;Q99704-3;Q99704-2	Docking protein 1	DOK1	107	4	477	0	0	0	0	0	0	0	0	0	0	0	0	0	0	0	0	0	0	0	0	0	0	0	0	0	0	0	0	0	0	0	0	0	0	0	0	0	0	0	0	0.115553	0.118637	0.216696	0.33517
Q9HCE0;Q9HCE0-2	Ectopic P granules protein 5 homolog	EPG5	153	4	251	0	0	0	0	0	0	0	0	0	0	0	0	0	0	0	0	0	0	0	0	0	0	0	0	0	0	0	0	0	0	0	0	0	0	0	0	0	0	0	0	0	0	0	0
Q96C19	EF-hand domain-containing protein D2	EFHD2	337	91	466	0	0	0	0	0	0	0	0	0	0	0	0	0	0	0	0	0	0	0	0	0	0.0033763	0.010099	0.0729967	0.212326	0.591993	0.928766	0.994767	0.751425	0.466483	0.348312	0.205264	0.0905359	0	0	0	0	0	0	0	0.321014	0.323935	0.320984	0.36861
O43854;O43854-2	EGF-like repeat and discoidin I-like domain-containing protein 3	EDIL3	195	15	181	0.494753	0.524399	0.263001	0.333333	0.13877	0.0703326	0	0	0	0	0	0	0	0	0	0	0	0	0	0	0	0	0	0	0	0	0	0	0	0	0	0	0	0	0	0	0	0	0	0	0	0	0	0
Q9GZT9;Q9GZT9-2;Q9GZT9-3	Egl nine homolog 1	EGLN1	27	19	259	0	0	0	0	0	0	0	0	0	0	0	0	0	0	0	0	0	0	0	0	0	0	0.019237	0.142651	0.568335	0.666667	0.601869	0.20896	0.0913913	0.0327749	0	0	0	0	0	0	0	0	0	0	0	0	0	0
Q8NDI1;Q8NDI1-3;Q8NDI1-2	EH domain-binding protein 1	EHBP1	127	6	113	0	0	0	0	0	0	0	0	0	0	0	0	0	0	0	0	0.0546951	0.212829	0.736818	1	0.905717	0.404435	0.0865573	0.0227061	0	0	0	0	0	0	0	0	0	0	0	0	0	0	0	0	0.166439	0.20958	0.320443	0.486281
Q8N3D4	EH domain-binding protein 1-like protein 1	EHBP1L1	448	27	356	0	0	0	0	0	0	0	0	0.00109757	0.0117497	0.105597	0.383781	0.822054	1	0.783226	0.357842	0.0939203	0.0314133	0.00787125	0	0	0	0	0	0	0	0	0	0	0	0	0	0	0	0	0	0	0	0	0	0.0558052	0.0667026	0.113358	0.159072
Q9H4M9	EH domain-containing protein 1	EHD1	131	1	37	0.00874431	0.00706087	0.00287774	0.00123133	0	0	0	0	0	0	0	0	0	0	0	0	0	0	0.000643751	0.00226316	0.012269	0.109746	0.77473	1	0.941639	0.280717	0.0454413	0.00568167	0	0	0	0.00691261	0.00691261	0.0135826	0.0160044	0.0160044	0.00933438	0	0	0	0.144502	0.177771	0.270251	0.353771
Q9NZN4;Q9NZN4-2	EH domain-containing protein 2	EHD2	500	30	478	0	0	0	0	0	0	0	0	0	0	0	0	0	0	0	0	0	0	0	0	0	0.413887	0.666667	0.666667	0.25278	0	0	0	0	0	0	0	0	0	0	0	0	0	0	0	0	0.00821675	0.0203159	0.0809337
Q9NZN3;Q9NZN3-2	EH domain-containing protein 3	EHD3	409	4	565	0	0	0	0	0	0	0	0	0	0	0	0	0	0	0	0	0	0	0	0	0	0	0	0	0	0	0	0	0	0	0	0	0	0	0	0	0	0	0	0	0	0	0	0
Q9H223	EH domain-containing protein 4	EHD4	131	1	176	0	0	0	0	0	0	0	0	0	0	0	0	0	0	0	0	0	0	0	0	0.0293965	0.122264	0.74074	0.988978	0.977771	0.38283	0.114746	0.0330858	0.00954995	0	0	0	0	0	0	0	0	0	0	0	0.210666	0.245321	0.302875	0.381662
Q15717;Q15717-2	ELAV-like protein 1	ELAVL1	532	77	252	0.1478	0.252986	0.476494	0.759813	0.859504	0.819874	0.711132	0.695109	0.687787	0.623663	0.523442	0.400188	0.298449	0.20238	0.132235	0.0775953	0.0436844	0.0251654	0.0182634	0.0124092	0.0101081	0.00441841	0.00235289	0	0	0	0	0.00517596	0.0151395	0.0578851	0.11242	0.166318	0.219054	0.239639	0.239862	0.179401	0.109833	0.0810885	0.0875445	0.115224	1	0.921512	0.795665	0.600842
Q12926;Q12926-2;P26378;P26378-4;P26378-2;P26378-5;P26378-3	ELAV-like protein 2;ELAV-like protein 4	ELAVL2;ELAVL4	24	4	66	0	0	0.136698	0.26916	0.333333	0.196635	0.0641732	0	0	0	0	0	0	0	0	0	0	0	0	0	0	0	0	0	0	0	0	0	0	0	0	0	0	0	0	0	0	0	0	0	0	0	0	0
P13804;P13804-2	Electron transfer flavoprotein subunit alpha, mitochondrial	ETFA	235	10	210	0.0920095	0.0626781	0.0271023	0.00133845	0	0	0	0	0	0	0	0	0	0	0	0	0	0	0	0	0	0	0	0.00121444	0.00739745	0.0398341	0.297931	0.810644	1	0.813926	0.339607	0.136058	0.0891411	0.0597355	0.268247	0.247161	0.241481	0.0419823	0.0588607	0.0740532	0.00332758	0.00221839	0	0.00258519
P38117;P38117-2	Electron transfer flavoprotein subunit beta	ETFB	486	10	197	0	0	0	0	0	0	0	0	0	0	0	0	0	0	0	0	0	0	0	0	0	0	0.000737858	0.0039454	0.00853387	0.0383956	0.310727	0.85829	1	0.738478	0.18893	0.0166208	0.00260375	0	0	0	0	0	0	0	0.0210846	0.0205479	0.0249884	0.019886
Q8IUD2;Q8IUD2-3;Q8IUD2-2;Q8IUD2-4;Q8IUD2-5	ELKS/Rab6-interacting/CAST family member 1	ERC1	300	72	261	0.103936	0.0692904	0.0441455	0.00662916	0.0231675	0.103843	0.376733	0.792132	1	0.90905	0.600057	0.41654	0.274097	0.160245	0.0738708	0.0494303	0.0502871	0.0369975	0.0206123	0.010664	0.00529965	0	0	0	0	0	0	0	0	0.00628269	0.00628269	0.00628269	0	0	0	0	0	0	0	0	0.491268	0.590927	0.79217	0.947095
P49759;P49759-3	Dual specificity protein kinase CLK1	CLK1	28	4	23	0	0	0	0	0	0	0	0	0	0	0	0	0	0	0	0	0	0	0	0	0	0	0	0	0	0	0	0	0	0	0	0	0	0	0	0	0	0	0	0	0.651814	0.555556	0.331813	0.121013
Q8IZ81	ELMO domain-containing protein 2	ELMOD2	74	4	63	0	0	0	0	0	0	0	0	0	0	0	0	0	0	0	0	0	0	0	0	0	0	0	0	0	0	0	0	0	0	0	0	0	0	0	0	0	0	0	0	0	0	0	0
P68104;Q5VTE0	Elongation factor 1-alpha 1;Putative elongation factor 1-alpha-like 3	EEF1A1;EEF1A1P5	569	166	31	0.187022	0.160143	0.109081	0.0796121	0.0585621	0.045533	0.0381475	0.0365248	0.0441375	0.0965806	0.33717	0.732626	0.992377	0.93252	0.633394	0.369097	0.222579	0.144576	0.135486	0.144038	0.145357	0.145901	0.202852	0.34588	0.419895	0.351386	0.261476	0.244286	0.305336	0.313465	0.326485	0.369549	0.458103	0.563432	0.497073	0.398754	0.266273	0.266286	0.274054	0.269699	0.264882	0.280565	0.312272	0.358387
Q05639	Elongation factor 1-alpha 2	EEF1A2	584	166	245	0.0340562	0.02449	0.00859439	0.00178592	0	0	0	0	0.00216773	0.0222411	0.234523	0.585217	0.787806	0.668671	0.347474	0.156366	0.0908915	0.0755335	0.0500842	0.0240541	0.00774678	0.0184228	0.0755581	0.234893	0.461385	0.484045	0.510312	0.490001	0.565509	0.516726	0.421671	0.433078	0.492224	0.688466	0.576257	0.43658	0.188718	0.224853	0.308556	0.348405	0.112028	0.124079	0.144837	0.178503
P24534	Elongation factor 1-beta	EEF1B2	439	16	235	0.00621603	0.00438781	0.00238802	0.00161161	0.00361191	0.00446526	0.00686431	0.00909097	0.0207047	0.0716952	0.349904	0.751176	1	0.843618	0.504932	0.240769	0.137668	0.0779335	0.0529254	0.0361371	0.0235913	0.0113965	0.00571722	0.00623441	0.00926839	0.00876107	0.00491072	0.000220846	0	0	0.0012149	0.00292708	0.00551518	0.00754679	0.0296155	0.0291501	0.0286222	0.00933479	0.0107245	0.0120089	0.0565981	0.0669662	0.0754137	0.0959149
P29692	Elongation factor 1-delta	EEF1D	448	16	327	0.00134421	0.00105765	0.000538872	0.000635667	0.00123169	0.00186497	0.00268458	0.00525844	0.0212488	0.0838201	0.372823	0.734827	1	0.888316	0.605116	0.315642	0.153208	0.0678015	0.0343085	0.0193739	0.0101183	0.00477463	0.0018602	0.00106059	0.0004756	0.000214384	0.000283477	0.000614314	0.00102777	0.00179805	0.00336718	0.00606618	0.00888969	0.0123781	0.0187824	0.0176831	0.014824	0.00901681	0.0114769	0.0134215	0.153022	0.162955	0.193171	0.222526
P29692-3	Elongation factor 1-delta	EEF1D	448	100	327	0	0	0	0	0	0	0	0	0	0.0122062	0.206625	0.344795	0.666667	0.472248	0.409535	0.105003	0.105003	0.0325884	0.00304183	0.00304183	0	0	0	0	0	0	0	0	0	0	0	0	0	0	0	0	0	0	0	0	0.0321487	0.0344745	0.0525437	0.0817312
P26641;P26641-2	Elongation factor 1-gamma	EEF1G	448	16	376	0.00505368	0.00400833	0.00212771	0.00163121	0.00199801	0.00254503	0.00318892	0.00418819	0.0113432	0.066495	0.32068	0.771028	1	0.870875	0.480514	0.226467	0.128102	0.0875036	0.0713392	0.0473861	0.0205216	0.00581047	0.00121111	0.000465206	0.000229462	0.000193067	0.000292134	0.000529241	0.000566796	0.000770978	0.00131256	0.00240905	0.00381868	0.00511208	0.00418423	0.0027385	0.000998036	0.00105094	0.00275269	0.00357648	0.132272	0.146211	0.176932	0.22182
P13639	Elongation factor 2	EEF2	164	19	336	0.0165884	0.0136841	0.00793469	0.00464654	0.00248289	0.0016225	0.00121367	0.000877455	0.000740763	0.000250184	0.000159623	0.000110658	0.000114152	0.000160728	0.000181375	0.000178296	0.000211089	0.000553901	0.00196824	0.00614186	0.016631	0.0383127	0.0854807	0.254169	0.709409	1	0.896505	0.443442	0.113189	0.0468596	0.0292343	0.027226	0.0298206	0.0398463	0.0442254	0.0570594	0.0617785	0.0586562	0.0403111	0.0268261	0.230417	0.25025	0.296156	0.354955
Q96RP9	Elongation factor G, mitochondrial	GFM1	581	61	428	0	0	0	0	0	0	0	0	0	0	0	0	0	0	0	0	0	0	0	0	0	0	0.00140147	0.0210387	0.214366	0.873144	1	0.84577	0.185591	0.0390976	0	0	0	0	0	0	0	0	0	0	0	0	0	0
P43897;P43897-2;P43897-4;P43897-3	Elongation factor Ts, mitochondrial	TSFM	267	43	229	0	0	0	0	0	0	0	0	0	0	0	0	0	0	0	0	0	0	0	0	0	0	0	0	0	0	0	0.151839	0.434589	0.78802	0.868893	0.696823	0.373594	0.140882	0.0302027	0	0	0	0	0	0	0	0	0
Q7Z2Z2;Q7Z2Z2-2	Elongation factor Tu GTP-binding domain-containing protein 1	EFTUD1	391	34	32	0	0	0	0	0	0	0	0	0	0	0	0	0	0	0	0	0	0.000930854	0.00615043	0.0253848	0.137212	0.747321	1	0.91274	0.297411	0.0254972	0	0	0	0	0	0	0	0	0	0	0	0	0	0	0.149957	0.233181	0.333931	0.466161
P49411	Elongation factor Tu, mitochondrial	TUFM	261	18	203	0.00990918	0.00696793	0.0027891	0.000361805	0	0	0	0	0	0	0	0	0	0	0	0	0.000202678	0.000720722	0.00516544	0.0197308	0.0454043	0.081746	0.166663	0.26197	0.42415	0.698354	0.973642	0.950875	0.644726	0.264893	0.0945043	0.0362403	0.0328604	0.0399406	0.0770013	0.0666488	0.0531571	0.0389037	0.044752	0.0620304	0.00765504	0.00632226	0.00587344	0.0134639
Q9BW60;Q9BW60-2	Elongation of very long chain fatty acids protein 1	ELOVL1	82	5	164	1	0.916984	0.700602	0.30419	0.053873	0	0	0	0	0	0	0	0	0	0	0	0	0	0	0	0	0	0	0	0	0	0	0	0	0	0	0	0	0	0	0	0	0	0	0	0	0	0	0
P33981;P33981-2	Dual specificity protein kinase TTK	TTK	46	4	40	0	0	0	0	0	0	0	0	0	0	0	0	0	0	0	0	0	0	0	0	0	0	0	0	0	0	0	0	0	0	0	0	0	0	0	0	0	0	0	0	0	0	0	0.421737
O95163	Elongator complex protein 1	IKBKAP	204	55	217	0.00140222	0.00567408	0.00915931	0.00875693	0.00401766	0.000532431	0.000233924	0.000689821	0.00450434	0.00772458	0.0144926	0.0501222	0.226479	0.701702	1	0.886233	0.414584	0.0822449	0.0212436	0.0117306	0.00632774	0.00128551	0	0	0	0	0	0	0	0	0	0	0	0	0	0	0	0	0	0	0.135688	0.148107	0.179656	0.21287
Q6IA86;Q6IA86-3;Q6IA86-6;Q6IA86-2;Q6IA86-5;Q6IA86-4;Q6IA86-7	Elongator complex protein 2	ELP2	90	55	264	0	0	0	0	0	0	0	0	0	0.00655678	0.0177877	0.0622095	0.211922	0.666917	1	0.877774	0.422407	0.044902	0.0108585	0	0	0	0	0.149661	0.158127	0.158127	0.00846608	0	0	0	0	0	0	0	0	0	0	0	0	0	0.058724	0.0912928	0.127338	0.160597
Q9H9T3;Q9H9T3-2;Q9H9T3-4;Q9H9T3-5	Elongator complex protein 3	ELP3	363	4	217	0	0	0	0	0	0	0	0	0	0	0	0	0	0	0	0	0	0	0	0	0	0	0	0	0	0	0	0	0	0	0	0	0	0	0	0	0	0	0	0	0	0	0.0539702	0.0539702
Q96EB1;Q96EB1-3;Q96EB1-2	Elongator complex protein 4	ELP4	21	55	12	0	0	0	0	0	0	0	0	0	0	0.0239232	0.0965884	0.403603	0.891313	1	0.728591	0.254831	0.130034	0.124299	0.114485	0.14777	0.117899	0.0898401	0	0	0	0	0	0	0	0	0	0	0	0	0	0	0	0	0	0	0	0	0
Q0PNE2;Q0PNE2-2	Elongator complex protein 6	ELP6	21	55	12	0	0	0	0	0	0	0	0	0	0	0	0	0.22659	0.713048	1	0.82077	0.334313	0.0473606	0	0	0	0	0	0	0	0	0	0	0	0	0	0	0	0	0	0	0	0	0	0	0	0	0	0
Q8IZA0;Q8IZA0-2;Q8IZA0-3	Dyslexia-associated protein KIAA0319-like protein	KIAA0319L	148	4	213	0	0	0	0	0	0	0	0	0	0	0	0	0	0	0	0	0	0	0	0	0	0	0	0	0	0	0	0	0	0	0	0	0	0	0	0	0	0	0	0	0	0	0	0
P50402	Emerin	EMD	522	2	355	1	0.819621	0.601625	0.363872	0.257286	0.145211	0.0803297	0.0453222	0.0267166	0.0113613	0	0	0	0	0	0	0	0	0	0	0	0	0	0	0	0	0	0	0	0	0	0	0	0	0	0	0	0	0	0	0.62024	0.593056	0.538544	0.508774
O75925;O75925-2;O75925-3	E3 SUMO-protein ligase PIAS1	PIAS1	46	4	40	0	0	0	0	0	0	0	0	0	0	0	0	0	0	0	0	0	0	0	0	0	0	0	0	0	0	0	0	0	0	0	0	0	0	0	0	0	0	0	0	0.293814	0.395307	0.600217	0.628151
Q99961;Q99961-3;Q99961-2	Endophilin-A2	SH3GL1	674	34	214	0.0062389	0.00415927	0.00415927	0	0	0	0	0	0	0	0	0	0	0	0	0.0062349	0.0131465	0.0291315	0.0553128	0.117418	0.429714	0.829355	1	0.744179	0.312121	0.07246	0	0	0	0	0	0	0	0	0	0	0	0	0	0	0.28168	0.309413	0.383252	0.423062
Q9Y371;Q9Y371-2;Q9Y371-3	Endophilin-B1	SH3GLB1	12	7	168	0	0.0701187	0.429758	0.799649	0.97267	0.790919	0.470307	0.276623	0.128957	0.0972468	0.118888	0.0886645	0.0710957	0	0	0.0502825	0.113993	0.235289	0.227891	0.164181	0.0428853	0	0	0	0	0	0	0	0	0	0	0	0	0	0	0	0	0	0	0	0.0598101	0.0755492	0.117476	0.139953
Q9NX47	E3 ubiquitin-protein ligase MARCH5	MARCH5	4	4	4	0	0	0	0	0	0	0	0	0	0	0	0	0	0	0	0	0	0	0	0	0	0	0	0	0	0	0	0	0	0	0	0	0	0	0	0	0	0	0	0	0	0	0	0
Q9NZ08	Endoplasmic reticulum aminopeptidase 1	ERAP1	17	4	339	0	0	0	0	0	0	0	0	0	0	0	0	0	0	0	0	0	0	0	0	0	0	0	0	0	0	0	0	0	0	0	0	0	0	0	0	0	0	0	0	0	0	0	0
O43164;O43164-2	E3 ubiquitin-protein ligase Praja-2	PJA2	46	4	142	0	0	0	0	0	0	0	0	0	0	0	0	0	0	0	0	0	0	0	0	0	0	0	0	0	0	0	0	0	0	0	0	0	0	0	0	0	0	0	0	0	0	0.0826504	0.147137
P30040;P30040-2	Endoplasmic reticulum resident protein 29	ERP29	77	121	346	0.0901506	0.0653124	0.0333096	0.0115119	0.0082828	0.00629663	0.00405551	0.00207269	0.000652113	0	0	0	0	0	0	0	0	0	0	0	0	0	0.000408555	0.00402629	0.0279638	0.0376683	0.26093	0.67313	1	0.915912	0.560152	0.284643	0.19909	0.164371	0.118862	0.0684494	0.0290331	0.0192297	0.0245928	0.0275269	0.0132202	0.0129494	0.0113837	0.0125072
Q9BS26	Endoplasmic reticulum resident protein 44	ERP44	333	18	237	0.0545495	0.0455791	0.0408475	0.0218329	0.0162465	0.00774661	0.00362633	0	0	0	0	0	0	0	0	0	0	0	0	0	0	0	0.00290775	0.00902705	0.0170284	0.226085	0.834749	1	0.815315	0.206345	0.0377067	0.0104278	0.00461477	0	0	0	0	0	0	0	0.011069	0.00787835	0.0101001	0.0153543
Q7Z6E9;Q7Z6E9-2;Q7Z6E9-4;Q7Z6E9-3	E3 ubiquitin-protein ligase RBBP6	RBBP6	98	4	89	0	0	0	0	0	0	0	0	0	0	0	0	0	0	0	0	0	0	0	0	0	0	0	0	0	0	0	0	0	0	0	0	0	0	0	0	0	0	0	0	1	0.926039	0.764743	0.602909
Q96RQ1	Endoplasmic reticulum-Golgi intermediate compartment protein 2	ERGIC2	16	4	14	0	0	0	0	0	0	0	0	0	0	0	0	0	0	0	0	0	0	0	0	0	0	0	0	0	0	0	0	0	0	0	0	0	0	0	0	0	0	0	0	0	0	0	0
P62877	E3 ubiquitin-protein ligase RBX1;E3 ubiquitin-protein ligase RBX1, N-terminally processed	RBX1	398	4	345	0	0	0	0	0	0	0	0	0	0	0	0	0	0	0	0	0	0	0	0	0	0	0	0	0	0	0	0	0	0	0	0	0	0	0	0	0	0	0	0	0.220587	0.236637	0.239189	0.266515
P14625;Q58FF3	Endoplasmin	HSP90B1	242	44	372	0.0316369	0.0238225	0.0132741	0.00414388	0.00247026	0.00325921	0.00401454	0.00395277	0.00350841	0.00258311	0.00312414	0.00578936	0.0173942	0.0424769	0.132345	0.557716	0.949221	1	0.60675	0.198963	0.0581743	0.0161416	0.00690431	0.00376659	0.00191687	0.0010504	0.000989782	0.00146504	0.00207431	0.00324272	0.0035368	0.0038269	0.00417608	0.00677625	0.00929534	0.0102891	0.00957015	0.00932011	0.0122753	0.0138722	0.0246629	0.021456	0.0198937	0.0235831
Q9UPY3;Q9UPY3-2	Endoribonuclease Dicer	DICER1	61	69	12	0	0	0	0	0	0	0	0	0	0	0	0	0	0	0	0.066698	0.218433	0.61706	0.932617	0.924167	0.567958	0.185702	0.0424179	0	0	0	0	0	0	0	0	0	0	0	0	0	0	0	0	0	0	0	0	0
O60869;O60869-2;O60869-3	Endothelial differentiation-related factor 1	EDF1	208	84	65	0.00230292	0.00153528	0	0	0	0	0	0	0	0	0	0	0	0	0	0	0	0	0	0	0	0	0	0	0	0.000132353	0.00551159	0.0750364	0.342948	0.64104	0.852172	0.956777	0.958915	0.836398	0.508208	0.218688	0.111647	0.0788838	0.0693092	0.027315	0.368582	0.366896	0.348554	0.343305
Q13049	E3 ubiquitin-protein ligase TRIM32	TRIM32	26	4	131	0	0	0	0	0	0	0	0	0	0	0	0	0	0	0	0	0	0	0	0	0	0	0	0	0	0	0	0	0	0	0	0	0	0	0	0	0	0	0	0	0.0549388	0.171277	0.297528	0.579437
O60344-4;O60344	Endothelin-converting enzyme 2;Methyltransferase-like region;Endothelin-converting enzyme 2 region	ECE2	205	43	12	0	0	0	0	0	0	0	0	0	0	0	0	0	0	0	0	0	0	0	0	0	0	0	0	0	0	0	0	0.354373	0.834686	1	0.645627	0.165314	0	0	0	0	0	0	0	0	0	0	0
Q96JJ3;Q96JJ3-3	Engulfment and cell motility protein 2	ELMO2	298	27	488	0	0	0	0	0	0	0	0	0.00569772	0.0203656	0.0513732	0.150867	0.584389	0.94661	0.948099	0.51491	0.130166	0.0309224	0.0159209	0.00743631	0	0	0	0	0.0733853	0.126876	0.126876	0.053491	0	0	0	0	0	0	0	0	0	0	0	0	0.279286	0.320979	0.452436	0.531997
Q96F86	Enhancer of mRNA-decapping protein 3	EDC3	98	4	90	0	0	0	0	0	0	0	0	0	0	0	0	0	0	0	0	0	0	0	0	0	0	0	0	0	0	0	0	0	0	0	0	0	0	0	0	0	0	0	0	1	0.877585	0.74729	0.431607
Q6P2E9;Q6P2E9-2	Enhancer of mRNA-decapping protein 4	EDC4	163	77	23	0.166437	0.33467	0.490638	0.638551	0.606096	0.715983	0.860634	1	0.844233	0.558743	0.24772	0.120442	0.0685265	0.0703842	0.0555955	0.0360996	0.0250494	0.0358373	0.0552273	0.0633338	0.0428648	0.0185146	0	0	0	0	0	0	0	0	0	0	0	0	0	0	0	0	0	0	1	0.945414	0.789231	0.451501
P84090	Enhancer of rudimentary homolog	ERH	392	4	504	0	0	0	0	0	0	0	0	0	0	0	0	0	0	0	0	0	0	0	0	0	0	0	0	0	0	0	0	0	0	0	0	0	0	0	0	0	0	0	0	0.94525	0.878892	0.738277	0.584632
Q96T88;Q96T88-2	E3 ubiquitin-protein ligase UHRF1	UHRF1	51	4	10	0	0	0	0	0	0	0	0	0	0	0	0	0	0	0	0	0	0	0	0	0	0	0	0	0	0	0	0	0	0	0	0	0	0	0	0	0	0	0	0	0.961017	0.952369	0.989971	0.912562
Q9UHY7;Q9UHY7-2	Enolase-phosphatase E1	ENOPH1	372	28	156	0	0	0	0	0	0	0	0	0	0	0	0	0	0	0	0	0	0	0	0	0	0	0	0.000566331	0.0100605	0.0289319	0.119296	0.560038	0.996824	0.972508	0.547078	0.0983367	0.0317217	0.00691668	0	0	0	0	0	0	0.0810085	0.0939431	0.0784262	0.0689113
P42126;P42126-2	Enoyl-CoA delta isomerase 1, mitochondrial	ECI1	325	70	167	0	0	0	0	0	0	0	0	0	0	0	0	0	0	0	0	0	0	0	0	0	0	0	0.00780625	0.0191958	0.185543	0.628182	0.666667	0.514804	0.0643588	0.0144845	0	0	0	0	0	0	0	0	0	0	0	0	0
O75521;O75521-2	Enoyl-CoA delta isomerase 2, mitochondrial	ECI2	267	64	237	0.465972	0.36122	0.227418	0.0505725	0	0	0	0	0	0	0	0	0	0	0	0	0	0	0	0	0	0	0	0	0	0	0	0.0261119	0.392327	0.681744	0.813841	0.478784	0.189366	0.0311581	0	0	0	0	0	0	0	0	0	0
P30084	Enoyl-CoA hydratase, mitochondrial	ECHS1	332	14	157	0.00528516	0.00399341	0.00150912	0.000469971	0	0	0	0	0	0	0	0	0	0	0	0	0	0	0	0.00472014	0.0491786	0.151782	0.338014	0.870216	0.974623	0.783671	0.246626	0.0611471	0.0858578	0.0495396	0.045336	0.0311013	0.0546552	0.0444067	0.0664026	0.072278	0.0781689	0.0497829	0.0170564	0.00612895	0.00313273	0.00208849	0.00123993	0.00130042
P29317;P29317-2;Q9UF33-2;Q9UF33-3	Ephrin type-A receptor 2	EPHA2	458	15	423	0	0.333333	0.333333	0.333333	0	0	0	0	0	0	0	0	0	0	0	0	0	0	0	0	0	0	0	0	0	0	0	0	0	0	0	0	0	0	0	0	0	0	0	0	0.223707	0.255594	0.335216	0.400416
P29323-2;P29323-3;P29323;Q15375;Q15375-2;Q15375-4	Ephrin type-B receptor 2	EPHB2	220	15	15	0	0.333333	0.333333	0.333333	0	0	0	0	0	0	0	0	0	0	0	0	0	0	0	0	0	0	0	0	0	0	0	0	0	0	0	0	0	0	0	0	0	0	0	0	0.0234704	0.027523	0.0337776	0.046487
Q32P44;Q32P44-2;Q32P44-3	Echinoderm microtubule-associated protein-like 3	EML3	10	4	60	0	0	0	0	0	0	0	0	0	0	0	0	0	0	0	0	0	0	0	0	0	0	0	0	0	0	0	0	0	0	0	0	0	0	0	0	0	0	0	0	0	0	0	0
O14682;O14682-2	Ectoderm-neural cortex protein 1	ENC1	101	4	87	0	0	0	0	0	0	0	0	0	0	0	0	0	0	0	0	0	0	0	0	0	0	0	0	0	0	0	0	0	0	0	0	0	0	0	0	0	0	0	0	0.25452	0.397305	0.497328	0.640202
Q6PJG2	ELM2 and SANT domain-containing protein 1	ELMSAN1	51	4	89	0	0	0	0	0	0	0	0	0	0	0	0	0	0	0	0	0	0	0	0	0	0	0	0	0	0	0	0	0	0	0	0	0	0	0	0	0	0	0	0	1	0.967757	0.88866	0.791066
Q9NYP7-2;Q9NYP7;Q9NYP7-3	Elongation of very long chain fatty acids protein 5	ELOVL5	4	4	4	0	0	0	0	0	0	0	0	0	0	0	0	0	0	0	0	0	0	0	0	0	0	0	0	0	0	0	0	0	0	0	0	0	0	0	0	0	0	0	0	0	0	0	0
Q9H6S3;Q9H6S3-3	Epidermal growth factor receptor kinase substrate 8-like protein 2	EPS8L2	479	1	432	0	0	0	0	0	0	0	0	0	0	0	0	0	0	0	0	0	0	0	0	0	0.0944702	0.722256	0.97583	1	0.372214	0.118641	0	0	0	0	0	0	0	0	0	0	0	0	0	0.185631	0.275834	0.428723	0.6136
P42566;P42566-2	Epidermal growth factor receptor substrate 15	EPS15	291	9	45	0	0	0	0	0	0	0	0.0127213	0.160472	0.590354	0.938412	0.990742	0.712854	0.400931	0.2913	0.322462	0.351432	0.291043	0.107888	0.0300618	0	0	0	0	0	0	0	0	0	0	0	0	0	0	0	0	0	0	0	0	0.8556	0.884504	0.923589	0.938844
Q9UBC2;Q9UBC2-2;Q9UBC2-3;Q9UBC2-4	Epidermal growth factor receptor substrate 15-like 1	EPS15L1	196	45	43	0	0	0	0	0	0	0	0	0.0348435	0.234485	0.82211	1	0.879747	0.317955	0.107389	0.0439234	0.0246567	0.112941	0.169627	0.202259	0.158807	0.0861978	0.0469982	0	0	0	0	0	0	0	0	0	0	0	0	0	0	0	0	0	0.776158	0.865626	0.949552	0.970126
P61916;P61916-2	Epididymal secretory protein E1	NPC2	259	49	246	0	0	0	0	0	0	0	0	0	0	0	0	0	0	0	0	0	0	0	0	0	0	0	0	0	0	0	0	0	0.138203	0.388908	0.65127	0.601446	0.35074	0.0883781	0	0	0	0	0	0	0	0	0
P58107	Epiplakin	EPPK1	98	100	23	0	0	0	0	0.196524	0.333333	0.422059	0.303652	0.166843	0.150401	0.0722837	0.0722837	0.333333	0.333333	0.333333	0	0.0385304	0.0385304	0.0385304	0	0	0	0	0	0	0	0	0	0	0	0	0	0	0	0	0	0	0	0	0	0.786109	0.737752	0.47734	0.491881
Q7L775	EPM2A-interacting protein 1	EPM2AIP1	98	4	67	0	0	0	0	0	0	0	0	0	0	0	0	0	0	0	0	0	0	0	0	0	0	0	0	0	0	0	0	0	0	0	0	0	0	0	0	0	0	0	0	0.666667	0.629832	0.631125	0.530955
P07099	Epoxide hydrolase 1	EPHX1	18	15	296	0.333333	0.222222	0	0	0	0	0	0	0	0	0	0	0	0	0	0	0	0	0	0	0	0	0	0	0	0	0	0	0	0	0	0	0	0	0	0	0	0	0	0	0	0	0	0.0048779
Q9Y6I3;Q9Y6I3-3;Q9Y6I3-1	Epsin-1	EPN1	188	6	172	0	0	0	0	0	0	0	0	0	0	0	0	0	0	0	0	0	0.0271018	0.365932	0.872865	0.972898	0.634068	0.127135	0	0	0	0	0	0	0	0	0	0	0	0	0	0	0	0	0	1	0.866952	0.64538	0.540909
Q8N766;Q8N766-2;Q8N766-3;Q8N766-4	ER membrane protein complex subunit 1	EMC1	384	2	201	1	0.850753	0.657314	0.344288	0.196246	0.0850359	0.0392936	0.00324947	0	0	0	0	0	0	0	0	0	0	0	0	0	0	0	0	0	0	0	0	0	0	0	0	0	0	0	0	0	0	0	0	0.0181556	0.024548	0.0345182	0.0224145
Q15006	ER membrane protein complex subunit 2	EMC2	32	2	229	1	0.838327	0.666723	0.270237	0.103914	0.0273264	0.00533723	0	0	0	0	0	0	0	0	0	0	0	0	0	0	0	0	0	0	0	0	0	0	0	0	0	0	0	0	0	0	0	0	0	0	0	0	0
Q9P0I2;Q9P0I2-2	ER membrane protein complex subunit 3	EMC3	384	5	404	0.989964	0.943904	0.85755	0.569487	0.364513	0.224992	0.078953	0	0	0	0	0	0	0	0	0	0	0	0	0	0	0	0	0	0	0	0	0	0	0	0	0	0	0	0	0	0	0	0	0	0	0	0	0
Q5J8M3-3	ER membrane protein complex subunit 4	EMC4	195	15	395	0.217226	0.290369	0.333333	0.188516	0.0429645	0	0	0	0	0	0	0	0	0	0	0	0	0	0	0	0	0	0	0	0	0	0	0	0	0	0	0	0	0	0	0	0	0	0	0	0	0	0	0
Q9NPA0	ER membrane protein complex subunit 7	EMC7	139	4	340	0	0	0	0	0	0	0	0	0	0	0	0	0	0	0	0	0	0	0	0	0	0	0	0	0	0	0	0	0	0	0	0	0	0	0	0	0	0	0	0	0	0	0	0
O43402;O43402-2	ER membrane protein complex subunit 8	EMC8	99	5	20	0.977412	1	0.838663	0.510473	0.194243	0.0960742	0.0321622	0	0	0	0	0	0	0	0	0	0	0	0	0	0	0	0	0	0	0	0	0	0	0	0	0	0	0	0	0	0	0	0	0	0	0	0	0
O43414;O43414-3;O43414-2	ERI1 exoribonuclease 3	ERI3	173	26	63	0	0	0	0	0	0	0	0	0	0	0	0	0	0	0	0	0	0	0	0	0	0	0	0	0	0	0	0	0	0.0766433	0.31851	0.885961	1	0.832433	0.264982	0.0742993	0	0	0	0	0	0	0	0
O75477	Erlin-1	ERLIN1	244	2	233	1	0.857435	0.6599	0.358646	0.189082	0.0908642	0.0330718	0.0118671	0.0060272	0	0	0	0	0	0	0	0	0	0	0	0	0	0	0	0	0	0	0	0	0	0	0	0	0	0	0	0	0	0	0	0.0114676	0.0109476	0.0145912	0.0257417
O94905;O94905-2;O94905-3	Erlin-2	ERLIN2	39	15	270	0.333333	0.259209	0.118452	0.0369867	0	0	0	0	0	0	0	0	0	0	0	0	0	0	0	0	0	0	0	0	0	0	0	0	0	0	0	0	0	0	0	0	0	0	0	0	0	0	0	0.00716654
Q96HE7	ERO1-like protein alpha	ERO1L	486	10	181	0.0663955	0.0469707	0.0175483	0.00270704	0	0	0	0	0	0	0	0	0	0	0	0	0	0	0	0	0	0	0	0.00115464	0.0194239	0.16588	0.654965	0.980866	0.924648	0.452092	0.112934	0.0267127	0.0132087	0.0105121	0.00749136	0.00599502	0.00534213	0.0120609	0.0231354	0.0322089	0.0132269	0.0114488	0.00955636	0.00893111
Q6PCB8;Q6PCB8-2	Embigin	EMB	100	4	383	0	0	0	0	0	0	0	0	0	0	0	0	0	0	0	0	0	0	0	0	0	0	0	0	0	0	0	0	0	0	0	0	0	0	0	0	0	0	0	0	0	0	0	0
Q3B7T1;Q3B7T1-5;Q3B7T1-3;Q3B7T1-4	Erythroid differentiation-related factor 1	EDRF1	119	44	12	0	0	0	0	0	0	0	0	0	0	0	0	0	0	0	0.479937	0.666667	0.666667	0.186729	0	0	0	0	0	0	0	0	0	0	0	0	0	0	0	0	0	0	0	0	0	0	0	0	0
P30042;P30042-2	ES1 protein homolog, mitochondrial	C21orf33	267	28	425	0	0	0	0	0	0	0	0	0	0	0	0	0	0	0	0	0	0	0	0	0	0	0	0	0.00290522	0.0107135	0.0337956	0.212759	0.748085	0.997838	0.883743	0.360039	0.0920878	0.0319877	0.0152373	0.0103533	0.00267961	0	0	0	0	0	0	0
Q9H0W9;Q9H0W9-2;Q9H0W9-4;Q9H0W9-3	Ester hydrolase C11orf54	C11orf54	83	43	66	0	0	0	0	0	0	0	0	0	0	0	0	0	0	0	0	0	0	0	0	0	0	0	0	0	0	0	0.0139985	0.177233	0.742334	1	0.859164	0.294063	0.0223986	0	0	0	0	0	0	0	0	0	0
Q8NBQ5;Q7Z5P4-2	Estradiol 17-beta-dehydrogenase 11	HSD17B11	99	5	181	0.838362	0.956763	0.847576	0.585166	0.210289	0.0906087	0.0357344	0.0127561	0	0	0	0	0	0	0	0	0	0	0	0	0	0	0	0	0	0	0	0	0	0	0	0	0	0	0	0	0	0	0	0	0.00820756	0.0133513	0.0208106	0.0368829
Q53GQ0;Q53GQ0-2	Estradiol 17-beta-dehydrogenase 12	HSD17B12	114	2	26	0.98848	0.8499	0.660387	0.281928	0.117605	0.0589607	0.0265897	0	0	0	0	0	0	0	0	0	0	0	0	0	0	0	0	0	0	0	0	0	0	0	0	0	0	0	0	0	0	0	0	0	0	0	0	0
Q9HBU6;Q9HBU6-2	Ethanolamine kinase 1	ETNK1	449	10	12	0	0	0	0	0	0	0	0	0	0	0	0	0	0	0	0	0	0	0	0	0	0	0	0	0	0.0264232	0.162724	0.728609	0.971012	0.892472	0.326587	0.0577605	0	0	0	0	0	0	0	0	0	0	0	0
Q99447;Q99447-3	Ethanolamine-phosphate cytidylyltransferase	PCYT2	18	4	571	0	0	0	0	0	0	0	0	0	0	0	0	0	0	0	0	0	0	0	0	0	0	0	0	0	0	0	0	0	0	0	0	0	0	0	0	0	0	0	0	0	0	0	0
O94919	Endonuclease domain-containing 1 protein	ENDOD1	74	4	271	0	0	0	0	0	0	0	0	0	0	0	0	0	0	0	0	0	0	0	0	0	0	0	0	0	0	0	0	0	0	0	0	0	0	0	0	0	0	0	0	0	0	0	0
Q9NTX5;Q9NTX5-6;Q9NTX5-2;Q9NTX5-3;Q9NTX5-5;Q9NTX5-4	Ethylmalonyl-CoA decarboxylase	ECHDC1	281	18	493	0	0	0	0	0	0	0	0	0	0	0	0	0	0	0	0	0	0	0	0	0	0	0	0.023647	0.10312	0.44937	0.885817	1	0.756422	0.359389	0.192605	0.106241	0.0653711	0.0578799	0.0415718	0.0193808	0	0	0	0	0.0166302	0.033074	0.0430044	0.0591666
Q9NR46;Q9NR46-2	Endophilin-B2	SH3GLB2	316	4	434	0	0	0	0	0	0	0	0	0	0	0	0	0	0	0	0	0	0	0	0	0	0	0	0	0	0	0	0	0	0	0	0	0	0	0	0	0	0	0	0	0.421723	0.452907	0.486235	0.5477
[truncated: 3,466 more rows]
[truncated: 2,267 more columns]
