# Supplementary material for: Global Membrane Protein Interactome Analysis using In vivo Crosslinking and Mass Spectrometry-based Protein Correlation Profiling
Source: Mol Cell Proteomics. 2016 Apr 25;15(7):2476–90. doi: 10.1074/mcp.O115.055467 (PMC4937518; doi:10.1074/mcp.O115.055467)
Supplement: Supplemental Data [file 10.1074_O115.055467_mcp.O115.055467-4.xlsx]

## Sheet: Supplementary Table 3
Supplementary Table 3 - Native versus Crosslinked Comparison using CORUM Complexes
CORUM Complex ID	Native Median Pearson Correlation	Crosslinked Median Pearson Correlation	Number of Proteins in complex	Identified Native Proteins	Identified Crosslinked Proteins	Complex Description
1200	0.877457	0.757165	7	5:71.4%	5:71.4%	Oligosaccharyltransferase complex (Stt3B variant)
643	0.750862	0.669916	9	6:66.7%	9:100.0%	CtBP core complex
592	0.427153	0.628404	9	6:66.7%	8:88.9%	SAP complex (Sin3-associated protein complex)
5980	0.842281	0.854863	3	2:66.7%	2:66.7%	LRRK2-CHIP-HSP90 complex
2318	0.91933	0.741996	5	3:60.0%	4:80.0%	ITGA6-ITGB4-Laminin10/12 complex
2319	0.509658	0.686847	5	3:60.0%	4:80.0%	ITGA6-ITGB4-Laminin10/12 complex
298	0.561596	0.33825	6	2:33.3%	2:33.3%	VEGF transcriptional complex
297	0.542783	0.509386	5	4:80.0%	4:80.0%	PCNA-DNA polymerase delta complex
292	0.955121	0.981523	2	2:100.0%	2:100.0%	MutL-alpha complex
290	0.568647	0.907192	4	4:100.0%	4:100.0%	MSH2-MLH1-PMS2-PCNA DNA-repair initiation complex
291	0.910243	0.963046	3	3:100.0%	3:100.0%	MSH2-MLH1-PMS2 DNA-repair initiation complex
270	0.945639	0.785117	5	3:60.0%	4:80.0%	RAD17-RFC complex
585	0.877247	0.954568	5	4:80.0%	4:80.0%	Mi2/NuRD-BCL6-MTA3 complex
274	0.719961	0.714683	8	4:50.0%	5:62.5%	RAD17-RFC-9-1-1 checkpoint supercomplex
277	0.719961	0.582229	5	4:80.0%	5:100.0%	RFC complex
278	0.945639	0.871363	3	3:100.0%	3:100.0%	RFC core complex
279	0.719961	0.582229	5	4:80.0%	5:100.0%	RFC complex (activator A 1 complex)
2266	none	0.779491	3	1:33.3%	2:66.7%	PPP3CA-PPP3CA-RCAN1 complex
2443	none	0.909621	3	1:33.3%	2:66.7%	ITGA9-ITGB1-TNC complex
103	0.426576	0.433017	24	11:45.8%	18:75.0%	RNA polymerase II holoenzyme complex
100	0.367245	0.7864	4	4:100.0%	4:100.0%	hNURF complex
107	none	0.734682	9	0:0.0%	6:66.7%	TFIIH transcription factor complex
104	0.700655	0.332169	12	9:75.0%	10:83.3%	RNA polymerase II core complex
105	0.901549	0.947026	5	2:40.0%	3:60.0%	Polycomb repressive complex 2 (PRC 2)
2100	none	0.994233	3	1:33.3%	2:66.7%	CHUK-IKBKB-MAP3K14 complex
2105	0.707112	0.832768	6	3:50.0%	4:66.7%	IkappaB kinase complex (IKBKB, CHUK, IKBKAP, NFKBIA, RELA, MAP3K14)
2838	0.939124	0.89556	3	3:100.0%	3:100.0%	AR coactivator complex
1060	0.658309	0.5564	5	4:80.0%	5:100.0%	Retromer complex (SNX1, SNX2, VPS35, VPS29, VPS26B)
2685	0.426576	0.270177	17	11:64.7%	15:88.2%	RNA polymerase II (RNAPII)
2686	0.700655	0.332169	13	9:69.2%	10:76.9%	BRCA1-core RNA polymerase II complex
5293	0.829884	0.747264	3	2:66.7%	2:66.7%	ETS2-SMARCA4-INI1 complex
93	0.846643	0.770417	8	4:50.0%	8:100.0%	Anaphase-promoting complex
95	0.86454	0.969171	3	3:100.0%	3:100.0%	Ku antigen-NARG1 complex
94	none	0.922462	2	1:50.0%	2:100.0%	ATP-utilizing chromatin assembly and remodeling factor (hACF) complex
96	0.846643	0.770417	9	4:44.4%	8:88.9%	Anaphase-promoting complex
5189	0.911069	0.760096	3	2:66.7%	2:66.7%	YWHAQ-CALM1-CABIN1 complex
3209	0.872284	0.917829	2	2:100.0%	2:100.0%	LIN2-SAP97 complex
2860	0.414868	0.498522	2	2:100.0%	2:100.0%	DSIF complex (DRB sensitivity-inducing factor complex)
2861	0.414868	0.498522	2	2:100.0%	2:100.0%	DSIF complex (DRB sensitivity-inducing factor complex)
2863	0.96139	0.970257	3	2:66.7%	2:66.7%	Serine-palmitoyltransferase (SPT) complex
559	0.0939803	0.553911	5	3:60.0%	5:100.0%	Decapping complex
557	none	0.559757	4	1:25.0%	3:75.0%	TRP1-G alpha-11-IP3R3-CAV1 signaling complex
556	0.696656	0.83448	9	9:100.0%	9:100.0%	PBAF complex (Polybromo- and BAF containing complex)
551	none	0.894851	4	1:25.0%	3:75.0%	TDT-TDIF2-core-histone complex
1199	0.888523	0.899055	6	5:83.3%	5:83.3%	Oligosaccharyltransferase complex (Stt3A variant)
1191	0.662752	0.443335	5	4:80.0%	5:100.0%	RNA pol II containing coactivator complex Tat-SF
1193	0.297973	0.833211	7	7:100.0%	7:100.0%	Rap1 complex
1192	0.808456	0.5743	3	3:100.0%	2:66.7%	ESCRT-I complex
1195	0.554305	0.965819	2	2:100.0%	2:100.0%	Exon junction complex (mRNA splicing-dependent)
1194	0.602622	0.734432	12	2:16.7%	7:58.3%	E2F-6 complex
1197	0.39521	0.588797	6	2:33.3%	2:33.3%	TRF1-TIN2 complex
1752	0.81973	0.835513	7	4:57.1%	4:57.1%	SMN complex
1751	0.494477	0.0901097	10	7:70.0%	7:70.0%	SMN complex
1750	0.135757	0.0033002	4	4:100.0%	4:100.0%	PPP4C-PPP4R2-Gemin3-Gemin4 complex
1176	-0.29708	0.471791	5	4:80.0%	5:100.0%	CRM1-RAN-PHAX-CBC complex (cap binding complex)
1175	0.634485	0.639814	2	2:100.0%	2:100.0%	TRRAP-BAF53-HAT complex
1174	0.937404	0.649551	3	2:66.7%	3:100.0%	PHAX-CBC complex (cap binding complex)
1173	0.952716	0.83782	3	3:100.0%	3:100.0%	TIP49-TIP48-BAF53 complex
1172	none	0.824775	2	1:50.0%	2:100.0%	CBC complex (cap binding complex)
1171	0.437293	0.778479	5	4:80.0%	4:80.0%	c-MYC-ATPase-helicase complex
1170	0.437293	0.778479	5	4:80.0%	4:80.0%	cMYC-ATPase-helicase complex
1179	none	0.416185	13	1:7.7%	2:15.4%	CENP-A NAC-CAD complex
1178	0.261176	0.269316	8	4:50.0%	5:62.5%	BCOR complex
5535	none	0.562624	3	1:33.3%	2:66.7%	PLCB3-PARD3-PARD6A complex
513	0.679942	0.689217	17	2:11.8%	8:47.1%	TFTC complex (TATA-binding protein-free TAF-II-containing complex)
1287	0.856848	0.988602	2	2:100.0%	2:100.0%	HNRPF-HNRPH1 complex
1004	0.315517	0.497666	13	12:92.3%	13:100.0%	RC complex during S-phase of cell cycle
1003	0.29118	0.467432	9	7:77.8%	9:100.0%	RC complex (Replication competent complex)
1288	0.457547	0.899045	4	4:100.0%	4:100.0%	DCS complex (PTBP1, PTBP2, HNRPH1, HNRPF)
514	none	0.689217	12	0:0.0%	4:33.3%	TFIID-beta complex
685	0.748071	0.614813	9	9:100.0%	9:100.0%	MeCP1 complex
681	0.778124	0.513786	3	2:66.7%	2:66.7%	(C-CFTR)2-NHERF-ezrin complex
683	0.778124	0.513786	3	2:66.7%	2:66.7%	C-CFTR-NHERF(PDZ2 domain)-ezrin complex
682	0.778124	0.513786	3	2:66.7%	2:66.7%	C-CFTR-NHERF(PDZ1 domain)-ezrin complex
623	none	0.828256	2	0:0.0%	2:100.0%	TIM (TIMM9, TIMM10) complex, mitochondrial
622	0.80235	0.555254	4	3:75.0%	3:75.0%	Ubiquitin E3 ligase (VHL, TCEB1, TCEB2, CUL2)
621	0.570177	0.467	5	3:60.0%	2:40.0%	AKAP250-PKA-PDE4D complex
1224	none	0.847434	3	1:33.3%	2:66.7%	Ubiquitin E3 ligase (BMI1, SPOP, CUL3)
627	0.574987	0.900957	4	3:75.0%	4:100.0%	MRN-TRRAP complex (MRE11A-RAD50-NBN-TRRAP complex)
626	0.202172	0.66613	13	5:38.5%	8:61.5%	LSD1 complex
4389	0.639358	0.665328	4	4:100.0%	4:100.0%	EIF3 core complex (EIF3A, EIF3B, EIF3G, EIF3I)
1220	0.86454	0.969171	3	3:100.0%	3:100.0%	TRF2-Ku complex
5622	0.484146	none	3	2:66.7%	1:33.3%	HSP90-CIP1-FKBPL complex
405	0.744974	0.912017	2	2:100.0%	2:100.0%	Glucosidase 2
1375	0.446218	0.904289	5	2:40.0%	2:40.0%	Pyruvate dehydrogenase complex
1377	none	0.975721	4	0:0.0%	2:50.0%	hASC-1 complex
1379	none	0.916461	4	1:25.0%	3:75.0%	GALNS-lysosomal hydrolase 1.27 MDa complex
1378	0.956269	0.5165	4	2:50.0%	2:50.0%	Translocon-associated protein (TRAP) complex
1345	0.883951	0.955384	5	5:100.0%	5:100.0%	Septin complex
3207	0.872284	0.917829	4	2:50.0%	2:50.0%	LIN2-LIN7-SAP97-MINT1 complex
1245	0.819534	0.760096	2	2:100.0%	2:100.0%	Protein phosphatase 4 complex
379	0.955121	0.981523	2	2:100.0%	2:100.0%	MutL-alpha complex
370	0.71247	0.953719	4	3:75.0%	3:75.0%	MSH2-MSH6-PMS1-MLH1 complex
374	0.856235	0.955271	2	2:100.0%	2:100.0%	MSH2-MSH6 complex
377	0.71247	0.910542	3	3:100.0%	3:100.0%	PCNA-MutS-alpha-DNA initial complex
376	0.588034	0.91328	5	5:100.0%	5:100.0%	PCNA-MutS-alpha-MutL-alpha-DNA complex
393	0.888756	0.967108	2	2:100.0%	2:100.0%	Succinyl-CoA synthetase, GDP-forming
391	0.93122	0.0549806	3	2:66.7%	3:100.0%	Ubiquitin E3 ligase (DDB1, CUL4A, RBX1)
390	none	0.490262	3	1:33.3%	2:66.7%	Ubiquitin E3 ligase (SKP1A, FBXW2, CUL1)
394	0.968592	0.925696	2	2:100.0%	2:100.0%	Succinyl-CoA synthetase, ADP-forming
2308	0.855813	0.482891	2	2:100.0%	2:100.0%	AP3D1-AP3S1 complex
2300	0.334784	0.10742	9	7:77.8%	7:77.8%	Profilin 2 complex
5844	0.974354	0.988467	3	2:66.7%	3:100.0%	I-kappa-B kinase (IKK) complex
5843	0.545591	0.659536	2	2:100.0%	2:100.0%	AIF-CYPA-DNA complex
5849	0.660186	0.808782	3	2:66.7%	2:66.7%	HSP90-CDC37-LRRK2 complex
244	0.794196	0.526659	13	4:30.8%	5:38.5%	BRAFT complex
247	0.664116	0.54466	6	3:50.0%	6:100.0%	RalBP1-CCNB1-AP2A-NUMB-EPN1 complex
246	none	0.878128	4	1:25.0%	2:50.0%	BLM complex III
243	0.632757	0.83033	3	2:66.7%	3:100.0%	RalBP1-CDC2-CCNB1 complex
248	0.88684	0.512162	11	3:27.3%	4:36.4%	BRAFT complex
5859	none	0.258368	4	1:25.0%	2:50.0%	FAS-FADD-CASP8-CASP10 complex
2454	0.746643	0.856748	4	2:50.0%	2:50.0%	CIN85-CBL-SH3GL2-EGFR complex, EGF stimulated
2456	0.746643	0.856748	4	2:50.0%	2:50.0%	MET-CIN85-SH3GL3-CBL complex, HGF stimulated
178	0.749601	0.688977	44	21:47.7%	32:72.7%	Respiratory chain complex I (holoenzyme), mitochondrial
173	0.787494	0.971695	3	2:66.7%	3:100.0%	MRN complex (MRE11-RAD50-NBN complex)
2053	none	0.840479	2	1:50.0%	2:100.0%	BCL10-MALT1 complex
2055	0.666129	0.680959	5	3:60.0%	5:100.0%	CASP8-CHUK-IKBKB-MALT1-BCL10 complex
2054	0.833064	0.680959	4	2:50.0%	3:75.0%	CASP8-FADD-MALT1-BCL10 complex
2056	0.666129	0.626932	4	3:75.0%	4:100.0%	BCL10-CHUK-BCL10-IKBKB complex
652	0.682595	0.0700168	15	7:46.7%	8:53.3%	AP3-BLOC1 complex
3525	none	0.777181	4	1:25.0%	3:75.0%	Tetrameric COG subcomplex
3522	0.743129	0.678392	8	4:50.0%	6:75.0%	COG complex
3529	none	0.777181	3	0:0.0%	3:100.0%	Ternary COG subcomplex
3080	0.571785	0.955682	2	2:100.0%	2:100.0%	ILF3-XPO5 complex
3082	0.31257	0.51962	11	10:90.9%	11:100.0%	DGCR8 multiprotein complex
2692	none	0.583735	4	0:0.0%	2:50.0%	SMAD3-SMAD4-cJun-cFos complex
5199	0.471593	0.441489	16	13:81.3%	13:81.3%	Kinase maturation complex 1
5198	none	0.79035	3	0:0.0%	2:66.7%	CBP-RARA-RXRA-DNA complex, ligand stimulated
5195	0.77495	0.484562	10	2:20.0%	4:40.0%	PTIP-HMT complex
1612	none	0.948383	3	1:33.3%	2:66.7%	Heterotrimeric G protein complex (GNG2, GNB1, GNAS)
5190	none	0.353715	3	1:33.3%	2:66.7%	TIAM1-EFNB1-EPHA2 complex
1749	0.661884	0.592505	10	6:60.0%	7:70.0%	SMN-PolII-RHA complex
2873	none	0.648285	3	1:33.3%	3:100.0%	P-TEFb-7SKRNA-HEXIM1 complex
2872	none	0.776215	6	0:0.0%	3:50.0%	ITGA2b-ITGB3-CD9-GP1b-CD47 complex
2877	none	0.948245	3	1:33.3%	3:100.0%	BRD4-P-TEFb complex
2875	none	0.948245	3	1:33.3%	3:100.0%	BRD4-P-TEFb complex
2878	none	0.648285	3	1:33.3%	3:100.0%	P-TEFb-7SKRNA-HEXIM1 complex
5449	0.11307	0.377115	5	5:100.0%	5:100.0%	Splicing-associated factors complex
1768	0.503771	0.338834	6	5:83.3%	6:100.0%	CPSF6-EWSR1-ITCH-NUDT21-POLR2A-UBAP2L complex
1769	0.790938	0.345713	4	3:75.0%	4:100.0%	CPSF6-ITCH-NUDT21-POLR2A complex
1760	0.82758	0.986214	3	3:100.0%	3:100.0%	TOP1-PSF-P54 complex
1767	0.832419	0.55192	5	4:80.0%	5:100.0%	CPSF6-ITCH-NUDT21-POLR2A-UBAP2L complex
1142	0.2556	0.647654	10	9:90.0%	9:90.0%	SMN complex
1143	0.243719	0.0891868	16	12:75.0%	12:75.0%	SMN complex
1141	0.045747	0.608856	16	12:75.0%	14:87.5%	CF IIAm complex (Cleavage factor IIAm complex)
1146	0.844447	0.52549	3	3:100.0%	3:100.0%	Cleavage stimulation factor
1147	0.590177	0.890639	7	7:100.0%	7:100.0%	Polyadenylation complex (CSTF1, CSTF2, CSTF3, SYMPK CPSF1, CPSF2, CPSF3)
1144	0.749198	0.837356	5	5:100.0%	5:100.0%	Cleavage and polyadenylation factor (CPSF)
1145	0.895469	0.569754	2	2:100.0%	2:100.0%	Mammalian cleavage factor I (CF Im)
1148	0.5894	0.975358	4	4:100.0%	4:100.0%	snRNP-free U1A (SF-A) complex
1149	0.334668	0.255998	10	6:60.0%	7:70.0%	Histone H3.1 complex
769	0.872595	0.209369	4	2:50.0%	4:100.0%	Exon junction complex (EIF4A3-MLN51-MAGOH-Y14), RNA-protein complex
691	0.393039	0.55957	11	7:63.6%	9:81.8%	SIN3-SAP25 complex
696	0.803098	0.665625	8	5:62.5%	6:75.0%	BRMS1-SIN3-HDAC complex
1543	0.772855	0.651976	2	2:100.0%	2:100.0%	PPP2CA-PPP2R1A complex
695	0.803098	0.634647	7	5:71.4%	6:85.7%	SIN3-HDAC-SAP30-ARID4 complex
698	0.803098	0.634647	7	5:71.4%	6:85.7%	SIN3-HDAC-SAP30-ARID4 complex
547	0.943199	0.801957	14	3:21.4%	9:64.3%	SMCC complex
763	none	0.62581	2	1:50.0%	2:100.0%	Y14-Magoh complex
548	none	0.863539	14	1:7.1%	8:57.1%	DRIP complex
549	none	0.863539	14	1:7.1%	8:57.1%	DRIP complex
2969	0.873667	0.873136	3	2:66.7%	3:100.0%	mTORC2 complex (mTOR/FRAP1, LST8, mAVO3/RICTOR)
1787	none	0.77518	4	1:25.0%	2:50.0%	Nogo-potassium channel complex
5613	0.0748311	0.186604	16	16:100.0%	16:100.0%	Emerin complex 25
5611	0.23675	0.637429	15	10:66.7%	11:73.3%	Emerin complex 24
5614	0.380938	0.469343	22	14:63.6%	15:68.2%	Emerin complex 32
5615	0.162803	0.265321	23	19:82.6%	20:87.0%	Emerin complex 52
415	0.955121	0.981523	3	2:66.7%	2:66.7%	EXO1-MLH1-PMS2 complex
1380	0.754089	0.936345	4	3:75.0%	3:75.0%	Elongator holo complex
368	none	0.787332	3	1:33.3%	2:66.7%	ERCC1-ERCC4-MSH2 complex
369	0.650252	0.958383	4	4:100.0%	4:100.0%	MSH2-MSH6-PMS2-MLH1 complex
365	none	0.904556	2	0:0.0%	2:100.0%	DNA ligase III-XRCC1 complex
362	none	0.809112	4	0:0.0%	3:75.0%	DNA ligase III-XRCC1-PNK-DNA-pol III multiprotein complex
363	none	0.904556	2	0:0.0%	2:100.0%	DNA ligase III-XRCC1 complex
5276	none	0.912214	3	1:33.3%	2:66.7%	HIF1A-OS9-EGLN1 complex
387	0.705008	0.977855	6	6:100.0%	6:100.0%	MCM complex
389	none	0.863468	6	1:16.7%	4:66.7%	ORC complex (origin recognition complex)
5872	0.6937	0.920943	4	3:75.0%	3:75.0%	BRAF-MAP2K1-MAP2K2-YWHAE complex
5876	0.471946	0.303951	5	5:100.0%	5:100.0%	PPP2R1A-PPP2R1B-PPP2CA-PPME1-EIF4A1 complex
5877	0.714251	0.920943	5	2:40.0%	3:60.0%	MAP2K1-BRAF-RAF1-YWHAE-KSR1 complex
3753	none	0.751059	3	0:0.0%	2:66.7%	CREBBP-SMAD2-SMAD4 pentameric complex
3754	none	0.751059	3	0:0.0%	2:66.7%	CREBBP-SMAD3-SMAD4 pentameric complex
2191	none	0.598539	4	1:25.0%	3:75.0%	Ubiquitin E3 ligase (FBXO18, SKP1A, CUL1, RBX1)
1070	0.862551	0.790463	3	3:100.0%	3:100.0%	SNX complex (SNX1a, SNX2, SNX4)
2196	0.795333	0.64712	4	2:50.0%	2:50.0%	LIG1-9-1-1 complex
2197	0.479575	0.46049	4	2:50.0%	2:50.0%	FEN1-9-1-1 complex
2200	0.945639	0.785117	4	3:75.0%	4:100.0%	RFC2-5 subcomplex
2201	0.719961	0.754017	5	4:80.0%	5:100.0%	PCNA-RFC2-5 complex
2202	0.945639	0.589323	5	3:60.0%	5:100.0%	CHL12-RFC2-5 complex
2203	0.578796	0.386068	6	5:83.3%	6:100.0%	BRD4-RFC complex
2429	none	0.901808	3	1:33.3%	3:100.0%	ITGA2-ITGB1-CD47 complex
2423	none	0.546999	3	1:33.3%	2:66.7%	ITGA4-ITGB1-CD47 complex
2424	none	0.515743	3	1:33.3%	2:66.7%	ITGA4-ITGB1-CD63 complex
2425	0.462453	0.427695	3	2:66.7%	2:66.7%	ITGA4-ITGB1-PXN complex
2426	0.861012	0.639872	3	2:66.7%	2:66.7%	ITGA4-ITGB1-THBS1 complex
2432	none	0.950904	2	1:50.0%	2:100.0%	ITGA2-ITGB1 complex
2791	0.922619	0.980677	3	3:100.0%	3:100.0%	MCM4-MCM6-MCM7 complex
164	0.949451	0.964182	4	4:100.0%	4:100.0%	Cohesin-SA1 complex
165	0.949451	0.964182	4	4:100.0%	4:100.0%	Cohesin-SA1 complex
166	0.908827	0.786678	4	4:100.0%	4:100.0%	Cohesin-SA2 complex
167	0.93455	0.989062	5	5:100.0%	5:100.0%	Condensin I complex
160	0.988031	0.763207	5	3:60.0%	4:80.0%	Condensin II
162	0.743129	0.678392	8	4:50.0%	6:75.0%	Conserved oligomeric Golgi (COG) complex
163	0.908827	0.786678	4	4:100.0%	4:100.0%	Cohesin-SA2 complex
2734	none	0.709114	3	0:0.0%	2:66.7%	APH1A-PSEN1-NCSTN complex
2730	0.428827	0.59125	6	2:33.3%	4:66.7%	Set1B complex
2731	0.428827	0.59125	6	2:33.3%	4:66.7%	Set1A complex
2732	0.956269	0.5165	4	2:50.0%	2:50.0%	Translocon-associated protein complex (TRAP complex)
2738	0.88684	0.512162	6	3:50.0%	4:66.7%	BLM complex II
2739	none	0.76333	11	1:9.1%	2:18.2%	FA complex (Fanconi anemia complex)
3530	none	0.888591	2	0:0.0%	2:100.0%	Binary COG subcomplex
1090	0.559858	0.347952	3	3:100.0%	3:100.0%	APLG1-Rababtin5 complex
1091	0.862551	0.790463	4	3:75.0%	3:75.0%	SNX complex (SNX1a, SNX2, SNX4, LEPR)
1814	0.506684	0.498296	2	2:100.0%	2:100.0%	MAD1L1-MAD2L1 complex
1816	none	0.382484	3	1:33.3%	2:66.7%	JUN-TCF4-CTNNB1 complex
1810	0.4542	0.962433	3	2:66.7%	2:66.7%	ITGA4-PXN-GIT1 complex
1099	0.00522389	0.570557	18	17:94.4%	16:88.9%	DNA synthesome complex (17 subunits)
809	0.736762	0.613371	3	2:66.7%	3:100.0%	eRF1-eRF3-GTP-Mg(2+) complex
808	0.517377	0.847881	10	10:100.0%	10:100.0%	BRM-associated complex
803	0.550683	0.718434	11	11:100.0%	11:100.0%	BRG1-SIN3A-HDAC containing SWI/SNF remodeling complex I
807	0.533406	0.751781	9	9:100.0%	9:100.0%	BRG1-associated complex
806	0.54446	0.691785	12	12:100.0%	12:100.0%	BRM-SIN3A-HDAC complex
805	0.548202	0.93876	2	2:100.0%	2:100.0%	SNARE complex (STX4, SNAP23)
2848	none	0.909522	4	0:0.0%	2:50.0%	ING4 complex (ING4, MYST2, C1orf149, PHF16)
2849	none	0.89051	3	1:33.3%	2:66.7%	ITGAV-ITGB3-NOV complex
2846	0.75999	0.78102	3	2:66.7%	3:100.0%	ITGAV-ITGB3-THBS1 complex
2847	none	0.909522	4	0:0.0%	2:50.0%	ING4 complex (ING4, MYST2, C1orf149, PHF15)
5475	0.797461	0.182715	3	2:66.7%	2:66.7%	MURR1-NF(kappa)Bp65-IKBA complex
5473	none	0.258368	3	1:33.3%	2:66.7%	FAS-FADD-CASP8 complex
5270	0.901175	0.777627	3	2:66.7%	2:66.7%	VHL-TCEB1-TCEB2 complex
2806	none	0.596017	3	0:0.0%	2:66.7%	CTF8-CTF18-DCC1 subcomplex
2998	0.124253	0.807135	4	3:75.0%	2:50.0%	Axin-PP2A A-PP2A C-GSK3-beta-beta-catenin complex
1155	0.962935	0.782492	14	3:21.4%	10:71.4%	Integrator-RNAPII complex
1154	none	0.871148	13	0:0.0%	6:46.2%	DSS1 complex
1150	0.334668	0.289708	9	6:66.7%	6:66.7%	Histone H3.3 complex
1153	none	0.841407	12	1:8.3%	8:66.7%	Integrator complex
5518	none	0.843671	3	0:0.0%	2:66.7%	BMI1-HPH1-HPH2 complex
30	0.97831	0.934379	2	2:100.0%	2:100.0%	PA28 complex
59	0.739514	0.949548	7	4:57.1%	4:57.1%	AP3 adapter complex
5513	none	0.687342	4	1:25.0%	3:75.0%	Polycomb repressive complex
58	0.703881	0.819741	5	2:40.0%	3:60.0%	SMRT complex
1551	0.87788	0.695614	3	2:66.7%	2:66.7%	IPO13-RAN-EIF1AX complex
1552	0.523317	0.79964	3	2:66.7%	3:100.0%	TNPO2-RAN-NXF1 complex
1554	0.249621	0.176183	3	3:100.0%	3:100.0%	RANBP1-RAN-KPNB1 complex
54	0.407857	0.576425	7	6:85.7%	6:85.7%	SIN3 complex
535	0.943199	0.753793	16	3:18.8%	10:62.5%	TRAP complex
533	none	0.854472	3	1:33.3%	3:100.0%	IMP3-IMP4-MPP10 complex
5604	0.274545	0.406535	8	6:75.0%	7:87.5%	Emerin complex 1
5607	0.23522	0.821863	3	2:66.7%	2:66.7%	Emerin-actin-NMI complex
5606	0.735824	0.643726	4	3:75.0%	3:75.0%	Emerin-actin-NMI-(alphaII)spectrin complex
5609	0.368588	0.187093	9	5:55.6%	6:66.7%	Emerin regulatory complex
5608	0.300862	0.484151	6	5:83.3%	5:83.3%	Emerin architectural complex
429	none	0.918135	2	1:50.0%	2:100.0%	Phosphatidylinositol 3-kinase complex (PIK3C3, PIK3R4)
428	none	0.540113	2	1:50.0%	2:100.0%	Molybdopterin synthase
1399	none	0.824277	4	1:25.0%	3:75.0%	WDR5-ASH2L-RBBP5-MLL2 complex
423	0.955121	0.981523	3	2:66.7%	2:66.7%	EXO1-MLH1-PMS2 complex
424	0.425586	0.174034	3	2:66.7%	2:66.7%	EXO1-MLH1-PCNA complex
5860	none	0.258368	3	1:33.3%	2:66.7%	FAS-FADD-CASP8 complex
5862	0.839299	0.937581	3	2:66.7%	2:66.7%	CAV1-VDAC1-ESR1 complex
2183	0.666314	0.74856	10	3:30.0%	5:50.0%	Kaiso-NCOR complex
2187	none	0.2243	5	1:20.0%	3:60.0%	Ubiquitin E3 ligase (NFKBIA, FBXW11, BTRC, CUL1, SKP1A)
227	none	0.490262	3	1:33.3%	2:66.7%	Ubiquitin E3 ligase (SKP1A, BTRC, CUL1)
226	none	0.490262	3	1:33.3%	2:66.7%	Ubiquitin E3 ligase (SKP1A, SKP2, CUL1)
2189	none	0.598539	5	1:20.0%	3:60.0%	Ubiquitin E3 ligase (SMAD3, BTRC, CUL1, SKP1A, RBX1)
2188	0.852465	0.0316464	5	2:40.0%	4:80.0%	Ubiquitin E3 ligase (CDC34, NEDD8, BTRC, CUL1, SKP1A, RBX1)
223	0.765372	0.744464	3	2:66.7%	3:100.0%	CAND1-CUL4A-RBX1 complex
222	0.863818	0.742401	3	2:66.7%	3:100.0%	CAND1-CUL3-RBX1 complex
221	0.741453	0.470148	3	2:66.7%	3:100.0%	CAND1-CUL2-RBX1 complex
220	0.223732	0.287125	3	2:66.7%	2:66.7%	ARF-Mule complex
2211	0.844447	0.52549	5	3:60.0%	3:60.0%	BARD1-BRCA1-CSTF complex
2217	0.365238	0.884095	6	4:66.7%	5:83.3%	MDC1-MRN-ATM-FANCD2 complex
2218	0.574987	0.896095	4	3:75.0%	4:100.0%	MDC1-MRE11-RAD50-NBS1 complex
153	0.722258	0.744002	2	2:100.0%	2:100.0%	TFIIF complex (transcription factor IIF)
152	none	0.825166	2	0:0.0%	2:100.0%	TFIIE complex
155	none	0.803671	9	0:0.0%	4:44.4%	TFIID complex
157	0.93455	0.989062	5	5:100.0%	5:100.0%	Condensin I complex
2431	none	0.950904	3	1:33.3%	2:66.7%	ITGA2-ITGB1-COL6A3 complex
2430	none	0.950904	3	1:33.3%	2:66.7%	ITGA2-ITGB1-CHAD complex
2437	0.785462	0.876294	3	3:100.0%	3:100.0%	ITGA6-ITGB1-CYR61 complex
2436	0.879536	0.979481	2	2:100.0%	2:100.0%	ITGAV-ITGB1 complex
2435	0.304638	0.607661	3	2:66.7%	2:66.7%	ITGA1-ITGB1-PTPN2 complex
123	0.908352	0.467468	10	3:30.0%	6:60.0%	Rnase/Mrp complex
2727	0.974354	0.923973	7	2:28.6%	5:71.4%	SRC-3 complex
2725	none	0.2243	4	1:25.0%	3:75.0%	Ubiquitin E3 ligase (NFKBIA, FBXW11, CUL1, SKP1A)
2724	none	0.490262	4	1:25.0%	2:50.0%	Ubiquitin E3 ligase (NFKBIA, BTRC, CUL1, SKP1A)
2722	0.93122	0.0549806	3	2:66.7%	3:100.0%	Ubiquitin E3 ligase (DDB1, CUL4A, RBX1)
2721	0.403293	0.406857	19	13:68.4%	17:89.5%	HCF-1 complex
2720	0.975968	0.837603	3	3:100.0%	3:100.0%	Casein kinase II complex
5280	0.76985	0.691456	3	2:66.7%	3:100.0%	RAB9-TIP47-MPRI complex
5282	none	0.948345	3	1:33.3%	3:100.0%	CAS-SRC-FAK complex
5285	0.564111	0.754923	5	4:80.0%	3:60.0%	TNF-alpha/NF-kappa B signaling complex 9
2728	none	0.767945	4	0:0.0%	2:50.0%	SRC-1 complex
4997	none	0.633775	3	1:33.3%	2:66.7%	p97/VCP-VIMP-DERL1 complex
4998	none	0.26755	3	1:33.3%	3:100.0%	p97/VCP-VIMP-DERL2 complex
4999	none	0.0463256	6	1:16.7%	4:66.7%	p97/VCP-VIMP-DERL1-DERL2-HRD1-SEL1L complex
127	0.759898	0.596982	4	4:100.0%	4:100.0%	NDC80 kinetochore complex
819	0.413237	0.439318	4	4:100.0%	4:100.0%	20S methylosome-SmD complex
810	0.71695	-0.0454842	7	4:57.1%	7:100.0%	FCP1-associated protein complex
811	0.71695	-0.0454842	7	4:57.1%	7:100.0%	FCP1-associated protein complex
812	0.746141	0.964279	3	2:66.7%	2:66.7%	Upf complex (UPF1, UPF2, UPF3a)
813	0.64888	0.928557	3	3:100.0%	3:100.0%	Upf complex (UPF1, UPF2, UPF3b)
814	0.383588	0.681516	7	6:85.7%	6:85.7%	Postsplicing complex
815	0.153282	0.964087	3	2:66.7%	3:100.0%	MRIP-MBS-RHOA complex
816	none	0.138456	2	1:50.0%	2:100.0%	MRIP-RHOA complex
817	none	0.982043	2	1:50.0%	2:100.0%	MRIP-MBS complex
2859	none	0.975875	11	0:0.0%	3:27.3%	ING5 complex
2851	0.427153	0.534473	12	6:50.0%	7:58.3%	ING2 complex
2850	0.802878	0.956057	4	2:50.0%	3:75.0%	ITGA5-ITGB1-FN-1-NOV complex
2853	none	0.978028	3	1:33.3%	2:66.7%	ITGA5-ITGB1-CAL4A3 complex
2857	0.25391	0.70692	14	6:42.9%	10:71.4%	NuA4/Tip60 HAT complex
2856	0.240019	0.654404	10	5:50.0%	7:70.0%	NuA4/Tip60 HAT complex
1490	none	0.981418	3	1:33.3%	2:66.7%	DAXX-DNMT1-DMAP1 complex
5460	0.9862	0.867396	2	2:100.0%	2:100.0%	p50-p65 NF(kappa)B complex
1492	0.874405	0.710094	10	4:40.0%	6:60.0%	BHC110 complex
1495	0.880285	0.614813	5	5:100.0%	5:100.0%	PID complex
5466	0.929602	none	3	2:66.7%	1:33.3%	IKB(beta)-RELA-cREL complex
1700	none	0.261953	3	0:0.0%	2:66.7%	ABL2-HRAS-RIN1 complex
5266	0.374999	0.0147634	14	12:85.7%	13:92.9%	TNF-alpha/NF-kappa B signaling complex 6
5261	none	0.880381	3	1:33.3%	2:66.7%	TCF4-CTNNB1-EP300 complex
5269	0.235471	0.700655	6	5:83.3%	4:66.7%	TNF-alpha/NF-kappa B signaling complex 8
5268	0.582943	0.483927	8	6:75.0%	6:75.0%	TNF-alpha/NF-kappa B signaling complex 7
1120	none	0.956815	3	0:0.0%	2:66.7%	Chromosomal passenger complex CPC (INCENP, CDCA8, BIRC5)
1121	0.246999	0.630985	2	2:100.0%	2:100.0%	WNK1-OSR1 complex
2985	0.873987	0.957873	2	2:100.0%	2:100.0%	mTOR-signaling complex
525	0.437293	0.778479	5	4:80.0%	4:80.0%	TIP60 histone acetylase complex
522	none	0.81115	4	1:25.0%	2:50.0%	Polycystin-1-E-cadherin-beta-catenin-Flotillin-2 complex
528	0.249224	0.639909	15	7:46.7%	12:80.0%	NuA4/Tip60 HAT complex
529	0.249224	0.680014	16	7:43.8%	13:81.3%	NuA4/Tip60 HAT complex
1237	0.659768	0.85044	9	9:100.0%	9:100.0%	BAF complex
1230	0.48556	0.86821	14	11:78.6%	13:92.9%	WINAC complex
1231	0.37509	0.268918	6	5:83.3%	5:83.3%	FIB-associated protein complex
1232	0.882282	0.983929	3	2:66.7%	2:66.7%	REST-CoREST-mSIN3A complex
1233	0.937498	0.693934	2	2:100.0%	2:100.0%	CoREST-HDAC2 complex
1238	0.696656	0.83448	9	9:100.0%	9:100.0%	PBAF complex (Polybromo- and BAF containing complex)
1239	0.791964	0.806822	10	8:80.0%	10:100.0%	EBAFb complex
438	0.71247	0.735108	10	3:30.0%	5:50.0%	GCN5-TRRAP histone acetyltransferase complex
436	0.279682	0.987297	3	2:66.7%	2:66.7%	BASC (Ab C-20) complex (BRCA1-associated genome surveillance complex)
434	0.437384	0.756296	8	6:75.0%	7:87.5%	BASC (Ab 80) complex (BRCA1-associated genome surveillance complex)
435	0.598384	0.380321	6	4:66.7%	4:66.7%	BASC (Ab 81) complex (BRCA1-associated genome surveillance complex)
432	0.834174	0.731329	3	2:66.7%	2:66.7%	N-NOS-CHIP-HSP70-1 complex
433	0.384826	0.837677	12	8:66.7%	10:83.3%	BASC complex (BRCA1-associated genome surveillance complex)
430	0.259633	0.363117	24	16:66.7%	17:70.8%	18S U11/U12 snRNP
431	0.650252	0.958383	4	4:100.0%	4:100.0%	MSH2-MSH6-PMS2-MLH1 complex
555	0.72769	0.870532	9	9:100.0%	9:100.0%	BAF complex
554	0.704599	0.886252	10	10:100.0%	10:100.0%	PBAF complex (Polybromo- and BAF containing complex)
2241	0.296161	0.644647	3	3:100.0%	3:100.0%	HD-RAB8A-OPTN complex
994	0.999148	0.926385	5	2:40.0%	4:80.0%	GAA1-GPI8-PIGT-PIG-PIGS complex
2948	0.706752	0.676828	11	9:81.8%	10:90.9%	Respiratory chain complex I (incomplete intermediate), mitochondrial
996	0.901549	0.947026	5	2:40.0%	3:60.0%	Polycomb repressive complex 2 (PRC2)
238	0.659768	0.85275	11	9:81.8%	10:90.9%	SWI-SNF chromatin remodeling-related-BRCA1 complex
234	0.167639	0.308747	4	2:50.0%	4:100.0%	HuCHRAC complex
236	none	0.976258	2	1:50.0%	2:100.0%	WICH complex
230	0.943199	0.692779	32	3:9.4%	14:43.8%	Mediator complex
2945	none	0.260533	3	1:33.3%	3:100.0%	RBP-Jkappa-RING1-KyoT2 complex
232	none	0.863539	15	1:6.7%	8:53.3%	ARC complex
2226	0.856235	0.955271	3	2:66.7%	2:66.7%	MutS-alpha-PK-zeta complex
2224	0.856235	0.910542	5	2:40.0%	3:60.0%	MSH2/6-BLM-p53-RAD51 complex
2222	0.88684	0.512162	6	3:50.0%	4:66.7%	BLM complex II
5920	0.84685	0.681702	4	2:50.0%	3:75.0%	KSR1-RAF1-MEK complex
5921	0.84685	0.840851	4	2:50.0%	2:50.0%	KSR1-BRAF-MEK complex
5922	none	0.723716	4	1:25.0%	4:100.0%	RAF1-RAS complex, EGF induced
5928	none	0.927801	3	0:0.0%	2:66.7%	CNK1-SRC-RAF1 complex
144	0.751254	0.197885	9	4:44.4%	6:66.7%	Gamma-BAR-AP1 complex
145	0.655691	0.826368	14	6:42.9%	6:42.9%	CCT:PFD complex
142	none	0.756212	5	1:20.0%	3:60.0%	CD147-gamma-secretase complex (APH-1a, PS-1, PEN-2, NCT variant)
143	0.639072	0.612327	3	2:66.7%	2:66.7%	APP-FE65-LRP complex
999	0.43215	0.628202	3	2:66.7%	2:66.7%	p23 protein complex
149	0.504766	0.759032	12	10:83.3%	10:83.3%	PBAF complex (Polybromo- and BAF containing complex)
2086	0.976518	0.884177	4	3:75.0%	3:75.0%	NFKB1-NFKB2-RELA-RELB complex
2084	0.976518	0.884177	5	3:60.0%	3:60.0%	NFKB1-NFKB2-REL-RELA-RELB complex
5450	0.0973324	0.425608	27	4:14.8%	14:51.9%	Mediator complex
5451	none	0.590269	3	1:33.3%	2:66.7%	MED18-MED20-MED29 mediator subcomplex
2534	0.358498	0.69222	3	2:66.7%	2:66.7%	Cbl-SLP-76-Grb2 complex, Fc receptor gamma-R1 stimulated
2535	0.196041	0.827512	4	3:75.0%	3:75.0%	SLP-76-Cbl-Grb2-Shc complex, Fc receptor gamma-R1 stimulated
2710	0.237852	0.642422	3	2:66.7%	2:66.7%	LRP-1-Alpha-2-M-annexin VI complex
2716	0.766362	0.936345	3	2:66.7%	3:100.0%	Elongator core complex
2717	0.342266	none	2	2:100.0%	1:50.0%	Ubiquitin E3 ligase (TRIM25, DDX58)
2714	none	0.76781	2	1:50.0%	2:100.0%	Ubiquitin E3 ligase (CHEK1, CUL1)
2715	0.849791	0.212588	8	5:62.5%	7:87.5%	Ubiquitin E3 ligase (CSN1, CSN8, HRT1, SKP1, SKP2, CUL1, CUL2, CUL3)
2718	none	0.486624	2	1:50.0%	2:100.0%	MAD2-CDC20 complex
2719	0.961993	0.836952	4	4:100.0%	4:100.0%	Casein kinase II-HMG1 complex
1839	0.284638	0.945614	4	3:75.0%	3:75.0%	SDCBP-CTNNB1-CTNNA1-CDH1 complex
2406	0.798989	0.911193	2	2:100.0%	2:100.0%	ITGA3-ITGB1 complex
938	0.805786	0.733391	5	5:100.0%	5:100.0%	FACT complex, UV-activated
933	none	0.847196	2	1:50.0%	2:100.0%	SCRIB-APC complex
930	0.999649	0.974176	3	3:100.0%	3:100.0%	Scrib-beta-PIX-GIT1 complex
936	0.818525	0.989796	2	2:100.0%	2:100.0%	FACT complex
934	0.637051	0.979592	3	3:100.0%	3:100.0%	FACT-NEK9 complex
5380	0.798302	0.656101	25	23:92.0%	23:92.0%	TRBP containing complex (DICER, RPL7A, EIF6, MOV10 and subunits of the 60S ribosomal particle)
5385	0.595049	0.0944989	4	4:100.0%	4:100.0%	GAIT complex
5386	0.0664055	0.612421	27	8:29.6%	19:70.4%	MLL1-WDR5 complex
825	0.592766	0.467108	3	3:100.0%	3:100.0%	JBP1-pICln complex
824	0.81973	0.330328	5	4:80.0%	4:80.0%	Anti-SMN protein complex
826	none	0.949283	3	1:33.3%	2:66.7%	PAR-3-VE-cadherin-beta-catenin complex
820	none	0.752035	2	1:50.0%	2:100.0%	SNARE complex (STX6, SNAP23)
822	0.534303	0.367912	10	6:60.0%	10:100.0%	mRNA decay complex (UPF1, UPF2, UPF3B, DCP2, XRN1, XRN2, EXOSC2, EXOSC4, EXOSC10, PARN)
5495	none	0.758348	6	0:0.0%	4:66.7%	TFIIH transcription factor complex (ERCC2, ERCC3, GTF2H1, CDK7, CCNH, GTF2H2)
1488	0.448782	0.455232	4	2:50.0%	3:75.0%	DNMT1-RB1-HDAC1-E2F1 complex
5492	0.9862	0.867396	3	2:66.7%	2:66.7%	IKBA-NF(kappa)Bp65-NF(kappa)Bp50 complex
797	0.524068	0.534159	3	2:66.7%	2:66.7%	SNARE complex (STX11, VAMP2, SNAP23)
794	none	0.639336	4	1:25.0%	2:50.0%	SNARE complex (VAMP2, SNAP25, STX1a, CPLX2)
793	none	0.639336	4	1:25.0%	2:50.0%	SNARE complex (VAMP2, SNAP25, STX1a, CPLX1)
790	none	0.599121	2	1:50.0%	2:100.0%	DDB complex
2413	0.7978	0.938147	2	2:100.0%	2:100.0%	ITGA6-ITGB1 complex
799	0.405279	0.767657	10	5:50.0%	8:80.0%	DMAP1-associated complex
798	0.249224	0.661654	15	7:46.7%	11:73.3%	NuA4/Tip60-HAT complex A
27	0.802089	0.657512	7	7:100.0%	7:100.0%	Arp2/3 protein complex
2825	0.395007	0.433017	26	12:46.2%	18:69.2%	BRCA1-RNA polymerase II complex
1139	0.952111	0.530529	7	2:28.6%	3:42.9%	SNARE complex (VAMP2, SNAP25, STX1a, STX3, CPLX1, CPLX3, CPLX4)
1138	none	0.639336	5	1:20.0%	2:40.0%	SNARE complex (VAMP2, SNAP25, STX1a, CPLX3, CPLX4)
1133	0.812228	none	2	2:100.0%	1:50.0%	ATR-HDAC2 complex
1132	0.633189	0.545973	2	2:100.0%	2:100.0%	RFC2-RIalpha complex
1131	0.672914	0.296624	2	2:100.0%	2:100.0%	RFC2-RIalpha complex
1130	0.21128	0.910701	2	2:100.0%	2:100.0%	Hip1R-cortactin complex
1137	none	0.639336	5	1:20.0%	2:40.0%	SNARE complex (VAMP2, SNAP25, STX1a, CPLX1, CPLX3)
1134	0.811248	0.70761	3	3:100.0%	2:66.7%	ATR-HDAC2-CHD4 complex
921	none	0.972032	2	1:50.0%	2:100.0%	Remodeling and spacing factor (RSF) complex
4976	none	0.412361	3	1:33.3%	2:66.7%	SVIP-p97/VCP-DERL1 complex
3012	0.52803	-0.251341	3	2:66.7%	3:100.0%	APC-IQGAP1-Cdc42 complex
3010	none	0.919313	5	0:0.0%	2:40.0%	TFIID subcomplex
3011	0.355247	-0.221667	3	2:66.7%	3:100.0%	APC-IQGAP1-Rac1 complex
3015	0.676957	0.598539	8	3:37.5%	5:62.5%	p27-cyclinE-Cdk2 - Ubiquitin E3 ligase (SKP1A, SKP2, CUL1, CKS1B, RBX1) complex
519	none	0.0295451	3	1:33.3%	3:100.0%	AMY-1-S-AKAP84-RII-beta complex
518	0.570177	0.467	5	3:60.0%	2:40.0%	AKAP250-PKA-PDE4D complex
1009	none	0.734682	10	1:10.0%	6:60.0%	TFIIH transcription factor complex
1008	none	0.71972	3	0:0.0%	3:100.0%	CAK complex (Cdk-activating kinase complex)
1007	none	0.666186	2	0:0.0%	2:100.0%	CAK core complex (Cdk-activating kinase core complex)
1005	0.169487	0.537059	13	12:92.3%	13:100.0%	RC complex during G2/M-phase of cell cycle
1000	none	0.932622	2	0:0.0%	2:100.0%	TorsinA-TorsinB complex
1227	0.15975	0.491153	10	6:60.0%	6:60.0%	H2AX complex II
1226	0.481426	0.217651	7	5:71.4%	5:71.4%	H2AX complex I
1225	0.273773	0.584238	3	2:66.7%	2:66.7%	Ubiquitin E3 ligase (H2AFY, SPOP, CUL3)
620	0.874405	0.675272	7	4:57.1%	5:71.4%	CoREST-HDAC complex
1223	0.211088	0.151107	13	11:84.6%	11:84.6%	H2AX complex, isolated from cells without IR exposure
624	0.936907	0.88571	2	2:100.0%	2:100.0%	LSD1-CoREST complex
629	none	0.798043	2	0:0.0%	2:100.0%	BLM-TRF2 complex
5668	none	0.943596	2	0:0.0%	2:100.0%	PlexinA1-Nrp1 complex
2882	none	0.883792	3	0:0.0%	2:66.7%	ITGA5-ITGB3-COL6A3 complex
2881	none	0.598539	3	1:33.3%	3:100.0%	Ubiquitin E3 ligase (CUL1, RBX1, SKP1A)
2886	none	0.595484	4	0:0.0%	2:50.0%	Respiratory chain complex I (incomplete intermediate ND1, ND2, ND3, CIA30 assembly), mitochondrial
2884	0.867629	0.717583	7	3:42.9%	7:100.0%	Respiratory chain complex I (early intermediate NDUFAF1 assembly), mitochondrial
2885	0.879536	0.979481	3	2:66.7%	2:66.7%	ITGAV-ITGB1-SPP1 complex
10	0.93455	0.989062	5	5:100.0%	5:100.0%	13S condensin complex
15	none	0.764842	6	1:16.7%	2:33.3%	NCOR complex
5718	0.314307	none	3	2:66.7%	1:33.3%	eNOS-HSP90-AKT complex, VEGF induced
5713	none	0.827873	3	1:33.3%	3:100.0%	SH3P2/OSTF1-CBL-SRC complex
5712	0.423832	0.356639	2	2:100.0%	2:100.0%	FAK-beta5 integrin complex, VEGF induced
3271	none	0.709114	5	0:0.0%	2:40.0%	Gamma-secretase-Delta1 complex
5800	none	0.258368	3	1:33.3%	2:66.7%	Death-inducing signaling complex DISC (type I cells associated), stimulated
5805	none	0.154995	3	1:33.3%	2:66.7%	PGAM5-KEAP1-NRF2 complex
202	0.787494	0.971695	4	2:50.0%	3:75.0%	BRCA1-RAD50-MRE11-NBS1 complex
205	0.80235	0.263874	5	3:60.0%	4:80.0%	Ubiquitin E3 ligase (VHL, TCEB1, TCEB2, CUL2, RBX1)
207	0.80235	0.555254	5	3:60.0%	3:60.0%	Ubiquitin E3 ligase (ASB2, TCEB1, TCEB2, CUL5, RNF7)
209	0.80235	0.555254	5	3:60.0%	3:60.0%	Ubiquitin E3 ligase (ASB6, TCEB1, TCEB2, CUL5, RNF7)
208	0.80235	0.555254	5	3:60.0%	3:60.0%	Ubiquitin E3 ligase (ASB1, TCEB1, TCEB2, CUL5, RNF7)
1571	0.893163	0.784954	4	4:100.0%	4:100.0%	Vigilin-DNA-PK-Ku antigen complex
2238	none	0.956534	3	0:0.0%	2:66.7%	MBD1-MCAF1-SETDB1 complex
2230	0.214172	0.395288	7	5:71.4%	5:71.4%	PCNA complex
2233	none	0.966043	3	0:0.0%	2:66.7%	Replication-coupled CAF-1-MBD1-ETDB1 complex
2235	none	0.885666	6	1:16.7%	3:50.0%	ASF1-interacting protein complex
2234	none	0.739357	3	1:33.3%	3:100.0%	Chromatin assembly complex (CAF-1 complex)
2236	0.652414	-0.198762	7	3:42.9%	3:42.9%	ASF1-histone containing complex
229	0.9716	0.863329	7	2:28.6%	3:42.9%	NAT complex
228	0.9716	0.998277	8	2:25.0%	3:37.5%	SMCC complex
224	0.791468	0.541142	3	2:66.7%	3:100.0%	CAND1-CUL4B-RBX1 complex
2529	0.329189	0.668615	7	3:42.9%	4:57.1%	LAT-PLC-gamma-1-p85-GRB2-CBL-VAV-SLP-76 signaling complex, C305 activated
2528	0.574553	0.80269	3	2:66.7%	2:66.7%	ERBB2-MEMO-SHC complex
2709	0.375622	none	3	2:66.7%	1:33.3%	MMP-9-TIMP-1-LRP complex
2708	none	0.583735	3	0:0.0%	2:66.7%	SMAD3-SMAD4-cJUN complex
2704	none	0.775737	2	1:50.0%	2:100.0%	Ectodermin-SMAD4 complex
2706	none	0.763523	3	0:0.0%	2:66.7%	SMAD3-SMAD4-SP1 complex
4403	0.596536	0.621255	5	5:100.0%	5:100.0%	EIF3 complex (EIF3A, EIF3B, EIF3G, EIF3I, EIF3J)
929	0.205202	0.517968	37	21:56.8%	27:73.0%	CEN complex
2145	0.784413	0.368261	2	2:100.0%	2:100.0%	HSF1-YWHAE complex
2143	none	0.850467	3	1:33.3%	2:66.7%	MAP2K5-PRKCI-SQSTM1 complex
2419	none	0.50262	3	1:33.3%	2:66.7%	ITGA4-ITGB1-CD81 complex
924	0.731072	0.698535	7	7:100.0%	7:100.0%	Toposome
925	none	0.922462	2	1:50.0%	2:100.0%	WCRF complex
927	none	0.416185	6	1:16.7%	2:33.3%	CENP-A nucleosome associated complex
2411	0.7978	0.938147	3	2:66.7%	2:66.7%	ITGA6-ITGB1-CD151 complex
832	0.25174	-0.0182725	7	6:85.7%	6:85.7%	Anti-Sm protein complex
833	0.593744	0.937147	3	3:100.0%	3:100.0%	6S methyltransferase complex
836	0.616365	0.496201	2	2:100.0%	2:100.0%	20S methyltransferase core complex
837	0.939124	0.89556	3	3:100.0%	3:100.0%	20S methyltransferase complex
834	0.424154	0.70571	6	6:100.0%	6:100.0%	20S methylosome and RG-containing Sm protein complex
835	0.318673	0.723567	8	8:100.0%	8:100.0%	6S methyltransferase and RG-containing Sm proteins complex
923	none	0.973496	2	1:50.0%	2:100.0%	SNF2L-RSF1 complex
784	0.473524	0.326314	5	3:60.0%	5:100.0%	SMG-1-Upf1-eRF1-eRF3 complex (SURF)
785	0.11307	0.241893	8	7:87.5%	8:100.0%	Exon junction complex
787	0.26897	0.663749	8	5:62.5%	6:75.0%	NuA4/Tip60-HAT complex B
1728	0.0312375	0.4118	9	8:88.9%	7:77.8%	CTCF-nucleophosmin-PARP-HIS-KPNA-LMNA-TOP complex
783	none	0.911162	2	1:50.0%	2:100.0%	ITCH-FAM/USP9x complex
788	0.582618	0.692375	10	9:90.0%	10:100.0%	Exosome
5243	none	0.809112	4	0:0.0%	3:75.0%	XRCC1-LIG3-PNK-TDP1 complex
60	0.795487	0.954768	3	2:66.7%	2:66.7%	Interferon-stimulated gene factor 3 transcription complex ISGF3
3004	none	0.79611	3	1:33.3%	2:66.7%	APC-Axin-1-beta-catenin complex
62	0.635886	0.612995	8	8:100.0%	8:100.0%	MeCP1 complex
63	0.949451	0.964182	4	4:100.0%	4:100.0%	Mitotic 14S cohesin 1 complex
64	0.908827	0.786678	4	4:100.0%	4:100.0%	Mitotic 14S cohesin 2 complex
3009	none	0.838625	9	0:0.0%	3:33.3%	TFIID complex
3008	0.229268	0.470256	7	5:71.4%	6:85.7%	60S APC containing complex
2804	0.945639	0.310542	7	3:42.9%	6:85.7%	CTF18-cohesion-RFC complex
159	0.86544	0.944523	7	6:85.7%	7:100.0%	Condensin I-PARP-1-XRCC1 complex
1038	none	0.863468	5	1:20.0%	4:80.0%	ORC 1-5 complex (origin recognition 1-5 complex)
508	none	0.689217	10	0:0.0%	4:40.0%	TFIID complex
509	none	0.516037	12	1:8.3%	5:41.7%	TFIID complex
1032	none	0.876165	3	1:33.3%	3:100.0%	ORC 2-4 complex (origin recognition 2-4 complex)
1030	none	0.71972	4	0:0.0%	3:75.0%	CAK-ERCC2 complex
1031	none	0.863468	6	1:16.7%	4:66.7%	ORC complex (origin recognition complex)
1034	none	0.863468	4	1:25.0%	4:100.0%	ORC 2-5 complex (origin recognition 2-5 complex)
632	0.629915	0.754412	18	12:66.7%	16:88.9%	Anti-HDAC2 complex
633	0.66575	0.733012	11	6:54.5%	8:72.7%	anti-BHC110 complex
636	0.874405	0.675272	6	4:66.7%	5:83.3%	BHC complex
1215	none	0.598539	4	1:25.0%	3:75.0%	Ubiquitin E3 ligase (FBXW7, CUL1, SKP1A, RBX1)
639	0.784947	0.204255	4	3:75.0%	3:75.0%	RANBPM-Muskelin-TWA1-HSMpp8 complex
1218	none	0.890468	2	1:50.0%	2:100.0%	BLM-TRF2 complex
5659	none	0.848196	3	0:0.0%	2:66.7%	SEMA3C-PlexinD1-Nrp1 complex
781	0.499594	0.132195	9	6:66.7%	7:77.8%	URI complex (Unconventional prefoldin RPB5 Interactor)
2895	0.59802	0.595758	2	2:100.0%	2:100.0%	SHC-GRB2 complex
2897	none	0.734679	3	0:0.0%	2:66.7%	RBPJ-NotchIC-Mastermind complex
1729	0.0998124	0.280792	10	9:90.0%	9:90.0%	TLE1 corepressor complex (MASH1 promoter-corepressor complex)
2891	none	0.709114	4	0:0.0%	2:50.0%	Gamma-secretase complex (APH1A, PSEN1, PSENEN, NCSTN)
2890	none	0.734679	3	0:0.0%	2:66.7%	Notch1-fraction 30 complex
2893	0.345133	none	3	2:66.7%	1:33.3%	BCR-ABL (p210 fusion protein)-GRB2-SOS1 complex
1106	0.631461	0.892882	7	5:71.4%	7:100.0%	TFIIIC containing-TOP1-SUB1 complex
1107	0.537546	0.791119	10	9:90.0%	9:90.0%	DNA synthesome core complex
1104	0.717596	0.693208	4	4:100.0%	4:100.0%	SNX complex (SNX1a, SNX2, SNX4, TFRC)
1105	0.773719	0.92133	5	3:60.0%	5:100.0%	TFIIIC containing complex
1452	0.83315	0.97525	3	3:100.0%	3:100.0%	MCM2-MCM6-MCM7 complex
1101	0.773719	0.92133	5	3:60.0%	5:100.0%	TFIIIC containing complex TFIIIC2
1458	0.746561	0.710649	2	2:100.0%	2:100.0%	SNF2h-HDAC12 complex
1108	0.476773	0.524918	15	14:93.3%	13:86.7%	DNA synthesome complex (15 subunits)
4081	0.93227	0.984585	2	2:100.0%	2:100.0%	Ku70/Ku86 complex
4082	0.93227	0.984585	3	2:66.7%	2:66.7%	Ku70/Ku86/Werner complex
322	0.935856	0.969171	3	3:100.0%	3:100.0%	DNA-PK-Ku complex
789	0.594792	0.646024	11	10:90.9%	11:100.0%	Exosome
5720	0.746643	0.856748	2	2:100.0%	2:100.0%	CIN85-CBL complex
5721	0.746643	0.856748	3	2:66.7%	2:66.7%	CIN85-CBL-SH3GL2 complex
5724	0.746643	0.856748	3	2:66.7%	2:66.7%	CIN85-SH3GL3-CBL complex
466	none	0.709114	4	0:0.0%	2:50.0%	Gamma-secretase complex (APH1A, PSEN1, PSENEN, NCSTN)
5830	0.749012	0.701172	2	2:100.0%	2:100.0%	DJ-1-SNCA complex, high molecular weight complex
4158	-0.149021	0.505851	4	4:100.0%	4:100.0%	HSP90-FKBP38-CAM-Ca(2+) complex
217	none	0.901052	8	1:12.5%	6:75.0%	CRSP complex
214	0.80235	0.180313	5	3:60.0%	4:80.0%	Ubiquitin E3 ligase (WSB1, TCEB1, TCEB2, CUL5, RBX1)
212	none	0.904556	2	0:0.0%	2:100.0%	DNA ligase III-XRCC1 complex
210	0.80235	0.555254	5	3:60.0%	3:60.0%	Ubiquitin E3 ligase (ASB7, TCEB1, TCEB2, CUL5, RNF7)
211	0.80235	0.555254	5	3:60.0%	3:60.0%	Ubiquitin E3 ligase (ASB12, TCEB1, TCEB2, CUL5, RNF7)
218	none	0.901052	8	1:12.5%	6:75.0%	CRSP complex
219	none	0.434013	3	1:33.3%	3:100.0%	CAND1-CUL1-RBX1 complex
462	0.679942	0.689217	16	2:12.5%	8:50.0%	TFTC complex (TATA-binding protein-free TAF-II-containing complex)
4	none	0.974365	4	0:0.0%	2:50.0%	Multisubunit ACTR coactivator complex
2551	0.7597	0.805091	4	2:50.0%	3:75.0%	PDGFRA-PLC-gamma-1-PI3K-SHP-2 complex, PDGF stimulated
61	0.814617	0.584455	7	7:100.0%	7:100.0%	Mi2/NuRD complex
2396	none	0.921383	3	1:33.3%	3:100.0%	ITGA7-ITGB1-CD9 complex
2397	none	0.960691	3	1:33.3%	2:66.7%	ITGA7-ITGB1-ITGB1BP3 complex
2395	none	0.960691	3	1:33.3%	2:66.7%	ITGA7-ITGB1-CD151 complex
2390	0.747954	0.818331	4	2:50.0%	3:75.0%	CD98-LAT2-ITGB1 complex
2398	0.785393	0.822386	3	3:100.0%	3:100.0%	ITGA3-ITGB1-BSG complex
2399	0.798989	0.822386	3	2:66.7%	3:100.0%	ITGA3-ITGB1-CD63 complex
66	0.402929	0.899098	8	2:25.0%	7:87.5%	TRAP complex
2726	0.857122	0.955917	3	3:100.0%	3:100.0%	PXN-ITGB5-PTK2 complex
2770	none	0.363487	3	1:33.3%	3:100.0%	ITGA6-ITGB4-CD9 complex
2772	none	0.490262	4	1:25.0%	2:50.0%	Ubiquitin E3 ligase (CRY1, SKP1A, CUL1, FBXL3)
2774	0.864181	0.914281	3	2:66.7%	2:66.7%	MDC1-H2AFX-TP53BP1 complex
2775	0.884289	0.864023	3	3:100.0%	3:100.0%	MDC1-p53BP1-SMC1 complex
312	0.689347	0.684616	4	2:50.0%	2:50.0%	Cell cycle kinase complex CDK4
1851	none	0.547271	2	1:50.0%	2:100.0%	BUB1-BUB3 complex
1856	0.442555	0.885662	6	5:83.3%	6:100.0%	CDCA5-PDS5A-RAD21-SMC1A-PDS5B-SMC3 complex
2172	0.93122	0.0549806	4	2:50.0%	3:75.0%	Ubiquitin E3 ligase (CDT1, DDB1, CUL4A, RBX1)
2170	none	0.0827685	3	0:0.0%	3:100.0%	Ubiquitin E3 ligase (CDC34, CUL1, RBX1)
2171	0.267327	0.813918	2	2:100.0%	2:100.0%	Ubiquitin E3 ligase (CHEK1, CUL4A)
919	0.367245	0.7864	4	4:100.0%	4:100.0%	hNURF complex
2174	0.869753	0.809922	9	9:100.0%	9:100.0%	COP9 signalosome complex
2604	none	0.634194	3	0:0.0%	2:66.7%	P-TEFb-SKP2 complex
2605	none	0.634194	3	0:0.0%	2:66.7%	Heterotrimeric complex (CCNT1, CDK9, GRN)
2600	0.396274	0.811843	8	2:25.0%	8:100.0%	BRD4 complex
2601	none	0.771761	4	1:25.0%	4:100.0%	P-TEFb-BRD4-TRAP220 complex
2602	none	0.648285	3	1:33.3%	3:100.0%	P-TEFb-7SKRNA-HEXIM1 complex
2603	none	0.962879	3	1:33.3%	3:100.0%	Transcription elongation factor complex (SUPT5H, CDK9, CCNT1)
3263	0.841075	0.974031	4	3:75.0%	3:75.0%	HERP1/HEY2-NCOR-SIN3A complex
3262	1	0.767911	3	3:100.0%	3:100.0%	SCAMP1-SCAMP2-SCAMP3 complex
3269	0.85076	0.654802	3	2:66.7%	3:100.0%	RB1-HDAC1-BRG1 complex
847	0.358601	0.551372	3	2:66.7%	3:100.0%	RICH1-PAR3-aPKC polarity complex
846	0.533487	0.0552026	9	6:66.7%	8:88.9%	RICH1/AMOT polarity complex, Flag-Rich1 precipitated
848	none	0.410507	8	1:12.5%	5:62.5%	RICH1/AMOT polarity complex, Flag-Amot precipitated
5239	0.994016	0.99962	2	2:100.0%	2:100.0%	CAP(C)-CAP(E) complex
5232	0.202924	0.727788	17	10:58.8%	10:58.8%	TNF-alpha/Nf-kappa B signaling complex (RPL6, RPL30, RPS13, CHUK, DDX3X, NFKB2, NFKBIB, REL, IKBKG, NFKB1, MAP3K8, RELB, GLG1, NFKBIA, RELA, TNIP2, GTF2I)
5233	0.374999	0.218621	25	12:48.0%	22:88.0%	TNF-alpha/NF-kappa B signaling complex 5
5234	0.235471	0.75	5	5:100.0%	5:100.0%	IKBKB-CDC37-KIAA1967-HSP90AB1-HSP90AA1 complex
1734	0.99097	0.844411	3	3:100.0%	3:100.0%	SF3A1-SF3A2-SF3A3 complex
1737	0.676714	0.209672	8	7:87.5%	8:100.0%	SF3b complex
1039	0.76002	0.8217	2	2:100.0%	2:100.0%	PCNA-PAF complex
753	0.998542	0.892097	5	3:60.0%	3:60.0%	UTM-SGCE-DAG1-CAV1-NOS3 complex
752	none	0.768932	3	1:33.3%	2:66.7%	SMRT core complex
757	none	0.324488	2	1:50.0%	2:100.0%	Prune-GSK3beta complex
756	none	0.327599	2	1:50.0%	2:100.0%	Prune-Gelsolin complex
755	0.74519	0.167118	6	3:50.0%	5:83.3%	Exon junction complex (F4A3-MLN51-UPF3B-MAGOH-Y14-PYM)
754	0.872595	0.209369	5	2:40.0%	4:80.0%	Exon junction complex (EIF4A3-MLN51-UPF3B-MAGOH-Y14)
758	none	0.399014	2	1:50.0%	2:100.0%	Prune/Nm23-H1 complex
2956	0.664594	0.872861	3	2:66.7%	2:66.7%	PLC-gamma-1-LAT-c-CBL complex, OKT3 stimulated
1036	none	0.734682	9	0:0.0%	6:66.7%	TFIIH transcription factor complex
1029	none	0.734682	10	1:10.0%	6:60.0%	TFIIH transcription factor complex
1037	none	0.862696	5	0:0.0%	3:60.0%	TFIIH transcription factor core complex
605	0.706196	0.604174	4	2:50.0%	3:75.0%	TIM (TIMM17ab, TIMM23, TIMM44) complex, mitochondrial
1205	0.39521	0.588797	2	2:100.0%	2:100.0%	TRF2-Rap1 complex III
1204	0.51945	0.982604	7	3:42.9%	3:42.9%	Rap1 complex
1207	0.39521	0.588797	4	2:50.0%	2:50.0%	TRF2-Rap1 complex II
1206	0.39521	0.588797	6	2:33.3%	2:33.3%	TRF-Rap1 complex I, 2MD
1203	0.833367	0.88023	7	4:57.1%	4:57.1%	Oligosaccharyltransferase OSTC-I
1211	0.784766	0.187488	6	3:50.0%	4:66.7%	Ubiquitin E3 ligase (AHR, ARNT, DDB1, TBL3, CUL4B, RBX1)
634	0.616087	0.787623	5	5:100.0%	5:100.0%	XFIM complex
635	none	0.966014	2	1:50.0%	2:100.0%	AGPS-GNPAT complex
1214	0.93122	0.0549806	5	2:40.0%	3:60.0%	Ubiquitin E3 ligase (DET1, DDB1, CUL4A, RBX1, COP1)
3104	none	0.905992	2	1:50.0%	2:100.0%	ITGB1-NRP1 complex
3102	0.674743	0.805417	6	6:100.0%	6:100.0%	DHX9-ADAR-vigilin-DNA-PK-Ku antigen complex
3103	0.874582	0.78102	3	2:66.7%	3:100.0%	ITGAV-ITGB3-SLC3A2 complex
1111	0.00522389	0.570557	18	17:94.4%	16:88.9%	DNA synthesome complex (17 subunits)
1113	0.773719	0.92133	6	3:50.0%	5:83.3%	5S-DNA-TFIIIA-TFIIIC2 subcomplex
1114	0.773719	0.92133	9	3:33.3%	5:55.6%	5S-DNA-TFIIIA-TFIIIC2-TFIIIB subcomplex
1352	none	0.909522	4	0:0.0%	2:50.0%	ING4 complex (ING4, MYST2, C1orf149, PHF17)
1119	none	0.956815	4	0:0.0%	2:50.0%	Chromosomal passenger complex CPC (INCENP, CDCA8, BIRC5, AURKB)
1118	none	0.956815	4	0:0.0%	2:50.0%	Chromosomal passenger complex CPC (INCENP, CDCA8, BIRC5, AURKB)
1448	0.872284	0.917829	3	2:66.7%	2:66.7%	LIN2-LIN7-SAP97 complex
4096	0.642319	0.972807	2	2:100.0%	2:100.0%	Catenin (alpha) - catenin (beta) complex
4095	none	0.705555	2	1:50.0%	2:100.0%	Catulin (alpha) - catenin (beta) complex
5736	0.100254	0.0973577	3	2:66.7%	2:66.7%	Pre-initiation complex (PIC)
486	0.884334	0.357469	6	2:33.3%	2:33.3%	WIP-WASp-actin-myosin-IIa complex
485	none	0.689217	12	0:0.0%	4:33.3%	TFIID complex, B-cell specific
484	none	0.689217	11	0:0.0%	4:36.4%	TFIID complex
5829	none	0.96506	2	1:50.0%	2:100.0%	IKBKG-CHUK complex
5828	0.974354	0.96185	2	2:100.0%	2:100.0%	IKBKG-IKBKB complex
3992	none	0.553235	2	1:50.0%	2:100.0%	ClpXP complex
3852	none	0.656895	2	1:50.0%	2:100.0%	Rb-HDAC1 complex
3853	none	0.656895	2	1:50.0%	2:100.0%	Rb-HDAC1 complex
2898	0.946697	0.930316	3	3:100.0%	3:100.0%	Respiratory chain complex I (intermediate I/200kD and III/250kD), mitochondrial
1182	0.920762	0.523127	6	6:100.0%	6:100.0%	CDC5L core complex
5919	0.950272	0.750651	9	7:77.8%	8:88.9%	BRAF-RAF1-14-3-3 complex
2896	none	-0.127976	4	1:25.0%	3:75.0%	ITGA2b-ITGB3-CD47-FAK complex
194	0.376582	0.907956	15	15:100.0%	15:100.0%	PA28gamma-20S proteasome
191	0.320556	0.914788	14	14:100.0%	14:100.0%	20S proteasome
190	0.598474	0.330391	4	2:50.0%	4:100.0%	Mitotic checkpoint complex (MCC)
193	0.485552	0.541725	36	36:100.0%	36:100.0%	PA700-20S-PA28 complex
192	0.249912	0.900327	16	16:100.0%	16:100.0%	PA28-20S proteasome
3677	0.96466	0.976521	3	2:66.7%	2:66.7%	RIN1-STAM2-HRS complex
2542	0.358498	0.69222	3	2:66.7%	2:66.7%	EGFR-CBL-GRB2 complex
2547	0.633447	none	4	2:50.0%	1:25.0%	PLC-gamma-1-SLP-76-SOS1-LAT complex
2383	0.605756	0.837197	4	3:75.0%	4:100.0%	ITGA5-ITGB1-FN1-TGM2 complex
2385	none	0.978028	2	1:50.0%	2:100.0%	ITGA5-ITGB4 complex
2384	none	0.978028	3	1:33.3%	2:66.7%	ITGA5-ITGB1-ADAM15 complex
2388	none	0.978028	4	1:25.0%	2:50.0%	Itga5-Itgb1-Fn1-Sfrp2 complex
1100	0.736596	0.821301	4	4:100.0%	4:100.0%	DNA polymerase alpha-primase complex
2767	0.787494	0.971695	3	2:66.7%	3:100.0%	RAD50-MRE11-NBN-p200-p350 complex
2766	0.393616	0.777672	7	6:85.7%	6:85.7%	TERF2-RAP1 complex
900	none	0.931664	3	1:33.3%	2:66.7%	Mediator complex 2
906	0.281906	0.595962	2	2:100.0%	2:100.0%	ADAR1-CDK2 complex
905	0.999145	0.954131	6	3:50.0%	4:66.7%	KIF3A/B-PAR-3-aPKC-PAR-6 complex
909	none	0.88266	13	1:7.7%	7:53.8%	ARC92-Mediator complex
1845	0.251437	0.816853	3	2:66.7%	3:100.0%	APC-IQGAP1-CLIP-170 complex
1844	none	0.37433	2	1:50.0%	2:100.0%	APC-IQGAP1 complex
6073	0.544926	0.623752	2	2:100.0%	2:100.0%	SRp30c-SRp55 complex
6072	0.0898514	0.983418	3	3:100.0%	3:100.0%	TRA2B1-SRp30c-SRp55 complex
2162	0.816683	0.962054	2	2:100.0%	2:100.0%	APPBP1-UBA3 complex
3298	0.753138	0.702666	3	2:66.7%	2:66.7%	SMN complex (GEMIN2,5, SMN)
3296	0.968239	0.955374	3	3:100.0%	3:100.0%	SMN complex (GEMIN5,4,3), SMN-independent intermediate
5229	0.88684	0.599392	3	3:100.0%	3:100.0%	RPA complex
5228	0.658677	0.434342	5	2:40.0%	2:40.0%	REL-MAP3K8-RELA-TNIP2-PAPOLA complex
5223	0.983158	0.866696	2	2:100.0%	2:100.0%	Casein kinase II (beta-dimer, alpha'-dimer)
5222	none	0.513126	3	1:33.3%	3:100.0%	p14-Mp1-MEK1 complex
5220	none	0.662377	5	1:20.0%	4:80.0%	CHUK-IQGAP2-AKAP8L-RELA-TNIP2 complex
5226	none	0.55127	3	1:33.3%	3:100.0%	p14-Mp1-ERK2 complex
5225	0.978835	0.91815	2	2:100.0%	2:100.0%	Casein kinase II (beta-dimer, alpha-dimer)
5224	0.975968	0.837603	3	3:100.0%	3:100.0%	Casein kinase II (beta-dimer, alpha, alpha')
740	0.872595	0.209369	4	2:50.0%	4:100.0%	Exon junction complex, EIF4A3-MLN51-MAGOH-Y14 (RNA-protein complex)
741	none	0.764842	5	1:20.0%	2:40.0%	NCOR-HDAC3 complex
742	0.528543	0.685085	12	12:100.0%	12:100.0%	eIF3 complex (EIF3S6, EIF3S5, EIF3S4, EIF3S3, EIF3S6IP, EIF3S2, EIF3S9, EIF3S12, EIF3S10, EIF3S8, EIF3S1, EIF3S7)
743	0.393039	0.55957	11	7:63.6%	9:81.8%	SIN3-SAP25 complex
744	0.872595	0.209369	4	2:50.0%	4:100.0%	Exon junction complex (EIF4A3-MLN51-MAGOH-Y14)
745	0.827707	0.797436	4	3:75.0%	4:100.0%	NCOR-SIN3-RPD3 complex
747	0.841075	0.974031	3	3:100.0%	3:100.0%	NCOR-SIN3-HDAC1 complex
748	0.848182	0.947265	2	2:100.0%	2:100.0%	TRAF6-TAK1 complex
749	0.922638	0.747815	4	3:75.0%	4:100.0%	MeCP2-SIN3A-HDAC complex
3063	0.476568	0.562217	7	7:100.0%	7:100.0%	Brg1-associated complex II
3062	0.800933	0.979254	4	2:50.0%	3:75.0%	RNA polymerase II complex, incomplete (CBP, RPBI, PCAF, BAF47), chromatin structure modifying
3061	0.800933	0.979254	6	2:33.3%	3:50.0%	RNA polymerase II complex (CBP, PCAF, RPB1, BAF47, CYCC, CDK8), chromatin structure modifying
3060	0.584696	0.838392	8	6:75.0%	5:62.5%	RNA polymerase II complex (RPB1, RAP74, CDK8, CYCC, SRB7, BAF190, BAF47), chromatin structure modifying
3067	0.620189	0.832003	8	5:62.5%	5:62.5%	RNA polymerase II complex, incomplete (CDK8 complex), chromatin structure modifying
3066	0.584696	0.754602	13	6:46.2%	9:69.2%	RNA polymerase II complex, chromatin structure modifying
3065	0.763816	0.679069	11	8:72.7%	8:72.7%	RNA polymerase II complex, chromatin structure modifying
3064	0.697953	0.759658	19	10:52.6%	13:68.4%	RNA polymerase II complex, chromatin structure modifying
2946	none	0.683275	3	0:0.0%	2:66.7%	YY1-Notch1-RBP-Jkappa complex
2943	none	0.595484	2	0:0.0%	2:100.0%	Respiratory chain complex I (incomplete NDUFAF1 assembly), mitochondrial
2942	none	0.767177	3	1:33.3%	3:100.0%	Ecsit complex (ECSIT, NDUFS3, NDUFAF1)
1051	none	0.598539	4	1:25.0%	3:75.0%	Ubiquitin E3 ligase (SKP1A, SKP2, CUL1, RBX1)
1052	none	0.239878	4	1:25.0%	4:100.0%	Ubiquitin E3 ligase (FBXW11, SKP1A, CUL1, RBX1)
1055	none	0.924731	2	1:50.0%	2:100.0%	ZNF198-PML complex
1056	none	0.850311	2	0:0.0%	2:100.0%	ZNF198-SUMO1 complex
1058	0.941955	0.74213	2	2:100.0%	2:100.0%	SNX complex (SNX1, SNX6)
1059	0.63866	0.595636	5	5:100.0%	5:100.0%	Retromer complex (SNX1, SNX2, VPS35, VPS29, VPS26A)
1695	0.892265	0.746044	2	2:100.0%	2:100.0%	SCAMP1-SCAMP2 complex
618	0.787494	0.971695	3	2:66.7%	3:100.0%	MRN complex (MRE11-RAD50-NBN complex)
619	0.574987	0.966942	4	3:75.0%	4:100.0%	MRE11A-RAD50-NBN-TRF2 complex
5235	0.86454	0.969171	4	3:75.0%	3:75.0%	WRN-Ku70-Ku80-PARP1 complex
612	none	0.596017	3	0:0.0%	2:66.7%	CTF18-CTF8-DCC1 complex
613	none	0.589323	4	0:0.0%	3:75.0%	CTF18-CTF8-DCC1-RFC3 complex
617	0.452616	0.672974	3	2:66.7%	2:66.7%	CASK-LIN7C-APBA1 complex
614	0.709416	0.715478	7	6:85.7%	7:100.0%	NRD complex (Nucleosome remodeling and deacetylation complex)
615	none	0.490262	3	1:33.3%	2:66.7%	Ubiquitin E3 ligase (SKP1A, SKP2, CUL1)
711	0.517377	0.679299	11	10:90.9%	11:100.0%	Brm-associated complex
710	0.661797	0.728005	11	10:90.9%	11:100.0%	Brg1-associated complex I
5461	0.9862	0.867396	3	2:66.7%	2:66.7%	p50-p65 NF(kappa)B-SRC1 complex
1491	none	0.981418	3	1:33.3%	2:66.7%	RGS6-DNMT1-DMAP1 complex
3117	0.856151	0.967702	3	2:66.7%	2:66.7%	ITGB5-ITGAV-VTN complex
3113	none	0.734679	3	0:0.0%	2:66.7%	MAML1-RBP-Jkappa-Notch1 complex
3112	none	0.978028	3	1:33.3%	2:66.7%	ITGA5-ITGB1-SPP1 complex
1470	0.448782	0.727616	5	2:40.0%	2:40.0%	pRb2/p130-multimolecular complex (DNMT1, E2F5, SuV39H1, HDAC1, RBL2)
1471	none	0.761267	5	1:20.0%	2:40.0%	pRb2/p130-multimolecular complex (RB2, E2F5, HDAC1, SUV39H1, P300)
1474	none	0.798787	6	0:0.0%	2:33.3%	SMAD3/4-E2F4/5-p107-DP1 complex
5464	0.9862	0.867396	3	2:66.7%	2:66.7%	I(kappa)B(alpha)-NF(kappa)Bp50-NF(kappa)Bp65 complex
1306	0.441688	0.654852	2	2:100.0%	2:100.0%	PIN1-AUF1 complex
1307	0.49531	0.407034	5	4:80.0%	4:80.0%	Multiprotein complex (mRNA turnover)
1308	0.455863	0.549501	5	4:80.0%	4:80.0%	PABPC1-HSPA8-HNRPD-EIF4G1 complex
5745	none	0.943596	2	0:0.0%	2:100.0%	PlexinA1-NRP1 complex
5746	none	0.943596	3	0:0.0%	2:66.7%	PlexinA1-NRP1-SEMA3A complex
5749	none	0.20229	3	1:33.3%	2:66.7%	MRIT complex
492	none	0.7176	15	0:0.0%	5:33.3%	DA complex
493	none	0.709527	16	0:0.0%	6:37.5%	DAB complex
23	0.998864	0.37423	8	3:37.5%	4:50.0%	BLOC-1 (biogenesis of lysosome-related organelles complex 1)
5589	none	0.765018	7	1:14.3%	2:28.6%	LINC complex, S-phase
5267	0.901175	0.777627	4	2:50.0%	2:50.0%	VHL-VDU1-TCEB1-TCEB2 complex
1068	0.243719	0.587453	15	10:66.7%	10:66.7%	12S U11 snRNP
5264	none	0.889182	3	1:33.3%	2:66.7%	TCF4-CTNNB1-CREBBP complex
5260	none	0.846347	5	1:20.0%	4:80.0%	TCF4-CTNNB1-SUMO1-EP300-HADAC6 complex
5695	0.448782	0.815556	4	2:50.0%	3:75.0%	TIP5-DNMT-HDAC1 complex
301	0.943199	0.748873	17	3:17.6%	10:58.8%	SMCC complex
2578	0.577201	0.399746	2	2:100.0%	2:100.0%	Sam68-p120GAP complex
2577	none	0.726368	4	1:25.0%	3:75.0%	Sam68-p85 P13K-IRS-1-IR signaling complex
2572	0.471471	0.125033	2	2:100.0%	2:100.0%	RAB5-EEA1 complex
2573	0.48725	0.748414	6	4:66.7%	6:100.0%	Class C VPS/HOPS complex
2378	none	0.47954	3	1:33.3%	2:66.7%	ITGA2b-ITGB3-TLN1 complex
2374	none	0.89051	3	1:33.3%	2:66.7%	ITGAV-ITGB3-LAMA4 complex
2375	0.347624	0.551563	2	2:100.0%	2:100.0%	FN1-TGM2 complex
2376	0.347624	0.700622	4	2:50.0%	3:75.0%	ITGA2B-ITGB3-FN1-TGM2 complex
2377	none	0.257175	4	0:0.0%	3:75.0%	ITGA2b-ITGB3-CD47-SRC complex
2370	none	0.5	3	0:0.0%	2:66.7%	ITGA2b-ITGB3-CD9 complex
2373	none	0.89051	3	1:33.3%	2:66.7%	ITGAV-ITGB3-SPP1 complex
591	0.427153	0.632436	8	6:75.0%	7:87.5%	SAP complex (Sin3-associated protein complex)
2590	0.481459	none	3	2:66.7%	1:33.3%	FOXO1-FHL2-SIRT1 complex
2598	0.818542	0.898704	4	4:100.0%	4:100.0%	NELF complex (Negative elongation factor complex)
2599	0.840545	0.443335	6	3:50.0%	5:83.3%	POLR2A-CCNT1-CDK9-NCL-LEM6-CPSF2 complex
1874	0.937641	0.412224	5	3:60.0%	4:80.0%	SNARE complex (SNAP25, VAMP3, VAMP2, NAPB, STX13)
974	none	0.81419	5	1:20.0%	2:40.0%	EED-EZH2 complex
972	0.787494	0.971695	3	2:66.7%	3:100.0%	MRN complex (MRE11-RAD50-NBS1 complex)
596	0.803098	0.634647	7	5:71.4%	6:85.7%	SIN3-HDAC-SAP30-ARID4 complex
180	0.366482	0.749151	2	2:100.0%	2:100.0%	PNUTS-PP1 complex
186	0.905568	0.88667	5	5:100.0%	5:100.0%	Wave-2 complex
189	0.517377	0.812999	13	10:76.9%	11:84.6%	BAF complex
5101	0.412515	0.717295	4	2:50.0%	2:50.0%	CyclinD3-CDK4-CDK6-p21 complex
860	0.608263	0.924769	3	2:66.7%	3:100.0%	DNMT1-G9a-PCNA complex
862	none	0.962384	2	1:50.0%	2:100.0%	DNMT1-G9a complex
867	none	0.474614	10	1:10.0%	5:50.0%	TRAP-SMCC mediator complex
2757	0.640136	0.723947	7	5:71.4%	5:71.4%	SMN complex, U7 snRNA specific
2755	0.0844317	0.25946	33	31:93.9%	32:97.0%	17S U2 snRNP
2758	none	0.73371	3	1:33.3%	2:66.7%	TRIKA2 protein kinase complex (TAK1, TAB1, TAB2)
886	0.686631	0.686335	6	5:83.3%	5:83.3%	MTA1 complex
5286	0.411869	0.788801	10	8:80.0%	9:90.0%	TNF-alpha/NF-kappa B signaling complex 10
889	0.660348	0.692022	5	4:80.0%	4:80.0%	MTA1-HDAC core complex
888	0.812932	0.6637	9	8:88.9%	9:100.0%	MTA2 complex
5215	0.398852	0.46742	3	2:66.7%	3:100.0%	CS-MAP3K7IP1-MAP3K7IP2 complex
5212	0.735686	0.68282	8	4:50.0%	5:62.5%	Kinase maturation complex 2
5211	0.466877	0.214101	5	3:60.0%	4:80.0%	RAF1-PPP2-PIN1 complex
657	0.63866	0.595636	5	5:100.0%	5:100.0%	Retromer complex (SNX1, SNX2, VPS35, VPS29, VPS26A)
353	0.994016	0.99962	3	2:66.7%	2:66.7%	DNA ligase IV-condensin complex
775	none	0.824775	2	1:50.0%	2:100.0%	CBC complex (cap binding complex)
774	0.857737	0.821406	5	4:80.0%	4:80.0%	THO complex
777	0.22703	0.683343	7	7:100.0%	7:100.0%	Exon junction complex
771	0.744672	0.261951	2	2:100.0%	2:100.0%	NDPKA-AMPKalpha1 complex
770	0.540926	0.309184	8	7:87.5%	7:87.5%	TREX complex
773	none	0.62581	2	1:50.0%	2:100.0%	Y14-Magoh complex
772	none	0.554852	2	1:50.0%	2:100.0%	eIF4AIII-Btz complex
778	0.583504	0.650406	19	19:100.0%	19:100.0%	LARC complex (LCR-associated remodeling complex)
75	0.918947	0.978047	2	2:100.0%	2:100.0%	TSC1-TSC2 complex
73	0.787494	0.971695	3	2:66.7%	3:100.0%	MRN complex (MRE11-RAD50-NBN complex)
72	0.787494	0.985848	2	2:100.0%	2:100.0%	R/M complex (RAD50-MRE11 complex)
71	0.787494	0.971695	3	2:66.7%	3:100.0%	MRN complex (MRE11-RAD50-NBS1 complex)
2970	0.999145	0.915746	3	3:100.0%	3:100.0%	mTORC1 complex (mTOR/FRAP1, LST8, RAPTOR)
1041	0.322207	0.102649	4	2:50.0%	2:50.0%	Alpha-dystrobrevin-ZO-1-actin complex
1045	0.490853	0.173741	3	2:66.7%	2:66.7%	Snurportin-CRM1-RanGTP complex
660	0.943969	0.922354	2	2:100.0%	2:100.0%	TIM (TIMM23, TIMM50) complex, mitochondrial
5241	0.990423	0.999647	2	2:100.0%	2:100.0%	SMC1-SMC3 complex
5100	none	0.717295	3	1:33.3%	2:66.7%	CyclinD3-CDK4-CDK6 complex
3128	none	0.709114	4	0:0.0%	2:50.0%	Gamma-secretase complex (APH1B, PSEN1, PSENEN, NCSTN)
3284	0.81973	0.835513	5	4:80.0%	4:80.0%	SMN complex (GEMIN5,2,3,4, SMN)
3127	none	0.458014	7	1:14.3%	2:28.6%	TLE-Histone H3 complex
520	0.348759	0.610805	10	6:60.0%	7:70.0%	KCNQ1 macromolecular complex
5757	none	0.438729	2	1:50.0%	2:100.0%	PLXNA1-RANBPM complex
5756	0.895364	0.974761	2	2:100.0%	2:100.0%	SUA1-UBA2 complex
5755	0.895364	0.949522	3	2:66.7%	3:100.0%	SUMO1-SUA1-UBA2 complex
5593	none	0.765018	5	1:20.0%	2:40.0%	LINC core complex
5596	none	0.765018	7	1:14.3%	2:28.6%	LINC complex, quiescent cells
1010	none	0.71972	3	0:0.0%	3:100.0%	CAK complex (Cdk-activating kinase complex)
313	0.689347	none	5	2:40.0%	1:20.0%	Cell cycle kinase complex CDK5
310	0.666071	0.83033	6	4:66.7%	3:50.0%	Cell cycle kinase complex CDC2
315	0.796862	0.764125	30	24:80.0%	27:90.0%	28S ribosomal subunit, mitochondrial
314	0.689347	none	2	2:100.0%	1:50.0%	PCNA-p21 complex
1520	0.715813	0.941604	3	2:66.7%	2:66.7%	STAT3-NLK-MAP3K7 complex
2756	0.887551	0.634409	2	2:100.0%	2:100.0%	Ubiquitin-protein-ligase (UBE2N, UBE2V2/MMS2)
2754	none	0.550866	4	0:0.0%	2:50.0%	JUND-FOSB-SMAD3-SMAD4 complex
443	none	0.457094	8	1:12.5%	2:25.0%	BP-SMAD complex
5689	none	0.943596	3	0:0.0%	2:66.7%	SEMA6D-PlexinA1-NRP1 complex
5685	0.176805	0.674555	3	2:66.7%	2:66.7%	Membrane protein complex (VCP, UFD1L, SEC61B)
2752	none	0.840479	3	1:33.3%	2:66.7%	CARMA1-BCL10-MALT1 complex
2753	none	0.840479	4	1:25.0%	2:50.0%	FYB-CARMA1-BCL-10-MALT1 complex
3618	0.926266	0.980135	3	2:66.7%	2:66.7%	GammaH2AFX-NDHII-Ku70-DNA complex
2297	none	0.840611	2	1:50.0%	2:100.0%	ABI1-WASL complex
631	0.548216	0.956951	3	2:66.7%	3:100.0%	Tacc1-chTOG-AuroraA complex
2294	0.999857	0.943335	2	2:100.0%	2:100.0%	ABI1-WASF2 complex
5196	0.805164	0.51597	12	4:33.3%	8:66.7%	TNF-alpha/NF-kappa B signaling complex (CHUK, BTRC, NFKB2, PPP6C, REL, CUL1, IKBKE, SAPS2, SAPS1, ANKRD28, RELA, SKP1)
2369	none	0.89051	3	1:33.3%	2:66.7%	ITGAV-ITGB3-EGFR complex
2366	none	0.89051	3	1:33.3%	2:66.7%	ITGAV-ITGB3-PPAP2b complex
2365	none	0.89051	3	1:33.3%	2:66.7%	ITGAV-ITGB3-COL4A3 complex
2364	none	0.89051	3	1:33.3%	2:66.7%	ITGAV-ITGB3-ADAM23 complex
2363	0.348123	0.78102	4	2:50.0%	3:75.0%	ITGAV-ITGB3-PXN-PTK2b complex
2362	none	0.89051	3	1:33.3%	2:66.7%	ITAGV-ITGB3-F11R complex
2581	none	0.79001	4	1:25.0%	2:50.0%	RasGAP-AURKA/AURKB-survivin complex
2589	0.761724	0.875738	4	3:75.0%	3:75.0%	PGC-1-SRp40-SRp55-SRp75 complex
1863	0.857971	0.493279	3	3:100.0%	3:100.0%	TSG101-VPS37B-VPS28 complex
964	0.787494	0.971695	4	2:50.0%	3:75.0%	BRCA1-RAD50-MRE11-NBS1 complex
33	0.655691	0.826368	6	6:100.0%	6:100.0%	Prefoldin
32	0.852543	0.540586	20	20:100.0%	20:100.0%	PA700 complex
2101	none	0.994233	2	1:50.0%	2:100.0%	IKKA-IKKB complex
6052	0.649034	0.772363	4	3:75.0%	4:100.0%	BAG3-HSC70-HSPB8-CHIP complex
5117	0.448782	0.727616	5	2:40.0%	2:40.0%	pRb2/p130-multimolecular complex (DNMT1, E2F4, SuV39H1, HDAC1, RBL2)
2639	0.687486	0.55509	13	3:23.1%	10:76.9%	HES1 promoter-Notch enhancer complex
2638	0.705509	0.358811	6	2:33.3%	6:100.0%	HES1 promoter corepressor complex
5118	none	0.761267	5	1:20.0%	2:40.0%	pRb2/p130-multimolecular complex (RB2, E2F4, HDAC1, SUV39H1, P300)
879	0.785089	none	5	2:40.0%	1:20.0%	PRKAC-AKAP5-ADRB1 complex
876	none	0.492115	3	1:33.3%	3:100.0%	SNARE complex (VAMP3, STX6, VTI1A)
877	0.999716	0.563139	5	2:40.0%	5:100.0%	SNARE complex (VAMP4, STX6, STX16, VTI1a, VTI1b)
874	none	0.55557	4	1:25.0%	3:75.0%	SNARE complex (VAMP3, VAMP4, VAMP8, STX6)
875	0.962178	0.383888	3	2:66.7%	3:100.0%	SNARE complex (VAMP3, VAMP4, STX16)
871	0.874405	0.675272	7	4:57.1%	5:71.4%	BRAF53-BRCA2 complex
2740	0.856235	0.955271	2	2:100.0%	2:100.0%	MutS-alpha complex
2743	none	0.900042	2	1:50.0%	2:100.0%	TRAF6-MALT1 complex
2745	0.659162	0.680959	5	3:60.0%	5:100.0%	Ubiquitin ligase complex (TRAF6, TAB2, MALT1, UEV1A, BCL10)
2744	none	0.916407	2	0:0.0%	2:100.0%	TRAF2-MALT1 complex
2749	none	0.956534	2	0:0.0%	2:100.0%	SETDB1-containing HMTase complex
2748	0.897717	0.886887	2	2:100.0%	2:100.0%	Ubiquitin-protein ligase (UBE2N, UBE2V2/MMS2)
898	none	0.931664	5	1:20.0%	2:40.0%	Mediator complex 1
5209	0.208179	0.269552	6	6:100.0%	6:100.0%	Ubiquilin-proteasome complex
3544	0.867436	0.773803	3	3:100.0%	2:66.7%	COG2-COG3-COG4 subcomplex
3545	none	0.777181	3	0:0.0%	3:100.0%	COG5-COG6-COG7 subcomplex
3234	none	0.711517	5	1:20.0%	2:40.0%	SMAD2-SMAD4-FAST1-TGIF-HDAC1 complex, TGF(beta) induced
5194	0.373796	0.902469	10	5:50.0%	6:60.0%	TNF-alpha/NF-kappa B signaling complex (SEC16A, CHUK, IKBKB, NFKB2, REL, IKBKG, MAP3K14, RELA, FBXW7, USP2)
5197	0.825524	0.863163	6	3:50.0%	5:83.3%	PTIP-DNA damage response complex
2966	none	0.176654	3	1:33.3%	2:66.7%	NuMA-LGN-G-alpha-i-1 complex
2962	0.329096	0.837075	3	2:66.7%	3:100.0%	CRK-BCAR1-DOCK1 complex
760	0.682435	0.761997	3	3:100.0%	3:100.0%	Apoptosis- and splicing-associated protein complex (ASAP-L), SAP18-RNPS1-Acinus-L
761	0.682435	0.761997	3	3:100.0%	3:100.0%	Apoptosis- and splicing-associated protein complex (ASAP-S), SAP18-RNPS1-Acinus-S
3048	0.803098	0.632436	5	5:100.0%	5:100.0%	mSin3A complex
5193	0.719305	0.809713	12	6:50.0%	6:50.0%	TNF-alpha/NF-kappa B signaling complex (CHUK, KPNA3, NFKB2, NFKBIB, REL, IKBKG, NFKB1, NFKBIE, RELB, NFKBIA, RELA, TNIP2)
3040	0.89438	0.517152	11	11:100.0%	11:100.0%	Multisynthetase complex
3045	0.972399	0.487184	5	3:60.0%	4:80.0%	hs4 enhancer complex (faster migrating complex)
3044	0.920537	0.725024	4	2:50.0%	2:50.0%	SKI-NCOR1-SIN3A-HDAC1 complex
3047	0.0985241	0.162723	62	10:16.1%	9:14.5%	Parvulin-associated pre-rRNP complex
5378	-0.116875	0.0054277	6	4:66.7%	4:66.7%	TRBP containing complex (DICER, TRBP, AGO2, RPL7A, EIF6, MOV10)
1078	0.856235	0.955271	2	2:100.0%	2:100.0%	MSH2-MSH6 complex
1079	none	0.634194	2	0:0.0%	2:100.0%	P-TEFb.1 complex
5371	0.857158	none	2	2:100.0%	1:50.0%	Grancalcin-sorcin complex
5373	0.763914	none	3	2:66.7%	1:33.3%	Chromatin remodeling complex (TACC2, TACC3, PCAF)
1094	0.606942	0.661746	7	5:71.4%	6:85.7%	Frataxin complex
1095	0.862551	0.790463	4	3:75.0%	3:75.0%	SNX complex (SNX1a, SNX2, SNX4, EGFR)
1096	0.862551	0.790463	4	3:75.0%	3:75.0%	SNX complex (SNX1,1a,2,4, PDGF receptor)
1097	0.533678	0.677703	13	13:100.0%	13:100.0%	eIF3 complex (EIF3S6, EIF3S5, EIF3S4, EIF3S3, EIF3S6IP, EIF3S2, EIF3S9, EIF3S12, EIF3S10, EIF3S8, EIF3S1, EIF3S7, PCID1)
678	1	0.855895	4	3:75.0%	4:100.0%	GINS complex
1092	0.86454	0.969171	3	3:100.0%	3:100.0%	PCNA-KU antigen complex
1093	0.862551	0.790463	4	3:75.0%	3:75.0%	SNX complex (SNX1a, SNX2, SNX4, INSR)
1098	0.216654	0.712036	14	13:92.9%	13:92.9%	DNA synthesome complex (13 subunits)
3135	0.238093	0.307425	8	7:87.5%	7:87.5%	TLE1 corepressor complex (MASH1 promoter-corepressor complex)
5182	0.935856	0.969171	3	3:100.0%	3:100.0%	DNA-PK-Ku complex
3137	0.339757	0.467054	11	4:36.4%	7:63.6%	MASH1 promoter-coactivator complex
5183	0.547467	0.144978	8	8:100.0%	8:100.0%	DNA-PK-Ku-eIF2-NF90-NF45 complex
1413	0.696656	0.726578	10	7:70.0%	7:70.0%	NCOR1 complex
4200	0.273369	0.548286	2	2:100.0%	2:100.0%	DLP1-hFIS1 complex
5762	none	0.969977	3	1:33.3%	2:66.7%	CRMP-MICAL-PlexinA1 complex, induced by SEMA3A
3118	0.216339	0.847536	7	6:85.7%	6:85.7%	SMN1-SIP1-SNRP complex
1256	0.733433	0.617787	7	2:28.6%	6:85.7%	MLL-HCF complex
1257	0.566813	0.664367	28	18:64.3%	23:82.1%	ALL-1 supercomplex
1254	0.5499	0.607527	7	3:42.9%	6:85.7%	Menin-associated histone methyltransferase complex
1255	0.807692	0.252018	4	2:50.0%	3:75.0%	Ubiquitin E3 ligase (SIAH1, SIP, SKP1A, TBL1X)
1252	0.72769	0.781316	10	9:90.0%	10:100.0%	EBAFa complex
1521	none	0.945056	3	1:33.3%	2:66.7%	p300-SMAD1-STAT3 complex
1251	0.659768	0.85044	9	9:100.0%	9:100.0%	BAF complex
1258	none	0.598539	4	1:25.0%	3:75.0%	Ubiquitin E3 ligase (GLMN, FBXW8, SKP1A, RBX1)
1259	none	0.739357	3	1:33.3%	3:100.0%	Chromatin assembly complex (CAF-1 complex)
308	0.797207	0.692214	47	43:91.5%	43:91.5%	60S ribosomal subunit, cytoplasmic
300	0.943199	0.709388	12	3:25.0%	8:66.7%	PC2 complex
302	0.952716	0.650856	13	3:23.1%	4:30.8%	INO80 chromatin remodeling complex
304	0.605753	0.637324	10	4:40.0%	6:60.0%	SRCAP-associated chromatin remodeling complex
305	0.676458	0.679766	34	31:91.2%	32:94.1%	40S ribosomal subunit, cytoplasmic
306	0.752733	0.565024	81	74:91.4%	75:92.6%	Ribosome, cytoplasmic
2858	none	0.975875	7	0:0.0%	3:42.9%	HBO1 complex
648	0.873814	0.771419	3	3:100.0%	3:100.0%	HDAC1-associated core complex cI
2476	0.944264	0.927009	4	2:50.0%	2:50.0%	CRKL-PDGFRA-CRK-RAPGEF1 complex
3059	0.918077	0.815601	3	2:66.7%	2:66.7%	ITGA11-ITGB1-COL1A1 complex
3056	none	0.907578	2	0:0.0%	2:100.0%	Microprocessor complex
3054	0.913854	0.703429	3	2:66.7%	2:66.7%	MAD1-mSin3A-HDAC2 complex
3055	0.716271	0.212185	104	95:91.3%	95:91.3%	Nop56p-associated pre-rRNA complex
3053	0.922638	0.794702	3	3:100.0%	3:100.0%	mSin3A-HDAC1-HDAC2 complex
2773	none	0.490262	4	1:25.0%	2:50.0%	Ubiquitin E3 ligase (CRY2, SKP1A, CUL1, FBXL3)
5363	0.489384	0.768618	3	3:100.0%	3:100.0%	Actin-ribonucleoprotein complex (POLR2A, GTF2F1, HNRNPU)
5360	none	0.904962	2	1:50.0%	2:100.0%	AGO2-FXR1-TNF(alpha)ARE-RNP complex
5361	0.909136	0.901322	3	2:66.7%	3:100.0%	Cell division cycle complex (CDC27, CDC16, ANAPC7)
470	0.679942	0.689217	17	2:11.8%	8:47.1%	TFTC complex (TATA-binding protein-free TAF-II-containing complex)
2990	0.999145	0.915746	3	3:100.0%	3:100.0%	mTOR-signaling complex (FRAP1/mTOR, GBL, RAPTOR)
2358	none	0.89051	3	1:33.3%	2:66.7%	ITGAV-ITGB3-SPP1 complex
2359	none	0.89051	3	1:33.3%	2:66.7%	ITGAV-ITGB3-ADAM15 complex
2352	none	0.888077	3	1:33.3%	2:66.7%	ITGAV-ITGB6-SPP1 complex
2353	none	0.888077	3	1:33.3%	2:66.7%	ITGAV-ITGB6-TGFB3 complex
2350	0.856151	0.967702	2	2:100.0%	2:100.0%	ITGAV-ITGB5 complex
2351	none	0.349649	3	1:33.3%	2:66.7%	ITGB6-FYN-FN1 complex
2356	none	0.78102	3	1:33.3%	3:100.0%	ITGB3-ITGAV-CD47 complex
2354	none	0.888077	2	1:50.0%	2:100.0%	ITGAV-ITGB6 complex
2355	none	0.78102	4	1:25.0%	3:75.0%	ITGAV-ITGB3-CD47-FCER2 complex
2991	0.873987	0.957873	2	2:100.0%	2:100.0%	mTOR-signaling complex (mTOR/FRAP1, RAPTOR)
112	0.655691	0.826368	6	6:100.0%	6:100.0%	Prefoldin complex
1895	0.873667	0.263895	3	2:66.7%	2:66.7%	RICTOR-mTOR complex
1897	0.999145	0.915746	3	3:100.0%	3:100.0%	RAPTOR-mTOR complex
476	0.679942	0.508682	13	2:15.4%	4:30.8%	STAGA complex (SPT3-TAF9-GCN5 acetyltransferase complex)
1893	0.873667	0.873136	3	2:66.7%	3:100.0%	mTOR-RICTOR complex
959	0.700061	0.490663	3	2:66.7%	2:66.7%	LLGL1-PAR-6B-PRKCI complex
956	none	0.740813	3	1:33.3%	2:66.7%	PAR-3-PAR-6B-PRKCI complex
6023	0.849119	0.783923	2	2:100.0%	2:100.0%	Calcineurin
6025	0.897717	0.886887	2	2:100.0%	2:100.0%	UBC13-UEV1a complex
5165	none	0.61608	3	1:33.3%	2:66.7%	AP1G1-PACS1-FURIN complex
2641	none	0.974365	4	0:0.0%	2:50.0%	p300/CBP-PCAF-MyoD complex
3033	none	0.941434	2	1:50.0%	2:100.0%	PAC3-PAC4 complex
2852	0.703302	0.562217	4	4:100.0%	4:100.0%	Brg1-based SWI/SNF chromatin remodeling complex
3556	0.743129	0.678392	8	4:50.0%	6:75.0%	COG complex
3552	none	0.71227	5	1:20.0%	4:80.0%	COG1-COG8-COG5-COG6-COG7 subcomplex
3551	0.743129	0.768963	5	4:80.0%	3:60.0%	COG1-COG8-COG2-COG3-COG4 subcomplex
1261	0.696887	0.81155	5	5:100.0%	5:100.0%	SRm160/300 complex
2911	0.312436	0.967544	3	2:66.7%	3:100.0%	SMRT-SKIP-CBF1 complex
2914	0.920678	0.707425	16	5:31.3%	11:68.8%	Respiratory chain complex I (beta subunit) mitochondrial
2917	0.345133	none	2	2:100.0%	1:50.0%	Grb2-Sos complex, Fc receptor gamma-R1 stimulated
2918	0.93227	0.969171	3	2:66.7%	3:100.0%	Ku antigen-YY1-alphaMyHC promoter complex
2919	1	0.758008	13	3:23.1%	6:46.2%	Respiratory chain complex I (gamma subunit) mitochondrial
714	0.54446	0.614511	15	14:93.3%	15:100.0%	BRM-SIN3A complex
713	0.550683	0.677477	14	13:92.9%	14:100.0%	BRG1-SIN3A complex
2179	0.892995	0.795647	9	8:88.9%	8:88.9%	CNS-P53 complex
910	0.406541	0.801957	10	2:20.0%	7:70.0%	CRSP-Mediator 2 complex
1086	none	0.809112	5	1:20.0%	3:60.0%	DNA repair complex NEIL1-PNK-Pol(beta)-LigIII(alpha)-XRCC1
1085	none	0.809112	5	1:20.0%	3:60.0%	DNA repair complex NEIL2-PNK-Pol(beta)-LigIII(alpha)-XRCC1
1083	none	0.698095	2	1:50.0%	2:100.0%	P-TEFb.4 complex
1082	none	0.634194	2	0:0.0%	2:100.0%	P-TEFb.1 complex
1081	0.787494	0.971695	3	2:66.7%	3:100.0%	MRN complex (MRE11-RAD50-NBN complex)
3142	0.124062	0.667424	8	4:50.0%	6:75.0%	CAMK2-delta-MASH1 promoter-coactivator complex
3144	0.345133	none	2	2:100.0%	1:50.0%	Sos1-Grb2 complex
3149	0.543355	0.569211	11	4:36.4%	4:36.4%	NK-3-Groucho-HIPK2-SIN3A-RbpA48-HDAC1 complex
2826	none	0.89051	3	1:33.3%	2:66.7%	ITGB3-ITGAV-VTN complex
1401	none	0.766915	10	1:10.0%	6:60.0%	MOF complex
1400	0.652358	0.572799	7	3:42.9%	4:57.1%	ASCOM complex
4216	none	0.825447	2	1:50.0%	2:100.0%	GR-hnRNP U complex
471	none	0.857329	10	1:10.0%	3:30.0%	PCAF complex
1335	0.212758	0.322406	18	18:100.0%	18:100.0%	SNW1 complex
441	0.647394	0.901052	11	2:18.2%	8:72.7%	TFTC-type histone acetyl transferase complex
1544	0.54571	0.303951	3	3:100.0%	3:100.0%	PPP2CA-PPP2R1A-PPP2R3A complex
445	0.679942	0.689217	16	2:12.5%	8:50.0%	TFTC complex (TATA-binding protein-free TAF-II-containing complex)
1332	0.21577	0.529166	20	18:90.0%	20:100.0%	Large Drosha complex
3129	0.448338	0.708695	3	3:100.0%	2:66.7%	STAT6-p100-RHA complex
5770	none	0.578128	2	1:50.0%	2:100.0%	RUNX1-CBF-beta-DNA complex
5772	0.840944	0.909836	4	2:50.0%	2:50.0%	ZO1-(beta)cadherin-(VE)cadherin-VEGFR2 complex
5573	none	0.84994	2	1:50.0%	2:100.0%	Stat1-alpha-dimer-CBP DNA-protein complex
36	0.751254	0.197885	8	4:50.0%	6:75.0%	AP1 adaptor complex
3092	0.887273	0.629699	2	2:100.0%	2:100.0%	APP-TOMM40 complex
3093	0.918729	0.720583	2	2:100.0%	2:100.0%	APP-TIMM23 complex
3096	0.196041	0.366651	4	3:75.0%	4:100.0%	ITGA6-ITGB4-SHC1-GRB2 complex
646	0.641082	0.699761	9	8:88.9%	9:100.0%	HDAC1-associated protein complex
649	0.700997	0.762036	10	9:90.0%	10:100.0%	HDAC1-associated core complex cII
3098	0.967064	0.324728	2	2:100.0%	2:100.0%	TIM50a-SMN1 complex
3099	0.602054	0.162083	2	2:100.0%	2:100.0%	TIM50a-coilin complex
1539	none	0.192732	3	1:33.3%	2:66.7%	G protein complex (GNG2, GNB2L1, RAF1)
338	0.671084	0.675315	31	30:96.8%	31:100.0%	40S ribosomal subunit, cytoplasmic
335	0.846341	0.986214	3	3:100.0%	3:100.0%	p54(nrb)-PSF-matrin3 complex
336	none	0.525979	3	1:33.3%	2:66.7%	DNA ligase IV-XRCC4-AHNK complex
331	0.787494	0.971695	3	2:66.7%	3:100.0%	MRN complex (MRE11-RAD50-NBN complex)
330	0.91379	0.993107	2	2:100.0%	2:100.0%	PSF-p54(nrb) complex
1633	none	0.717295	3	1:33.3%	2:66.7%	CyclinD1-CDK4-CDK6 complex
2118	0.948708	0.958842	4	3:75.0%	4:100.0%	CHUK-ERC1-IKBKB-IKBKG
1464	none	0.410446	6	1:16.7%	3:50.0%	Mis12 centromere complex
4072	none	0.598539	3	1:33.3%	3:100.0%	Heterotrimeric SKP1-CUL1-ROC1 complex
3961	0.920537	0.725024	4	2:50.0%	2:50.0%	SMAD3-cSKI-SIN3A-HDAC1 complex
1462	0.602622	0.655757	4	2:50.0%	3:75.0%	hPRC1L complex
5799	none	0.258368	4	1:25.0%	2:50.0%	Death induced signaling complex DISC (FAS, FADD, CASP8, CFLAR), membrane-associated, CD95L induced
5184	0.780955	0.839361	5	4:80.0%	5:100.0%	SWI/SNF chromatin-remodeling complex
2345	0.856151	0.967702	3	2:66.7%	2:66.7%	ITGAV-ITGB5-ICAM4 complex
2347	0.856151	0.967702	3	2:66.7%	2:66.7%	ITGAV-ITGB5-SPP1 complex
2346	0.856151	0.967702	3	2:66.7%	2:66.7%	ITGAV-ITGB5-ADAM9 complex
2343	0.856151	0.967702	3	2:66.7%	2:66.7%	ITGAV-ITGB5-PLAUR complex
2342	0.411255	0.60411	4	2:50.0%	2:50.0%	ITGAV-ITGB8-MMP14-TGFB1 complex
2348	0.996929	0.935403	3	3:100.0%	3:100.0%	ITGAV-ITGB5-CYR61 complex
2121	0.974354	0.988467	3	2:66.7%	3:100.0%	CHUK-IKBKB-IKBKG complex
946	0.933056	0.872665	4	2:50.0%	3:75.0%	Class C Vps complex (hVPS11, hVPS18, hVPS16, rVPS33a )
944	0.933056	0.872665	3	2:66.7%	3:100.0%	Class C Vps complex (VPS11, VPS18, VPS16)
1457	none	0.94091	3	0:0.0%	2:66.7%	AFF1-MLLT1-CBX8 complex
943	0.380837	0.811964	3	2:66.7%	3:100.0%	Class C Vps complex (VPS11, VPS18, STX7)
6039	0.359148	0.892857	9	6:66.7%	5:55.6%	dynein-dynactin complex
6038	0.359917	0.89562	8	5:62.5%	4:50.0%	dynein complex
6037	0.824517	0.772145	2	2:100.0%	2:100.0%	CHIP-HSC70 complex
5177	0.454026	0.88492	11	6:54.5%	9:81.8%	Polycystin-1 multiprotein complex (ACTN1, CDH1, SRC, JUP, VCL, CTNNB1, PXN, BCAR1, PKD1, PTK2, TLN1)
642	0.750862	0.69803	17	6:35.3%	11:64.7%	CtBP complex
2653	none	0.640191	3	0:0.0%	2:66.7%	MYC-MAX-BLOC1S1 complex
5179	0.893163	0.889329	5	4:80.0%	4:80.0%	NCOA6-DNA-PK-Ku-PARP1 complex
2657	0.843315	0.697709	6	2:33.3%	5:83.3%	ESR1-CDK7-CCNH-MNAT1-MTA1-HDAC2 complex
138	0.39521	0.588797	6	2:33.3%	2:33.3%	Telosome complex
4869	0.820346	0.242944	4	2:50.0%	2:50.0%	beta(1)-AR receptosome (ADRB1-SAP97-AKAP79-PRKAR2A)
2922	0.266895	0.805091	5	3:60.0%	3:60.0%	LAT-PLC-gamma-1-p85-GRB2-SOS signaling complex, C305 activated
3034	none	0.910587	2	1:50.0%	2:100.0%	PAC1-PAC2 complex
2903	0.858925	0.895533	5	4:80.0%	5:100.0%	Respiratory chain complex I (intermediate V/380kD and VI/480kD), mitochondrial
2901	0.946697	0.846657	4	3:75.0%	4:100.0%	Respiratory chain complex I (intermediate IV/310kD), mitochondrial
2905	0.78967	0.754855	11	7:63.6%	11:100.0%	Respiratory chain complex I (holoenzyme), mitochondrial
704	0.772162	0.917026	4	2:50.0%	3:75.0%	SNARE complex (RINT1, ZW10, p31, Stx18)
705	0.772162	0.917026	3	2:66.7%	3:100.0%	SNARE complex (RINT1, ZW10, p31)
706	0.361394	0.529975	3	2:66.7%	3:100.0%	SNARE complex (HGS, SNAP25, STX13)
702	0.506285	none	2	2:100.0%	1:50.0%	ARD1-NATH complex
89	0.859967	0.963761	8	7:87.5%	8:100.0%	Sec6/8 exocyst complex
181	0.533368	0.802893	22	22:100.0%	22:100.0%	26S proteasome
80	none	0.598539	4	1:25.0%	3:75.0%	Ubiquitin E3 ligase (Skp1A, Skp2, Cul1, Rbx1)
81	none	0.598539	4	1:25.0%	3:75.0%	Ubiquitin E3 ligase (SKP1A, FBXW8, CUL7, RBX1)
86	0.276208	0.759032	10	10:100.0%	10:100.0%	NUMAC complex (nucleosomal methylation activator complex)
87	0.47132	0.469547	9	9:100.0%	9:100.0%	Nup 107-160 subcomplex
5318	0.624216	0.990836	3	3:100.0%	3:100.0%	DDEF1-CTTN-PXN complex
3036	0.838478	0.465629	5	2:40.0%	4:80.0%	Ubiquitin E3 ligase (SKP1A, SKP2, CUL1, CKS1B, RBX1)
5317	0.446333	none	3	2:66.7%	1:33.3%	LATS1-HTRA2-BIRC4 complex
587	0.686631	0.686335	8	7:87.5%	7:87.5%	NuRD.1 complex
3151	0.781053	0.882307	2	2:100.0%	2:100.0%	Sulphiredoxin-peroxiredoxin complex
3156	0.726375	0.528559	3	2:66.7%	3:100.0%	CBF1-HDAC1-SMRT complex
2837	0.19212	0.406861	6	5:83.3%	5:83.3%	Profilin 1 complex
2833	0.455923	0.937098	2	2:100.0%	2:100.0%	SRm160-SRm300 complex
5400	0.960072	0.695426	5	2:40.0%	2:40.0%	BRCC complex
1260	none	0.598539	4	1:25.0%	3:75.0%	Neddylin ligase (FBXO11, SKP1, CUL1, RBX1)
5230	0.67381	0.784506	12	6:50.0%	8:66.7%	CHUK-NFKB2-REL-IKBKG-SPAG9-NFKB1-NFKBIE-COPB2-TNIP1-NFKBIA-RELA-TNIP2 complex
5231	0.800228	0.717325	5	5:100.0%	5:100.0%	53BP1-containing complex
459	0.679942	0.689217	16	2:12.5%	8:50.0%	TFTC complex (TATA-binding protein-free TAF-II-containing complex)
455	0.679942	0.689217	16	2:12.5%	8:50.0%	TFTC complex (TATA-binding protein-free TAF-II-containing complex)
456	0.679942	0.689217	16	2:12.5%	8:50.0%	TFTC complex (TATA-binding protein-free TAF-II-containing complex)
1347	0.755619	0.848722	4	4:100.0%	4:100.0%	NPC subcomplex (NUP98, NUP107, NUP133, NUP160)
3032	0.820752	0.661028	4	2:50.0%	2:50.0%	RNA-induced silencing complex, RISC
517	0.659629	0.743487	3	2:66.7%	2:66.7%	Kinase-scaffold-phosphatase complex, PKA-AKAP79-CaN
5543	0.632757	0.915165	2	2:100.0%	2:100.0%	CCNB1-CDC2 complex
5546	0.76649	0.83033	4	3:75.0%	3:75.0%	CDC2-PCNA-CCNB1-GADD45G complex
5544	0.76649	0.83033	4	3:75.0%	3:75.0%	CDC2-PCNA-CCNB1-GADD45A complex
5545	0.76649	0.83033	4	3:75.0%	3:75.0%	CDC2-PCNA-CCNB1-GADD45B complex
656	0.584849	0.710595	3	3:100.0%	3:100.0%	VPS35-VPS29-VPS26A complex
654	0.998864	0.37423	11	3:27.3%	4:36.4%	BLOC1-BLOC2 complex
650	0.748071	0.692204	8	7:87.5%	8:100.0%	HDAC2-asscociated core complex
1505	0.834391	0.661631	7	4:57.1%	4:57.1%	NCOR2 complex
3081	none	0.907578	2	0:0.0%	2:100.0%	Microprocessor complex
311	0.644497	0.473784	4	3:75.0%	2:50.0%	Cell cycle kinase complex CDK2
659	0.748071	0.614813	9	9:100.0%	9:100.0%	MeCP1 complex
2129	0.742428	0.254804	3	2:66.7%	3:100.0%	DNAJB2-HSPA8-PSMA3 complex
568	0.403443	0.469033	28	14:50.0%	14:50.0%	Nuclear pore complex
945	none	0.905982	3	1:33.3%	2:66.7%	Class C Vps complex (hVPS11, hVPS18, rVPS33a )
2829	0.71347	0.865108	10	4:40.0%	7:70.0%	RSmad complex
2816	none	0.89051	2	1:50.0%	2:100.0%	ITGAV-ITGB3 complex
320	0.801311	0.781798	78	61:78.2%	70:89.7%	55S ribosome, mitochondrial
324	0.816274	0.809571	48	37:77.1%	43:89.6%	39S ribosomal subunit, mitochondrial
3979	0.873667	0.873136	4	2:50.0%	3:75.0%	mTORC2 complex (mTOR/FRAP1, LST8, mAVO3/RICTOR, SIN1)
328	0.93227	0.984585	2	2:100.0%	2:100.0%	Ku antigen complex
564	0.680241	0.817502	11	10:90.9%	11:100.0%	BAF complex
565	0.704599	0.777645	11	10:90.9%	11:100.0%	PBAF complex (Polybromo- and BAF containing complex)
5253	0.156719	0.629614	5	4:80.0%	4:80.0%	MNK1-eIF4F complex
3070	0.945639	0.310542	8	3:37.5%	6:75.0%	CTF18-cohesion-RFC-POLH complex
3071	0.96121	0.51482	5	3:60.0%	2:40.0%	CTLH complex
3074	0.655691	0.826368	14	6:42.9%	6:42.9%	CCT:PFD complex, testis specific
3075	0.719468	0.562758	12	2:16.7%	6:50.0%	UTX-MLL2/3 complex
3714	0.971852	0.911047	3	2:66.7%	3:100.0%	Pericentrin-GCP complex
3078	none	0.74402	2	1:50.0%	2:100.0%	DGCR8-NCL complex
3079	none	0.955682	2	1:50.0%	2:100.0%	DGCR8-ILF3 complex
5176	0.893163	0.888268	4	4:100.0%	4:100.0%	MGC1-DNA-PKcs-Ku complex
2480	0.493285	0.43989	7	5:71.4%	6:85.7%	CIN85 complex (CIN85, CRK, BCAR1, CBL, PIK3R1, GRB2, SOS1)
2247	0.665502	0.365541	8	8:100.0%	7:87.5%	Dynactin complex (DCTN1, DCTN2, DCTN3, DCTN4, DCTN6, CAPZA1, CAPZB, ACTR1A)
2242	0.586849	0.25152	3	3:100.0%	3:100.0%	TGM2-HD-CALM1 complex
2243	0.279351	0.610455	2	2:100.0%	2:100.0%	TGM2-HD complex
995	0.901549	0.947026	5	2:40.0%	3:60.0%	Polycomb repressive complex 3 (PRC3)
997	0.745743	0.41599	3	3:100.0%	3:100.0%	KIN17-PCNA-RPA70 complex
126	0.874109	0.909846	8	8:100.0%	8:100.0%	CCT micro-complex
5684	none	0.633775	3	1:33.3%	2:66.7%	Membrane protein complex (DERL1, SELS, VCP)
5342	0.291396	0.0984669	3	2:66.7%	2:66.7%	ELMO1-DOCK1-RAC1 complex
5343	0.329096	0.300623	3	2:66.7%	2:66.7%	ELMO1-DOCK1-CRKII complex
2799	0.719961	0.582229	5	4:80.0%	5:100.0%	RFC complex
1187	none	0.450302	3	1:33.3%	2:66.7%	ESCRT-II complex
2792	0.854585	0.977964	4	4:100.0%	4:100.0%	MCM2-MCM4-MCM6-MCM7 complex
2797	0.719961	0.493641	6	4:66.7%	6:100.0%	PCNA-CHL12-RFC2-5 complex
1183	0.314971	0.360928	30	26:86.7%	28:93.3%	CDC5L complex
1181	0.226739	0.448485	80	66:82.5%	76:95.0%	C complex spliceosome
2660	none	0.71972	4	0:0.0%	3:75.0%	ERCC2/CAK complex
4498	none	0.933966	4	1:25.0%	2:50.0%	p32-CBF-DNA complex
2938	none	0.975414	3	1:33.3%	3:100.0%	Ecsit complex (ECSIT, NDUFS3, TOM20)
2939	0.37797	0.676904	6	2:33.3%	5:83.3%	Ecsit complex (ECSIT, MT-CO2, NDUFA1, MT-ND1, TRAF6, NDUFAF1)
2936	-0.0118191	0.779102	5	3:60.0%	5:100.0%	Ecsit complex (ECSIT, MT-CO2, GAPDH, TRAF6, NDUFAF1)
2930	none	0.716806	3	1:33.3%	2:66.7%	SHARP-CtIP-RBP-Jkappa complex
2931	0.70273	0.532607	4	2:50.0%	3:75.0%	SHARP-CtBP1-CtIP-RBP-Jkappa corepressor complex
1743	0.774225	0.723947	3	3:100.0%	3:100.0%	(E.F.G) complex
571	none	0.968337	3	1:33.3%	3:100.0%	p300-CBP-p270 complex
570	0.699249	0.936826	7	5:71.4%	7:100.0%	p300-CBP-p270-SWI/SNF complex
2808	0.490334	0.639981	4	2:50.0%	2:50.0%	RAD9-RAD1-HUS1-APE1 complex
3166	0.199861	0.61427	4	2:50.0%	3:75.0%	AXIN-APC-betaCatenin-GSK3B complex
3167	0.834391	0.791637	6	4:66.7%	5:83.3%	NCOR-SIN3-HDAC-HESX1 complex
5432	0.442555	0.885662	6	5:83.3%	6:100.0%	Sororin-cohesin complex
1162	0.871175	0.220714	5	3:60.0%	5:100.0%	Ubiquitin E3 ligase (DDB1, DDB2, CUL4A, CUL4B, RBX1)
2156	0.240336	none	2	2:100.0%	1:50.0%	YBX1-AKT1 complex
731	0.906103	0.877521	3	3:100.0%	3:100.0%	SNARE complex (STX4, SNAP23, VAMP2)
730	0.548202	0.93876	3	2:66.7%	2:66.7%	SNARE complex (STX4, SNAP23, VAMP1)
733	0.892809	0.586194	3	2:66.7%	2:66.7%	SNARE complex (STX4, VAMP1, VAMP7)
732	0.407857	0.576425	7	6:85.7%	6:85.7%	SIN3 complex
734	0.548202	0.93876	3	2:66.7%	2:66.7%	SNARE complex (STX4, SNAP23, VAMP2)
739	0.49731	0.597769	16	13:81.3%	14:87.5%	SIN3-ING1b complex II
738	0.407857	0.624373	9	6:66.7%	7:77.8%	SIN3-ING1b complex I
469	none	0.7176	12	0:0.0%	5:41.7%	TFIID-beta complex
2400	0.798989	0.911193	3	2:66.7%	2:66.7%	ITGA3-ITGB1-CD151 complex
2401	0.722025	0.822386	3	3:100.0%	3:100.0%	ITGA3-ITGB1-THBS1 complex
463	none	0.689217	11	0:0.0%	4:36.4%	TFIID-beta complex
5557	none	0.827655	2	1:50.0%	2:100.0%	CDC2-CCNA2 complex
5556	none	0.808391	2	1:50.0%	2:100.0%	CDK2-CCNA2 complex
5551	0.632757	0.915165	3	2:66.7%	2:66.7%	CDC2-CCNB1-PTCH1 complex
5550	0.632757	0.915165	3	2:66.7%	2:66.7%	CDC2-CCNB1-CCNF complex
5559	0.815785	0.912614	3	2:66.7%	3:100.0%	CDC2-CCNA2-CDK2 complex
5694	none	0.913567	2	1:50.0%	2:100.0%	Nucleolar remodeling complex (NoRC complex)
2159	0.411286	none	3	2:66.7%	1:33.3%	AR-AKT-APPL complex
1519	none	0.883112	3	1:33.3%	2:66.7%	IL6ST-PRKCD-STAT3 complex
1253	none	0.598539	4	1:25.0%	3:75.0%	Ubiquitin E3 ligase (FBXW7, CUL1, SKP1A, RBX1)
5873	0.714251	0.920943	3	2:66.7%	3:100.0%	RAF1-MAP2K1-YWHAE complex
3186	0.676463	0.615339	2	2:100.0%	2:100.0%	GRB2-SHP-2 complex, PDGF stimulated
5646	none	0.943596	3	0:0.0%	2:66.7%	FARP2-NRP1-PlexinA1 complex
3189	none	0.328957	2	1:50.0%	2:100.0%	FHL2-CREB complex
2112	0.930582	0.969605	4	3:75.0%	3:75.0%	CDC37-HSP90AA1-HSP90AB1-MAP3K11 complex
357	0.935856	0.969171	3	3:100.0%	3:100.0%	DNA-PK-Ku antigen complex
356	0.935856	0.969171	3	3:100.0%	3:100.0%	DNA-PK-Ku antigen complex
355	0.935856	0.969171	3	3:100.0%	3:100.0%	DNA-PK-Ku antigen complex
351	0.0497482	0.476598	143	120:83.9%	138:96.5%	Spliceosome
350	none	0.709868	3	0:0.0%	2:66.7%	DNA ligase IV-XRCC4-PNK complex
3980	0.999145	0.915746	3	3:100.0%	3:100.0%	mTOR-RAPTOR complex
43	none	0.709114	4	0:0.0%	2:50.0%	Gamma-secretase complex (APH1A, PSEN1, PSENEN, NCSTN variant)
1033	none	0.863468	6	1:16.7%	4:66.7%	ORC complex (origin recognition complex)
2323	none	0.681744	2	1:50.0%	2:100.0%	ITGA6-ITGB4 complex
2322	none	0.681744	3	1:33.3%	2:66.7%	ITGA6-ITGB4-LAMA5 complex
2321	none	0.681744	3	1:33.3%	2:66.7%	ITGA6-ITGB4-FYN complex
2320	none	0.681744	3	1:33.3%	2:66.7%	ITGA6-ITGB4-CD151 complex
2908	none	0.716806	2	1:50.0%	2:100.0%	RBP-Jkappa-SHARP complex
289	0.71247	0.910542	3	3:100.0%	3:100.0%	PCNA-MSH2-MSH6 complex
288	0.9716	0.903006	15	2:13.3%	7:46.7%	ARC complex
281	0.818542	0.898704	4	4:100.0%	4:100.0%	NELF complex (Negative elongation factor complex)
280	0.61507	0.175423	5	5:100.0%	5:100.0%	HMGB1-HMGB2-HSC70-ERP60-GAPDH complex
283	0.407857	0.576425	7	6:85.7%	6:85.7%	Sin3 complex
282	0.756728	0.771638	16	14:87.5%	16:100.0%	SNF2h-cohesin-NuRD complex
285	0.425586	0.174034	3	2:66.7%	2:66.7%	PCNA-MLH1-PMS1 complex
284	0.9716	0.901052	11	2:18.2%	6:54.5%	CRSP complex
287	0.9716	0.903006	14	2:14.3%	7:50.0%	ARC-L complex
263	0.787494	0.985848	2	2:100.0%	2:100.0%	R/M complex (RAD50-MRE11 complex)
266	0.945639	0.785117	5	3:60.0%	4:80.0%	RAD17-RFC complex
264	0.787494	0.985848	2	2:100.0%	2:100.0%	R/M complex (RAD50-MRE11 complex)
286	0.71247	0.910542	3	3:100.0%	3:100.0%	PCNA-MSH2-MSH6 complex
268	0.719961	0.714683	8	4:50.0%	5:62.5%	Checkpoint Rad complex
2192	0.563304	0.44794	4	2:50.0%	4:100.0%	Ubiquitin E3 ligase (NIPA, SKP1A, CUL1, RBX1)
2255	0.713696	0.788754	3	3:100.0%	3:100.0%	Cofilin-actin-CAP1 complex
5158	0.78197	0.899901	3	2:66.7%	3:100.0%	SMARCA2/BRM-BAF57-MECP2 complex
2471	none	0.696726	3	0:0.0%	2:66.7%	SRC-PRKCD-CDCP1 complex
2470	none	0.760342	4	0:0.0%	3:75.0%	p130Cas-ER-alpha-cSrc-kinase- PI3-kinase p85-subunit complex
5153	0.172592	none	2	2:100.0%	1:50.0%	CTFC-TAF1 complex
5154	0.160501	none	2	2:100.0%	1:50.0%	CTCF-nucleophosmin complex
115	0.175153	0.680625	12	4:33.3%	8:66.7%	Polycomb repressive complex 1 (PRC1, hPRC-H)
117	none	0.551524	8	1:12.5%	5:62.5%	GPR56-CD81-Galphaq/11-Gbeta complex
116	0.175153	0.770016	13	4:30.8%	9:69.2%	Polycomb repressive complex 1 (PRC1, hPRC-H)
2199	0.945639	0.589323	5	3:60.0%	5:100.0%	CTF18-RFC subcomplex
2073	none	0.664986	3	1:33.3%	2:66.7%	TNFRSF11A-TRAF6-SRC complex
1209	0.857559	0.427094	11	5:45.5%	5:45.5%	Oligosaccharyltransferase OSTC-III
2921	0.786309	0.891012	3	3:100.0%	3:100.0%	SHARP-CtBP complex
2920	0.653779	0.679405	16	13:81.3%	15:93.8%	Respiratory chain complex I (lambda subunit) mitochondrial
2923	0.70273	0.723667	3	2:66.7%	2:66.7%	SHARP-CtBP1-CtIP complex
2564	none	0.926683	4	1:25.0%	2:50.0%	p21(ras)GAP-Fyn-Lyn-Yes complex, thrombin stimulated
1208	0.833367	0.88023	10	4:40.0%	4:40.0%	Oligosaccharyltransferase OSTC-II
2906	0.924357	0.803105	3	3:100.0%	3:100.0%	Respiratory chain complex I (intermediate II/230kD), mitochondrial
2904	0.78967	0.783615	10	7:70.0%	10:100.0%	Respiratory chain complex I (intermediate VII/650kD), mitochondrial
2815	0.787494	0.86982	8	2:25.0%	4:50.0%	BRCA1-BARD1-BACH1-DNA damage complex II
2814	0.961319	0.897351	3	2:66.7%	2:66.7%	BRCA1-HDAC1-HDAC2 complex
2817	0.794017	0.953719	6	2:33.3%	3:50.0%	BRCA1-BARD1-BACH1-DNA damage complex I
707	0.933568	0.529975	3	2:66.7%	3:100.0%	SNARE complex (VAMP2, SNAP25, STX13)
2810	0.945639	0.785117	5	3:60.0%	4:80.0%	Rad17-RFC complex
2812	0.998898	0.809531	3	2:66.7%	3:100.0%	RPAP1-RPB2-RPB3 complex
561	0.549619	0.917752	7	4:57.1%	5:71.4%	LSm1-7 complex
562	0.540509	0.917752	7	4:57.1%	5:71.4%	LSm2-8 complex
563	0.656037	0.761739	16	11:68.8%	13:81.3%	F1F0-ATP synthase (EC 3.6.3.14), mitochondrial
566	0.661797	0.728005	11	10:90.9%	11:100.0%	BAF complex
3175	0.746643	0.856748	2	2:100.0%	2:100.0%	CIN85-c-CBL complex
1188	none	0.768932	3	1:33.3%	2:66.7%	SMRT core complex
1189	0.82336	0.740957	7	4:57.1%	6:85.7%	DNA double-strand break end-joining complex
1186	0.385307	0.213412	10	4:40.0%	8:80.0%	ESCRT-III complex
5423	0.902627	0.951476	4	2:50.0%	3:75.0%	HSP70-BAG5-PARK2 complex
726	0.854111	0.247971	13	11:84.6%	13:100.0%	DDB2 complex
727	0.854111	0.493161	13	11:84.6%	12:92.3%	CSA complex
724	none	0.862569	2	1:50.0%	2:100.0%	MAF2 complex
725	0.44533	0.511247	12	5:41.7%	7:58.3%	P2X7 receptor signalling complex
722	none	0.575613	3	1:33.3%	3:100.0%	MRG15-PAM14-RB complex
723	none	0.575613	3	1:33.3%	3:100.0%	MAF1 complex
720	0.920537	0.725024	3	2:66.7%	2:66.7%	PU.1-SIN3A-HDAC complex
1745	0.275115	0.646483	15	11:73.3%	11:73.3%	SMN complex
1746	0.041727	0.471016	8	7:87.5%	7:87.5%	SMN containing complex
728	0.81717	0.33033	14	12:85.7%	13:92.9%	CSA-POLIIa complex
729	none	0.598539	4	1:25.0%	3:75.0%	Ubiquitin E3 ligase (FBXO31, SKP1A, CUL1, RBX1)
1165	0.787995	0.989401	3	3:100.0%	2:66.7%	RNF20-RNF40-UbE2E1 complex
1166	0.25391	0.663749	7	6:85.7%	6:85.7%	p400-associated complex
1167	0.583665	0.793321	5	5:100.0%	5:100.0%	Paf complex
1160	none	0.146427	3	1:33.3%	2:66.7%	ING1-p300-PCNA complex
1168	0.971984	0.923459	3	3:100.0%	3:100.0%	SKI complex
1169	0.838039	0.877521	4	3:75.0%	3:75.0%	SNARE complex (STX4, VAMP8, VAMP3, SNAP23)
5526	0.29349	0.8986	3	2:66.7%	2:66.7%	CALM1-FKBP38-BCL2 complex
472	0.661716	0.925749	2	2:100.0%	2:100.0%	Prolyl 4-hydroxylase (alpha(I)-type)
49	0.762246	0.930144	7	6:85.7%	6:85.7%	DNMT3B complex
45	none	0.709114	4	0:0.0%	2:50.0%	Gamma-secretase complex (APH1A, PSEN1, PSENEN, NCSTN variant)
41	0.92345	0.942095	5	4:80.0%	4:80.0%	Mi-2/NuRD-MTA2 complex
1293	none	0.62581	3	1:33.3%	2:66.7%	IPO13-RBM8A-MAGOH complex
1296	none	0.768463	2	1:50.0%	2:100.0%	DCP1A-DCP2 Decapping complex
477	none	0.857329	10	1:10.0%	3:30.0%	PCAF complex
475	0.679942	0.508682	12	2:16.7%	4:33.3%	STAGA complex (SPT3-TAF9-GCN5 acetyltransferase complex)
5251	0.86454	0.809675	6	3:50.0%	5:83.3%	Ku-ORC complex
4399	0.925341	0.616153	3	3:100.0%	3:100.0%	EIF3 complex (EIF3B, EIF3J, EIF3I)
4392	0.652029	0.744572	5	5:100.0%	5:100.0%	EIF3 complex (EIF3A, EIF3B, EIF3G, EIF3I, EIF3C)
4395	0.925341	0.709401	3	3:100.0%	3:100.0%	EIF3 complex (EIF3B, EIF3G, EIF3I)
