# Supplementary material for: Global Membrane Protein Interactome Analysis using In vivo Crosslinking and Mass Spectrometry-based Protein Correlation Profiling
Source: Mol Cell Proteomics. 2016 Apr 25;15(7):2476–90. doi: 10.1074/mcp.O115.055467 (PMC4937518; doi:10.1074/mcp.O115.055467)
Supplement: Supplemental Data [file 10.1074_O115.055467_mcp.O115.055467-5.xlsx]

## Sheet: Supplementary Table 4
Supplementary Table 4 - Native versus Crosslinked Comparison using Wan et. al. Complexes
Wan et. al. Complex ID	Native Median Pearson Correlation	Crosslinked Median Pearson Correlation	Number of Proteins in complex	Identified Native Proteins	Identified Crosslinked Proteins
344	0.613023	0.807677	3	2:66.7%	3:100.0%
345	0.707212	0.829896	3	3:100.0%	3:100.0%
346	0.690074	0.725415	3	2:66.7%	3:100.0%
347	0.818525	0.979592	3	2:66.7%	3:100.0%
340	none	0.613723	3	1:33.3%	3:100.0%
341	none	0.866697	3	1:33.3%	3:100.0%
342	0.790938	0.945928	3	3:100.0%	3:100.0%
343	0.86888	0.889763	3	2:66.7%	2:66.7%
810	0.700848	0.906101	3	3:100.0%	3:100.0%
811	0.70406	0.727312	2	2:100.0%	2:100.0%
812	0.888906	0.520191	3	3:100.0%	3:100.0%
813	0.377861	0.778625	2	2:100.0%	2:100.0%
348	0.884912	0.420104	3	2:66.7%	3:100.0%
816	0.760827	0.876086	2	2:100.0%	2:100.0%
817	0.795558	0.748969	2	2:100.0%	2:100.0%
737	0.980761	0.984177	2	2:100.0%	2:100.0%
719	0.956269	0.98922	2	2:100.0%	2:100.0%
718	0.969195	0.936748	3	3:100.0%	3:100.0%
717	none	0.600709	2	0:0.0%	2:100.0%
716	none	0.764934	2	1:50.0%	2:100.0%
715	0.793986	0.668856	2	2:100.0%	2:100.0%
714	0.632741	0.617021	2	2:100.0%	2:100.0%
713	0.729591	0.612082	2	2:100.0%	2:100.0%
710	0.708642	0.894865	2	2:100.0%	2:100.0%
421	0.918685	0.773773	3	3:100.0%	3:100.0%
129	0.52802	0.906416	6	5:83.3%	5:83.3%
420	none	0.910193	3	0:0.0%	3:100.0%
422	none	0.537582	3	0:0.0%	2:66.7%
425	none	0.975721	3	0:0.0%	2:66.7%
619	0.982772	0.700934	2	2:100.0%	2:100.0%
424	0.787995	0.978802	3	3:100.0%	3:100.0%
427	0.999616	0.886252	3	2:66.7%	3:100.0%
298	0.97183	0.50901	4	3:75.0%	3:75.0%
299	0.831823	0.590652	4	3:75.0%	4:100.0%
296	0.960254	0.520191	3	3:100.0%	3:100.0%
297	0.792599	0.877117	3	3:100.0%	3:100.0%
294	0.558746	0.454387	4	3:75.0%	4:100.0%
295	0.334297	0.846426	4	3:75.0%	3:75.0%
292	0.679593	0.980135	4	3:75.0%	3:75.0%
293	0.736674	0.949921	4	3:75.0%	3:75.0%
290	0.726234	0.0984585	4	3:75.0%	3:75.0%
291	0.966998	0.967327	4	4:100.0%	4:100.0%
591	0.447953	none	2	2:100.0%	1:50.0%
590	0.860988	0.37003	2	2:100.0%	2:100.0%
593	0.78442	0.528237	2	2:100.0%	2:100.0%
592	0.39521	0.588797	2	2:100.0%	2:100.0%
597	0.868163	0.695832	2	2:100.0%	2:100.0%
596	0.916479	0.903522	2	2:100.0%	2:100.0%
195	0.584849	0.595636	5	3:60.0%	5:100.0%
194	none	0.866463	5	1:20.0%	3:60.0%
197	none	0.828726	5	1:20.0%	4:80.0%
196	0.819191	0.667933	5	5:100.0%	5:100.0%
191	0.719961	0.582229	5	4:80.0%	5:100.0%
193	0.587118	0.519974	5	4:80.0%	5:100.0%
192	none	0.796839	5	1:20.0%	5:100.0%
270	0.550722	0.580821	4	3:75.0%	4:100.0%
271	0.831823	0.259033	4	3:75.0%	4:100.0%
272	0.591888	0.414253	4	2:50.0%	3:75.0%
273	0.84277	0.832166	4	4:100.0%	4:100.0%
274	0.823636	0.367665	4	4:100.0%	4:100.0%
275	0.557072	0.392586	4	4:100.0%	4:100.0%
276	0.875235	0.486974	4	2:50.0%	3:75.0%
277	0.624092	0.530036	4	4:100.0%	4:100.0%
278	0.613868	0.691368	3	2:66.7%	3:100.0%
279	0.884397	0.838084	4	3:75.0%	2:50.0%
569	0.709673	0.925483	2	2:100.0%	2:100.0%
497	0.60568	0.960052	2	2:100.0%	2:100.0%
524	none	0.799665	2	1:50.0%	2:100.0%
525	0.930759	0.972164	2	2:100.0%	2:100.0%
526	0.914921	0.896819	2	2:100.0%	2:100.0%
527	none	0.825016	2	1:50.0%	2:100.0%
522	0.969048	0.923049	2	2:100.0%	2:100.0%
523	none	0.989637	2	0:0.0%	2:100.0%
528	none	0.531768	2	1:50.0%	2:100.0%
529	0.951407	0.827888	2	2:100.0%	2:100.0%
449	0.726745	0.393834	2	2:100.0%	2:100.0%
448	none	0.6966	2	0:0.0%	2:100.0%
443	none	0.26189	2	1:50.0%	2:100.0%
441	0.901724	0.22569	3	3:100.0%	3:100.0%
440	none	0.71972	3	0:0.0%	3:100.0%
447	none	0.886773	2	0:0.0%	2:100.0%
445	0.957831	0.551292	2	2:100.0%	2:100.0%
444	0.96859	0.957664	2	2:100.0%	2:100.0%
47	0.655694	0.632013	10	10:100.0%	10:100.0%
108	0.86819	0.52551	7	3:42.9%	3:42.9%
109	0.803219	0.481879	6	5:83.3%	5:83.3%
102	0.674592	0.333194	7	3:42.9%	4:57.1%
103	0.698561	0.449563	7	4:57.1%	6:85.7%
100	0.870719	0.0143432	7	6:85.7%	7:100.0%
101	0.393245	0.252775	7	6:85.7%	7:100.0%
106	0.0855413	0.803255	7	4:57.1%	4:57.1%
107	0.587183	0.719343	7	6:85.7%	6:85.7%
104	0.707637	0.904944	7	5:71.4%	6:85.7%
105	0.619644	0.344172	7	5:71.4%	5:71.4%
902	0.890896	0.806177	2	2:100.0%	2:100.0%
903	0.422625	0.968085	2	2:100.0%	2:100.0%
39	0.742593	0.51167	10	9:90.0%	10:100.0%
38	0.606335	0.305797	10	9:90.0%	9:90.0%
906	0.803814	0.0595419	2	2:100.0%	2:100.0%
907	0.723737	0.915753	3	3:100.0%	3:100.0%
904	0.812946	0.909574	3	3:100.0%	3:100.0%
905	0.898607	0.774859	2	2:100.0%	2:100.0%
33	0.757515	0.477028	9	8:88.9%	7:77.8%
32	0.63616	0.845055	11	9:81.8%	9:81.8%
31	0.832763	0.922271	11	10:90.9%	11:100.0%
30	0.440165	0.341773	11	9:81.8%	10:90.9%
37	none	0.975966	10	0:0.0%	2:20.0%
36	-0.0761142	0.669525	10	10:100.0%	10:100.0%
35	0.846643	0.67806	10	4:40.0%	9:90.0%
34	0.156719	0.10775	11	10:90.9%	10:90.9%
641	0.496803	0.887647	2	2:100.0%	2:100.0%
640	0.601501	0.9099	2	2:100.0%	2:100.0%
643	0.66773	0.84531	2	2:100.0%	2:100.0%
642	0.746998	0.98236	2	2:100.0%	2:100.0%
644	0.723073	0.927101	3	2:66.7%	3:100.0%
438	0.222848	0.449902	3	2:66.7%	2:66.7%
436	none	0.450302	3	1:33.3%	2:66.7%
437	0.702884	0.916225	3	2:66.7%	3:100.0%
434	0.37797	0.763859	3	2:66.7%	3:100.0%
435	0.891964	0.699305	3	2:66.7%	2:66.7%
432	0.998463	0.903265	3	3:100.0%	3:100.0%
433	0.377744	0.934433	3	3:100.0%	3:100.0%
431	0.775439	0.738183	3	3:100.0%	3:100.0%
826	0.722258	0.744002	2	2:100.0%	2:100.0%
339	0.847824	-0.236865	3	2:66.7%	3:100.0%
338	0.815572	0.984368	3	3:100.0%	3:100.0%
335	0.996994	0.780395	3	2:66.7%	2:66.7%
334	0.63178	0.816876	3	3:100.0%	3:100.0%
337	0.78641	0.793747	3	2:66.7%	2:66.7%
336	0.847146	0.820343	3	3:100.0%	3:100.0%
331	0.965476	0.895788	3	3:100.0%	3:100.0%
330	0.252588	0.0311192	3	3:100.0%	3:100.0%
333	0.642654	0.871882	3	2:66.7%	2:66.7%
332	0.544277	0.977565	3	2:66.7%	3:100.0%
745	0.570328	none	2	2:100.0%	1:50.0%
854	0.805862	0.806068	2	2:100.0%	2:100.0%
818	0.734213	0.653495	2	2:100.0%	2:100.0%
856	0.82401	0.352964	2	2:100.0%	2:100.0%
857	0.841791	0.801238	2	2:100.0%	2:100.0%
850	0.732244	0.7887	2	2:100.0%	2:100.0%
851	0.912717	0.745712	2	2:100.0%	2:100.0%
852	0.410319	0.449197	2	2:100.0%	2:100.0%
819	0.595049	0.892477	2	2:100.0%	2:100.0%
858	0.839516	0.889717	2	2:100.0%	2:100.0%
859	0.797186	0.809053	2	2:100.0%	2:100.0%
748	0.904657	0.993984	2	2:100.0%	2:100.0%
6	0.617577	0.408597	21	18:85.7%	20:95.2%
43	none	0.689217	9	1:11.1%	4:44.4%
99	0.689528	0.975901	7	7:100.0%	7:100.0%
98	0.314372	0.307642	7	7:100.0%	7:100.0%
91	0.753922	0.545966	7	5:71.4%	6:85.7%
90	0.104555	0.474232	8	6:75.0%	7:87.5%
93	0.877823	0.66967	7	7:100.0%	7:100.0%
92	0.541725	0.850176	7	4:57.1%	5:71.4%
95	0.854519	0.430029	7	7:100.0%	7:100.0%
94	0.705256	0.617038	7	4:57.1%	6:85.7%
97	0.708835	0.904371	7	6:85.7%	6:85.7%
96	0.706918	0.755645	7	7:100.0%	7:100.0%
814	0.486632	0.310356	2	2:100.0%	2:100.0%
815	0.946081	0.0709044	2	2:100.0%	2:100.0%
153	0.808456	0.408574	6	5:83.3%	4:66.7%
741	0.417701	0.693899	2	2:100.0%	2:100.0%
742	0.69108	0.883989	2	2:100.0%	2:100.0%
743	0.969491	0.95927	2	2:100.0%	2:100.0%
558	none	0.4648	2	1:50.0%	2:100.0%
746	none	0.914902	2	1:50.0%	2:100.0%
747	0.875901	0.475005	2	2:100.0%	2:100.0%
554	0.372326	0.647796	2	2:100.0%	2:100.0%
557	none	0.702578	2	1:50.0%	2:100.0%
550	none	0.488927	2	1:50.0%	2:100.0%
553	none	0.203664	2	0:0.0%	2:100.0%
238	0.319764	0.892324	4	2:50.0%	3:75.0%
239	0.951228	0.773704	4	2:50.0%	4:100.0%
234	0.233884	0.272921	6	6:100.0%	6:100.0%
235	0.871516	0.211138	5	5:100.0%	5:100.0%
236	0.764852	0.85812	4	4:100.0%	4:100.0%
237	0.947913	0.968572	4	4:100.0%	4:100.0%
230	0.838358	0.437058	5	2:40.0%	4:80.0%
231	0.907104	0.228447	5	3:60.0%	4:80.0%
232	0.816817	0.89416	4	2:50.0%	2:50.0%
233	0.405219	0.885196	5	2:40.0%	4:80.0%
1	0.785563	0.588966	68	64:94.1%	65:95.6%
155	0.815401	0.748236	6	6:100.0%	5:83.3%
146	0.404352	0.851498	6	4:66.7%	6:100.0%
147	0.529949	0.368812	7	6:85.7%	6:85.7%
145	0.147295	0.181448	6	6:100.0%	6:100.0%
142	0.294311	0.783738	6	6:100.0%	6:100.0%
143	0.467499	0.368058	6	2:33.3%	4:66.7%
140	none	0.809782	6	0:0.0%	4:66.7%
141	0.494814	0.297872	7	7:100.0%	7:100.0%
612	0.309644	0.688906	2	2:100.0%	2:100.0%
610	none	0.802621	2	1:50.0%	2:100.0%
611	0.846967	0.984331	2	2:100.0%	2:100.0%
617	0.288967	0.522311	2	2:100.0%	2:100.0%
148	0.0232943	0.229299	6	6:100.0%	6:100.0%
149	0.772725	0.61697	6	3:50.0%	6:100.0%
46	0.542353	0.29817	9	6:66.7%	8:88.9%
154	0.114909	0.372178	7	6:85.7%	6:85.7%
948	0.454128	0.574468	2	2:100.0%	2:100.0%
949	0.373717	0.191544	2	2:100.0%	2:100.0%
946	0.866369	0.830927	2	2:100.0%	2:100.0%
947	0.209754	0.460921	2	2:100.0%	2:100.0%
944	0.754918	0.429494	2	2:100.0%	2:100.0%
945	0.778284	0.696917	2	2:100.0%	2:100.0%
942	0.883787	0.308511	2	2:100.0%	2:100.0%
943	0.12266	0.264926	2	2:100.0%	2:100.0%
940	0.58732	0.95799	2	2:100.0%	2:100.0%
941	0.951479	0.794453	2	2:100.0%	2:100.0%
689	0.703018	0.957121	2	2:100.0%	2:100.0%
688	0.830606	0.579082	2	2:100.0%	2:100.0%
685	0.783197	none	2	2:100.0%	1:50.0%
684	0.735742	none	2	2:100.0%	1:50.0%
687	0.864397	0.9849	2	2:100.0%	2:100.0%
686	0.730517	0.916793	2	2:100.0%	2:100.0%
682	0.85875	0.5863	2	2:100.0%	2:100.0%
458	none	0.667336	2	1:50.0%	2:100.0%
459	0.895364	0.974761	2	2:100.0%	2:100.0%
133	0.655691	0.826368	6	6:100.0%	6:100.0%
132	0.37039	0.880789	6	6:100.0%	6:100.0%
131	0.532296	0.390013	6	5:83.3%	6:100.0%
130	0.439563	0.679223	6	5:83.3%	5:83.3%
137	0.90856	0.539134	6	3:50.0%	4:66.7%
136	0.657797	0.809054	6	6:100.0%	6:100.0%
135	0.242591	0.303949	6	5:83.3%	6:100.0%
134	0.62307	0.158638	6	5:83.3%	6:100.0%
494	none	0.258505	2	1:50.0%	2:100.0%
139	0.18978	0.737788	6	6:100.0%	6:100.0%
138	0.904782	0.779781	6	2:33.3%	4:66.7%
490	0.842804	0.997027	2	2:100.0%	2:100.0%
491	0.779807	0.868524	2	2:100.0%	2:100.0%
492	none	0.978028	2	1:50.0%	2:100.0%
24	0.140954	0.414785	13	8:61.5%	9:69.2%
25	0.588785	0.148946	12	8:66.7%	8:66.7%
26	0.742689	0.807241	11	11:100.0%	11:100.0%
27	0.806731	0.5159	12	7:58.3%	10:83.3%
20	0.594792	0.616315	12	10:83.3%	12:100.0%
21	0.477176	0.776454	12	12:100.0%	12:100.0%
22	0.887584	0.857994	12	11:91.7%	12:100.0%
23	0.38809	0.807371	12	12:100.0%	12:100.0%
28	0.89438	0.517152	11	11:100.0%	11:100.0%
29	0.807317	0.858663	12	10:83.3%	10:83.3%
820	0.825269	0.914894	2	2:100.0%	2:100.0%
406	0.773719	0.965499	3	3:100.0%	3:100.0%
405	none	0.885446	3	1:33.3%	2:66.7%
404	0.904804	0.778984	3	2:66.7%	2:66.7%
403	0.880807	0.750115	3	3:100.0%	2:66.7%
402	0.880159	0.961355	3	2:66.7%	2:66.7%
400	0.877871	0.932932	3	2:66.7%	3:100.0%
933	0.425198	0.13515	2	2:100.0%	2:100.0%
932	0.692246	0.799284	3	3:100.0%	3:100.0%
931	0.944742	0.464557	2	2:100.0%	2:100.0%
930	0.91393	0.853886	2	2:100.0%	2:100.0%
937	0.908576	0.897959	2	2:100.0%	2:100.0%
409	0.344197	0.994489	3	2:66.7%	3:100.0%
408	0.936029	0.901433	3	2:66.7%	3:100.0%
453	0.737028	0.892606	2	2:100.0%	2:100.0%
414	none	0.755022	3	1:33.3%	3:100.0%
183	0.961993	0.733391	6	4:66.7%	5:83.3%
415	0.842166	0.295266	3	2:66.7%	3:100.0%
379	0.570261	0.802757	3	3:100.0%	3:100.0%
378	0.682137	0.952593	3	2:66.7%	2:66.7%
228	0.895059	-0.0159429	5	3:60.0%	4:80.0%
829	0.971613	0.979538	2	2:100.0%	2:100.0%
828	0.411257	0.549121	2	2:100.0%	2:100.0%
371	0.886549	0.764441	3	3:100.0%	3:100.0%
370	none	0.66416	3	1:33.3%	2:66.7%
373	0.723073	0.963551	3	2:66.7%	2:66.7%
375	0.907786	0.984368	3	2:66.7%	3:100.0%
374	0.363697	0.651541	3	3:100.0%	3:100.0%
376	0.663902	0.54733	3	3:100.0%	3:100.0%
709	0.706648	0.678083	2	2:100.0%	2:100.0%
704	0.916218	0.627822	2	2:100.0%	2:100.0%
707	0.652725	0.918367	2	2:100.0%	2:100.0%
700	0.918569	0.576802	2	2:100.0%	2:100.0%
144	0.545848	0.969222	7	6:85.7%	5:71.4%
702	0.815263	0.771765	2	2:100.0%	2:100.0%
703	0.86115	0.774696	2	2:100.0%	2:100.0%
393	0.114299	0.440512	3	2:66.7%	2:66.7%
392	0.945358	0.965299	3	3:100.0%	3:100.0%
88	0.705783	0.892935	7	6:85.7%	6:85.7%
89	0.574997	0.783543	7	4:57.1%	5:71.4%
397	0.901075	0.948221	3	2:66.7%	2:66.7%
396	0.736924	0.0745224	3	2:66.7%	2:66.7%
395	0.787494	0.971695	3	2:66.7%	3:100.0%
394	0.520924	0.456875	3	2:66.7%	3:100.0%
82	0.697208	0.617909	7	6:85.7%	5:71.4%
83	0.463769	0.835361	7	6:85.7%	6:85.7%
80	-0.104992	0.461233	7	5:71.4%	5:71.4%
81	-0.0552499	0.543747	7	5:71.4%	5:71.4%
86	0.326465	0.766467	7	6:85.7%	7:100.0%
87	0.527201	0.765957	7	4:57.1%	6:85.7%
84	0.607781	0.749023	7	7:100.0%	7:100.0%
85	0.321325	0.0493392	7	5:71.4%	5:71.4%
797	0.522353	0.611848	2	2:100.0%	2:100.0%
796	0.769947	0.897958	2	2:100.0%	2:100.0%
795	0.923951	0.602149	2	2:100.0%	2:100.0%
794	0.875882	0.750814	2	2:100.0%	2:100.0%
793	0.204945	0.610568	3	3:100.0%	3:100.0%
792	0.834626	0.683565	2	2:100.0%	2:100.0%
791	0.820642	0.76205	3	3:100.0%	3:100.0%
790	0.651873	0.701259	2	2:100.0%	2:100.0%
749	none	0.609318	3	1:33.3%	2:66.7%
799	0.685369	0.381785	2	2:100.0%	2:100.0%
798	0.956881	0.841534	3	2:66.7%	3:100.0%
7	0.577432	0.753596	19	12:63.2%	16:84.2%
170	0.926131	0.70908	5	2:40.0%	4:80.0%
587	none	0.911397	2	0:0.0%	2:100.0%
584	0.398342	none	2	2:100.0%	1:50.0%
585	none	0.532937	2	0:0.0%	2:100.0%
582	0.919179	0.876456	2	2:100.0%	2:100.0%
583	0.869399	0.828066	2	2:100.0%	2:100.0%
580	0.340009	0.67406	2	2:100.0%	2:100.0%
581	none	0.956534	2	0:0.0%	2:100.0%
589	0.377018	0.599218	2	2:100.0%	2:100.0%
245	0.61456	0.632363	4	4:100.0%	4:100.0%
244	0.473671	0.639166	4	3:75.0%	3:75.0%
247	1	0.855895	4	3:75.0%	4:100.0%
246	0.727411	0.745706	4	2:50.0%	2:50.0%
241	0.989639	0.821591	4	4:100.0%	4:100.0%
614	0.922954	0.698334	2	2:100.0%	2:100.0%
243	0.714286	0.378528	4	4:100.0%	4:100.0%
242	0.408818	0.86751	4	4:100.0%	4:100.0%
249	0.362415	0.25228	4	4:100.0%	4:100.0%
248	0.786874	0.505734	4	2:50.0%	2:50.0%
418	0.940857	none	3	2:66.7%	0:0.0%
419	0.8803	0.859531	3	2:66.7%	3:100.0%
519	none	0.89418	2	1:50.0%	2:100.0%
518	0.839504	0.995806	2	2:100.0%	2:100.0%
511	none	0.900565	2	0:0.0%	2:100.0%
513	0.964694	none	2	2:100.0%	1:50.0%
515	0.432815	0.975301	2	2:100.0%	2:100.0%
514	0.93227	0.984585	2	2:100.0%	2:100.0%
517	0.859781	none	2	2:100.0%	1:50.0%
516	0.962213	none	2	2:100.0%	1:50.0%
623	none	0.93203	2	0:0.0%	2:100.0%
620	0.951935	0.919724	2	2:100.0%	2:100.0%
627	0.805664	0.751806	2	2:100.0%	2:100.0%
626	0.964173	0.888757	2	2:100.0%	2:100.0%
625	none	0.981189	2	1:50.0%	2:100.0%
624	none	0.158962	2	0:0.0%	2:100.0%
451	0.112993	0.946804	2	2:100.0%	2:100.0%
628	0.977567	0.948184	2	2:100.0%	2:100.0%
454	0.808347	0.591945	2	2:100.0%	2:100.0%
455	none	0.874753	2	1:50.0%	2:100.0%
456	0.951757	0.512571	2	2:100.0%	2:100.0%
457	0.968592	0.925696	2	2:100.0%	2:100.0%
179	0.838782	0.738819	5	5:100.0%	5:100.0%
178	0.323432	0.810139	5	5:100.0%	5:100.0%
177	0.97697	none	4	2:50.0%	1:25.0%
199	0.714352	0.499505	5	5:100.0%	5:100.0%
175	0.793502	0.814535	5	4:80.0%	4:80.0%
174	0.190718	0.604429	5	5:100.0%	5:100.0%
173	0.56568	0.945832	6	4:66.7%	3:50.0%
172	none	0.208528	5	1:20.0%	4:80.0%
171	0.666342	0.766826	5	4:80.0%	4:80.0%
198	0.793573	0.410079	5	4:80.0%	2:40.0%
977	0.619358	0.391724	4	2:50.0%	4:100.0%
182	0.0383146	-0.0804386	5	3:60.0%	3:60.0%
975	0.965152	0.725012	4	2:50.0%	4:100.0%
974	0.403604	0.931448	4	4:100.0%	4:100.0%
973	0.847295	0.418584	4	4:100.0%	4:100.0%
972	0.709235	0.803974	4	3:75.0%	3:75.0%
971	none	0.886457	4	0:0.0%	3:75.0%
970	0.975253	0.849436	4	3:75.0%	3:75.0%
180	none	0.762082	5	1:20.0%	3:60.0%
979	0.593143	0.0683348	4	4:100.0%	4:100.0%
978	0.840409	0.623624	4	4:100.0%	4:100.0%
656	0.859995	0.204255	3	3:100.0%	3:100.0%
599	0.969562	0.94778	2	2:100.0%	2:100.0%
654	0.97598	0.760421	2	2:100.0%	2:100.0%
181	0.780962	0.587525	5	5:100.0%	5:100.0%
186	0.599172	0.625448	5	4:80.0%	5:100.0%
185	0.201259	0.877702	5	4:80.0%	3:60.0%
188	0.461029	0.0898828	5	5:100.0%	5:100.0%
189	0.703061	0.792086	5	4:80.0%	5:100.0%
658	0.483469	0.861919	2	2:100.0%	2:100.0%
651	0.38307	0.753597	2	2:100.0%	2:100.0%
11	0.832763	0.91782	16	13:81.3%	15:93.8%
10	0.609803	0.746712	17	14:82.4%	14:82.4%
13	0.56214	0.500936	16	14:87.5%	13:81.3%
12	0.406541	0.749054	16	2:12.5%	11:68.8%
15	0.40664	0.38553	14	12:85.7%	12:85.7%
14	0.482	0.500272	16	13:81.3%	15:93.8%
17	0.266977	0.497941	13	10:76.9%	10:76.9%
16	0.648886	0.745017	14	11:78.6%	11:78.6%
19	0.661456	0.841829	12	11:91.7%	12:100.0%
18	0.584409	0.719931	13	12:92.3%	12:92.3%
863	0.87961	0.786094	2	2:100.0%	2:100.0%
862	0.72857	0.801193	2	2:100.0%	2:100.0%
865	0.885417	0.817521	2	2:100.0%	2:100.0%
864	0.97479	0.926183	2	2:100.0%	2:100.0%
867	0.602017	0.647471	2	2:100.0%	2:100.0%
866	0.685256	0.893943	2	2:100.0%	2:100.0%
354	0.313768	0.690368	3	3:100.0%	3:100.0%
44	0.687874	0.570017	9	8:88.9%	8:88.9%
883	0.675047	0.299121	2	2:100.0%	2:100.0%
882	0.843621	0.824848	2	2:100.0%	2:100.0%
881	0.26454	0.558565	2	2:100.0%	2:100.0%
880	0.804408	0.906426	2	2:100.0%	2:100.0%
887	0.957974	0.971287	2	2:100.0%	2:100.0%
886	0.885067	0.742727	3	3:100.0%	3:100.0%
885	0.25591	0.958695	2	2:100.0%	2:100.0%
884	0.517232	0.719985	2	2:100.0%	2:100.0%
889	0.72857	0.519735	2	2:100.0%	2:100.0%
888	0.888884	0.422981	2	2:100.0%	2:100.0%
116	0.684665	0.20799	6	5:83.3%	5:83.3%
45	0.783809	0.45533	9	9:100.0%	9:100.0%
426	0.646877	0.797199	3	2:66.7%	2:66.7%
355	0.943455	0.86742	3	3:100.0%	3:100.0%
322	0.922638	0.794702	3	3:100.0%	3:100.0%
323	none	0.795132	3	1:33.3%	2:66.7%
320	0.387424	0.405124	4	4:100.0%	4:100.0%
321	0.880406	0.976007	4	3:75.0%	3:75.0%
326	0.905237	0.771928	3	2:66.7%	2:66.7%
327	0.815366	0.786498	3	2:66.7%	2:66.7%
324	0.869617	0.516607	3	2:66.7%	3:100.0%
325	none	0.28348	3	1:33.3%	2:66.7%
328	0.866546	0.887929	3	2:66.7%	2:66.7%
329	0.921543	0.886514	3	3:100.0%	3:100.0%
562	0.671053	0.631218	2	2:100.0%	2:100.0%
201	0.810079	0.819739	6	4:66.7%	5:83.3%
200	0.682435	0.929118	5	5:100.0%	5:100.0%
203	0.64311	0.23071	5	4:80.0%	4:80.0%
202	0.543515	0.40089	5	5:100.0%	5:100.0%
205	0.634023	0.260855	5	5:100.0%	5:100.0%
204	0.515791	0.85926	5	5:100.0%	4:80.0%
207	0.464655	0.449482	5	4:80.0%	4:80.0%
206	0.692308	0.450282	5	5:100.0%	5:100.0%
208	0.876332	0.486446	5	2:40.0%	4:80.0%
779	0.751812	none	2	2:100.0%	1:50.0%
778	0.779843	0.980063	2	2:100.0%	2:100.0%
77	0.311643	0.835215	7	6:85.7%	6:85.7%
76	0.0972839	0.240295	7	6:85.7%	7:100.0%
75	0.699985	0.256584	7	7:100.0%	7:100.0%
74	0.851308	0.963994	8	7:87.5%	7:87.5%
73	0.613843	0.808079	8	8:100.0%	8:100.0%
72	0.771582	0.238224	8	7:87.5%	8:100.0%
71	0.514773	0.372023	8	7:87.5%	7:87.5%
70	0.753226	0.564373	8	6:75.0%	6:75.0%
655	0.795032	0.793811	2	2:100.0%	2:100.0%
79	0.421651	0.786691	7	3:42.9%	3:42.9%
78	0.723504	0.655504	8	8:100.0%	8:100.0%
359	0.645322	0.572995	3	3:100.0%	3:100.0%
358	0.504687	0.293375	3	2:66.7%	2:66.7%
668	0.868694	0.842	2	2:100.0%	2:100.0%
667	0.977767	0.407715	2	2:100.0%	2:100.0%
664	none	0.790984	2	0:0.0%	2:100.0%
663	0.337149	0.93769	2	2:100.0%	2:100.0%
662	none	0.956596	2	1:50.0%	2:100.0%
661	0.870354	0.876248	2	2:100.0%	2:100.0%
660	0.960893	0.818606	2	2:100.0%	2:100.0%
215	0.957669	0.736454	5	3:60.0%	5:100.0%
692	0.920858	0.909176	2	2:100.0%	2:100.0%
693	0.899146	0.964122	3	3:100.0%	3:100.0%
690	0.451189	0.950716	2	2:100.0%	2:100.0%
691	0.756414	0.992899	3	3:100.0%	2:66.7%
696	0.941955	0.74213	2	2:100.0%	2:100.0%
697	0.57435	0.974815	3	3:100.0%	3:100.0%
694	0.892507	0.876411	2	2:100.0%	2:100.0%
695	0.384601	0.787723	2	2:100.0%	2:100.0%
698	0.894451	0.941435	2	2:100.0%	2:100.0%
542	none	0.958617	2	1:50.0%	2:100.0%
543	0.418702	0.683249	2	2:100.0%	2:100.0%
540	none	0.513631	2	1:50.0%	2:100.0%
541	none	0.937287	2	1:50.0%	2:100.0%
546	0.82444	0.953328	2	2:100.0%	2:100.0%
547	0.565315	0.994589	2	2:100.0%	2:100.0%
544	0.92283	0.357686	2	2:100.0%	2:100.0%
8	0.707348	0.792128	19	16:84.2%	16:84.2%
549	none	0.835019	2	1:50.0%	2:100.0%
598	none	0.949312	2	1:50.0%	2:100.0%
869	0.550657	0.867781	2	2:100.0%	2:100.0%
868	0.904769	0.613922	2	2:100.0%	2:100.0%
120	0.731563	0.61006	6	4:66.7%	5:83.3%
121	0.0369138	0.627008	7	7:100.0%	7:100.0%
122	0.778196	0.201546	6	4:66.7%	6:100.0%
123	0.405315	0.511941	6	5:83.3%	6:100.0%
124	0.825168	0.75959	6	5:83.3%	6:100.0%
125	0.733726	0.377362	6	3:50.0%	4:66.7%
126	0.281071	0.865028	6	6:100.0%	5:83.3%
127	0.425691	0.904268	6	6:100.0%	6:100.0%
128	0.652761	0.61637	6	4:66.7%	5:83.3%
2	0.5002	0.546598	38	35:92.1%	37:97.4%
219	0.280214	0.962509	5	5:100.0%	4:80.0%
176	none	0.828726	4	1:25.0%	4:100.0%
214	0.552621	0.723567	5	5:100.0%	4:80.0%
928	0.765947	0.478723	2	2:100.0%	2:100.0%
929	0.788595	0.717	2	2:100.0%	2:100.0%
416	0.890238	0.476904	3	2:66.7%	2:66.7%
417	0.923599	0.831525	3	2:66.7%	3:100.0%
410	none	0.947156	3	1:33.3%	2:66.7%
411	0.870074	0.726966	3	2:66.7%	2:66.7%
412	0.936907	0.771419	3	2:66.7%	3:100.0%
920	0.682739	0.889311	2	2:100.0%	2:100.0%
498	0.868564	0.959509	2	2:100.0%	2:100.0%
922	0.462674	0.757762	2	2:100.0%	2:100.0%
923	0.78129	0.246852	2	2:100.0%	2:100.0%
924	0.955895	0.944257	2	2:100.0%	2:100.0%
925	0.922244	0.657078	2	2:100.0%	2:100.0%
926	0.79165	0.761884	2	2:100.0%	2:100.0%
927	0.402445	0.349381	2	2:100.0%	2:100.0%
319	-0.162435	0.894571	4	4:100.0%	3:75.0%
318	none	0.825051	4	1:25.0%	2:50.0%
313	0.476394	0.940423	4	3:75.0%	3:75.0%
312	0.656211	0.0268129	4	3:75.0%	3:75.0%
311	0.449724	0.397145	4	3:75.0%	2:50.0%
310	0.405099	0.547423	4	3:75.0%	4:100.0%
317	0.560843	0.45761	4	4:100.0%	4:100.0%
316	0.164706	-0.0126609	4	4:100.0%	4:100.0%
315	0.999697	0.945644	4	3:75.0%	4:100.0%
314	0.269888	0.283652	4	3:75.0%	4:100.0%
921	0.924664	0.778441	2	2:100.0%	2:100.0%
496	none	0.921428	2	0:0.0%	2:100.0%
832	0.793633	0.37614	2	2:100.0%	2:100.0%
833	0.791945	0.750706	2	2:100.0%	2:100.0%
830	0.933981	0.923144	3	3:100.0%	3:100.0%
831	0.408068	0.574848	2	2:100.0%	2:100.0%
836	0.702797	0.677106	2	2:100.0%	2:100.0%
837	0.791287	0.767828	2	2:100.0%	2:100.0%
834	0.595049	0.816001	2	2:100.0%	2:100.0%
835	0.346623	0.346613	2	2:100.0%	2:100.0%
838	0.72857	0.801193	2	2:100.0%	2:100.0%
839	0.595049	0.402464	2	2:100.0%	2:100.0%
3	0.592496	0.2109	31	29:93.5%	30:96.8%
368	0.857915	0.588237	3	2:66.7%	2:66.7%
369	0.892163	0.722102	3	3:100.0%	3:100.0%
366	0.963572	0.987055	3	3:100.0%	3:100.0%
367	0.235767	0.975901	3	3:100.0%	3:100.0%
364	0.901731	0.924109	3	3:100.0%	3:100.0%
365	0.790938	0.959288	3	3:100.0%	3:100.0%
362	0.963602	0.916848	3	3:100.0%	3:100.0%
360	0.875576	none	3	3:100.0%	1:33.3%
218	0.5458	0.951696	5	5:100.0%	5:100.0%
380	0.698887	0.639221	3	3:100.0%	2:66.7%
861	0.926789	0.687093	2	2:100.0%	2:100.0%
382	0.792628	0.621798	3	3:100.0%	3:100.0%
383	0.928676	0.895017	3	3:100.0%	3:100.0%
385	0.477955	0.589211	3	3:100.0%	3:100.0%
386	none	0.842001	3	0:0.0%	3:100.0%
387	0.978742	0.893326	3	2:66.7%	2:66.7%
388	0.668039	0.149444	3	3:100.0%	2:66.7%
389	none	0.451091	3	1:33.3%	2:66.7%
784	0.748832	0.811442	2	2:100.0%	2:100.0%
785	0.899835	0.844225	2	2:100.0%	2:100.0%
786	0.849167	0.852638	2	2:100.0%	2:100.0%
787	0.89623	0.792933	2	2:100.0%	2:100.0%
781	none	0.528673	2	1:50.0%	2:100.0%
782	0.89803	0.89226	2	2:100.0%	2:100.0%
381	none	0.634194	3	0:0.0%	2:66.7%
788	0.504772	0.640469	2	2:100.0%	2:100.0%
789	0.763127	0.780069	2	2:100.0%	2:100.0%
860	0.814502	0.704842	2	2:100.0%	2:100.0%
151	0.647991	0.684229	5	2:40.0%	4:80.0%
579	none	0.994946	2	1:50.0%	2:100.0%
578	0.961725	0.91293	2	2:100.0%	2:100.0%
150	0.792412	0.647145	6	4:66.7%	4:66.7%
572	0.820854	0.582227	2	2:100.0%	2:100.0%
571	0.919833	0.984343	2	2:100.0%	2:100.0%
570	0.700061	0.490663	2	2:100.0%	2:100.0%
577	none	0.825166	2	0:0.0%	2:100.0%
576	0.836038	0.907708	2	2:100.0%	2:100.0%
575	none	0.804826	2	1:50.0%	2:100.0%
574	0.325319	0.749423	2	2:100.0%	2:100.0%
60	0.684622	0.360562	8	8:100.0%	8:100.0%
61	0.652868	0.718	9	7:77.8%	9:100.0%
62	0.344246	0.864549	8	7:87.5%	8:100.0%
259	0.755622	0.219279	4	3:75.0%	4:100.0%
64	0.879918	0.88667	7	4:57.1%	5:71.4%
65	0.777401	0.635176	9	6:66.7%	8:88.9%
66	0.743666	0.801805	8	7:87.5%	8:100.0%
67	0.862507	0.864673	8	8:100.0%	8:100.0%
68	-0.00528038	0.707685	8	6:75.0%	7:87.5%
253	0.859385	0.559662	4	3:75.0%	4:100.0%
250	-0.0974807	0.705614	4	4:100.0%	4:100.0%
251	0.82279	0.403073	5	5:100.0%	5:100.0%
256	0.534212	0.892448	4	4:100.0%	4:100.0%
257	0.771411	0.518949	4	4:100.0%	4:100.0%
254	none	0.989011	4	0:0.0%	3:75.0%
255	0.616886	0.636632	7	6:85.7%	6:85.7%
157	0.34571	0.463931	6	5:83.3%	6:100.0%
156	0.358589	0.720337	7	5:71.4%	6:85.7%
731	0.706338	0.531481	2	2:100.0%	2:100.0%
730	1	0.930676	2	2:100.0%	2:100.0%
733	none	0.484317	2	1:50.0%	2:100.0%
938	0.74336	0.622286	2	2:100.0%	2:100.0%
735	0.871995	0.986178	2	2:100.0%	2:100.0%
734	0.852865	0.650564	2	2:100.0%	2:100.0%
736	0.807029	0.885129	2	2:100.0%	2:100.0%
506	none	0.933667	2	1:50.0%	2:100.0%
738	0.954179	0.769804	3	2:66.7%	3:100.0%
504	none	0.574954	2	1:50.0%	2:100.0%
500	none	0.828256	2	0:0.0%	2:100.0%
501	none	0.855067	2	1:50.0%	2:100.0%
631	0.808823	0.521101	2	2:100.0%	2:100.0%
632	0.741105	0.571266	2	2:100.0%	2:100.0%
465	0.98578	0.865936	2	2:100.0%	2:100.0%
464	0.901175	0.777627	2	2:100.0%	2:100.0%
466	0.454261	0.977335	2	2:100.0%	2:100.0%
461	none	0.726315	2	0:0.0%	2:100.0%
900	0.549437	0.596179	2	2:100.0%	2:100.0%
463	0.956475	0.9099	2	2:100.0%	2:100.0%
462	0.92769	0.92119	2	2:100.0%	2:100.0%
901	0.737873	0.765957	2	2:100.0%	2:100.0%
168	0.924832	0.81201	5	2:40.0%	5:100.0%
169	0.177315	0.239861	5	5:100.0%	5:100.0%
164	0.960968	0.894594	5	5:100.0%	5:100.0%
165	0.9657	0.941529	5	4:80.0%	5:100.0%
166	0.527999	0.788553	6	5:83.3%	6:100.0%
167	0.607257	0.536528	5	4:80.0%	4:80.0%
160	0.496101	0.275121	4	4:100.0%	4:100.0%
161	-0.17254	0.660271	5	5:100.0%	5:100.0%
162	0.518597	0.750835	5	4:80.0%	4:80.0%
163	0.61646	0.674012	5	2:40.0%	3:60.0%
964	0.406541	0.998277	5	2:40.0%	3:60.0%
965	0.477672	0.628745	4	3:75.0%	3:75.0%
966	0.695157	0.465805	5	5:100.0%	4:80.0%
967	0.137004	0.944529	5	2:40.0%	2:40.0%
960	0.0199374	0.184542	8	8:100.0%	8:100.0%
961	0.0639479	0.164459	7	6:85.7%	6:85.7%
962	0.54326	0.731222	6	6:100.0%	6:100.0%
963	0.521105	0.458152	6	6:100.0%	6:100.0%
783	0.930931	0.859531	2	2:100.0%	2:100.0%
968	0.29925	0.242293	5	5:100.0%	5:100.0%
969	0.48677	0.180634	4	4:100.0%	4:100.0%
936	0.365844	0.649805	2	2:100.0%	2:100.0%
935	0.932428	0.844279	2	2:100.0%	2:100.0%
934	0.598753	0.483283	2	2:100.0%	2:100.0%
908	0.903433	0.460269	2	2:100.0%	2:100.0%
909	0.919429	0.714014	2	2:100.0%	2:100.0%
722	0.680624	0.680678	2	2:100.0%	2:100.0%
879	0.57194	0.953322	3	2:66.7%	2:66.7%
876	0.58349	0.815132	2	2:100.0%	2:100.0%
877	0.420169	0.26992	2	2:100.0%	2:100.0%
874	0.944582	0.620007	2	2:100.0%	2:100.0%
875	0.444559	0.592705	2	2:100.0%	2:100.0%
872	0.730554	0.676238	2	2:100.0%	2:100.0%
873	0.960616	0.776053	2	2:100.0%	2:100.0%
870	0.177174	0.562364	2	2:100.0%	2:100.0%
871	0.182063	0.680145	2	2:100.0%	2:100.0%
9	0.563117	0.807751	19	16:84.2%	17:89.5%
890	0.916441	0.699164	3	2:66.7%	3:100.0%
891	0.743527	0.609043	2	2:100.0%	2:100.0%
892	0.608747	0.803083	2	2:100.0%	2:100.0%
893	0.906988	0.516989	2	2:100.0%	2:100.0%
894	0.763052	0.643183	2	2:100.0%	2:100.0%
647	0.896959	0.926447	2	2:100.0%	2:100.0%
896	0.47847	0.301238	2	2:100.0%	2:100.0%
897	none	0.680812	2	1:50.0%	2:100.0%
898	0.973348	0.750542	2	2:100.0%	2:100.0%
899	0.789228	0.841185	2	2:100.0%	2:100.0%
646	0.916855	0.962657	2	2:100.0%	2:100.0%
357	none	0.563832	3	1:33.3%	2:66.7%
356	0.971852	0.955523	3	2:66.7%	2:66.7%
809	0.786879	0.820289	2	2:100.0%	2:100.0%
808	0.829771	0.765469	2	2:100.0%	2:100.0%
353	none	0.920919	3	1:33.3%	3:100.0%
352	none	0.701003	3	1:33.3%	3:100.0%
351	0.637051	0.979592	3	3:100.0%	3:100.0%
350	0.893733	none	3	2:66.7%	1:33.3%
803	0.92663	0.822894	2	2:100.0%	2:100.0%
802	0.836155	0.583912	2	2:100.0%	2:100.0%
801	0.941297	0.723024	2	2:100.0%	2:100.0%
800	0.801126	0.921027	2	2:100.0%	2:100.0%
807	0.38227	0.405829	2	2:100.0%	2:100.0%
806	0.928029	0.66066	2	2:100.0%	2:100.0%
805	0.553311	0.930851	2	2:100.0%	2:100.0%
804	0.405629	0.544507	2	2:100.0%	2:100.0%
216	0.713937	0.829787	5	2:40.0%	2:40.0%
217	0.961463	0.86727	5	3:60.0%	4:80.0%
768	0.555385	0.99061	2	2:100.0%	2:100.0%
212	0.290205	0.398578	5	4:80.0%	4:80.0%
213	0.645989	0.496767	4	4:100.0%	4:100.0%
210	0.35768	0.283031	5	5:100.0%	5:100.0%
211	0.484428	0.727077	5	5:100.0%	5:100.0%
762	0.634911	0.237889	2	2:100.0%	2:100.0%
763	0.986756	0.885261	2	2:100.0%	2:100.0%
760	0.749968	0.589014	2	2:100.0%	2:100.0%
761	0.509606	0.968574	2	2:100.0%	2:100.0%
766	0.925209	0.9843	2	2:100.0%	2:100.0%
767	0.727411	0.745706	2	2:100.0%	2:100.0%
764	0.811626	0.656155	2	2:100.0%	2:100.0%
765	0.564133	0.94337	2	2:100.0%	2:100.0%
40	0.738082	0.280069	10	9:90.0%	9:90.0%
41	0.661247	0.672511	11	11:100.0%	11:100.0%
289	0.872664	0.994355	4	2:50.0%	2:50.0%
288	0.199668	0.562636	4	3:75.0%	4:100.0%
4	0.66065	0.485128	22	17:77.3%	17:77.3%
281	0.754089	0.936345	4	3:75.0%	3:75.0%
280	0.897877	0.385501	4	3:75.0%	4:100.0%
283	0.287198	0.720961	4	4:100.0%	4:100.0%
282	0.762538	0.648694	4	3:75.0%	4:100.0%
285	0.680493	0.684235	4	4:100.0%	4:100.0%
284	0.774674	0.220052	4	3:75.0%	2:50.0%
287	0.593973	0.278172	4	4:100.0%	4:100.0%
286	0.457559	0.133067	4	3:75.0%	4:100.0%
678	0.401395	0.816304	2	2:100.0%	2:100.0%
679	0.434334	0.932859	2	2:100.0%	2:100.0%
675	0.462289	0.861485	2	2:100.0%	2:100.0%
676	none	0.914805	2	1:50.0%	2:100.0%
677	0.490567	0.695315	2	2:100.0%	2:100.0%
672	none	0.444591	2	1:50.0%	2:100.0%
673	0.846392	0.70609	2	2:100.0%	2:100.0%
263	0.826179	0.930626	3	2:66.7%	2:66.7%
262	0.900702	0.527607	4	3:75.0%	4:100.0%
261	0.208124	0.932696	4	3:75.0%	3:75.0%
260	0.533802	0.918989	4	3:75.0%	3:75.0%
267	0.52497	0.0828442	4	4:100.0%	4:100.0%
266	0.869753	0.809922	9	9:100.0%	9:100.0%
265	0.455039	0.932231	4	3:75.0%	4:100.0%
264	0.691113	0.0886887	4	2:50.0%	3:75.0%
269	0.834147	0.906913	4	2:50.0%	3:75.0%
268	0.664606	0.541359	4	3:75.0%	3:75.0%
59	0.629364	0.732562	8	8:100.0%	8:100.0%
58	0.811566	0.899794	8	7:87.5%	8:100.0%
55	0.52522	0.750868	9	9:100.0%	9:100.0%
54	0.829025	0.264937	8	6:75.0%	8:100.0%
57	0.795831	0.763449	8	7:87.5%	7:87.5%
56	0.711674	0.776324	8	6:75.0%	6:75.0%
51	0.662717	0.628962	9	9:100.0%	9:100.0%
258	0.928095	none	4	3:75.0%	1:25.0%
53	0.644389	0.771686	8	6:75.0%	7:87.5%
52	0.426454	0.655667	10	9:90.0%	10:100.0%
537	1	none	2	2:100.0%	1:50.0%
535	none	0.970504	2	0:0.0%	2:100.0%
63	-0.0469532	0.593174	10	7:70.0%	8:80.0%
532	0.893155	0.945506	2	2:100.0%	2:100.0%
531	0.892896	0.904191	2	2:100.0%	2:100.0%
530	none	0.618659	2	1:50.0%	2:100.0%
152	0.102765	0.27236	6	4:66.7%	5:83.3%
538	0.942752	0.74308	2	2:100.0%	2:100.0%
775	0.82643	0.535606	2	2:100.0%	2:100.0%
774	0.577229	0.667074	2	2:100.0%	2:100.0%
980	0.260507	0.263949	4	4:100.0%	4:100.0%
981	0.839577	0.638315	4	2:50.0%	4:100.0%
777	0.888756	0.967108	2	2:100.0%	2:100.0%
50	0.943155	0.576911	9	5:55.6%	6:66.7%
115	0.737188	0.672084	6	4:66.7%	6:100.0%
252	0.938759	0.941314	4	4:100.0%	4:100.0%
117	0.612846	0.694811	6	6:100.0%	6:100.0%
111	0.920791	0.656644	6	4:66.7%	4:66.7%
110	0.690948	0.557751	7	6:85.7%	7:100.0%
113	0.922799	0.814738	7	7:100.0%	7:100.0%
69	0.808461	0.829825	8	7:87.5%	8:100.0%
771	0.44173	0.790816	2	2:100.0%	2:100.0%
119	0.633158	0.888135	6	4:66.7%	4:66.7%
118	0.883315	0.758467	6	5:83.3%	5:83.3%
770	0.167639	0.491153	2	2:100.0%	2:100.0%
773	0.987559	0.889311	3	2:66.7%	2:66.7%
772	none	0.33033	2	0:0.0%	2:100.0%
429	0.885439	0.954531	3	2:66.7%	2:66.7%
428	0.821965	0.845137	3	2:66.7%	2:66.7%
534	0.979411	0.688016	2	2:100.0%	2:100.0%
919	0.233193	0.323491	2	2:100.0%	2:100.0%
918	0.80095	0.348621	2	2:100.0%	2:100.0%
915	0.77361	0.593302	2	2:100.0%	2:100.0%
914	0.491745	0.318226	2	2:100.0%	2:100.0%
917	0.872429	0.946809	2	2:100.0%	2:100.0%
916	0.657598	0.705113	2	2:100.0%	2:100.0%
911	0.895094	0.680688	2	2:100.0%	2:100.0%
910	0.825667	0.8382	2	2:100.0%	2:100.0%
913	0.356575	0.727855	2	2:100.0%	2:100.0%
912	0.879257	0.713309	2	2:100.0%	2:100.0%
308	0.635885	0.908439	4	4:100.0%	4:100.0%
309	0.446658	0.399045	4	4:100.0%	4:100.0%
855	0.532647	0.271928	2	2:100.0%	2:100.0%
300	0.333029	0.501337	5	5:100.0%	5:100.0%
301	0.739514	0.949548	4	4:100.0%	4:100.0%
302	0.866964	0.223187	4	3:75.0%	4:100.0%
303	0.800511	0.620981	4	4:100.0%	4:100.0%
304	0.824868	0.338472	4	4:100.0%	4:100.0%
305	0.845911	0.520788	4	3:75.0%	4:100.0%
306	0.923551	0.811658	4	4:100.0%	4:100.0%
307	0.596344	0.730373	4	3:75.0%	4:100.0%
895	0.72857	0.801193	2	2:100.0%	2:100.0%
825	0.595304	0.491044	2	2:100.0%	2:100.0%
824	0.878508	0.739687	2	2:100.0%	2:100.0%
827	0.908357	0.753582	2	2:100.0%	2:100.0%
847	0.978118	0.834401	2	2:100.0%	2:100.0%
846	0.595049	0.839286	2	2:100.0%	2:100.0%
845	0.697461	0.826205	2	2:100.0%	2:100.0%
844	none	0.944485	2	1:50.0%	2:100.0%
843	0.252162	0.72069	2	2:100.0%	2:100.0%
842	0.774162	0.601769	2	2:100.0%	2:100.0%
841	0.808673	0.884064	2	2:100.0%	2:100.0%
840	0.830323	0.824919	2	2:100.0%	2:100.0%
821	0.315197	0.827888	2	2:100.0%	2:100.0%
853	0.865251	0.400402	2	2:100.0%	2:100.0%
849	0.847907	0.837006	2	2:100.0%	2:100.0%
848	0.850764	0.731763	3	3:100.0%	3:100.0%
823	0.935912	0.90279	2	2:100.0%	2:100.0%
822	0.969742	0.847753	2	2:100.0%	2:100.0%
240	0.43487	0.735454	4	4:100.0%	4:100.0%
390	0.87522	0.744445	3	3:100.0%	3:100.0%
732	0.863243	0.547514	2	2:100.0%	2:100.0%
753	0.825896	0.878451	2	2:100.0%	2:100.0%
752	0.795901	none	2	2:100.0%	1:50.0%
751	0.727411	0.745706	3	2:66.7%	2:66.7%
750	0.97705	0.946897	3	3:100.0%	3:100.0%
757	0.970634	0.412318	2	2:100.0%	2:100.0%
756	none	0.899318	2	1:50.0%	2:100.0%
755	0.911773	0.77731	2	2:100.0%	2:100.0%
754	none	0.890858	2	1:50.0%	2:100.0%
560	0.764998	0.759555	2	2:100.0%	2:100.0%
561	none	0.918135	2	1:50.0%	2:100.0%
759	0.923816	0.778123	2	2:100.0%	2:100.0%
758	none	0.89531	2	1:50.0%	2:100.0%
565	0.765397	0.296113	2	2:100.0%	2:100.0%
739	0.513531	0.465719	2	2:100.0%	2:100.0%
507	0.842336	0.943645	2	2:100.0%	2:100.0%
227	0.235377	0.640817	5	5:100.0%	5:100.0%
226	0.803168	0.427812	5	2:40.0%	2:40.0%
225	0.809228	0.768563	6	2:33.3%	3:50.0%
224	0.708	0.276596	5	4:80.0%	4:80.0%
223	0.307891	0.387755	5	5:100.0%	5:100.0%
222	0.862439	0.00938993	5	3:60.0%	4:80.0%
221	0.207767	0.819825	5	2:40.0%	3:60.0%
220	0.585871	0.954705	5	5:100.0%	5:100.0%
114	0.933718	0.678392	6	2:33.3%	6:100.0%
391	none	0.181159	3	0:0.0%	2:66.7%
726	0.969134	0.957835	2	2:100.0%	2:100.0%
727	none	0.502275	2	1:50.0%	2:100.0%
724	0.378386	0.936626	3	2:66.7%	3:100.0%
725	0.985364	0.952022	2	2:100.0%	2:100.0%
723	0.869931	0.658272	2	2:100.0%	2:100.0%
720	0.80364	0.774479	2	2:100.0%	2:100.0%
721	0.55744	0.825337	3	3:100.0%	3:100.0%
728	0.81955	0.84559	2	2:100.0%	2:100.0%
605	none	0.869679	2	0:0.0%	2:100.0%
604	0.925985	0.957514	2	2:100.0%	2:100.0%
600	none	0.855116	2	1:50.0%	2:100.0%
603	0.800987	0.553626	2	2:100.0%	2:100.0%
602	none	0.702694	2	0:0.0%	2:100.0%
159	0.478659	0.525737	5	4:80.0%	5:100.0%
158	0.727539	0.692358	5	5:100.0%	5:100.0%
609	0.869783	0.96205	2	2:100.0%	2:100.0%
608	0.696881	0.833091	2	2:100.0%	2:100.0%
976	-0.0140713	0.656372	4	4:100.0%	4:100.0%
634	none	0.926337	2	1:50.0%	2:100.0%
399	0.971984	0.967304	3	3:100.0%	3:100.0%
635	none	0.9637	3	0:0.0%	2:66.7%
959	0.729734	0.43541	9	8:88.9%	9:100.0%
958	0.828107	0.612245	10	8:80.0%	9:90.0%
398	0.321385	0.563233	3	2:66.7%	3:100.0%
48	0.836774	0.883471	9	9:100.0%	9:100.0%
49	0.55018	0.832697	9	5:55.6%	7:77.8%
951	0.696411	0.74696	2	2:100.0%	2:100.0%
950	0.848863	0.952399	2	2:100.0%	2:100.0%
953	0.850261	0.676455	2	2:100.0%	2:100.0%
952	0.860271	0.186984	2	2:100.0%	2:100.0%
42	0.235708	0.240122	10	9:90.0%	8:80.0%
954	0.908298	0.729483	2	2:100.0%	2:100.0%
957	0.246969	0.0558511	11	10:90.9%	10:90.9%
956	0.81576	0.485997	12	10:83.3%	9:75.0%
638	0.714259	0.970039	2	2:100.0%	2:100.0%
5	0.841355	0.516489	22	15:68.2%	14:63.6%
639	0.838583	0.769974	2	2:100.0%	2:100.0%
489	0.855964	none	2	2:100.0%	1:50.0%
487	0.877425	0.963131	2	2:100.0%	2:100.0%
484	0.78385	0.890023	2	2:100.0%	2:100.0%
483	0.994016	0.99962	2	2:100.0%	2:100.0%
482	0.537117	0.0662821	2	2:100.0%	2:100.0%
480	0.680764	0.45305	2	2:100.0%	2:100.0%
509	none	0.987884	2	1:50.0%	2:100.0%
955	0.878715	0.925315	2	2:100.0%	2:100.0%
472	0.434687	0.713906	2	2:100.0%	2:100.0%
476	0.894825	none	2	2:100.0%	1:50.0%
477	0.301689	0.951254	2	2:100.0%	2:100.0%
474	none	0.809714	2	0:0.0%	2:100.0%
478	none	0.840175	2	1:50.0%	2:100.0%
479	none	0.864431	2	1:50.0%	2:100.0%
