# Supplementary material for: Global Membrane Protein Interactome Analysis using In vivo Crosslinking and Mass Spectrometry-based Protein Correlation Profiling
Source: Mol Cell Proteomics. 2016 Apr 25;15(7):2476–90. doi: 10.1074/mcp.O115.055467 (PMC4937518; doi:10.1074/mcp.O115.055467)
Supplement: Supplemental Data [file 10.1074_O115.055467_mcp.O115.055467-6.xlsx]

## Sheet: Supplementary Table 5
Supplementary Table 5 - All Detected Protein Peaks	Crosslinked Fraction Mean Normalised LFQ Intensity
Protein Peak Uniprot Accession#Centre fraction_Start fraction_End fraction	1	2	3	4	5	6	7	8	9	10	11	12	13	14	15	16	17	18	19	20	21	22	23	24	25	26	27	28	29	30	31	32	33	34	35	36	37	38	39	40	41	42	43	44	45	46	47	48	Protein Description
Q9H2W6#34_29_36	0	0	0	0	0	0	0	0	0	0	0	0	0	0	0	0	0	0	0	0	0	0	0	0	0	0	0	0	0	0.241257	0.241779	0.463114	0.79456	1	0.761398	0.565107	0	0	0	0	0	0	0	0	0	0	0	0	39S ribosomal protein L46, mitochondrial
Q9NQ88#34_29_36	0	0	0	0	0	0	0	0	0	0	0	0	0	0	0	0	0	0	0	0	0	0	0	0	0	0	0	0	0	0.196584	0.172913	0.403814	0.792253	1	0.771505	0.536897	0	0	0	0	0	0	0	0	0	0	0	0	Fructose-2,6-bisphosphatase TIGAR
P53004#34_29_36	0	0	0	0	0	0	0	0	0	0	0	0	0	0	0	0	0	0	0	0	0	0	0	0	0	0	0	0	0	0.157345	0.208672	0.535453	0.897445	1	0.712934	0.595408	0	0	0	0	0	0	0	0	0	0	0	0	Biliverdin reductase A
P49247#34_29_36	0	0	0	0	0	0	0	0	0	0	0	0	0	0	0	0	0	0	0	0	0	0	0	0	0	0	0	0	0	0.10163	0.251025	0.492279	0.898246	1	0.793374	0.631538	0	0	0	0	0	0	0	0	0	0	0	0	Ribose-5-phosphate isomerase
P49406#34_29_36	0	0	0	0	0	0	0	0	0	0	0	0	0	0	0	0	0	0	0	0	0	0	0	0	0	0	0	0	0	0.167853	0.233281	0.484867	0.827365	1	0.812914	0.609595	0	0	0	0	0	0	0	0	0	0	0	0	39S ribosomal protein L19, mitochondrial
P04179#34_29_36	0	0	0	0	0	0	0	0	0	0	0	0	0	0	0	0	0	0	0	0	0	0	0	0	0	0	0	0	0	0.178957	0.251169	0.447729	0.740364	1	0.988671	0.804826	0	0	0	0	0	0	0	0	0	0	0	0	Superoxide dismutase [Mn], mitochondrial
P35232#34_29_36	0	0	0	0	0	0	0	0	0	0	0	0	0	0	0	0	0	0	0	0	0	0	0	0	0	0	0	0	0	0.156237	0.232576	0.498576	0.837934	1	0.867424	0.841296	0	0	0	0	0	0	0	0	0	0	0	0	Prohibitin
Q86X76#34_30_36	0	0	0	0	0	0	0	0	0	0	0	0	0	0	0	0	0	0	0	0	0	0	0	0	0	0	0	0	0	0	0.258846	0.471445	0.882902	1	0.85568	0.775964	0	0	0	0	0	0	0	0	0	0	0	0	Nitrilase homolog 1
Q9Y248#34_30_36	0	0	0	0	0	0	0	0	0	0	0	0	0	0	0	0	0	0	0	0	0	0	0	0	0	0	0	0	0	0	0.211952	0.440876	0.753609	1	0.842666	0.632345	0	0	0	0	0	0	0	0	0	0	0	0	DNA replication complex GINS protein PSF2
P30048#34_29_36	0	0	0	0	0	0	0	0	0	0	0	0	0	0	0	0	0	0	0	0	0	0	0	0	0	0	0	0	0	0.232799	0.366156	0.59755	0.808515	0.858446	0.831687	1	0	0	0	0	0	0	0	0	0	0	0	0	Thioredoxin-dependent peroxide reductase, mitochondrial
P31937#34_29_36	0	0	0	0	0	0	0	0	0	0	0	0	0	0	0	0	0	0	0	0	0	0	0	0	0	0	0	0	0	0.263449	0.308964	0.575593	0.891029	1	0.768867	0.745742	0	0	0	0	0	0	0	0	0	0	0	0	3-hydroxyisobutyrate dehydrogenase, mitochondrial
P82673#34_29_36	0	0	0	0	0	0	0	0	0	0	0	0	0	0	0	0	0	0	0	0	0	0	0	0	0	0	0	0	0	0.0908414	0.250207	0.648876	0.986867	1	0.786993	0.86636	0	0	0	0	0	0	0	0	0	0	0	0	28S ribosomal protein S35, mitochondrial
Q9BUH6#33_28_38	0	0	0	0	0	0	0	0	0	0	0	0	0	0	0	0	0	0	0	0	0	0	0	0	0	0	0	0	0	0.0743939	0.339949	0.750291	1	0.990699	0.697472	0.311312	0.0550585	0	0	0	0	0	0	0	0	0	0	0	Protein PAXX
P30508#34_29_36	0	0	0	0	0	0	0	0	0	0	0	0	0	0	0	0	0	0	0	0	0	0	0	0	0	0	0	0	0	0.171423	0.310306	0.627742	0.99002	1	0.735569	0.48339	0	0	0	0	0	0	0	0	0	0	0	0	HLA class I histocompatibility antigen, Cw-12 alpha chain
P29218#33_29_36	0	0	0	0	0	0	0	0	0	0	0	0	0	0	0	0	0	0	0	0	0	0	0	0	0	0	0	0	0	0.183522	0.302712	0.652622	1	0.948867	0.602125	0.364908	0	0	0	0	0	0	0	0	0	0	0	0	Inositol monophosphatase 1
P50225#33_29_36	0	0	0	0	0	0	0	0	0	0	0	0	0	0	0	0	0	0	0	0	0	0	0	0	0	0	0	0	0	0.131748	0.288891	0.669887	1	0.932201	0.593459	0.460693	0	0	0	0	0	0	0	0	0	0	0	0	Sulfotransferase 1A1
Q9BYD3#34_29_36	0	0	0	0	0	0	0	0	0	0	0	0	0	0	0	0	0	0	0	0	0	0	0	0	0	0	0	0	0	0.01912	0.202913	0.626797	0.999117	1	0.657813	0.509226	0	0	0	0	0	0	0	0	0	0	0	0	39S ribosomal protein L4, mitochondrial
Q9NUQ9#33_29_36	0	0	0	0	0	0	0	0	0	0	0	0	0	0	0	0	0	0	0	0	0	0	0	0	0	0	0	0	0	0.0719433	0.235058	0.625084	1	0.956103	0.612788	0.522047	0	0	0	0	0	0	0	0	0	0	0	0	Protein FAM49B
Q9NWV8#33_29_36	0	0	0	0	0	0	0	0	0	0	0	0	0	0	0	0	0	0	0	0	0	0	0	0	0	0	0	0	0	0.0136816	0.265804	0.687958	1	0.919672	0.64751	0.466042	0	0	0	0	0	0	0	0	0	0	0	0	BRISC and BRCA1-A complex member 1
Q6IN84#33_29_36	0	0	0	0	0	0	0	0	0	0	0	0	0	0	0	0	0	0	0	0	0	0	0	0	0	0	0	0	0	0	0.205517	0.641131	1	0.874975	0.626871	0.510399	0	0	0	0	0	0	0	0	0	0	0	0	rRNA methyltransferase 1, mitochondrial
Q9BVC4#33_29_36	0	0	0	0	0	0	0	0	0	0	0	0	0	0	0	0	0	0	0	0	0	0	0	0	0	0	0	0	0	0	0.232598	0.651196	1	0.898318	0.661896	0.538479	0	0	0	0	0	0	0	0	0	0	0	0	Target of rapamycin complex subunit LST8
O00743#33_29_36	0	0	0	0	0	0	0	0	0	0	0	0	0	0	0	0	0	0	0	0	0	0	0	0	0	0	0	0	0	0	0.209283	0.628687	1	0.9914	0.749088	0.624035	0	0	0	0	0	0	0	0	0	0	0	0	Serine/threonine-protein phosphatase 6 catalytic subunit
P00491#34_30_36	0	0	0	0	0	0	0	0	0	0	0	0	0	0	0	0	0	0	0	0	0	0	0	0	0	0	0	0	0	0	0.258423	0.537091	0.881473	1	0.716519	0.575012	0	0	0	0	0	0	0	0	0	0	0	0	Purine nucleoside phosphorylase
Q15070#33_30_36	0	0	0	0	0	0	0	0	0	0	0	0	0	0	0	0	0	0	0	0	0	0	0	0	0	0	0	0	0	0	0.630498	0.761603	1	0.999313	0.861831	0.750549	0	0	0	0	0	0	0	0	0	0	0	0	Mitochondrial inner membrane protein OXA1L
O14734#33_28_36	0	0	0	0	0	0	0	0	0	0	0	0	0	0	0	0	0	0	0	0	0	0	0	0	0	0	0	0	0.0957523	0.150296	0.388125	0.771158	1	0.908848	0.633004	0.528207	0	0	0	0	0	0	0	0	0	0	0	0	Acyl-coenzyme A thioesterase 8
Q12926#33_28_36	0	0	0	0	0	0	0	0	0	0	0	0	0	0	0	0	0	0	0	0	0	0	0	0	0	0	0	0	0	0.0505134	0.368668	0.817264	1	0.831364	0.61792	0.681051	0	0	0	0	0	0	0	0	0	0	0	0	ELAV-like protein 2
Q9H0W9#33_28_36	0	0	0	0	0	0	0	0	0	0	0	0	0	0	0	0	0	0	0	0	0	0	0	0	0	0	0	0	0	0.0677386	0.384934	0.780266	1	0.813844	0.581986	0.538986	0	0	0	0	0	0	0	0	0	0	0	0	Ester hydrolase C11orf54
P57076#26_23_42	0	0	0	0	0	0	0	0	0	0	0	0	0	0	0	0	0	0	0	0	0	0	0	0.0401225	0.307751	0.560326	0.520293	0.341008	0.253566	0.299317	0.193034	0.389001	0.73143	1	0.585003	0.151002	0	0.132881	0.209543	0.126571	0.0571613	0.062657	0	0	0	0	0	0	UPF0769 protein C21orf59
Q6P5R6#34_27_40	0	0	0	0	0	0	0	0	0	0	0	0	0	0	0	0	0	0	0	0	0	0	0	0	0	0	0	0.0571988	0.277342	0.493925	0.525226	0.661421	0.898236	1	0.619482	0.204123	0	0.119026	0.296643	0.471823	0	0	0	0	0	0	0	0	60S ribosomal protein L22-like 1
Q14192#33_26_43	0	0	0	0	0	0	0	0	0	0	0	0	0	0	0	0	0	0	0	0	0	0	0	0	0	0	0.376617	0.278341	0.273272	0.305646	0.477696	0.671187	1	0.970967	0.749865	0.339179	0.192658	0.153376	0.158198	0.131784	0.0830679	0.0872683	0.0592633	0	0	0	0	0	Four and a half LIM domains protein 2
Q9UJ70#33_25_35	0	0	0	0	0	0	0	0	0	0	0	0	0	0	0	0	0	0	0	0	0	0	0	0	0	0	0.0869087	0.304575	0.501593	0.41954	0.452672	0.735929	1	0.926116	0.70966	0	0	0	0	0	0	0	0	0	0	0	0	0	N-acetyl-D-glucosamine kinase
P53367-2#33_28_37	0	0	0	0	0	0	0	0	0	0	0	0	0	0	0	0	0	0	0	0	0	0	0	0	0	0	0	0	0.227508	0.308137	0.545104	0.848477	1	0.805036	0.513143	0.317646	0.252696	0	0	0	0	0	0	0	0	0	0	0	Isoform A of Arfaptin-1
Q01105#33_28_37	0	0	0	0	0	0	0	0	0	0	0	0	0	0	0	0	0	0	0	0	0	0	0	0	0	0	0	0	0.22553	0.3172	0.551019	0.884262	1	0.831267	0.57419	0.416371	0.345084	0	0	0	0	0	0	0	0	0	0	0	Protein SET
Q8IV08#32_28_37	0	0	0	0	0	0	0	0	0	0	0	0	0	0	0	0	0	0	0	0	0	0	0	0	0	0	0	0	0.0104859	0.226514	0.629674	1	0.989373	0.723174	0.461426	0.379176	0.334357	0	0	0	0	0	0	0	0	0	0	0	Phospholipase D3
Q9H832#33_28_37	0	0	0	0	0	0	0	0	0	0	0	0	0	0	0	0	0	0	0	0	0	0	0	0	0	0	0	0	0.121012	0.260108	0.59258	0.941331	1	0.77889	0.525772	0.415051	0.368812	0	0	0	0	0	0	0	0	0	0	0	Ubiquitin-conjugating enzyme E2 Z
P10321#33_28_37	0	0	0	0	0	0	0	0	0	0	0	0	0	0	0	0	0	0	0	0	0	0	0	0	0	0	0	0	0.136783	0.214415	0.455778	0.808525	1	0.883411	0.568703	0.30869	0.193291	0	0	0	0	0	0	0	0	0	0	0	HLA class I histocompatibility antigen, Cw-7 alpha chain
Q9BRK5#33_28_37	0	0	0	0	0	0	0	0	0	0	0	0	0	0	0	0	0	0	0	0	0	0	0	0	0	0	0	0	0.193247	0.233029	0.44193	0.770367	1	0.865671	0.56686	0.329056	0.283487	0	0	0	0	0	0	0	0	0	0	0	45 kDa calcium-binding protein
O43854#33_28_37	0	0	0	0	0	0	0	0	0	0	0	0	0	0	0	0	0	0	0	0	0	0	0	0	0	0	0	0	0.1984	0.253229	0.408839	0.717177	1	0.946841	0.607041	0.348604	0.409671	0	0	0	0	0	0	0	0	0	0	0	EGF-like repeat and discoidin I-like domain-containing protein 3
P61421#33_28_37	0	0	0	0	0	0	0	0	0	0	0	0	0	0	0	0	0	0	0	0	0	0	0	0	0	0	0	0	0.154309	0.203638	0.418986	0.747781	1	0.908359	0.626674	0.395795	0.32825	0	0	0	0	0	0	0	0	0	0	0	V-type proton ATPase subunit d 1
Q712K3#33_29_37	0	0	0	0	0	0	0	0	0	0	0	0	0	0	0	0	0	0	0	0	0	0	0	0	0	0	0	0	0	0.0375707	0.318058	0.758343	1	0.875869	0.585113	0.454337	0.454619	0	0	0	0	0	0	0	0	0	0	0	Ubiquitin-conjugating enzyme E2 R2
P30481#33_28_37	0	0	0	0	0	0	0	0	0	0	0	0	0	0	0	0	0	0	0	0	0	0	0	0	0	0	0	0	0.0710413	0.192134	0.474672	0.85244	1	0.871726	0.597381	0.42688	0.369999	0	0	0	0	0	0	0	0	0	0	0	HLA class I histocompatibility antigen, B-44 alpha chain
Q8N8N7#33_28_37	0	0	0	0	0	0	0	0	0	0	0	0	0	0	0	0	0	0	0	0	0	0	0	0	0	0	0	0	0.0176804	0.127363	0.437002	0.8023	1	0.865991	0.622117	0.417978	0.317046	0	0	0	0	0	0	0	0	0	0	0	Prostaglandin reductase 2
Q9H9H4#33_29_37	0	0	0	0	0	0	0	0	0	0	0	0	0	0	0	0	0	0	0	0	0	0	0	0	0	0	0	0	0	0.11209	0.385541	0.790586	1	0.889966	0.605964	0.417016	0.357067	0	0	0	0	0	0	0	0	0	0	0	Vacuolar protein sorting-associated protein 37B
P07951-2#34_29_38	0	0	0	0	0	0	0	0	0	0	0	0	0	0	0	0	0	0	0	0	0	0	0	0	0	0	0	0	0	0.290199	0.337049	0.574584	0.90443	1	0.759014	0.416988	0.199241	0.0987644	0	0	0	0	0	0	0	0	0	0	Isoform 2 of Tropomyosin beta chain
O14662-5#33_29_38	0	0	0	0	0	0	0	0	0	0	0	0	0	0	0	0	0	0	0	0	0	0	0	0	0	0	0	0	0	0.127289	0.340738	0.696971	1	0.8738	0.615934	0.350657	0.23397	0.0845493	0	0	0	0	0	0	0	0	0	0	Isoform E of Syntaxin-16
Q9H1E3#33_29_37	0	0	0	0	0	0	0	0	0	0	0	0	0	0	0	0	0	0	0	0	0	0	0	0	0	0	0	0	0	0.143979	0.316734	0.666302	1	0.946124	0.621682	0.315064	0.210068	0	0	0	0	0	0	0	0	0	0	0	Nuclear ubiquitous casein and cyclin-dependent kinase substrate 1
O43396#33_29_37	0	0	0	0	0	0	0	0	0	0	0	0	0	0	0	0	0	0	0	0	0	0	0	0	0	0	0	0	0	0.142531	0.272645	0.627549	1	0.986915	0.66884	0.378568	0.361205	0	0	0	0	0	0	0	0	0	0	0	Thioredoxin-like protein 1
Q99439#33_29_37	0	0	0	0	0	0	0	0	0	0	0	0	0	0	0	0	0	0	0	0	0	0	0	0	0	0	0	0	0	0.253256	0.363454	0.664323	1	0.983273	0.70725	0.409517	0.306029	0	0	0	0	0	0	0	0	0	0	0	Calponin-2
P19387#34_29_37	0	0	0	0	0	0	0	0	0	0	0	0	0	0	0	0	0	0	0	0	0	0	0	0	0	0	0	0	0	0.108263	0.27123	0.601402	0.947151	1	0.765715	0.481811	0.332477	0	0	0	0	0	0	0	0	0	0	0	DNA-directed RNA polymerase II subunit RPB3
P20645#34_29_37	0	0	0	0	0	0	0	0	0	0	0	0	0	0	0	0	0	0	0	0	0	0	0	0	0	0	0	0	0	0.153807	0.324519	0.626897	0.93403	1	0.786111	0.487352	0.354195	0	0	0	0	0	0	0	0	0	0	0	Cation-dependent mannose-6-phosphate receptor
Q06830#34_29_37	0	0	0	0	0	0	0	0	0	0	0	0	0	0	0	0	0	0	0	0	0	0	0	0	0	0	0	0	0	0.15739	0.303668	0.613209	0.910037	1	0.781061	0.521983	0.385618	0	0	0	0	0	0	0	0	0	0	0	Peroxiredoxin-1
Q15165#34_29_37	0	0	0	0	0	0	0	0	0	0	0	0	0	0	0	0	0	0	0	0	0	0	0	0	0	0	0	0	0	0.0182487	0.147507	0.504623	0.910896	1	0.732214	0.427465	0.312165	0	0	0	0	0	0	0	0	0	0	0	Serum paraoxonase/arylesterase 2
P37837#33_29_37	0	0	0	0	0	0	0	0	0	0	0	0	0	0	0	0	0	0	0	0	0	0	0	0	0	0	0	0	0	0	0.221152	0.629729	1	0.937188	0.61856	0.352111	0.332418	0	0	0	0	0	0	0	0	0	0	0	Transaldolase
Q9P121-4#33_29_37	0	0	0	0	0	0	0	0	0	0	0	0	0	0	0	0	0	0	0	0	0	0	0	0	0	0	0	0	0	0	0.199253	0.601769	1	0.989248	0.698159	0.395241	0.29345	0	0	0	0	0	0	0	0	0	0	0	Isoform 4 of Neurotrimin
Q9H0U4#34_28_38	0	0	0	0	0	0	0	0	0	0	0	0	0	0	0	0	0	0	0	0	0	0	0	0	0	0	0	0	0.271809	0.352418	0.442791	0.67834	0.934233	1	0.718207	0.38349	0.228982	0.344701	0	0	0	0	0	0	0	0	0	0	Ras-related protein Rab-1B
P07951#34_29_38	0	0	0	0	0	0	0	0	0	0	0	0	0	0	0	0	0	0	0	0	0	0	0	0	0	0	0	0	0	0.283302	0.361479	0.592787	0.906743	1	0.813773	0.537281	0.359842	0.275229	0	0	0	0	0	0	0	0	0	0	Tropomyosin beta chain
Q8IUW5#34_28_38	0	0	0	0	0	0	0	0	0	0	0	0	0	0	0	0	0	0	0	0	0	0	0	0	0	0	0	0	0.0960941	0.226803	0.353065	0.573067	0.842605	1	0.863914	0.553989	0.320741	0.290226	0	0	0	0	0	0	0	0	0	0	RELT-like protein 1
Q07955#34_29_37	0	0	0	0	0	0	0	0	0	0	0	0	0	0	0	0	0	0	0	0	0	0	0	0	0	0	0	0	0	0.380434	0.424009	0.596611	0.863974	1	0.826929	0.569541	0.413583	0	0	0	0	0	0	0	0	0	0	0	Serine/arginine-rich splicing factor 1
Q9NWX6#30_29_37	0	0	0	0	0	0	0	0	0	0	0	0	0	0	0	0	0	0	0	0	0	0	0	0	0	0	0	0	0	0.471275	0.468971	0.59667	0.7998	1	0.789245	0.533644	0.36338	0	0	0	0	0	0	0	0	0	0	0	Probable tRNA(His) guanylyltransferase
Q96EQ0#34_27_37	0	0	0	0	0	0	0	0	0	0	0	0	0	0	0	0	0	0	0	0	0	0	0	0	0	0	0	0.0155102	0.15893	0.34769	0.568479	0.772498	0.983717	1	0.767886	0.451479	0.266104	0	0	0	0	0	0	0	0	0	0	0	Small glutamine-rich tetratricopeptide repeat-containing protein beta
Q9NQC3-2#34_29_36	0	0	0	0	0	0	0	0	0	0	0	0	0	0	0	0	0	0	0	0	0	0	0	0	0	0	0	0	0	0.369843	0.47836	0.717583	0.964438	1	0.72082	0.448852	0	0	0	0	0	0	0	0	0	0	0	0	Isoform 2 of Reticulon-4
P31947#34_29_37	0	0	0	0	0	0	0	0	0	0	0	0	0	0	0	0	0	0	0	0	0	0	0	0	0	0	0	0	0	0.0213605	0.120626	0.437813	0.840816	1	0.81943	0.585228	0.542212	0	0	0	0	0	0	0	0	0	0	0	14-3-3 protein sigma
P68402#34_29_37	0	0	0	0	0	0	0	0	0	0	0	0	0	0	0	0	0	0	0	0	0	0	0	0	0	0	0	0	0	0.0280861	0.11252	0.417416	0.807041	1	0.815115	0.571019	0.445306	0	0	0	0	0	0	0	0	0	0	0	Platelet-activating factor acetylhydrolase IB subunit beta
P78330#34_29_37	0	0	0	0	0	0	0	0	0	0	0	0	0	0	0	0	0	0	0	0	0	0	0	0	0	0	0	0	0	0.0170433	0.0921311	0.436082	0.794513	1	0.739116	0.511836	0.471522	0	0	0	0	0	0	0	0	0	0	0	Phosphoserine phosphatase
O95571#34_30_37	0	0	0	0	0	0	0	0	0	0	0	0	0	0	0	0	0	0	0	0	0	0	0	0	0	0	0	0	0	0	0.110003	0.367182	0.74682	1	0.753252	0.553406	0.596738	0	0	0	0	0	0	0	0	0	0	0	Persulfide dioxygenase ETHE1, mitochondrial
Q16836#34_29_37	0	0	0	0	0	0	0	0	0	0	0	0	0	0	0	0	0	0	0	0	0	0	0	0	0	0	0	0	0	0.108776	0.100894	0.409011	0.79766	1	0.730844	0.591855	0.554108	0	0	0	0	0	0	0	0	0	0	0	Hydroxyacyl-coenzyme A dehydrogenase, mitochondrial
P61981#34_29_37	0	0	0	0	0	0	0	0	0	0	0	0	0	0	0	0	0	0	0	0	0	0	0	0	0	0	0	0	0	0.1493	0.212419	0.440202	0.795939	1	0.815414	0.482842	0.323175	0	0	0	0	0	0	0	0	0	0	0	14-3-3 protein gamma
P67870#34_29_37	0	0	0	0	0	0	0	0	0	0	0	0	0	0	0	0	0	0	0	0	0	0	0	0	0	0	0	0	0	0.131757	0.178997	0.429749	0.759146	1	0.80651	0.484059	0.311022	0	0	0	0	0	0	0	0	0	0	0	Casein kinase II subunit beta
P09601#34_29_37	0	0	0	0	0	0	0	0	0	0	0	0	0	0	0	0	0	0	0	0	0	0	0	0	0	0	0	0	0	0.106248	0.16137	0.463518	0.831381	1	0.714498	0.430682	0.420129	0	0	0	0	0	0	0	0	0	0	0	Heme oxygenase 1
P30519#34_29_37	0	0	0	0	0	0	0	0	0	0	0	0	0	0	0	0	0	0	0	0	0	0	0	0	0	0	0	0	0	0.135749	0.178427	0.456406	0.831908	1	0.776067	0.516703	0.430797	0	0	0	0	0	0	0	0	0	0	0	Heme oxygenase 2
P07203#34_29_37	0	0	0	0	0	0	0	0	0	0	0	0	0	0	0	0	0	0	0	0	0	0	0	0	0	0	0	0	0	0.119367	0.216732	0.516811	0.791634	1	0.857924	0.62447	0.481335	0	0	0	0	0	0	0	0	0	0	0	Glutathione peroxidase 1
P62258#34_29_37	0	0	0	0	0	0	0	0	0	0	0	0	0	0	0	0	0	0	0	0	0	0	0	0	0	0	0	0	0	0.0339775	0.111509	0.379036	0.780095	1	0.835238	0.529121	0.339831	0	0	0	0	0	0	0	0	0	0	0	14-3-3 protein epsilon
P63104#34_29_37	0	0	0	0	0	0	0	0	0	0	0	0	0	0	0	0	0	0	0	0	0	0	0	0	0	0	0	0	0	0.0605816	0.159265	0.422449	0.796027	1	0.850916	0.552156	0.417183	0	0	0	0	0	0	0	0	0	0	0	14-3-3 protein zeta/delta
Q96AJ9#34_29_37	0	0	0	0	0	0	0	0	0	0	0	0	0	0	0	0	0	0	0	0	0	0	0	0	0	0	0	0	0	0.0892831	0.164342	0.39391	0.764262	1	0.844832	0.57222	0.389342	0	0	0	0	0	0	0	0	0	0	0	Vesicle transport through interaction with t-SNAREs homolog 1A
O75396#34_30_37	0	0	0	0	0	0	0	0	0	0	0	0	0	0	0	0	0	0	0	0	0	0	0	0	0	0	0	0	0	0	0.204122	0.403263	0.727112	1	0.874603	0.682455	0.604434	0	0	0	0	0	0	0	0	0	0	0	Vesicle-trafficking protein SEC22b
P20339#35_30_37	0	0	0	0	0	0	0	0	0	0	0	0	0	0	0	0	0	0	0	0	0	0	0	0	0	0	0	0	0	0	0.239595	0.333749	0.639993	0.975286	1	0.765945	0.626399	0	0	0	0	0	0	0	0	0	0	0	Ras-related protein Rab-5A
P51148#35_30_37	0	0	0	0	0	0	0	0	0	0	0	0	0	0	0	0	0	0	0	0	0	0	0	0	0	0	0	0	0	0	0.317422	0.373241	0.651677	0.977323	1	0.680271	0.545437	0	0	0	0	0	0	0	0	0	0	0	Ras-related protein Rab-5C
O14530#35_29_39	0	0	0	0	0	0	0	0	0	0	0	0	0	0	0	0	0	0	0	0	0	0	0	0	0	0	0	0	0	0.158718	0.237181	0.282883	0.602209	0.962447	1	0.762215	0.395916	0.207175	0.0503169	0	0	0	0	0	0	0	0	0	Thioredoxin domain-containing protein 9
P67936#35_30_39	0	0	0	0	0	0	0	0	0	0	0	0	0	0	0	0	0	0	0	0	0	0	0	0	0	0	0	0	0	0	0.266854	0.326759	0.652339	0.992488	1	0.67471	0.335945	0.138937	0.0665907	0	0	0	0	0	0	0	0	0	Tropomyosin alpha-4 chain
Q14165#34_30_37	0	0	0	0	0	0	0	0	0	0	0	0	0	0	0	0	0	0	0	0	0	0	0	0	0	0	0	0	0	0	0	0.217787	0.643613	1	0.891889	0.611455	0.565876	0	0	0	0	0	0	0	0	0	0	0	Malectin
Q8NB37#34_30_37	0	0	0	0	0	0	0	0	0	0	0	0	0	0	0	0	0	0	0	0	0	0	0	0	0	0	0	0	0	0	0	0.16922	0.575611	1	0.848313	0.528877	0.53954	0	0	0	0	0	0	0	0	0	0	0	Parkinson disease 7 domain-containing protein 1
P40306#34_30_37	0	0	0	0	0	0	0	0	0	0	0	0	0	0	0	0	0	0	0	0	0	0	0	0	0	0	0	0	0	0	0	0.125638	0.55342	1	0.874261	0.467414	0.383682	0	0	0	0	0	0	0	0	0	0	0	Proteasome subunit beta type-10
Q969T9#34_30_37	0	0	0	0	0	0	0	0	0	0	0	0	0	0	0	0	0	0	0	0	0	0	0	0	0	0	0	0	0	0	0	0.169342	0.594979	1	0.775514	0.457375	0.437872	0	0	0	0	0	0	0	0	0	0	0	WW domain-binding protein 2
P20340-2#34_30_37	0	0	0	0	0	0	0	0	0	0	0	0	0	0	0	0	0	0	0	0	0	0	0	0	0	0	0	0	0	0	0.125947	0.293577	0.68494	1	0.88391	0.528145	0.336704	0	0	0	0	0	0	0	0	0	0	0	Isoform 2 of Ras-related protein Rab-6A
Q8NBJ7#34_30_37	0	0	0	0	0	0	0	0	0	0	0	0	0	0	0	0	0	0	0	0	0	0	0	0	0	0	0	0	0	0	0.103186	0.318988	0.71327	1	0.848625	0.517977	0.317537	0	0	0	0	0	0	0	0	0	0	0	Sulfatase-modifying factor 2
P48556#34_29_37	0	0	0	0	0	0	0	0	0	0	0	0	0	0	0	0	0	0	0	0	0	0	0	0	0	0	0	0	0	0	0.0421355	0.345809	0.783817	1	0.783926	0.485347	0.481842	0	0	0	0	0	0	0	0	0	0	0	26S proteasome non-ATPase regulatory subunit 8
Q9NPL8#34_30_37	0	0	0	0	0	0	0	0	0	0	0	0	0	0	0	0	0	0	0	0	0	0	0	0	0	0	0	0	0	0	0.0183962	0.317502	0.7334	1	0.802051	0.536778	0.425888	0	0	0	0	0	0	0	0	0	0	0	Complex I assembly factor TIMMDC1, mitochondrial
Q9P016#35_31_38	0	0	0	0	0	0	0	0	0	0	0	0	0	0	0	0	0	0	0	0	0	0	0	0	0	0	0	0	0	0	0	0.437783	0.66356	0.933368	1	0.712918	0.323027	0.0319283	0	0	0	0	0	0	0	0	0	0	Thymocyte nuclear protein 1
Q8TDH9#34_30_37	0	0	0	0	0	0	0	0	0	0	0	0	0	0	0	0	0	0	0	0	0	0	0	0	0	0	0	0	0	0	0.0243231	0.284049	0.707964	1	0.93966	0.716875	0.567472	0	0	0	0	0	0	0	0	0	0	0	Biogenesis of lysosome-related organelles complex 1 subunit 5
P09211#34_30_37	0	0	0	0	0	0	0	0	0	0	0	0	0	0	0	0	0	0	0	0	0	0	0	0	0	0	0	0	0	0	0.111059	0.310133	0.666293	1	0.866218	0.585311	0.495771	0	0	0	0	0	0	0	0	0	0	0	Glutathione S-transferase P
Q8WW59#34_30_37	0	0	0	0	0	0	0	0	0	0	0	0	0	0	0	0	0	0	0	0	0	0	0	0	0	0	0	0	0	0	0.103686	0.320602	0.697259	1	0.916159	0.632383	0.472127	0	0	0	0	0	0	0	0	0	0	0	SPRY domain-containing protein 4
Q71RG4#33_29_38	0	0	0	0	0	0	0	0	0	0	0	0	0	0	0	0	0	0	0	0	0	0	0	0	0	0	0	0	0	0.0331779	0.273232	0.665009	1	0.955508	0.711952	0.473444	0.39362	0.290209	0	0	0	0	0	0	0	0	0	0	Transmembrane and ubiquitin-like domain-containing protein 2
Q14257#34_29_38	0	0	0	0	0	0	0	0	0	0	0	0	0	0	0	0	0	0	0	0	0	0	0	0	0	0	0	0	0	0.0820968	0.221299	0.570412	0.945849	1	0.761796	0.472605	0.319819	0.251333	0	0	0	0	0	0	0	0	0	0	Reticulocalbin-2
O43852#34_29_38	0	0	0	0	0	0	0	0	0	0	0	0	0	0	0	0	0	0	0	0	0	0	0	0	0	0	0	0	0	0.0184973	0.171977	0.536119	0.934616	1	0.763039	0.447694	0.2671	0.174171	0	0	0	0	0	0	0	0	0	0	Calumenin
Q96D15#34_29_38	0	0	0	0	0	0	0	0	0	0	0	0	0	0	0	0	0	0	0	0	0	0	0	0	0	0	0	0	0	0.0208137	0.184074	0.556527	0.948188	1	0.741279	0.424852	0.246076	0.167825	0	0	0	0	0	0	0	0	0	0	Reticulocalbin-3
Q12846#34_29_38	0	0	0	0	0	0	0	0	0	0	0	0	0	0	0	0	0	0	0	0	0	0	0	0	0	0	0	0	0	0.0267395	0.154424	0.518528	0.90333	1	0.779122	0.555298	0.473292	0.411461	0	0	0	0	0	0	0	0	0	0	Syntaxin-4
P09493-3#34_30_38	0	0	0	0	0	0	0	0	0	0	0	0	0	0	0	0	0	0	0	0	0	0	0	0	0	0	0	0	0	0	0.3018	0.486475	0.830056	1	0.85039	0.542185	0.29058	0.154263	0	0	0	0	0	0	0	0	0	0	Isoform 3 of Tropomyosin alpha-1 chain
O95865#34_29_38	0	0	0	0	0	0	0	0	0	0	0	0	0	0	0	0	0	0	0	0	0	0	0	0	0	0	0	0	0	0.132655	0.266287	0.540437	0.879315	1	0.856419	0.571681	0.348601	0.229646	0	0	0	0	0	0	0	0	0	0	N(G),N(G)-dimethylarginine dimethylaminohydrolase 2
O14618#34_29_38	0	0	0	0	0	0	0	0	0	0	0	0	0	0	0	0	0	0	0	0	0	0	0	0	0	0	0	0	0	0.103299	0.190659	0.440629	0.816273	1	0.875091	0.609093	0.414796	0.33144	0	0	0	0	0	0	0	0	0	0	Copper chaperone for superoxide dismutase
O43752#34_29_38	0	0	0	0	0	0	0	0	0	0	0	0	0	0	0	0	0	0	0	0	0	0	0	0	0	0	0	0	0	0.0805729	0.173229	0.461781	0.830689	1	0.82971	0.566149	0.35259	0.246498	0	0	0	0	0	0	0	0	0	0	Syntaxin-6
Q13421#34_29_41	0	0	0	0	0	0	0	0	0	0	0	0	0	0	0	0	0	0	0	0	0	0	0	0	0	0	0	0	0	0	0.0838445	0.412844	0.882745	1	0.806349	0.484453	0.390454	0.36442	0.308497	0.169724	0.0560687	0	0	0	0	0	0	0	Mesothelin
O00161#34_29_41	0	0	0	0	0	0	0	0	0	0	0	0	0	0	0	0	0	0	0	0	0	0	0	0	0	0	0	0	0	0.22302	0.292981	0.502447	0.819166	1	0.840349	0.566056	0.395801	0.346541	0.254959	0.147244	0.0762145	0	0	0	0	0	0	0	Synaptosomal-associated protein 23
Q15056-2#34_29_40	0	0	0	0	0	0	0	0	0	0	0	0	0	0	0	0	0	0	0	0	0	0	0	0	0	0	0	0	0	0.212814	0.254581	0.437842	0.748053	1	0.912211	0.675658	0.496778	0.447538	0.363531	0.258604	0	0	0	0	0	0	0	0	Isoform Short of Eukaryotic translation initiation factor 4H
Q9HC07#34_30_38	0	0	0	0	0	0	0	0	0	0	0	0	0	0	0	0	0	0	0	0	0	0	0	0	0	0	0	0	0	0	0.477029	0.633263	0.840973	1	0.961771	0.787035	0.590273	0.463302	0	0	0	0	0	0	0	0	0	0	Transmembrane protein 165
P21964#34_29_38	0	0	0	0	0	0	0	0	0	0	0	0	0	0	0	0	0	0	0	0	0	0	0	0	0	0	0	0	0	0.10334	0.159397	0.396973	0.751919	1	0.906281	0.701317	0.555193	0.542076	0	0	0	0	0	0	0	0	0	0	Catechol O-methyltransferase
Q12907#34_29_38	0	0	0	0	0	0	0	0	0	0	0	0	0	0	0	0	0	0	0	0	0	0	0	0	0	0	0	0	0	0.229781	0.276682	0.469316	0.778711	1	0.909166	0.641117	0.412084	0.331092	0	0	0	0	0	0	0	0	0	0	Vesicular integral-membrane protein VIP36
P28066#34_29_38	0	0	0	0	0	0	0	0	0	0	0	0	0	0	0	0	0	0	0	0	0	0	0	0	0	0	0	0	0	0.167952	0.231388	0.447833	0.775112	1	0.925166	0.712676	0.504843	0.399325	0	0	0	0	0	0	0	0	0	0	Proteasome subunit alpha type-5
Q8N9N7#34_29_38	0	0	0	0	0	0	0	0	0	0	0	0	0	0	0	0	0	0	0	0	0	0	0	0	0	0	0	0	0	0.168553	0.20455	0.378027	0.709902	1	0.955073	0.691818	0.464951	0.364698	0	0	0	0	0	0	0	0	0	0	Leucine-rich repeat-containing protein 57
Q13277#34_30_38	0	0	0	0	0	0	0	0	0	0	0	0	0	0	0	0	0	0	0	0	0	0	0	0	0	0	0	0	0	0	0.06583	0.305372	0.697188	1	0.875631	0.54631	0.231436	0.114566	0	0	0	0	0	0	0	0	0	0	Syntaxin-3
Q99426#34_29_38	0	0	0	0	0	0	0	0	0	0	0	0	0	0	0	0	0	0	0	0	0	0	0	0	0	0	0	0	0	0.0301561	0.0970105	0.360214	0.75973	1	0.875763	0.550551	0.278429	0.175436	0	0	0	0	0	0	0	0	0	0	Tubulin-folding cofactor B
Q9Y639#34_29_38	0	0	0	0	0	0	0	0	0	0	0	0	0	0	0	0	0	0	0	0	0	0	0	0	0	0	0	0	0	0	0.0796713	0.345169	0.745143	1	0.897044	0.590981	0.305983	0.199888	0	0	0	0	0	0	0	0	0	0	Neuroplastin
Q9BU89#34_29_38	0	0	0	0	0	0	0	0	0	0	0	0	0	0	0	0	0	0	0	0	0	0	0	0	0	0	0	0	0	0.0252483	0.0733692	0.373837	0.742918	1	0.776903	0.489989	0.260765	0.247828	0	0	0	0	0	0	0	0	0	0	Deoxyhypusine hydroxylase
O95297#34_29_38	0	0	0	0	0	0	0	0	0	0	0	0	0	0	0	0	0	0	0	0	0	0	0	0	0	0	0	0	0	0.0792194	0.137279	0.395767	0.771978	1	0.837078	0.497053	0.223741	0.133285	0	0	0	0	0	0	0	0	0	0	Myelin protein zero-like protein 1
Q15293#34_29_38	0	0	0	0	0	0	0	0	0	0	0	0	0	0	0	0	0	0	0	0	0	0	0	0	0	0	0	0	0	0.0757247	0.12841	0.400126	0.792535	1	0.828472	0.500749	0.256886	0.166481	0	0	0	0	0	0	0	0	0	0	Reticulocalbin-1
Q00169#34_30_38	0	0	0	0	0	0	0	0	0	0	0	0	0	0	0	0	0	0	0	0	0	0	0	0	0	0	0	0	0	0	0.0892086	0.179941	0.574583	1	0.901543	0.385871	0.193505	0.358953	0	0	0	0	0	0	0	0	0	0	Phosphatidylinositol transfer protein alpha isoform
Q5U5X0#34_30_39	0	0	0	0	0	0	0	0	0	0	0	0	0	0	0	0	0	0	0	0	0	0	0	0	0	0	0	0	0	0	0	0.146913	0.593525	1	0.752878	0.314254	0.154462	0.372251	0.23363	0	0	0	0	0	0	0	0	0	Complex III assembly factor LYRM7
P06730#34_31_37	0	0	0	0	0	0	0	0	0	0	0	0	0	0	0	0	0	0	0	0	0	0	0	0	0	0	0	0	0	0	0	0.135889	0.45585	1	0.96102	0.512302	0.239918	0	0	0	0	0	0	0	0	0	0	0	Eukaryotic translation initiation factor 4E
P30086#35_30_37	0	0	0	0	0	0	0	0	0	0	0	0	0	0	0	0	0	0	0	0	0	0	0	0	0	0	0	0	0	0	0.0269329	0.124301	0.516968	0.983992	1	0.555417	0.178081	0	0	0	0	0	0	0	0	0	0	0	Phosphatidylethanolamine-binding protein 1
P19256-3#34_30_38	0	0	0	0	0	0	0	0	0	0	0	0	0	0	0	0	0	0	0	0	0	0	0	0	0	0	0	0	0	0	0	0.211382	0.626626	1	0.930819	0.550883	0.152943	0.0200086	0	0	0	0	0	0	0	0	0	0	Isoform 3 of Lymphocyte function-associated antigen 3
Q9NVJ2#34_30_37	0	0	0	0	0	0	0	0	0	0	0	0	0	0	0	0	0	0	0	0	0	0	0	0	0	0	0	0	0	0	0	0.189437	0.602562	1	0.883808	0.43846	0.244634	0	0	0	0	0	0	0	0	0	0	0	ADP-ribosylation factor-like protein 8B
O43402#34_30_36	0	0	0	0	0	0	0	0	0	0	0	0	0	0	0	0	0	0	0	0	0	0	0	0	0	0	0	0	0	0	0	0.109802	0.54498	1	0.969443	0.608249	0	0	0	0	0	0	0	0	0	0	0	0	ER membrane protein complex subunit 8
Q9BW83#35_30_38	0	0	0	0	0	0	0	0	0	0	0	0	0	0	0	0	0	0	0	0	0	0	0	0	0	0	0	0	0	0	0	0.0869451	0.479062	0.957836	1	0.578298	0.034446	0	0	0	0	0	0	0	0	0	0	0	Intraflagellar transport protein 27 homolog
Q9P000#35_30_37	0	0	0	0	0	0	0	0	0	0	0	0	0	0	0	0	0	0	0	0	0	0	0	0	0	0	0	0	0	0	0	0.0673009	0.480972	0.949972	1	0.515165	0.0284028	0	0	0	0	0	0	0	0	0	0	0	COMM domain-containing protein 9
Q96MF7#34_30_38	0	0	0	0	0	0	0	0	0	0	0	0	0	0	0	0	0	0	0	0	0	0	0	0	0	0	0	0	0	0	0	0.119378	0.548037	1	0.916036	0.452878	0.0522071	0	0	0	0	0	0	0	0	0	0	0	E3 SUMO-protein ligase NSE2
Q9Y5L0#34_26_43	0	0	0	0	0	0	0	0	0	0	0	0	0	0	0	0	0	0	0	0	0	0	0	0	0	0	0	0	0	0	0	0.119389	0.548046	1	0.916006	0.452853	0.0521939	0	0	0	0	0	0	0	0	0	0	0	Transportin-3
P60880#34_30_38	0	0	0	0	0	0	0	0	0	0	0	0	0	0	0	0	0	0	0	0	0	0	0	0	0	0	0	0	0	0	0	0.211015	0.657305	1	0.872222	0.405784	0.0552955	0	0	0	0	0	0	0	0	0	0	0	Synaptosomal-associated protein 25
P07741#34_30_37	0	0	0	0	0	0	0	0	0	0	0	0	0	0	0	0	0	0	0	0	0	0	0	0	0	0	0	0	0	0	0	0.166246	0.619468	1	0.946162	0.427598	0	0	0	0	0	0	0	0	0	0	0	0	Adenine phosphoribosyltransferase
Q9Y4W2#34_30_41	0	0	0	0	0	0	0	0	0	0	0	0	0	0	0	0	0	0	0	0	0	0	0	0	0	0	0	0	0	0	0.0262244	0.163595	0.632599	1	0.943783	0.465347	0.086454	0	0	0	0	0	0	0	0	0	0	0	Ribosomal biogenesis protein LAS1L
P0C7U0#34_30_47	0	0	0	0	0	0	0	0	0	0	0	0	0	0	0	0	0	0	0	0	0	0	0	0	0	0	0	0	0	0	0.118547	0.352367	0.705917	1	0.84347	0.402166	0.0777091	0	0	0	0	0	0	0	0	0	0	0	Protein ELFN1
Q14116#34_30_37	0	0	0	0	0	0	0	0	0	0	0	0	0	0	0	0	0	0	0	0	0	0	0	0	0	0	0	0	0	0	0.165839	0.225468	0.623049	1	0.914201	0.454253	0.178667	0	0	0	0	0	0	0	0	0	0	0	Interleukin-18
O60927#35_30_37	0	0	0	0	0	0	0	0	0	0	0	0	0	0	0	0	0	0	0	0	0	0	0	0	0	0	0	0	0	0	0.102723	0.263189	0.64779	0.943526	1	0.530327	0.152471	0	0	0	0	0	0	0	0	0	0	0	Protein phosphatase 1 regulatory subunit 11
P49006#34_30_38	0	0	0	0	0	0	0	0	0	0	0	0	0	0	0	0	0	0	0	0	0	0	0	0	0	0	0	0	0	0	0.140019	0.272902	0.649946	1	0.940802	0.519428	0.125083	0	0	0	0	0	0	0	0	0	0	0	MARCKS-related protein
Q15526#34_30_36	0	0	0	0	0	0	0	0	0	0	0	0	0	0	0	0	0	0	0	0	0	0	0	0	0	0	0	0	0	0	0	0.307518	0.73838	1	0.71991	0.62257	0	0	0	0	0	0	0	0	0	0	0	0	Surfeit locus protein 1
P16152#34_30_36	0	0	0	0	0	0	0	0	0	0	0	0	0	0	0	0	0	0	0	0	0	0	0	0	0	0	0	0	0	0	0.0671675	0.269861	0.712667	1	0.778689	0.488553	0	0	0	0	0	0	0	0	0	0	0	0	Carbonyl reductase [NADPH] 1
Q99714#34_30_36	0	0	0	0	0	0	0	0	0	0	0	0	0	0	0	0	0	0	0	0	0	0	0	0	0	0	0	0	0	0	0.0653793	0.340206	0.735499	1	0.790925	0.566935	0	0	0	0	0	0	0	0	0	0	0	0	3-hydroxyacyl-CoA dehydrogenase type-2
P35270#34_30_36	0	0	0	0	0	0	0	0	0	0	0	0	0	0	0	0	0	0	0	0	0	0	0	0	0	0	0	0	0	0	0	0.199519	0.638462	1	0.870029	0.610176	0	0	0	0	0	0	0	0	0	0	0	0	Sepiapterin reductase
P40261#34_30_36	0	0	0	0	0	0	0	0	0	0	0	0	0	0	0	0	0	0	0	0	0	0	0	0	0	0	0	0	0	0	0.0924473	0.264662	0.65755	1	0.964934	0.669206	0	0	0	0	0	0	0	0	0	0	0	0	Nicotinamide N-methyltransferase
Q9UIV1#34_29_36	0	0	0	0	0	0	0	0	0	0	0	0	0	0	0	0	0	0	0	0	0	0	0	0	0	0	0	0	0	0	0.0766564	0.500896	0.976644	1	0.525021	0.210662	0	0	0	0	0	0	0	0	0	0	0	0	CCR4-NOT transcription complex subunit 7
P35237#34_29_37	0	0	0	0	0	0	0	0	0	0	0	0	0	0	0	0	0	0	0	0	0	0	0	0	0	0	0	0	0	0	0.0281883	0.408171	0.862034	1	0.548911	0.127498	0	0	0	0	0	0	0	0	0	0	0	0	Serpin B6
Q8NEW0#34_29_39	0	0	0	0	0	0	0	0	0	0	0	0	0	0	0	0	0	0	0	0	0	0	0	0	0	0	0	0	0	0	0.036603	0.423834	0.880953	1	0.558754	0.131841	0	0	0	0	0	0	0	0	0	0	0	0	Zinc transporter 7
P24534#34_30_36	0	0	0	0	0	0	0	0	0	0	0	0	0	0	0	0	0	0	0	0	0	0	0	0	0	0	0	0	0	0	0.21414	0.471832	0.968835	1	0.589711	0.351405	0	0	0	0	0	0	0	0	0	0	0	0	Elongation factor 1-beta
Q96GD0#34_29_37	0	0	0	0	0	0	0	0	0	0	0	0	0	0	0	0	0	0	0	0	0	0	0	0	0	0	0	0	0	0	0.0948685	0.457337	0.939964	1	0.676719	0.218772	0	0	0	0	0	0	0	0	0	0	0	0	Pyridoxal phosphate phosphatase
Q10589#34_29_37	0	0	0	0	0	0	0	0	0	0	0	0	0	0	0	0	0	0	0	0	0	0	0	0	0	0	0	0	0	0	0.105516	0.462725	0.878704	1	0.687278	0.273174	0.0321949	0	0	0	0	0	0	0	0	0	0	0	Bone marrow stromal antigen 2
Q6PCB8#34_29_37	0	0	0	0	0	0	0	0	0	0	0	0	0	0	0	0	0	0	0	0	0	0	0	0	0	0	0	0	0	0	0.0948202	0.450367	0.882144	1	0.688798	0.284694	0.0754176	0	0	0	0	0	0	0	0	0	0	0	Embigin
Q13630#34_29_37	0	0	0	0	0	0	0	0	0	0	0	0	0	0	0	0	0	0	0	0	0	0	0	0	0	0	0	0	0	0.0743464	0.103994	0.450743	0.855745	1	0.635948	0.295732	0.315214	0	0	0	0	0	0	0	0	0	0	0	GDP-L-fucose synthase
Q9NRN7#34_29_37	0	0	0	0	0	0	0	0	0	0	0	0	0	0	0	0	0	0	0	0	0	0	0	0	0	0	0	0	0	0	0.0480625	0.359069	0.822236	1	0.663918	0.30209	0.255283	0	0	0	0	0	0	0	0	0	0	0	L-aminoadipate-semialdehyde dehydrogenase-phosphopantetheinyl transferase
O15400#34_29_38	0	0	0	0	0	0	0	0	0	0	0	0	0	0	0	0	0	0	0	0	0	0	0	0	0	0	0	0	0	0.102541	0.184811	0.46614	0.833191	1	0.791078	0.437585	0.173409	0.0960224	0	0	0	0	0	0	0	0	0	0	Syntaxin-7
P29692#34_29_38	0	0	0	0	0	0	0	0	0	0	0	0	0	0	0	0	0	0	0	0	0	0	0	0	0	0	0	0	0	0.0606922	0.116547	0.420238	0.875301	1	0.761188	0.391183	0.173339	0.0851086	0	0	0	0	0	0	0	0	0	0	Elongation factor 1-delta
O43852-4#34_29_38	0	0	0	0	0	0	0	0	0	0	0	0	0	0	0	0	0	0	0	0	0	0	0	0	0	0	0	0	0	0.0837615	0.250113	0.592313	0.974188	1	0.702571	0.305658	0.10614	0.0249085	0	0	0	0	0	0	0	0	0	0	Isoform 4 of Calumenin
P78310#34_29_37	0	0	0	0	0	0	0	0	0	0	0	0	0	0	0	0	0	0	0	0	0	0	0	0	0	0	0	0	0	0.0959941	0.176898	0.497216	0.901621	1	0.708729	0.361192	0.198546	0	0	0	0	0	0	0	0	0	0	0	Coxsackievirus and adenovirus receptor
Q7Z3B1#34_29_38	0	0	0	0	0	0	0	0	0	0	0	0	0	0	0	0	0	0	0	0	0	0	0	0	0	0	0	0	0	0.0750494	0.216023	0.525163	0.913898	1	0.750771	0.372851	0.160806	0.0870171	0	0	0	0	0	0	0	0	0	0	Neuronal growth regulator 1
Q86Y82#34_29_38	0	0	0	0	0	0	0	0	0	0	0	0	0	0	0	0	0	0	0	0	0	0	0	0	0	0	0	0	0	0.0578239	0.183021	0.512409	0.917265	1	0.724508	0.341757	0.133516	0.0711909	0	0	0	0	0	0	0	0	0	0	Syntaxin-12
Q9GZT8#34_31_38	0	0	0	0	0	0	0	0	0	0	0	0	0	0	0	0	0	0	0	0	0	0	0	0	0	0	0	0	0	0	0	0.620564	0.914388	1	0.751977	0.392722	0.14888	0.0206605	0	0	0	0	0	0	0	0	0	0	Putative GTP cyclohydrolase 1 type 2 NIF3L1
P00918#34_29_36	0	0	0	0	0	0	0	0	0	0	0	0	0	0	0	0	0	0	0	0	0	0	0	0	0	0	0	0	0	0	0.0898151	0.464469	0.955905	1	0.727665	0.442615	0	0	0	0	0	0	0	0	0	0	0	0	Carbonic anhydrase 2
P07339#34_29_36	0	0	0	0	0	0	0	0	0	0	0	0	0	0	0	0	0	0	0	0	0	0	0	0	0	0	0	0	0	0.0178386	0.0948391	0.422231	0.799866	1	0.753723	0.501053	0	0	0	0	0	0	0	0	0	0	0	0	Cathepsin D
P22061#34_29_36	0	0	0	0	0	0	0	0	0	0	0	0	0	0	0	0	0	0	0	0	0	0	0	0	0	0	0	0	0	0.18426	0.20565	0.391366	0.7486	1	0.730477	0.338194	0	0	0	0	0	0	0	0	0	0	0	0	Protein-L-isoaspartate(D-aspartate) O-methyltransferase
P62826#34_29_37	0	0	0	0	0	0	0	0	0	0	0	0	0	0	0	0	0	0	0	0	0	0	0	0	0	0	0	0	0	0.135154	0.159765	0.380646	0.823567	1	0.721651	0.20259	0	0	0	0	0	0	0	0	0	0	0	0	GTP-binding nuclear protein Ran
P62820#34_29_38	0	0	0	0	0	0	0	0	0	0	0	0	0	0	0	0	0	0	0	0	0	0	0	0	0	0	0	0	0	0.184241	0.219538	0.510726	0.86334	1	0.710566	0.261772	0	0.0166943	0	0	0	0	0	0	0	0	0	0	Ras-related protein Rab-1A
Q9Y6C9#34_29_37	0	0	0	0	0	0	0	0	0	0	0	0	0	0	0	0	0	0	0	0	0	0	0	0	0	0	0	0	0	0.166705	0.169937	0.458794	0.848448	1	0.611723	0.205186	0	0	0	0	0	0	0	0	0	0	0	0	Mitochondrial carrier homolog 2
Q5BJH7-3#34_30_39	0	0	0	0	0	0	0	0	0	0	0	0	0	0	0	0	0	0	0	0	0	0	0	0	0	0	0	0	0	0	0.316494	0.396296	0.699504	1	0.751551	0.256641	0	0.0834998	0.127998	0	0	0	0	0	0	0	0	0	Isoform 3 of Protein YIF1B
Q3SXM5#34_30_37	0	0	0	0	0	0	0	0	0	0	0	0	0	0	0	0	0	0	0	0	0	0	0	0	0	0	0	0	0	0	0.327667	0.499897	0.849213	1	0.630935	0.261952	0.229558	0	0	0	0	0	0	0	0	0	0	0	Inactive hydroxysteroid dehydrogenase-like protein 1
Q9NRW1#34_30_38	0	0	0	0	0	0	0	0	0	0	0	0	0	0	0	0	0	0	0	0	0	0	0	0	0	0	0	0	0	0	0.401031	0.563137	0.815642	1	0.787051	0.406843	0.100734	0.0667836	0	0	0	0	0	0	0	0	0	0	Ras-related protein Rab-6B
Q86W92-4#34_27_41	0	0	0	0	0	0	0	0	0	0	0	0	0	0	0	0	0	0	0	0	0	0	0	0	0	0	0	0.5669	0.306653	0.113643	0	0.208171	0.680693	1	0.622521	0.212269	0	0	0	0	0	0	0	0	0	0	0	0	Isoform 4 of Liprin-beta-1
Q9Y375#34_29_35	0	0	0	0	0	0	0	0	0	0	0	0	0	0	0	0	0	0	0	0	0	0	0	0	0	0	0	0	0	0	0.0978398	0.458905	0.916088	1	0.931906	0	0	0	0	0	0	0	0	0	0	0	0	0	Complex I intermediate-associated protein 30, mitochondrial
Q13303#34_30_35	0	0	0	0	0	0	0	0	0	0	0	0	0	0	0	0	0	0	0	0	0	0	0	0	0	0	0	0	0	0	0.130219	0.369342	0.731208	1	0.950639	0	0	0	0	0	0	0	0	0	0	0	0	0	Voltage-gated potassium channel subunit beta-2
Q9BQP7#34_31_35	0	0	0	0	0	0	0	0	0	0	0	0	0	0	0	0	0	0	0	0	0	0	0	0	0	0	0	0	0	0	0	0.265724	0.740085	1	0.96467	0	0	0	0	0	0	0	0	0	0	0	0	0	Mitochondrial genome maintenance exonuclease 1
P51151#34_30_37	0	0	0	0	0	0	0	0	0	0	0	0	0	0	0	0	0	0	0	0	0	0	0	0	0	0	0	0	0	0	0	0.168583	0.59035	1	0.752107	0.238942	0	0	0	0	0	0	0	0	0	0	0	0	Ras-related protein Rab-9A
P18669#34_30_37	0	0	0	0	0	0	0	0	0	0	0	0	0	0	0	0	0	0	0	0	0	0	0	0	0	0	0	0	0	0	0	0.204767	0.637677	1	0.804249	0.32258	0.0419002	0	0	0	0	0	0	0	0	0	0	0	Phosphoglycerate mutase 1
Q9NX20#34_30_37	0	0	0	0	0	0	0	0	0	0	0	0	0	0	0	0	0	0	0	0	0	0	0	0	0	0	0	0	0	0	0.0148733	0.179986	0.609458	1	0.832102	0.299101	0	0	0	0	0	0	0	0	0	0	0	0	39S ribosomal protein L16, mitochondrial
P25788#34_30_37	0	0	0	0	0	0	0	0	0	0	0	0	0	0	0	0	0	0	0	0	0	0	0	0	0	0	0	0	0	0	0.0391485	0.293188	0.70883	1	0.634884	0.180762	0	0	0	0	0	0	0	0	0	0	0	0	Proteasome subunit alpha type-3
P16083#34_30_37	0	0	0	0	0	0	0	0	0	0	0	0	0	0	0	0	0	0	0	0	0	0	0	0	0	0	0	0	0	0	0	0.250973	0.68198	1	0.691649	0.259735	0	0	0	0	0	0	0	0	0	0	0	0	Ribosyldihydronicotinamide dehydrogenase [quinone]
Q16774#34_30_38	0	0	0	0	0	0	0	0	0	0	0	0	0	0	0	0	0	0	0	0	0	0	0	0	0	0	0	0	0	0	0	0.219512	0.634146	1	0.634146	0.219512	0	0	0	0	0	0	0	0	0	0	0	0	Guanylate kinase
Q13084#34_29_37	0	0	0	0	0	0	0	0	0	0	0	0	0	0	0	0	0	0	0	0	0	0	0	0	0	0	0	0	0	0.0757232	0.0319509	0.327031	0.747792	1	0.613316	0.253128	0.168866	0	0	0	0	0	0	0	0	0	0	0	39S ribosomal protein L28, mitochondrial
O75947#34_30_37	0	0	0	0	0	0	0	0	0	0	0	0	0	0	0	0	0	0	0	0	0	0	0	0	0	0	0	0	0	0	0.0377274	0.300276	0.75219	1	0.720767	0.299238	0.130676	0	0	0	0	0	0	0	0	0	0	0	ATP synthase subunit d, mitochondrial
Q92979#34_29_37	0	0	0	0	0	0	0	0	0	0	0	0	0	0	0	0	0	0	0	0	0	0	0	0	0	0	0	0	0	0	0	0.300037	0.700887	1	0.64091	0.254076	0.0986884	0	0	0	0	0	0	0	0	0	0	0	Ribosomal RNA small subunit methyltransferase NEP1
O60671#34_29_36	0	0	0	0	0	0	0	0	0	0	0	0	0	0	0	0	0	0	0	0	0	0	0	0	0	0	0	0	0	0	0.0230421	0.404682	0.864136	1	0.608118	0.307134	0	0	0	0	0	0	0	0	0	0	0	0	Cell cycle checkpoint protein RAD1
P25445#34_29_37	0	0	0	0	0	0	0	0	0	0	0	0	0	0	0	0	0	0	0	0	0	0	0	0	0	0	0	0	0	0	0	0.336515	0.784404	1	0.645974	0.241314	0.0394392	0	0	0	0	0	0	0	0	0	0	0	Tumor necrosis factor receptor superfamily member 6
Q9H008#34_29_36	0	0	0	0	0	0	0	0	0	0	0	0	0	0	0	0	0	0	0	0	0	0	0	0	0	0	0	0	0	0	0	0.315744	0.75313	1	0.6087	0.278012	0	0	0	0	0	0	0	0	0	0	0	0	Phospholysine phosphohistidine inorganic pyrophosphate phosphatase
O60499#34_28_40	0	0	0	0	0	0	0	0	0	0	0	0	0	0	0	0	0	0	0	0	0	0	0	0	0	0	0	0	0	0.112919	0.372517	0.769047	0.898124	1	0.904548	0.897856	0.72746	0.560377	0.255918	0.0648391	0	0	0	0	0	0	0	0	Syntaxin-10
Q9UJZ1#34_26_43	0	0	0	0	0	0	0	0	0	0	0	0	0	0	0	0	0	0	0	0	0	0	0	0	0	0	0	0.0561016	0.0619605	0.162057	0.360932	0.700181	0.944136	1	0.922892	0.777853	0.669182	0.508979	0.370111	0.196904	0.0738092	0.0211534	0.0433689	0	0	0	0	0	Stomatin-like protein 2, mitochondrial
Q13423#35_30_40	0	0	0	0	0	0	0	0	0	0	0	0	0	0	0	0	0	0	0	0	0	0	0	0	0	0	0	0	0	0	0.471768	0.614729	0.805354	0.950489	1	0.90711	0.703635	0.480005	0.314121	0.221094	0	0	0	0	0	0	0	0	NAD(P) transhydrogenase, mitochondrial
Q14C86#35_26_44	0	0	0	0	0	0	0	0	0	0	0	0	0	0	0	0	0	0	0	0	0	0	0	0	0	0	0.0243521	0.029356	0	0.0276277	0.251393	0.547187	0.871279	0.982231	1	0.863237	0.806102	0.635316	0.401634	0.129436	0.0139226	0	0	0	0	0	0	0	GTPase-activating protein and VPS9 domain-containing protein 1
O95155#34_28_44	0	0	0	0	0	0	0	0	0	0	0	0	0	0	0	0	0	0	0	0	0	0	0	0	0	0	0	0	0	0.192897	0.282586	0.627679	0.715816	0.891207	0.845316	1	0.96726	0.765535	0.309042	0.0412348	0	0	0	0	0	0	0	0	Ubiquitin conjugation factor E4 B
Q9P2K8#35_25_44	0	0	0	0	0	0	0	0	0	0	0	0	0	0	0	0	0	0	0	0	0	0	0	0	0	0.0688442	0.0405294	0.0331274	0.0555373	0.223449	0.414731	0.664837	0.923343	0.969332	1	0.958447	0.883313	0.553245	0.208454	0	0	0	0	0	0	0	0	0	Eukaryotic translation initiation factor 2-alpha kinase 4
P00374#35_30_38	0	0	0	0	0	0	0	0	0	0	0	0	0	0	0	0	0	0	0	0	0	0	0	0	0	0	0	0	0	0	0.215802	0.321443	0.642238	0.9557	1	0.804559	0.711447	0.74003	0	0	0	0	0	0	0	0	0	0	Dihydrofolate reductase
P33316-2#36_30_38	0	0	0	0	0	0	0	0	0	0	0	0	0	0	0	0	0	0	0	0	0	0	0	0	0	0	0	0	0	0	0.209474	0.370361	0.567562	0.771296	0.939414	1	0.884827	0.791275	0	0	0	0	0	0	0	0	0	0	Isoform 2 of Deoxyuridine 5-triphosphate nucleotidohydrolase, mitochondrial
Q9UI09#36_30_38	0	0	0	0	0	0	0	0	0	0	0	0	0	0	0	0	0	0	0	0	0	0	0	0	0	0	0	0	0	0	0.316108	0.537771	0.664828	0.779632	0.899381	1	0.925209	0.783829	0	0	0	0	0	0	0	0	0	0	NADH dehydrogenase [ubiquinone] 1 alpha subcomplex subunit 12
O60828#35_31_38	0	0	0	0	0	0	0	0	0	0	0	0	0	0	0	0	0	0	0	0	0	0	0	0	0	0	0	0	0	0	0	0.83704	0.84693	0.95208	1	0.870643	0.671242	0.55857	0	0	0	0	0	0	0	0	0	0	Polyglutamine-binding protein 1
Q96ST2#35_31_43	0	0	0	0	0	0	0	0	0	0	0	0	0	0	0	0	0	0	0	0	0	0	0	0	0	0	0	0	0	0	0	0.688488	0.796075	0.90012	1	0.999866	0.792395	0.368815	0.087551	0	0	0	0	0	0	0	0	0	Protein IWS1 homolog
P35610#35_31_39	0	0	0	0	0	0	0	0	0	0	0	0	0	0	0	0	0	0	0	0	0	0	0	0	0	0	0	0	0	0	0	0.422655	0.708817	0.919173	1	0.856942	0.860762	0.499985	0.174485	0	0	0	0	0	0	0	0	0	Sterol O-acyltransferase 1
P84103#35_31_38	0	0	0	0	0	0	0	0	0	0	0	0	0	0	0	0	0	0	0	0	0	0	0	0	0	0	0	0	0	0	0	0.537668	0.641756	0.89454	1	0.816843	0.556661	0.479304	0	0	0	0	0	0	0	0	0	0	Serine/arginine-rich splicing factor 3
Q96A57#35_31_38	0	0	0	0	0	0	0	0	0	0	0	0	0	0	0	0	0	0	0	0	0	0	0	0	0	0	0	0	0	0	0	0.511522	0.593461	0.80933	1	0.975649	0.740398	0.531163	0	0	0	0	0	0	0	0	0	0	Transmembrane protein 230
Q9UBQ6#35_31_38	0	0	0	0	0	0	0	0	0	0	0	0	0	0	0	0	0	0	0	0	0	0	0	0	0	0	0	0	0	0	0	0.586784	0.703673	0.879436	1	0.939445	0.758464	0.597208	0	0	0	0	0	0	0	0	0	0	Exostosin-like 2
Q9H5Q4#34_29_37	0	0	0	0	0	0	0	0	0	0	0	0	0	0	0	0	0	0	0	0	0	0	0	0	0	0	0	0	0	0	0.290022	0.775493	0.99105	1	0.875815	0.722192	0.649023	0	0	0	0	0	0	0	0	0	0	0	Dimethyladenosine transferase 2, mitochondrial
O75340#34_30_37	0	0	0	0	0	0	0	0	0	0	0	0	0	0	0	0	0	0	0	0	0	0	0	0	0	0	0	0	0	0	0.58364	0.712717	0.846873	1	0.901683	0.734673	0.613075	0	0	0	0	0	0	0	0	0	0	0	Programmed cell death protein 6
Q96A35#34_30_37	0	0	0	0	0	0	0	0	0	0	0	0	0	0	0	0	0	0	0	0	0	0	0	0	0	0	0	0	0	0	0.427482	0.560009	0.787013	1	0.941937	0.848586	0.814052	0	0	0	0	0	0	0	0	0	0	0	39S ribosomal protein L24, mitochondrial
Q99653#34_30_37	0	0	0	0	0	0	0	0	0	0	0	0	0	0	0	0	0	0	0	0	0	0	0	0	0	0	0	0	0	0	0.54144	0.59943	0.79807	1	0.97521	0.804551	0.818083	0	0	0	0	0	0	0	0	0	0	0	Calcineurin B homologous protein 1
P10619#33_29_37	0	0	0	0	0	0	0	0	0	0	0	0	0	0	0	0	0	0	0	0	0	0	0	0	0	0	0	0	0	0.32687	0.384149	0.640117	0.865195	0.795786	0.648291	0.693375	1	0	0	0	0	0	0	0	0	0	0	0	Lysosomal protective protein
O14653#33_28_37	0	0	0	0	0	0	0	0	0	0	0	0	0	0	0	0	0	0	0	0	0	0	0	0	0	0	0	0	0.0986249	0.235859	0.565194	0.803883	1	0.939814	0.718324	0.684952	0.806358	0	0	0	0	0	0	0	0	0	0	0	Golgi SNAP receptor complex member 2
Q07021#34_29_37	0	0	0	0	0	0	0	0	0	0	0	0	0	0	0	0	0	0	0	0	0	0	0	0	0	0	0	0	0	0.244739	0.385912	0.689532	0.977623	1	0.734569	0.617721	0.749275	0	0	0	0	0	0	0	0	0	0	0	Complement component 1 Q subcomponent-binding protein, mitochondrial
P04183#34_28_37	0	0	0	0	0	0	0	0	0	0	0	0	0	0	0	0	0	0	0	0	0	0	0	0	0	0	0	0	0.270471	0.425251	0.493853	0.614004	0.827376	1	0.953266	0.723789	0.832425	0	0	0	0	0	0	0	0	0	0	0	Thymidine kinase, cytosolic
Q9Y276#33_24_37	0	0	0	0	0	0	0	0	0	0	0	0	0	0	0	0	0	0	0	0	0	0	0	0	0.039809	0.0763887	0.138085	0.25343	0.278498	0.327553	0.468568	0.766186	0.869008	0.835438	0.706403	0.853055	1	0	0	0	0	0	0	0	0	0	0	0	Mitochondrial chaperone BCS1
P61026#36_28_38	0	0	0	0	0	0	0	0	0	0	0	0	0	0	0	0	0	0	0	0	0	0	0	0	0	0	0	0	0.424274	0.484405	0.556841	0.529494	0.62633	0.809008	0.98915	1	0.753571	0.494433	0	0	0	0	0	0	0	0	0	0	Ras-related protein Rab-10
P11233#35_29_38	0	0	0	0	0	0	0	0	0	0	0	0	0	0	0	0	0	0	0	0	0	0	0	0	0	0	0	0	0	0.321518	0.500548	0.509828	0.624406	0.78974	1	0.845397	0.601108	0.356288	0	0	0	0	0	0	0	0	0	0	Ras-related protein Ral-A
Q9NX14#35_28_38	0	0	0	0	0	0	0	0	0	0	0	0	0	0	0	0	0	0	0	0	0	0	0	0	0	0	0	0	0.110445	0.387549	0.773267	0.736298	0.684515	0.734964	1	0.941062	0.742282	0.408945	0	0	0	0	0	0	0	0	0	0	NADH dehydrogenase [ubiquinone] 1 beta subcomplex subunit 11, mitochondrial
Q9UII2#27_26_46	0	0	0	0	0	0	0	0	0	0	0	0	0	0	0	0	0	0	0	0	0	0	0	0	0	0	0.504405	0.429019	0.33946	0.374479	0.411876	0.463432	0.577857	0.80112	1	0.973575	0.723079	0.353872	0.128024	0.15887	0.30921	0.385739	0.235206	0.0715571	0	0	0	0	ATPase inhibitor, mitochondrial
Q07352#35_25_44	0	0	0	0	0	0	0	0	0	0	0	0	0	0	0	0	0	0	0	0	0	0	0	0	0	0.0478626	0.118807	0.265897	0.326469	0.415884	0.449224	0.589277	0.777196	0.974403	1	0.836977	0.601415	0.391333	0.2566	0.192582	0.183494	0.153807	0.0845867	0.0137184	0	0	0	0	Zinc finger protein 36, C3H1 type-like 1
Q9HBM1#34_23_45	0	0	0	0	0	0	0	0	0	0	0	0	0	0	0	0	0	0	0	0	0	0	0	0.0171129	0	0	0.0425121	0.136398	0.26428	0.363975	0.442513	0.616649	0.845311	1	0.899757	0.678673	0.505366	0.417244	0.363311	0.252137	0.176754	0.106928	0.0842024	0.0464583	0.0139713	0	0	0	Kinetochore protein Spc25
P19404#35_30_38	0	0	0	0	0	0	0	0	0	0	0	0	0	0	0	0	0	0	0	0	0	0	0	0	0	0	0	0	0	0	0	0.118887	0.490707	0.912992	1	0.779828	0.534918	0.567474	0	0	0	0	0	0	0	0	0	0	NADH dehydrogenase [ubiquinone] flavoprotein 2, mitochondrial
Q9Y696#35_31_38	0	0	0	0	0	0	0	0	0	0	0	0	0	0	0	0	0	0	0	0	0	0	0	0	0	0	0	0	0	0	0	0.0405134	0.430417	0.880443	1	0.792525	0.663847	0.703966	0	0	0	0	0	0	0	0	0	0	Chloride intracellular channel protein 4
P63098#35_31_38	0	0	0	0	0	0	0	0	0	0	0	0	0	0	0	0	0	0	0	0	0	0	0	0	0	0	0	0	0	0	0	0	0.234901	0.676197	1	0.775013	0.434359	0.295966	0	0	0	0	0	0	0	0	0	0	Calcineurin subunit B type 1
P35613#35_30_38	0	0	0	0	0	0	0	0	0	0	0	0	0	0	0	0	0	0	0	0	0	0	0	0	0	0	0	0	0	0	0.0130304	0.0790836	0.380164	0.781584	1	0.826246	0.54265	0.359683	0	0	0	0	0	0	0	0	0	0	Basigin
P11234#35_31_38	0	0	0	0	0	0	0	0	0	0	0	0	0	0	0	0	0	0	0	0	0	0	0	0	0	0	0	0	0	0	0	0.102533	0.341695	0.737319	1	0.785407	0.471845	0.490237	0	0	0	0	0	0	0	0	0	0	Ras-related protein Ral-B
P30085#35_30_38	0	0	0	0	0	0	0	0	0	0	0	0	0	0	0	0	0	0	0	0	0	0	0	0	0	0	0	0	0	0	0.101976	0.108011	0.33588	0.817448	1	0.775289	0.427687	0.460223	0	0	0	0	0	0	0	0	0	0	UMP-CMP kinase
Q9UBX3#35_29_38	0	0	0	0	0	0	0	0	0	0	0	0	0	0	0	0	0	0	0	0	0	0	0	0	0	0	0	0	0	0.141122	0.162214	0.119384	0.483852	0.882088	1	0.615823	0.358547	0.443259	0	0	0	0	0	0	0	0	0	0	Mitochondrial dicarboxylate carrier
Q9Y399#35_31_38	0	0	0	0	0	0	0	0	0	0	0	0	0	0	0	0	0	0	0	0	0	0	0	0	0	0	0	0	0	0	0	0	0.315719	0.870897	1	0.608281	0.329969	0.369517	0	0	0	0	0	0	0	0	0	0	28S ribosomal protein S2, mitochondrial
Q63HN8#35_22_47	0	0	0	0	0	0	0	0	0	0	0	0	0	0	0	0	0	0	0	0	0	0	0.0383531	0.0215006	0.0139335	0	0.0132549	0	0	0	0	0.1591	0.489847	0.910593	1	0.902568	0.650536	0.455384	0.258591	0.104593	0.023916	0	0	0	0	0	0	0	E3 ubiquitin-protein ligase RNF213
Q9BV19#35_30_40	0	0	0	0	0	0	0	0	0	0	0	0	0	0	0	0	0	0	0	0	0	0	0	0	0	0	0	0	0	0	0	0.171071	0.556597	0.905859	1	0.841798	0.65746	0.468841	0.232767	0.0468357	0	0	0	0	0	0	0	0	Uncharacterized protein C1orf50
O00193#35_32_40	0	0	0	0	0	0	0	0	0	0	0	0	0	0	0	0	0	0	0	0	0	0	0	0	0	0	0	0	0	0	0	0	0.704225	0.844187	1	0.932767	0.63946	0.315165	0.159945	0.0704679	0	0	0	0	0	0	0	0	Small acidic protein
O94901-9#35_31_40	0	0	0	0	0	0	0	0	0	0	0	0	0	0	0	0	0	0	0	0	0	0	0	0	0	0	0	0	0	0	0	0.0652324	0.466949	0.843551	1	0.8198	0.653793	0.330043	0.12741	0	0	0	0	0	0	0	0	0	Isoform 9 of SUN domain-containing protein 1
Q6P158#35_28_44	0	0	0	0	0	0	0	0	0	0	0	0	0	0	0	0	0	0	0	0	0	0	0	0	0	0	0	0	0.196134	0.0680991	0	0.117986	0.515566	0.87058	1	0.882407	0.614575	0.340368	0.11412	0	0	0	0	0	0	0	0	0	Putative ATP-dependent RNA helicase DHX57
Q96AT9#35_30_39	0	0	0	0	0	0	0	0	0	0	0	0	0	0	0	0	0	0	0	0	0	0	0	0	0	0	0	0	0	0	0.0460002	0.240093	0.616443	0.97829	1	0.783852	0.476452	0.286764	0.129535	0	0	0	0	0	0	0	0	0	Ribulose-phosphate 3-epimerase
Q9H2U1#35_29_44	0	0	0	0	0	0	0	0	0	0	0	0	0	0	0	0	0	0	0	0	0	0	0	0	0	0	0	0	0	0	0.0692637	0.315874	0.617301	0.923651	1	0.807692	0.494134	0.321119	0.190528	0.177914	0.0911832	0.0350169	0	0	0	0	0	0	ATP-dependent RNA helicase DHX36
Q8NCW5#34_30_38	0	0	0	0	0	0	0	0	0	0	0	0	0	0	0	0	0	0	0	0	0	0	0	0	0	0	0	0	0	0	0.0166874	0.230705	0.62768	1	0.91029	0.636029	0.461525	0.528483	0	0	0	0	0	0	0	0	0	0	NAD(P)H-hydrate epimerase
P60174#34_30_38	0	0	0	0	0	0	0	0	0	0	0	0	0	0	0	0	0	0	0	0	0	0	0	0	0	0	0	0	0	0	0.041045	0.286212	0.696809	1	0.915796	0.636862	0.444425	0.419757	0	0	0	0	0	0	0	0	0	0	Triosephosphate isomerase
Q9Y5Z4#34_30_38	0	0	0	0	0	0	0	0	0	0	0	0	0	0	0	0	0	0	0	0	0	0	0	0	0	0	0	0	0	0	0	0.252837	0.659471	1	0.923598	0.676298	0.464794	0.333532	0	0	0	0	0	0	0	0	0	0	Heme-binding protein 2
Q9NXU5#35_30_38	0	0	0	0	0	0	0	0	0	0	0	0	0	0	0	0	0	0	0	0	0	0	0	0	0	0	0	0	0	0	0.0178822	0.20994	0.594827	0.925211	1	0.793777	0.559194	0.41547	0	0	0	0	0	0	0	0	0	0	ADP-ribosylation factor-like protein 15
Q9UHY7#35_30_38	0	0	0	0	0	0	0	0	0	0	0	0	0	0	0	0	0	0	0	0	0	0	0	0	0	0	0	0	0	0	0.0924406	0.244524	0.559522	0.896532	1	0.817314	0.552699	0.416128	0	0	0	0	0	0	0	0	0	0	Enolase-phosphatase E1
P52565#35_30_38	0	0	0	0	0	0	0	0	0	0	0	0	0	0	0	0	0	0	0	0	0	0	0	0	0	0	0	0	0	0	0.0538036	0.176273	0.516181	0.90552	1	0.748294	0.46847	0.361215	0	0	0	0	0	0	0	0	0	0	Rho GDP-dissociation inhibitor 1
Q00059#35_30_38	0	0	0	0	0	0	0	0	0	0	0	0	0	0	0	0	0	0	0	0	0	0	0	0	0	0	0	0	0	0	0.0540233	0.161668	0.469893	0.843724	1	0.795905	0.511613	0.332782	0	0	0	0	0	0	0	0	0	0	Transcription factor A, mitochondrial
Q9BY43#35_31_38	0	0	0	0	0	0	0	0	0	0	0	0	0	0	0	0	0	0	0	0	0	0	0	0	0	0	0	0	0	0	0	0.323624	0.525606	0.857358	1	0.744636	0.477913	0.506139	0	0	0	0	0	0	0	0	0	0	Charged multivesicular body protein 4a
P09417#35_30_38	0	0	0	0	0	0	0	0	0	0	0	0	0	0	0	0	0	0	0	0	0	0	0	0	0	0	0	0	0	0	0.0757622	0.26838	0.634372	0.998209	1	0.759643	0.558485	0.555149	0	0	0	0	0	0	0	0	0	0	Dihydropteridine reductase
Q9NVS9#35_30_38	0	0	0	0	0	0	0	0	0	0	0	0	0	0	0	0	0	0	0	0	0	0	0	0	0	0	0	0	0	0	0.0631655	0.253716	0.625362	0.991474	1	0.755747	0.537913	0.494182	0	0	0	0	0	0	0	0	0	0	Pyridoxine-5-phosphate oxidase
P62979#35_24_40	0	0	0	0	0	0	0	0	0	0	0	0	0	0	0	0	0	0	0	0	0	0	0	0	0.243689	0.282232	0.250313	0.132815	0.0669076	0.0540058	0.190157	0.383266	0.709291	0.942136	1	0.804958	0.599842	0.389536	0.180455	0	0	0	0	0	0	0	0	0	Ubiquitin-40S ribosomal protein S27a
Q9Y3P9#35_26_43	0	0	0	0	0	0	0	0	0	0	0	0	0	0	0	0	0	0	0	0	0	0	0	0	0	0	0.501633	0.434787	0.183289	0	0.0273694	0.325409	0.71596	0.945135	1	0.865349	0.617447	0.271199	0.0449943	0	0	0	0	0	0	0	0	0	Rab GTPase-activating protein 1
P40616#35_30_39	0	0	0	0	0	0	0	0	0	0	0	0	0	0	0	0	0	0	0	0	0	0	0	0	0	0	0	0	0	0	0.334183	0.405707	0.672653	0.879943	1	0.812618	0.635812	0.43617	0.298454	0	0	0	0	0	0	0	0	0	ADP-ribosylation factor-like protein 1
P51153#35_30_39	0	0	0	0	0	0	0	0	0	0	0	0	0	0	0	0	0	0	0	0	0	0	0	0	0	0	0	0	0	0	0.136286	0.24761	0.511178	0.861394	1	0.801438	0.650452	0.50328	0.335307	0	0	0	0	0	0	0	0	0	Ras-related protein Rab-13
O15116#35_30_39	0	0	0	0	0	0	0	0	0	0	0	0	0	0	0	0	0	0	0	0	0	0	0	0	0	0	0	0	0	0	0.103154	0.33529	0.646268	0.972518	1	0.867501	0.628786	0.444442	0.358455	0	0	0	0	0	0	0	0	0	U6 snRNA-associated Sm-like protein LSm1
Q08722#35_30_39	0	0	0	0	0	0	0	0	0	0	0	0	0	0	0	0	0	0	0	0	0	0	0	0	0	0	0	0	0	0	0.0837128	0.254936	0.632268	0.932429	1	0.78659	0.567776	0.400411	0.310191	0	0	0	0	0	0	0	0	0	Leukocyte surface antigen CD47
O75054#34_29_41	0	0	0	0	0	0	0	0	0	0	0	0	0	0	0	0	0	0	0	0	0	0	0	0	0	0	0	0	0	0.0609544	0	0.198272	0.723479	1	0.831593	0.495355	0.440768	0.512839	0.351357	0.121624	0	0	0	0	0	0	0	0	Immunoglobulin superfamily member 3
P07093-2#34_30_40	0	0	0	0	0	0	0	0	0	0	0	0	0	0	0	0	0	0	0	0	0	0	0	0	0	0	0	0	0	0	0.0149227	0.314425	0.712563	1	0.893258	0.705712	0.597991	0.487605	0.250512	0	0	0	0	0	0	0	0	0	Isoform 2 of Glia-derived nexin
Q9H269#34_30_44	0	0	0	0	0	0	0	0	0	0	0	0	0	0	0	0	0	0	0	0	0	0	0	0	0	0	0	0	0	0	0	0.288275	0.733137	1	0.845986	0.635878	0.500415	0.415098	0.249462	0.0913204	0.0100236	0	0	0	0	0	0	0	Vacuolar protein sorting-associated protein 16 homolog
O95486#35_30_41	0	0	0	0	0	0	0	0	0	0	0	0	0	0	0	0	0	0	0	0	0	0	0	0	0	0	0	0	0	0	0.0107287	0.289001	0.718885	0.990752	1	0.844772	0.689503	0.579265	0.37441	0.187187	0.0561091	0	0	0	0	0	0	0	Protein transport protein Sec24A
P09493-10#34_30_41	0	0	0	0	0	0	0	0	0	0	0	0	0	0	0	0	0	0	0	0	0	0	0	0	0	0	0	0	0	0	0.149952	0.390275	0.762755	1	0.94591	0.773851	0.643446	0.550075	0.413825	0.240903	0.0989271	0	0	0	0	0	0	0	Isoform 10 of Tropomyosin alpha-1 chain
O94855#35_30_40	0	0	0	0	0	0	0	0	0	0	0	0	0	0	0	0	0	0	0	0	0	0	0	0	0	0	0	0	0	0	0	0.185822	0.613435	0.953478	1	0.772083	0.56605	0.437842	0.365459	0.252835	0	0	0	0	0	0	0	0	Protein transport protein Sec24D
Q86XL3#35_30_44	0	0	0	0	0	0	0	0	0	0	0	0	0	0	0	0	0	0	0	0	0	0	0	0	0	0	0	0	0	0	0	0.133979	0.618773	0.820114	1	0.675705	0.585743	0.53749	0.383581	0.132778	0	0	0	0	0	0	0	0	Ankyrin repeat and LEM domain-containing protein 2
Q01650#35_32_41	0	0	0	0	0	0	0	0	0	0	0	0	0	0	0	0	0	0	0	0	0	0	0	0	0	0	0	0	0	0	0	0	0.846635	0.969702	1	0.832102	0.478682	0.278557	0.25917	0.435247	0.259803	0	0	0	0	0	0	0	Large neutral amino acids transporter small subunit 1
Q96D71#35_28_44	0	0	0	0	0	0	0	0	0	0	0	0	0	0	0	0	0	0	0	0	0	0	0	0	0	0	0	0	0.436349	0.0439928	0	0.198348	0.624592	0.904967	1	0.760638	0.635525	0.460369	0.354296	0.163576	0.0618536	0	0	0	0	0	0	0	RalBP1-associated Eps domain-containing protein 1
Q16706#28_26_47	0	0	0	0	0	0	0	0	0	0	0	0	0	0	0	0	0	0	0	0	0	0	0	0	0	0	0.201385	0.242077	0.185932	0.0964652	0	0.206876	0.596059	1	0.94103	0.738619	0.534339	0.509232	0.393384	0.278317	0.183132	0.181328	0.161153	0.122434	0.0398846	0.0156014	0	0	Alpha-mannosidase 2
Q9GZT6#34_25_45	0	0	0	0	0	0	0	0	0	0	0	0	0	0	0	0	0	0	0	0	0	0	0	0	0	0	0.0268098	0.0774505	0.11009	0.0989236	0.133877	0.37709	0.7368	1	0.980611	0.793493	0.593661	0.399183	0.263636	0.204331	0.221601	0.18726	0.0890684	0.0187492	0	0	0	0	Coiled-coil domain-containing protein 90B, mitochondrial
P49418#36_31_39	0	0	0	0	0	0	0	0	0	0	0	0	0	0	0	0	0	0	0	0	0	0	0	0	0	0	0	0	0	0	0	0.395991	0.454276	0.591581	0.942351	1	0.731069	0.228008	0	0	0	0	0	0	0	0	0	0	Amphiphysin
P62306#36_31_38	0	0	0	0	0	0	0	0	0	0	0	0	0	0	0	0	0	0	0	0	0	0	0	0	0	0	0	0	0	0	0	0.289063	0.288119	0.532344	0.847362	1	0.535513	0	0	0	0	0	0	0	0	0	0	0	Small nuclear ribonucleoprotein F
P52435#32_28_37	0	0	0	0	0	0	0	0	0	0	0	0	0	0	0	0	0	0	0	0	0	0	0	0	0	0	0	0	0.01414	0.111839	0.333362	0.459227	0.452387	0.581651	0.850559	1	0.69583	0	0	0	0	0	0	0	0	0	0	0	DNA-directed RNA polymerase II subunit RPB11-a
Q9Y4Z0#36_30_37	0	0	0	0	0	0	0	0	0	0	0	0	0	0	0	0	0	0	0	0	0	0	0	0	0	0	0	0	0	0	0.104095	0.265507	0.380194	0.648317	0.838295	1	0.952872	0	0	0	0	0	0	0	0	0	0	0	U6 snRNA-associated Sm-like protein LSm4
Q9BUT1#35_31_37	0	0	0	0	0	0	0	0	0	0	0	0	0	0	0	0	0	0	0	0	0	0	0	0	0	0	0	0	0	0	0	0.326238	0.46691	0.852216	1	0.881362	0.694419	0	0	0	0	0	0	0	0	0	0	0	3-hydroxybutyrate dehydrogenase type 2
Q9UIJ7#35_31_37	0	0	0	0	0	0	0	0	0	0	0	0	0	0	0	0	0	0	0	0	0	0	0	0	0	0	0	0	0	0	0	0.390416	0.491254	0.949242	1	0.789361	0.673896	0	0	0	0	0	0	0	0	0	0	0	GTP:AMP phosphotransferase AK3, mitochondrial
Q9NRW3#35_30_37	0	0	0	0	0	0	0	0	0	0	0	0	0	0	0	0	0	0	0	0	0	0	0	0	0	0	0	0	0	0	0	0.0549995	0.441235	0.860473	1	0.775812	0.697176	0	0	0	0	0	0	0	0	0	0	0	DNA dC->dU-editing enzyme APOBEC-3C
Q6P587#35_31_37	0	0	0	0	0	0	0	0	0	0	0	0	0	0	0	0	0	0	0	0	0	0	0	0	0	0	0	0	0	0	0	0.105313	0.466701	0.931622	1	0.893832	0.803589	0	0	0	0	0	0	0	0	0	0	0	Acylpyruvase FAHD1, mitochondrial
Q9NPA0#35_30_37	0	0	0	0	0	0	0	0	0	0	0	0	0	0	0	0	0	0	0	0	0	0	0	0	0	0	0	0	0	0	0.0582714	0.220624	0.562493	0.929314	1	0.886168	0.735887	0	0	0	0	0	0	0	0	0	0	0	ER membrane protein complex subunit 7
P61020#35_30_37	0	0	0	0	0	0	0	0	0	0	0	0	0	0	0	0	0	0	0	0	0	0	0	0	0	0	0	0	0	0	0.171613	0.146523	0.482683	0.801423	1	0.738525	0.536111	0	0	0	0	0	0	0	0	0	0	0	Ras-related protein Rab-5B
Q9Y3L5#35_30_37	0	0	0	0	0	0	0	0	0	0	0	0	0	0	0	0	0	0	0	0	0	0	0	0	0	0	0	0	0	0	0.0846405	0.221684	0.446768	0.799603	1	0.911338	0.639988	0	0	0	0	0	0	0	0	0	0	0	Ras-related protein Rap-2c
Q9UNW1#34_29_37	0	0	0	0	0	0	0	0	0	0	0	0	0	0	0	0	0	0	0	0	0	0	0	0	0	0	0	0	0	0.0203233	0.163606	0.466462	0.716982	0.743983	0.655813	0.768591	1	0	0	0	0	0	0	0	0	0	0	0	Multiple inositol polyphosphate phosphatase 1
Q15738#35_31_37	0	0	0	0	0	0	0	0	0	0	0	0	0	0	0	0	0	0	0	0	0	0	0	0	0	0	0	0	0	0	0	0.349055	0.70727	0.993682	1	0.873838	0.975493	0	0	0	0	0	0	0	0	0	0	0	Sterol-4-alpha-carboxylate 3-dehydrogenase, decarboxylating
Q96GC5#35_30_37	0	0	0	0	0	0	0	0	0	0	0	0	0	0	0	0	0	0	0	0	0	0	0	0	0	0	0	0	0	0	0.215621	0.393969	0.64762	0.934851	1	0.90476	0.828976	0	0	0	0	0	0	0	0	0	0	0	39S ribosomal protein L48, mitochondrial
Q96BM9#35_30_37	0	0	0	0	0	0	0	0	0	0	0	0	0	0	0	0	0	0	0	0	0	0	0	0	0	0	0	0	0	0	0	0.0262343	0.343075	0.798606	1	0.678108	0.125013	0	0	0	0	0	0	0	0	0	0	0	ADP-ribosylation factor-like protein 8A
P10301#35_30_37	0	0	0	0	0	0	0	0	0	0	0	0	0	0	0	0	0	0	0	0	0	0	0	0	0	0	0	0	0	0	0	0.0817337	0.438424	0.894469	1	0.630146	0.245784	0	0	0	0	0	0	0	0	0	0	0	Ras-related protein R-Ras
P61088#35_31_37	0	0	0	0	0	0	0	0	0	0	0	0	0	0	0	0	0	0	0	0	0	0	0	0	0	0	0	0	0	0	0	0	0.346926	0.843539	1	0.625848	0.238861	0	0	0	0	0	0	0	0	0	0	0	Ubiquitin-conjugating enzyme E2 N
Q16143#35_30_38	0	0	0	0	0	0	0	0	0	0	0	0	0	0	0	0	0	0	0	0	0	0	0	0	0	0	0	0	0	0	0	0.0457336	0.384143	0.847032	1	0.671974	0.225496	0	0	0	0	0	0	0	0	0	0	0	Beta-synuclein
Q8N668#35_30_38	0	0	0	0	0	0	0	0	0	0	0	0	0	0	0	0	0	0	0	0	0	0	0	0	0	0	0	0	0	0	0	0.03843	0.363282	0.823631	1	0.692308	0.24427	0	0	0	0	0	0	0	0	0	0	0	COMM domain-containing protein 1
Q9BTE1#35_31_38	0	0	0	0	0	0	0	0	0	0	0	0	0	0	0	0	0	0	0	0	0	0	0	0	0	0	0	0	0	0	0	0	0.248438	0.667157	1	0.68644	0.333794	0.111298	0	0	0	0	0	0	0	0	0	0	Dynactin subunit 5
P62070#35_30_38	0	0	0	0	0	0	0	0	0	0	0	0	0	0	0	0	0	0	0	0	0	0	0	0	0	0	0	0	0	0	0.0203987	0.0370604	0.33761	0.76333	1	0.711295	0.295106	0.0924315	0	0	0	0	0	0	0	0	0	0	Ras-related protein R-Ras2
Q9NRG0#35_31_37	0	0	0	0	0	0	0	0	0	0	0	0	0	0	0	0	0	0	0	0	0	0	0	0	0	0	0	0	0	0	0	0.0241766	0.317956	0.792855	1	0.75078	0.296273	0	0	0	0	0	0	0	0	0	0	0	Chromatin accessibility complex protein 1
P54753#35_31_39	0	0	0	0	0	0	0	0	0	0	0	0	0	0	0	0	0	0	0	0	0	0	0	0	0	0	0	0	0	0	0	0.167719	0.399275	0.819025	1	0.912148	0.422372	0.0960972	0	0	0	0	0	0	0	0	0	0	Ephrin type-B receptor 3
Q15139#36_28_43	0	0	0	0	0	0	0	0	0	0	0	0	0	0	0	0	0	0	0	0	0	0	0	0	0	0	0	0	0	0	0	0.156206	0.38952	0.896828	0.98635	1	0.48302	0.185223	0	0	0	0	0	0	0	0	0	0	Serine/threonine-protein kinase D1
P47985#35_31_37	0	0	0	0	0	0	0	0	0	0	0	0	0	0	0	0	0	0	0	0	0	0	0	0	0	0	0	0	0	0	0	0.103543	0.34222	0.797734	1	0.806804	0.453859	0	0	0	0	0	0	0	0	0	0	0	Cytochrome b-c1 complex subunit Rieske, mitochondrial
Q14019#35_31_37	0	0	0	0	0	0	0	0	0	0	0	0	0	0	0	0	0	0	0	0	0	0	0	0	0	0	0	0	0	0	0	0.151816	0.346218	0.727142	1	0.882632	0.56823	0	0	0	0	0	0	0	0	0	0	0	Coactosin-like protein
O15013#35_29_43	0	0	0	0	0	0	0	0	0	0	0	0	0	0	0	0	0	0	0	0	0	0	0	0	0	0	0	0	0	0.0662792	0	0.0295215	0.238497	0.771528	1	0.901747	0.369641	0.0584082	0	0	0	0	0	0	0	0	0	0	Rho guanine nucleotide exchange factor 10
Q96RU2-2#35_31_39	0	0	0	0	0	0	0	0	0	0	0	0	0	0	0	0	0	0	0	0	0	0	0	0	0	0	0	0	0	0	0	0.119449	0.265257	0.766249	1	0.865148	0.387875	0.0772914	0	0	0	0	0	0	0	0	0	0	Isoform 2 of Ubiquitin carboxyl-terminal hydrolase 28
P23528#35_31_37	0	0	0	0	0	0	0	0	0	0	0	0	0	0	0	0	0	0	0	0	0	0	0	0	0	0	0	0	0	0	0	0.135958	0.261298	0.651571	1	0.79842	0.45392	0	0	0	0	0	0	0	0	0	0	0	Cofilin-1
P61225#35_31_37	0	0	0	0	0	0	0	0	0	0	0	0	0	0	0	0	0	0	0	0	0	0	0	0	0	0	0	0	0	0	0	0.0628305	0.283125	0.692391	1	0.810971	0.396488	0	0	0	0	0	0	0	0	0	0	0	Ras-related protein Rap-2b
Q9UMY4#35_31_37	0	0	0	0	0	0	0	0	0	0	0	0	0	0	0	0	0	0	0	0	0	0	0	0	0	0	0	0	0	0	0	0.0931116	0.294102	0.696184	1	0.733773	0.350174	0	0	0	0	0	0	0	0	0	0	0	Sorting nexin-12
P00568#35_30_37	0	0	0	0	0	0	0	0	0	0	0	0	0	0	0	0	0	0	0	0	0	0	0	0	0	0	0	0	0	0	0.029195	0.189575	0.539659	0.999848	1	0.709088	0.509101	0	0	0	0	0	0	0	0	0	0	0	Adenylate kinase isoenzyme 1
Q96AB3#35_30_37	0	0	0	0	0	0	0	0	0	0	0	0	0	0	0	0	0	0	0	0	0	0	0	0	0	0	0	0	0	0	0	0.0689307	0.448108	0.922068	1	0.683659	0.480704	0	0	0	0	0	0	0	0	0	0	0	Isochorismatase domain-containing protein 2, mitochondrial
P08962#35_30_38	0	0	0	0	0	0	0	0	0	0	0	0	0	0	0	0	0	0	0	0	0	0	0	0	0	0	0	0	0	0	0.0190631	0.151369	0.484499	0.870936	1	0.763205	0.398772	0.15554	0	0	0	0	0	0	0	0	0	0	CD63 antigen
Q8WUD4#35_30_38	0	0	0	0	0	0	0	0	0	0	0	0	0	0	0	0	0	0	0	0	0	0	0	0	0	0	0	0	0	0	0	0.136554	0.507558	0.916017	1	0.680037	0.303438	0.175832	0	0	0	0	0	0	0	0	0	0	Coiled-coil domain-containing protein 12
O00233#34_30_38	0	0	0	0	0	0	0	0	0	0	0	0	0	0	0	0	0	0	0	0	0	0	0	0	0	0	0	0	0	0	0.0884978	0.228427	0.619238	1	0.949804	0.6302	0.319299	0.242677	0	0	0	0	0	0	0	0	0	0	26S proteasome non-ATPase regulatory subunit 9
Q6UWP2#34_30_38	0	0	0	0	0	0	0	0	0	0	0	0	0	0	0	0	0	0	0	0	0	0	0	0	0	0	0	0	0	0	0.0127241	0.231547	0.636943	1	0.995301	0.687729	0.312929	0.130994	0	0	0	0	0	0	0	0	0	0	Dehydrogenase/reductase SDR family member 11
O14641#35_31_39	0	0	0	0	0	0	0	0	0	0	0	0	0	0	0	0	0	0	0	0	0	0	0	0	0	0	0	0	0	0	0	0.191317	0.612306	0.953721	1	0.766848	0.34049	0.0734049	0	0	0	0	0	0	0	0	0	0	Segment polarity protein dishevelled homolog DVL-2
Q92871#35_30_38	0	0	0	0	0	0	0	0	0	0	0	0	0	0	0	0	0	0	0	0	0	0	0	0	0	0	0	0	0	0	0	0.179194	0.584068	0.968693	1	0.721666	0.300653	0.0665435	0	0	0	0	0	0	0	0	0	0	Phosphomannomutase 1
Q9BS26#35_31_36	0	0	0	0	0	0	0	0	0	0	0	0	0	0	0	0	0	0	0	0	0	0	0	0	0	0	0	0	0	0	0	0.164731	0.637769	0.98591	1	0.917306	0	0	0	0	0	0	0	0	0	0	0	0	Endoplasmic reticulum resident protein 44
P00492#35_30_36	0	0	0	0	0	0	0	0	0	0	0	0	0	0	0	0	0	0	0	0	0	0	0	0	0	0	0	0	0	0	0	0.141768	0.523002	0.942636	1	0.838441	0	0	0	0	0	0	0	0	0	0	0	0	Hypoxanthine-guanine phosphoribosyltransferase
Q9H082#35_30_36	0	0	0	0	0	0	0	0	0	0	0	0	0	0	0	0	0	0	0	0	0	0	0	0	0	0	0	0	0	0	0	0.114111	0.441379	0.898911	1	0.881114	0	0	0	0	0	0	0	0	0	0	0	0	Ras-related protein Rab-33B
P61224#35_30_38	0	0	0	0	0	0	0	0	0	0	0	0	0	0	0	0	0	0	0	0	0	0	0	0	0	0	0	0	0	0	0.234196	0.249948	0.5105	0.887717	1	0.608462	0.112181	0	0	0	0	0	0	0	0	0	0	0	Ras-related protein Rap-1b
P63279#35_31_38	0	0	0	0	0	0	0	0	0	0	0	0	0	0	0	0	0	0	0	0	0	0	0	0	0	0	0	0	0	0	0	0.269496	0.446789	0.799292	1	0.719186	0.169805	0	0	0	0	0	0	0	0	0	0	0	SUMO-conjugating enzyme UBC9
P60228#27_20_44	0	0	0	0	0	0	0	0	0	0	0	0	0	0	0	0	0	0	0	0	0	0.0208722	0.0559704	0.115049	0.252262	0.438304	0.503596	0.351583	0.227864	0.422742	0.80801	1	0.831339	0.598579	0.538874	0.624048	0.671188	0.59657	0.452926	0.316666	0.213947	0.129718	0.0429997	0	0	0	0	0	Eukaryotic translation initiation factor 3 subunit E
Q8N806#26_17_44	0	0	0	0	0	0	0	0	0	0	0	0	0	0	0	0	0	0	0	0.0109503	0.0577506	0.174564	0.286198	0.365694	0.368787	0.370403	0.334047	0.308222	0.380068	0.667636	0.956875	1	0.792475	0.594471	0.539795	0.523885	0.471615	0.399896	0.324942	0.262255	0.166734	0.111293	0.0408703	0.0204895	0	0	0	0	Putative E3 ubiquitin-protein ligase UBR7
Q9UNH7#32_21_45	0	0	0	0	0	0	0	0	0	0	0	0	0	0	0	0	0	0	0	0	0	0.0513651	0	0	0.0977451	0.248385	0.355906	0.365393	0.435371	0.702027	0.984369	1	0.714317	0.454674	0.375937	0.420367	0.45361	0.450179	0.424213	0.349996	0.240137	0.152864	0.0902477	0.0698516	0.0160921	0	0	0	Sorting nexin-6
Q9Y265#31_21_44	0	0	0	0	0	0	0	0	0	0	0	0	0	0	0	0	0	0	0	0	0	0.0308009	0.0553321	0.0745711	0.122456	0.198465	0.264491	0.311178	0.476919	0.773919	1	0.889961	0.624699	0.448117	0.47394	0.516852	0.495984	0.400724	0.283458	0.196452	0.146723	0.113606	0.0772819	0.040803	0	0	0	0	RuvB-like 1
O75688#27_20_44	0	0	0	0	0	0	0	0	0	0	0	0	0	0	0	0	0	0	0	0	0.0213649	0.0621314	0.101933	0.131183	0.201922	0.268908	0.271619	0.262556	0.36238	0.606881	0.896121	1	0.84702	0.54284	0.39301	0.389516	0.418078	0.359954	0.32027	0.308798	0.237742	0.134099	0.02753	0	0	0	0	0	Protein phosphatase 1B
Q9HCU5#27_21_47	0	0	0	0	0	0	0	0	0	0	0	0	0	0	0	0	0	0	0	0	0	0.0373291	0.0564015	0.108673	0.175864	0.286516	0.311723	0.303662	0.281368	0.476165	0.776659	1	0.898022	0.653901	0.487463	0.487942	0.486323	0.410548	0.320375	0.269838	0.265133	0.258584	0.232104	0.148021	0.0459067	0	0.0191549	0	Prolactin regulatory element-binding protein
Q9BT78#32_22_45	0	0	0	0	0	0	0	0	0	0	0	0	0	0	0	0	0	0	0	0	0	0	0.0146232	0.0394824	0.0699377	0.11013	0.157923	0.230438	0.337289	0.575095	0.848215	1	0.845493	0.591356	0.434063	0.441838	0.461114	0.425158	0.367364	0.315568	0.264493	0.192751	0.102602	0.037592	0	0	0	0	COP9 signalosome complex subunit 4
Q9UGV2#32_22_44	0	0	0	0	0	0	0	0	0	0	0	0	0	0	0	0	0	0	0	0	0	0	0	0.0482906	0.0983966	0.148316	0.220802	0.296833	0.350068	0.50472	0.767752	1	0.917755	0.695381	0.562806	0.59968	0.567984	0.450558	0.344363	0.320206	0.259542	0.148415	0.0318312	0	0	0	0	0	Protein NDRG3
Q15545#27_23_43	0	0	0	0	0	0	0	0	0	0	0	0	0	0	0	0	0	0	0	0	0	0	0	0.0814425	0.207615	0.454007	0.475032	0.430169	0.266033	0.409705	0.767747	1	0.781701	0.426392	0.462032	0.7187	0.716122	0.363696	0.0520398	0	0	0	0	0	0	0	0	0	Transcription initiation factor TFIID subunit 7
O60504#28_23_44	0	0	0	0	0	0	0	0	0	0	0	0	0	0	0	0	0	0	0	0	0	0	0	0.0774103	0.157969	0.260881	0.309773	0.319682	0.273438	0.248814	0.485258	0.83926	1	0.707321	0.408724	0.369179	0.525364	0.517975	0.344178	0.140904	0.0259351	0	0	0	0	0	0	0	Vinexin
Q9BQA1#22_16_44	0	0	0	0	0	0	0	0	0	0	0	0	0	0	0	0	0.0631209	0.0532411	0.0710732	0.116327	0.178724	0.208763	0.187554	0.126211	0.148138	0.295528	0.461535	0.395296	0.167168	0.174353	0.57038	1	0.965059	0.6483	0.382169	0.339451	0.286513	0.221143	0.195591	0.217049	0.195599	0.140559	0.0815232	0.0376591	0	0	0	0	Methylosome protein 50
O43681#33_22_47	0	0	0	0	0	0	0	0	0	0	0	0	0	0	0	0	0	0	0	0	0	0	0.198447	0.155562	0.121967	0.134169	0.181756	0.254094	0.335822	0.431972	0.632057	0.871748	1	0.847141	0.651797	0.580534	0.632569	0.5995	0.530452	0.509644	0.509174	0.427554	0.279705	0.173319	0.107148	0.0577625	0.0226035	0	ATPase ASNA1
Q99719#33_23_47	0	0	0	0	0	0	0	0	0	0	0	0	0	0	0	0	0	0	0	0	0	0	0	0.097878	0.0771451	0.0640535	0.106863	0.201163	0.248082	0.374704	0.617722	0.952913	1	0.840055	0.623404	0.561996	0.573818	0.597222	0.598159	0.50393	0.380204	0.280548	0.230827	0.185513	0.130692	0.0780172	0.0357565	0	Septin-5
O95292#34_23_47	0	0	0	0	0	0	0	0	0	0	0	0	0	0	0	0	0	0	0	0	0	0	0	0.0245391	0.0438734	0.0668146	0.099148	0.134693	0.216507	0.339976	0.530181	0.77132	0.976298	1	0.819	0.604567	0.489708	0.474831	0.489388	0.474561	0.412229	0.304625	0.206852	0.127286	0.0562866	0.0118193	0	0	Vesicle-associated membrane protein-associated protein B/C
P62873#33_23_47	0	0	0	0	0	0	0	0	0	0	0	0	0	0	0	0	0	0	0	0	0	0	0	0.0438165	0.0311358	0.0261412	0.0722602	0.216945	0.352021	0.500848	0.669553	0.914495	1	0.870726	0.636549	0.485082	0.457188	0.45557	0.443509	0.373727	0.299483	0.247706	0.202933	0.142167	0.063171	0.0184084	0	0	Guanine nucleotide-binding protein G(I)/G(S)/G(T) subunit beta-1
O76003#33_23_47	0	0	0	0	0	0	0	0	0	0	0	0	0	0	0	0	0	0	0	0	0	0	0	0.132257	0.112254	0.0816647	0.0705796	0.106214	0.127191	0.247552	0.560333	0.928206	1	0.744626	0.463283	0.385733	0.427149	0.456954	0.455567	0.436375	0.38959	0.326749	0.2516	0.157842	0.0661588	0.0142557	0	0	Glutaredoxin-3
P53611#28_22_47	0	0	0	0	0	0	0	0	0	0	0	0	0	0	0	0	0	0	0	0	0	0	0.13769	0.10446	0.103975	0.172775	0.247755	0.252855	0.163023	0.157147	0.426665	0.832225	1	0.751008	0.448607	0.348958	0.385966	0.433677	0.484284	0.565462	0.487746	0.297819	0.0891672	0.0107469	0	0	0	0	Geranylgeranyl transferase type-2 subunit beta
O75695#26_21_47	0	0	0	0	0	0	0	0	0	0	0	0	0	0	0	0	0	0	0	0	0	0.180683	0.194261	0.196238	0.201998	0.211176	0.205809	0.20915	0.270156	0.391706	0.6564	0.872898	1	0.841389	0.660543	0.485534	0.430376	0.350894	0.299774	0.266597	0.265275	0.258416	0.222377	0.144053	0.053241	0	0	0	Protein XRP2
Q96A49#33_22_47	0	0	0	0	0	0	0	0	0	0	0	0	0	0	0	0	0	0	0	0	0	0	0	0.016602	0.0929736	0.207537	0.297983	0.330979	0.335307	0.335874	0.493422	0.76912	1	0.879325	0.567634	0.299342	0.242583	0.263913	0.323624	0.390406	0.433561	0.411897	0.323261	0.189705	0.0848614	0.0177554	0	0	Synapse-associated protein 1
Q9Y2Z0#33_26_44	0	0	0	0	0	0	0	0	0	0	0	0	0	0	0	0	0	0	0	0	0	0	0	0	0	0	0.0702699	0.0113742	0	0.0961093	0.382594	0.796346	1	0.861684	0.566922	0.391884	0.355105	0.328452	0.291533	0.237095	0.192571	0.136752	0.093087	0.0947796	0	0	0	0	Suppressor of G2 allele of SKP1 homolog
Q9ULT8#33_26_47	0	0	0	0	0	0	0	0	0	0	0	0	0	0	0	0	0	0	0	0	0	0	0	0	0	0	0.0816192	0	0.0701714	0.222373	0.52794	0.820092	1	0.811743	0.581905	0.462479	0.512391	0.489171	0.410272	0.308542	0.252128	0.188111	0.149456	0.0686922	0.0275005	0	0	0	E3 ubiquitin-protein ligase HECTD1
Q9UNP9#33_25_47	0	0	0	0	0	0	0	0	0	0	0	0	0	0	0	0	0	0	0	0	0	0	0	0	0	0.0803141	0.0748096	0.0760638	0.0653552	0.115206	0.351244	0.74318	1	0.942886	0.700304	0.529113	0.476881	0.470999	0.439661	0.368196	0.27033	0.184368	0.120818	0.0602859	0.0157563	0	0	0	Peptidyl-prolyl cis-trans isomerase E
Q96MX6#32_25_44	0	0	0	0	0	0	0	0	0	0	0	0	0	0	0	0	0	0	0	0	0	0	0	0	0	0	0	0	0	0.131313	0.53826	1	0.924559	0.510887	0.130285	0.134842	0.324406	0.415487	0.341442	0.145214	0.0262465	0	0	0	0	0	0	0	WD repeat-containing protein 92
Q14240#32_22_43	0	0	0	0	0	0	0	0	0	0	0	0	0	0	0	0	0	0	0	0	0	0	0.0176933	0.0111282	0	0	0	0	0.0349331	0.292527	0.654007	1	0.965799	0.741963	0.423709	0.257842	0.183857	0.201439	0.223008	0.184195	0.110955	0.0424956	0	0	0	0	0	0	Eukaryotic initiation factor 4A-II
P43686#32_25_42	0	0	0	0	0	0	0	0	0	0	0	0	0	0	0	0	0	0	0	0	0	0	0	0	0	0.0300457	0	0.0301696	0.0737684	0.295016	0.62497	1	0.934713	0.722928	0.500769	0.505456	0.426678	0.2586	0.119235	0.097003	0.156992	0.170327	0	0	0	0	0	0	26S protease regulatory subunit 6B
P60842#33_23_45	0	0	0	0	0	0	0	0	0	0	0	0	0	0	0	0	0	0	0	0	0	0	0	0.0594731	0	0	0.0334631	0.082853	0.107569	0.271606	0.58519	0.943158	1	0.778443	0.496692	0.393497	0.39277	0.358357	0.282758	0.217841	0.191319	0.180984	0.147178	0.0968601	0.0269074	0	0	0	Eukaryotic initiation factor 4A-I
P06753-2#30_17_43	0	0	0	0	0	0	0	0	0	0	0	0	0	0	0	0	0	0.0427267	0.0605064	0.0661174	0.0872592	0.129689	0.193565	0.23977	0.303195	0.352566	0.383013	0.421206	0.472514	0.478172	0.34022	0.323262	0.565581	0.937357	1	0.725485	0.376073	0.172747	0.110175	0.0914519	0.0766466	0.0436884	0	0	0	0	0	0	Isoform 2 of Tropomyosin alpha-3 chain
P06753-6#30_19_42	0	0	0	0	0	0	0	0	0	0	0	0	0	0	0	0	0	0	0	0.0854844	0.115089	0.115719	0.138017	0.205887	0.287718	0.359684	0.436275	0.570695	0.706972	0.711881	0.536464	0.467379	0.685594	1	0.991324	0.659016	0.303692	0.145542	0.103786	0.0708922	0.0217797	0	0	0	0	0	0	0	Isoform 6 of Tropomyosin alpha-3 chain
P07910-2#33_12_44	0	0	0	0	0	0	0	0	0	0	0	0	0	0	0.0258256	0.0603903	0.106988	0.158561	0.206885	0.260516	0.305077	0.343981	0.361066	0.371969	0.377292	0.384726	0.401134	0.428178	0.449672	0.502318	0.667894	0.893851	1	0.876096	0.666247	0.512975	0.425647	0.343899	0.270651	0.234542	0.205933	0.181651	0.150459	0.131231	0	0	0	0	Isoform C1 of Heterogeneous nuclear ribonucleoproteins C1/C2
P09493-5#25_16_42	0	0	0	0	0	0	0	0	0	0	0	0	0	0	0	0	0.0130077	0.0219169	0.0795588	0.141563	0.2546	0.332656	0.427114	0.489606	0.515965	0.46877	0.427892	0.507635	0.626109	0.603466	0.471159	0.532105	0.810769	1	0.846582	0.577311	0.363707	0.286642	0.234475	0.246554	0.204725	0.126401	0	0	0	0	0	0	Isoform 5 of Tropomyosin alpha-1 chain
P14324#33_23_35	0	0	0	0	0	0	0	0	0	0	0	0	0	0	0	0	0	0	0	0	0	0	0	0.0390778	0.12928	0.263435	0.36273	0.521602	0.576247	0.611519	0.690713	0.978632	1	0.932003	0.88218	0	0	0	0	0	0	0	0	0	0	0	0	0	Farnesyl pyrophosphate synthase
Q96PU8#29_24_35	0	0	0	0	0	0	0	0	0	0	0	0	0	0	0	0	0	0	0	0	0	0	0	0	0.559537	0.593684	0.672263	0.743785	0.750498	0.748439	0.846784	1	0.993562	0.830985	0.702019	0	0	0	0	0	0	0	0	0	0	0	0	0	Protein quaking
Q9NSC5#32_20_42	0	0	0	0	0	0	0	0	0	0	0	0	0	0	0	0	0	0	0	0	0.0587825	0.0447442	0.0327042	0.108515	0.192321	0.277303	0.316516	0.391358	0.508169	0.670668	0.869937	1	0.972664	0.767644	0.568461	0.420464	0.348286	0.241201	0.161679	0.0881745	0.0728624	0.0521733	0	0	0	0	0	0	Homer protein homolog 3
P09493-9#34_21_43	0	0	0	0	0	0	0	0	0	0	0	0	0	0	0	0	0	0	0	0	0	0.0282777	0.0619753	0.14678	0.245786	0.291017	0.344083	0.430878	0.564227	0.631624	0.674367	0.776095	0.933644	1	0.845716	0.564193	0.325731	0.21266	0.179202	0.143178	0.113287	0.0707944	0.0323259	0	0	0	0	0	Isoform 9 of Tropomyosin alpha-1 chain
Q9NQ48#33_20_42	0	0	0	0	0	0	0	0	0	0	0	0	0	0	0	0	0	0	0	0	0.0495597	0.0825688	0.1573	0.214561	0.241475	0.254698	0.309128	0.415495	0.521887	0.602861	0.688988	0.85038	1	0.938646	0.671717	0.346675	0.197594	0.12841	0.11171	0.040447	0.0133088	0	0	0	0	0	0	0	Leucine zipper transcription factor-like protein 1
P02751#33_26_41	0	0	0	0	0	0	0	0	0	0	0	0	0	0	0	0	0	0	0	0	0	0	0	0	0	0	0.397702	0.535731	0.732769	0.828959	0.949549	0.994363	1	0.937023	0.757546	0.459471	0.151863	0.0155834	0	0.0446814	0.0913213	0	0	0	0	0	0	0	Fibronectin
Q8TAE8#32_24_36	0	0	0	0	0	0	0	0	0	0	0	0	0	0	0	0	0	0	0	0	0	0	0	0	0.0210862	0.160463	0.409485	0.601209	0.693565	0.764304	0.772723	0.837295	0.820963	0.890736	0.861066	1	0	0	0	0	0	0	0	0	0	0	0	0	Growth arrest and DNA damage-inducible proteins-interacting protein 1
Q96GX9#31_25_36	0	0	0	0	0	0	0	0	0	0	0	0	0	0	0	0	0	0	0	0	0	0	0	0	0	0.0388551	0.149614	0.223157	0.461346	0.569247	0.618635	0.506387	0.678208	0.928506	1	0.910662	0	0	0	0	0	0	0	0	0	0	0	0	Methylthioribulose-1-phosphate dehydratase
Q9HB40#31_27_36	0	0	0	0	0	0	0	0	0	0	0	0	0	0	0	0	0	0	0	0	0	0	0	0	0	0	0	0.0555514	0.333291	0.759249	0.840876	0.749441	0.765232	0.949033	1	0.988106	0	0	0	0	0	0	0	0	0	0	0	0	Retinoid-inducible serine carboxypeptidase
O75880#34_26_37	0	0	0	0	0	0	0	0	0	0	0	0	0	0	0	0	0	0	0	0	0	0	0	0	0	0	0.208826	0.287048	0.31336	0.342097	0.34941	0.430056	0.689381	1	0.987148	0.525731	0.129487	0	0	0	0	0	0	0	0	0	0	0	Protein SCO1 homolog, mitochondrial
P20337#34_25_38	0	0	0	0	0	0	0	0	0	0	0	0	0	0	0	0	0	0	0	0	0	0	0	0	0	0.0245448	0.126509	0.282356	0.472298	0.557846	0.569999	0.642835	0.812709	1	0.975006	0.729653	0.337407	0.0459658	0	0	0	0	0	0	0	0	0	0	Ras-related protein Rab-3B
Q9NPD8#30_25_38	0	0	0	0	0	0	0	0	0	0	0	0	0	0	0	0	0	0	0	0	0	0	0	0	0	0	0.0951696	0.30512	0.516498	0.603327	0.544621	0.57654	0.771674	1	0.941868	0.638549	0.303091	0.0222154	0	0	0	0	0	0	0	0	0	0	Ubiquitin-conjugating enzyme E2 T
Q8IVS2#32_25_36	0	0	0	0	0	0	0	0	0	0	0	0	0	0	0	0	0	0	0	0	0	0	0	0	0	0.0111303	0.131856	0.274801	0.397834	0.566882	0.826924	1	0.898312	0.700693	0.728193	0.954516	0	0	0	0	0	0	0	0	0	0	0	0	Malonyl-CoA-acyl carrier protein transacylase, mitochondrial
O75818#32_27_36	0	0	0	0	0	0	0	0	0	0	0	0	0	0	0	0	0	0	0	0	0	0	0	0	0	0	0	0.176826	0.307916	0.460211	0.680076	1	0.996149	0.759273	0.53961	0.6808	0	0	0	0	0	0	0	0	0	0	0	0	Ribonuclease P protein subunit p40
Q15257#33_28_36	0	0	0	0	0	0	0	0	0	0	0	0	0	0	0	0	0	0	0	0	0	0	0	0	0	0	0	0	0.21027	0.341854	0.540258	0.868603	1	0.798483	0.549767	0.708136	0	0	0	0	0	0	0	0	0	0	0	0	Serine/threonine-protein phosphatase 2A activator
O00754#34_28_38	0	0	0	0	0	0	0	0	0	0	0	0	0	0	0	0	0	0	0	0	0	0	0	0	0	0	0	0	0.0692553	0.276249	0.569899	0.826359	0.920753	1	0.89587	0.704909	0.355304	0.161571	0	0	0	0	0	0	0	0	0	0	Lysosomal alpha-mannosidase
Q9BRT8#32_28_39	0	0	0	0	0	0	0	0	0	0	0	0	0	0	0	0	0	0	0	0	0	0	0	0	0	0	0	0	0.218821	0.432008	0.6734	1	0.977973	0.973791	0.808861	0.652368	0.357612	0.167164	0.0465831	0	0	0	0	0	0	0	0	0	COBW domain-containing protein 1
Q7Z4W1#34_27_37	0	0	0	0	0	0	0	0	0	0	0	0	0	0	0	0	0	0	0	0	0	0	0	0	0	0	0	0.14287	0.32624	0.621214	0.875468	0.944329	0.981959	1	0.917149	0.536586	0.0792311	0	0	0	0	0	0	0	0	0	0	0	L-xylulose reductase
Q9BYN8#34_28_36	0	0	0	0	0	0	0	0	0	0	0	0	0	0	0	0	0	0	0	0	0	0	0	0	0	0	0	0	0.285193	0.463464	0.613825	0.770305	0.939015	1	0.864608	0.799338	0	0	0	0	0	0	0	0	0	0	0	0	28S ribosomal protein S26, mitochondrial
P20618#32_26_37	0	0	0	0	0	0	0	0	0	0	0	0	0	0	0	0	0	0	0	0	0	0	0	0	0	0	0.230278	0.321014	0.481698	0.762589	0.93437	0.970935	0.92626	0.99538	1	0.923095	0.940661	0	0	0	0	0	0	0	0	0	0	0	Proteasome subunit beta type-1
P35251#31_26_43	0	0	0	0	0	0	0	0	0	0	0	0	0	0	0	0	0	0	0	0	0	0	0	0	0	0	0.444987	0.521218	0.642579	0.814267	0.951379	0.942296	0.956024	0.978771	1	0.818404	0.590539	0.354778	0.214134	0.0774061	0.0487369	0.0413131	0.0827104	0	0	0	0	0	Replication factor C subunit 1
Q9P2D3#30_26_42	0	0	0	0	0	0	0	0	0	0	0	0	0	0	0	0	0	0	0	0	0	0	0	0	0	0	0.0328504	0.290921	0.768543	1	0.966322	0.732	0.887994	0.932033	0.970307	0.632253	0.469426	0.185426	0.0792033	0	0	0	0	0	0	0	0	0	HEAT repeat-containing protein 5B
O75694#31_29_39	0	0	0	0	0	0	0	0	0	0	0	0	0	0	0	0	0	0	0	0	0	0	0	0	0	0	0	0	0	0.933541	1	0.949581	0.809592	0.775764	0.779559	0.758409	0.589143	0.4094	0.24555	0	0	0	0	0	0	0	0	0	Nuclear pore complex protein Nup155
P26358#31_29_43	0	0	0	0	0	0	0	0	0	0	0	0	0	0	0	0	0	0	0	0	0	0	0	0	0	0	0	0	0	0.957363	1	0.995043	0.987958	0.952007	0.880392	0.744056	0.555044	0.383855	0.249704	0.160817	0.0865054	0.040187	0.0207996	0	0	0	0	0	DNA (cytosine-5)-methyltransferase 1
Q96JY6#32_24_43	0	0	0	0	0	0	0	0	0	0	0	0	0	0	0	0	0	0	0	0	0	0	0	0	0	0.016032	0.0429374	0.0579923	0.129617	0.407024	0.765279	1	0.798539	0.520328	0.414984	0.623213	0.722354	0.588599	0.2902	0.185802	0.187889	0.254361	0.140443	0	0	0	0	0	PDZ and LIM domain protein 2
Q06330#32_24_43	0	0	0	0	0	0	0	0	0	0	0	0	0	0	0	0	0	0	0	0	0	0	0	0	0	0	0	0.0130665	0.223765	0.60489	0.935665	1	0.874903	0.725109	0.628016	0.592156	0.531754	0.413059	0.190819	0.0406667	0	0	0	0	0	0	0	0	Recombining binding protein suppressor of hairless
Q10469#32_27_38	0	0	0	0	0	0	0	0	0	0	0	0	0	0	0	0	0	0	0	0	0	0	0	0	0	0	0	0.198821	0.252486	0.480949	0.776796	1	0.912392	0.748801	0.609225	0.562197	0.449807	0.341536	0	0	0	0	0	0	0	0	0	0	Alpha-1,6-mannosyl-glycoprotein 2-beta-N-acetylglucosaminyltransferase
Q8N412#32_27_33	0	0	0	0	0	0	0	0	0	0	0	0	0	0	0	0	0	0	0	0	0	0	0	0	0	0	0	0.143953	0.216061	0.509039	0.803414	1	0.921522	0	0	0	0	0	0	0	0	0	0	0	0	0	0	0	Sperm-tail PG-rich repeat-containing protein 2
Q0VDG4#32_27_34	0	0	0	0	0	0	0	0	0	0	0	0	0	0	0	0	0	0	0	0	0	0	0	0	0	0	0	0	0.0289429	0.409576	0.863731	1	0.564015	0.109941	0	0	0	0	0	0	0	0	0	0	0	0	0	0	Secernin-3
Q96FV2#32_27_35	0	0	0	0	0	0	0	0	0	0	0	0	0	0	0	0	0	0	0	0	0	0	0	0	0	0	0	0	0.0212004	0.395165	0.846323	1	0.569332	0.144142	0	0	0	0	0	0	0	0	0	0	0	0	0	0	Secernin-2
Q96EV8#32_28_35	0	0	0	0	0	0	0	0	0	0	0	0	0	0	0	0	0	0	0	0	0	0	0	0	0	0	0	0	0	0.219512	0.634146	1	0.634146	0.219512	0	0	0	0	0	0	0	0	0	0	0	0	0	0	Dysbindin
Q96FK6#32_27_36	0	0	0	0	0	0	0	0	0	0	0	0	0	0	0	0	0	0	0	0	0	0	0	0	0	0	0	0	0	0.31808	0.75321	1	0.597776	0.177218	0	0	0	0	0	0	0	0	0	0	0	0	0	0	WD repeat-containing protein 89
O75616#32_27_35	0	0	0	0	0	0	0	0	0	0	0	0	0	0	0	0	0	0	0	0	0	0	0	0	0	0	0	0.013063	0.0256762	0.325715	0.700632	1	0.681904	0.283119	0.0913532	0	0	0	0	0	0	0	0	0	0	0	0	0	GTPase Era, mitochondrial
P34949#32_27_34	0	0	0	0	0	0	0	0	0	0	0	0	0	0	0	0	0	0	0	0	0	0	0	0	0	0	0	0	0.0513887	0.358398	0.827497	1	0.755084	0.34085	0	0	0	0	0	0	0	0	0	0	0	0	0	0	Mannose-6-phosphate isomerase
Q6NUK1#32_27_35	0	0	0	0	0	0	0	0	0	0	0	0	0	0	0	0	0	0	0	0	0	0	0	0	0	0	0	0.059257	0.104911	0.38071	0.755037	1	0.726198	0.3	0.0304847	0	0	0	0	0	0	0	0	0	0	0	0	0	Calcium-binding mitochondrial carrier protein SCaMC-1
Q8TCZ2#32_30_38	0	0	0	0	0	0	0	0	0	0	0	0	0	0	0	0	0	0	0	0	0	0	0	0	0	0	0	0	0	0	0.638995	1	0.801138	0.535374	0.243486	0.156053	0.0256429	0	0	0	0	0	0	0	0	0	0	0	CD99 antigen-like protein 2
Q86YM7#32_28_36	0	0	0	0	0	0	0	0	0	0	0	0	0	0	0	0	0	0	0	0	0	0	0	0	0	0	0	0	0	0.0999883	0.531362	1	0.970621	0.498067	0.0764853	0	0	0	0	0	0	0	0	0	0	0	0	0	Homer protein homolog 1
P01009#33_28_36	0	0	0	0	0	0	0	0	0	0	0	0	0	0	0	0	0	0	0	0	0	0	0	0	0	0	0	0	0	0.0946731	0.505389	0.986029	1	0.574796	0.132709	0	0	0	0	0	0	0	0	0	0	0	0	0	Alpha-1-antitrypsin
Q13572#32_28_36	0	0	0	0	0	0	0	0	0	0	0	0	0	0	0	0	0	0	0	0	0	0	0	0	0	0	0	0	0	0.120844	0.521069	1	0.971243	0.588099	0.127613	0.0655093	0	0	0	0	0	0	0	0	0	0	0	0	Inositol-tetrakisphosphate 1-kinase
Q9NQS3-3#32_28_36	0	0	0	0	0	0	0	0	0	0	0	0	0	0	0	0	0	0	0	0	0	0	0	0	0	0	0	0	0.0210023	0.196063	0.654985	1	0.988387	0.498209	0.114772	0	0	0	0	0	0	0	0	0	0	0	0	0	Isoform 3 of Nectin-3
Q04826#32_28_36	0	0	0	0	0	0	0	0	0	0	0	0	0	0	0	0	0	0	0	0	0	0	0	0	0	0	0	0	0	0.150077	0.57957	1	0.87864	0.489683	0.17366	0.0751243	0	0	0	0	0	0	0	0	0	0	0	0	HLA class I histocompatibility antigen, B-40 alpha chain
Q92485#32_28_36	0	0	0	0	0	0	0	0	0	0	0	0	0	0	0	0	0	0	0	0	0	0	0	0	0	0	0	0	0	0.219985	0.647542	1	0.87958	0.50252	0.192825	0.117788	0	0	0	0	0	0	0	0	0	0	0	0	Acid sphingomyelinase-like phosphodiesterase 3b
P16219#32_27_35	0	0	0	0	0	0	0	0	0	0	0	0	0	0	0	0	0	0	0	0	0	0	0	0	0	0	0	0.0364494	0.0444815	0.336593	0.658348	1	0.745639	0.452643	0.231917	0	0	0	0	0	0	0	0	0	0	0	0	0	Short-chain specific acyl-CoA dehydrogenase, mitochondrial
P17050#32_28_35	0	0	0	0	0	0	0	0	0	0	0	0	0	0	0	0	0	0	0	0	0	0	0	0	0	0	0	0	0	0.229515	0.63031	1	0.79648	0.440706	0.188994	0	0	0	0	0	0	0	0	0	0	0	0	0	Alpha-N-acetylgalactosaminidase
O14745#32_23_36	0	0	0	0	0	0	0	0	0	0	0	0	0	0	0	0	0	0	0	0	0	0	0	0.0598155	0.0601982	0.0738492	0.112693	0.127569	0.116687	0.293638	0.672037	1	0.846796	0.404276	0.0424611	0	0	0	0	0	0	0	0	0	0	0	0	0	Na(+)/H(+) exchange regulatory cofactor NHE-RF1
P04075#32_27_35	0	0	0	0	0	0	0	0	0	0	0	0	0	0	0	0	0	0	0	0	0	0	0	0	0	0	0	0.109784	0.114534	0.290097	0.663865	1	0.814968	0.351116	0.0301964	0	0	0	0	0	0	0	0	0	0	0	0	0	Fructose-bisphosphate aldolase A
Q6PIU2#32_27_35	0	0	0	0	0	0	0	0	0	0	0	0	0	0	0	0	0	0	0	0	0	0	0	0	0	0	0	0.0670326	0.112985	0.360108	0.72379	1	0.800207	0.408533	0.15572	0	0	0	0	0	0	0	0	0	0	0	0	0	Neutral cholesterol ester hydrolase 1
P24821#32_30_34	0	0	0	0	0	0	0	0	0	0	0	0	0	0	0	0	0	0	0	0	0	0	0	0	0	0	0	0	0	0	0.763182	1	0.967419	0.375469	0	0	0	0	0	0	0	0	0	0	0	0	0	0	Tenascin
Q03154#32_28_35	0	0	0	0	0	0	0	0	0	0	0	0	0	0	0	0	0	0	0	0	0	0	0	0	0	0	0	0	0	0.183222	0.602939	1	0.736308	0.304088	0	0	0	0	0	0	0	0	0	0	0	0	0	0	Aminoacylase-1
P54803#32_28_36	0	0	0	0	0	0	0	0	0	0	0	0	0	0	0	0	0	0	0	0	0	0	0	0	0	0	0	0	0	0.149045	0.573549	1	0.832519	0.383737	0	0.0211444	0	0	0	0	0	0	0	0	0	0	0	0	Galactocerebrosidase
Q13426#32_28_36	0	0	0	0	0	0	0	0	0	0	0	0	0	0	0	0	0	0	0	0	0	0	0	0	0	0	0	0	0	0.156042	0.579566	1	0.812822	0.36743	0	0	0	0	0	0	0	0	0	0	0	0	0	0	DNA repair protein XRCC4
O75955#27_20_41	0	0	0	0	0	0	0	0	0	0	0	0	0	0	0	0	0	0	0	0	0	0.0274204	0.0832489	0.13781	0.156251	0.179008	0.223695	0.207764	0.156475	0.337193	0.735782	1	0.787455	0.445762	0.235376	0.222357	0.144177	0.0545076	0	0.0383016	0.109893	0	0	0	0	0	0	0	Flotillin-1
P80303#28_25_36	0	0	0	0	0	0	0	0	0	0	0	0	0	0	0	0	0	0	0	0	0	0	0	0	0	0.154503	0.328872	0.378727	0.361595	0.461001	0.773954	1	0.902219	0.568549	0.288532	0.160501	0	0	0	0	0	0	0	0	0	0	0	0	Nucleobindin-2
Q9NVD7#32_24_35	0	0	0	0	0	0	0	0	0	0	0	0	0	0	0	0	0	0	0	0	0	0	0	0	0	0.152265	0.267574	0.29553	0.260443	0.454253	0.798471	1	0.828237	0.466253	0.336371	0	0	0	0	0	0	0	0	0	0	0	0	0	Alpha-parvin
P68400#32_26_36	0	0	0	0	0	0	0	0	0	0	0	0	0	0	0	0	0	0	0	0	0	0	0	0	0	0	0.202387	0.297761	0.345663	0.491676	0.76412	1	0.873298	0.511675	0.250354	0.327722	0	0	0	0	0	0	0	0	0	0	0	0	Casein kinase II subunit alpha
Q562R1#32_26_36	0	0	0	0	0	0	0	0	0	0	0	0	0	0	0	0	0	0	0	0	0	0	0	0	0	0	0.0895132	0.159504	0.350697	0.525606	0.885732	1	0.955196	0.51431	0.26364	0.175598	0	0	0	0	0	0	0	0	0	0	0	0	Beta-actin-like protein 2
P30520#32_27_36	0	0	0	0	0	0	0	0	0	0	0	0	0	0	0	0	0	0	0	0	0	0	0	0	0	0	0	0.154521	0.240556	0.52236	0.861027	1	0.775494	0.459962	0.248648	0.196729	0	0	0	0	0	0	0	0	0	0	0	0	Adenylosuccinate synthetase isozyme 2
Q12849#32_27_36	0	0	0	0	0	0	0	0	0	0	0	0	0	0	0	0	0	0	0	0	0	0	0	0	0	0	0	0.288917	0.299356	0.477637	0.796942	1	0.83919	0.511621	0.277763	0.196834	0	0	0	0	0	0	0	0	0	0	0	0	G-rich sequence factor 1
P11166#32_27_37	0	0	0	0	0	0	0	0	0	0	0	0	0	0	0	0	0	0	0	0	0	0	0	0	0	0	0	0.281324	0.344791	0.521291	0.794299	1	0.90256	0.529938	0.13091	0.0344273	0.198957	0	0	0	0	0	0	0	0	0	0	0	Solute carrier family 2, facilitated glucose transporter member 1
Q5TDH0#32_24_41	0	0	0	0	0	0	0	0	0	0	0	0	0	0	0	0	0	0	0	0	0	0	0	0	0.0628662	0	0.0412052	0.167691	0.203071	0.414166	0.729797	1	0.880437	0.542158	0.228505	0.111528	0.0836531	0.0564945	0.0120376	0	0	0	0	0	0	0	0	0	Protein DDI1 homolog 2
Q9NP79#32_27_37	0	0	0	0	0	0	0	0	0	0	0	0	0	0	0	0	0	0	0	0	0	0	0	0	0	0	0	0.134067	0.204568	0.365904	0.684044	1	0.969619	0.566221	0.255478	0.224488	0.247762	0	0	0	0	0	0	0	0	0	0	0	Vacuolar protein sorting-associated protein VTA1 homolog
O76054#32_28_35	0	0	0	0	0	0	0	0	0	0	0	0	0	0	0	0	0	0	0	0	0	0	0	0	0	0	0	0	0.434393	0.549205	0.770601	1	0.798888	0.461795	0.212317	0	0	0	0	0	0	0	0	0	0	0	0	0	SEC14-like protein 2
P26440#32_27_35	0	0	0	0	0	0	0	0	0	0	0	0	0	0	0	0	0	0	0	0	0	0	0	0	0	0	0	0.231063	0.264132	0.335348	0.623973	1	0.922461	0.552447	0.334312	0	0	0	0	0	0	0	0	0	0	0	0	0	Isovaleryl-CoA dehydrogenase, mitochondrial
Q9NXR7#32_27_35	0	0	0	0	0	0	0	0	0	0	0	0	0	0	0	0	0	0	0	0	0	0	0	0	0	0	0	0.193354	0.204688	0.424797	0.77091	1	0.817107	0.479196	0.210474	0	0	0	0	0	0	0	0	0	0	0	0	0	BRCA1-A complex subunit BRE
Q9UNH6-2#32_27_35	0	0	0	0	0	0	0	0	0	0	0	0	0	0	0	0	0	0	0	0	0	0	0	0	0	0	0	0.267528	0.275449	0.460388	0.766617	1	0.780965	0.463342	0.201503	0	0	0	0	0	0	0	0	0	0	0	0	0	Isoform 2 of Sorting nexin-7
Q15904#32_27_37	0	0	0	0	0	0	0	0	0	0	0	0	0	0	0	0	0	0	0	0	0	0	0	0	0	0	0	0.145141	0.269551	0.536798	0.817886	1	0.908315	0.687436	0.445044	0.312619	0.232731	0	0	0	0	0	0	0	0	0	0	0	V-type proton ATPase subunit S1
Q92734#32_28_39	0	0	0	0	0	0	0	0	0	0	0	0	0	0	0	0	0	0	0	0	0	0	0	0	0	0	0	0	0.393338	0.433744	0.7058	1	0.93868	0.664779	0.423186	0.350283	0.260282	0.11372	0	0	0	0	0	0	0	0	0	0	Protein TFG
Q9BRK3#33_27_37	0	0	0	0	0	0	0	0	0	0	0	0	0	0	0	0	0	0	0	0	0	0	0	0	0	0	0	0.260638	0.423842	0.508523	0.718379	0.942182	1	0.702839	0.395512	0.184273	0.0638692	0	0	0	0	0	0	0	0	0	0	0	Matrix-remodeling-associated protein 8
O00273#33_27_37	0	0	0	0	0	0	0	0	0	0	0	0	0	0	0	0	0	0	0	0	0	0	0	0	0	0	0	0.224046	0.303549	0.414329	0.675895	0.93482	1	0.793087	0.519882	0.3109	0.20999	0	0	0	0	0	0	0	0	0	0	0	DNA fragmentation factor subunit alpha
Q8WVQ1#33_27_37	0	0	0	0	0	0	0	0	0	0	0	0	0	0	0	0	0	0	0	0	0	0	0	0	0	0	0	0.236144	0.290966	0.403473	0.652059	0.94894	1	0.765965	0.449068	0.269837	0.191223	0	0	0	0	0	0	0	0	0	0	0	Soluble calcium-activated nucleotidase 1
Q15758#32_27_36	0	0	0	0	0	0	0	0	0	0	0	0	0	0	0	0	0	0	0	0	0	0	0	0	0	0	0	0.0527906	0.108984	0.343783	0.719443	1	0.916122	0.608674	0.33697	0.277296	0	0	0	0	0	0	0	0	0	0	0	0	Neutral amino acid transporter B(0)
P05455#32_27_36	0	0	0	0	0	0	0	0	0	0	0	0	0	0	0	0	0	0	0	0	0	0	0	0	0	0	0	0.144459	0.216991	0.437138	0.769138	1	0.909437	0.62598	0.410053	0.375159	0	0	0	0	0	0	0	0	0	0	0	0	Lupus La protein
Q9BQ95#32_27_36	0	0	0	0	0	0	0	0	0	0	0	0	0	0	0	0	0	0	0	0	0	0	0	0	0	0	0	0.094486	0.190676	0.538588	0.729441	1	0.854186	0.751938	0.388553	0.308411	0	0	0	0	0	0	0	0	0	0	0	0	Evolutionarily conserved signaling intermediate in Toll pathway, mitochondrial
O95166#32_28_36	0	0	0	0	0	0	0	0	0	0	0	0	0	0	0	0	0	0	0	0	0	0	0	0	0	0	0	0	0.155899	0.573476	0.856683	1	0.733781	0.553269	0.260557	0.357373	0	0	0	0	0	0	0	0	0	0	0	0	Gamma-aminobutyric acid receptor-associated protein
O14773#32_27_36	0	0	0	0	0	0	0	0	0	0	0	0	0	0	0	0	0	0	0	0	0	0	0	0	0	0	0	0	0.0688353	0.343809	0.794775	1	0.898324	0.52046	0.245035	0.111778	0	0	0	0	0	0	0	0	0	0	0	0	Tripeptidyl-peptidase 1
Q9NUN5#32_27_37	0	0	0	0	0	0	0	0	0	0	0	0	0	0	0	0	0	0	0	0	0	0	0	0	0	0	0	0	0.125699	0.492535	0.881736	1	0.813582	0.559724	0.32272	0.138151	0.0121278	0	0	0	0	0	0	0	0	0	0	0	Probable lysosomal cobalamin transporter
P25705#31_27_35	0	0	0	0	0	0	0	0	0	0	0	0	0	0	0	0	0	0	0	0	0	0	0	0	0	0	0	0.319459	0.427449	0.713934	1	0.994977	0.75031	0.539503	0.503557	0	0	0	0	0	0	0	0	0	0	0	0	0	ATP synthase subunit alpha, mitochondrial
P52597#32_27_35	0	0	0	0	0	0	0	0	0	0	0	0	0	0	0	0	0	0	0	0	0	0	0	0	0	0	0	0.331353	0.426579	0.657687	0.930451	1	0.795742	0.533502	0.408854	0	0	0	0	0	0	0	0	0	0	0	0	0	Heterogeneous nuclear ribonucleoprotein F
Q8NBM8#31_27_35	0	0	0	0	0	0	0	0	0	0	0	0	0	0	0	0	0	0	0	0	0	0	0	0	0	0	0	0.336611	0.403077	0.726002	1	0.9964	0.613203	0.333155	0.316228	0	0	0	0	0	0	0	0	0	0	0	0	0	Prenylcysteine oxidase-like
P49189#32_27_35	0	0	0	0	0	0	0	0	0	0	0	0	0	0	0	0	0	0	0	0	0	0	0	0	0	0	0	0.144108	0.266916	0.581726	0.943841	1	0.729776	0.424514	0.346529	0	0	0	0	0	0	0	0	0	0	0	0	0	4-trimethylaminobutyraldehyde dehydrogenase
Q8WTV0-2#32_27_35	0	0	0	0	0	0	0	0	0	0	0	0	0	0	0	0	0	0	0	0	0	0	0	0	0	0	0	0.156921	0.315385	0.668533	0.981376	1	0.729437	0.472884	0.382927	0	0	0	0	0	0	0	0	0	0	0	0	0	Isoform 1 of Scavenger receptor class B member 1
Q96CS3#32_27_35	0	0	0	0	0	0	0	0	0	0	0	0	0	0	0	0	0	0	0	0	0	0	0	0	0	0	0	0.206332	0.364818	0.664017	0.985856	1	0.707964	0.395074	0.29143	0	0	0	0	0	0	0	0	0	0	0	0	0	FAS-associated factor 2
Q9BXR0#31_26_35	0	0	0	0	0	0	0	0	0	0	0	0	0	0	0	0	0	0	0	0	0	0	0	0	0	0	0.0712404	0.159701	0.392559	0.715886	1	0.992597	0.760926	0.454581	0.296108	0	0	0	0	0	0	0	0	0	0	0	0	0	Queuine tRNA-ribosyltransferase
P14314-2#31_27_36	0	0	0	0	0	0	0	0	0	0	0	0	0	0	0	0	0	0	0	0	0	0	0	0	0	0	0	0.0997356	0.272038	0.641758	1	0.991711	0.712187	0.385893	0.207244	0.124462	0	0	0	0	0	0	0	0	0	0	0	0	Isoform 2 of Glucosidase 2 subunit beta
Q8NF37#32_27_35	0	0	0	0	0	0	0	0	0	0	0	0	0	0	0	0	0	0	0	0	0	0	0	0	0	0	0	0.0602174	0.204417	0.629316	0.868983	1	0.634346	0.38635	0.283124	0	0	0	0	0	0	0	0	0	0	0	0	0	Lysophosphatidylcholine acyltransferase 1
P53041#31_27_35	0	0	0	0	0	0	0	0	0	0	0	0	0	0	0	0	0	0	0	0	0	0	0	0	0	0	0	0.0126396	0.215682	0.626228	1	0.926841	0.59661	0.334424	0.331574	0	0	0	0	0	0	0	0	0	0	0	0	0	Serine/threonine-protein phosphatase 5
Q9Y6X5#31_27_35	0	0	0	0	0	0	0	0	0	0	0	0	0	0	0	0	0	0	0	0	0	0	0	0	0	0	0	0	0.239532	0.655502	1	0.933416	0.626632	0.322202	0.176208	0	0	0	0	0	0	0	0	0	0	0	0	0	Bis(5-adenosyl)-triphosphatase ENPP4
A6NED2#32_27_34	0	0	0	0	0	0	0	0	0	0	0	0	0	0	0	0	0	0	0	0	0	0	0	0	0	0	0	0.0101113	0.152887	0.486429	0.841499	1	0.787598	0.488745	0	0	0	0	0	0	0	0	0	0	0	0	0	0	RCC1 domain-containing protein 1
Q07960#32_27_35	0	0	0	0	0	0	0	0	0	0	0	0	0	0	0	0	0	0	0	0	0	0	0	0	0	0	0	0.0358641	0.10426	0.441531	0.837476	1	0.694379	0.369308	0.351928	0	0	0	0	0	0	0	0	0	0	0	0	0	Rho GTPase-activating protein 1
O60664#32_27_36	0	0	0	0	0	0	0	0	0	0	0	0	0	0	0	0	0	0	0	0	0	0	0	0	0	0	0	0.0412105	0.147869	0.456493	0.855008	1	0.762834	0.382316	0.135103	0.0570722	0	0	0	0	0	0	0	0	0	0	0	0	Perilipin-3
P48637#32_27_35	0	0	0	0	0	0	0	0	0	0	0	0	0	0	0	0	0	0	0	0	0	0	0	0	0	0	0	0	0.112856	0.442765	0.858205	1	0.754055	0.405928	0.2353	0	0	0	0	0	0	0	0	0	0	0	0	0	Glutathione synthetase
Q14108#32_27_36	0	0	0	0	0	0	0	0	0	0	0	0	0	0	0	0	0	0	0	0	0	0	0	0	0	0	0	0	0.174266	0.542746	0.957555	1	0.718226	0.331025	0.129273	0.0534288	0	0	0	0	0	0	0	0	0	0	0	0	Lysosome membrane protein 2
Q6IQ49#31_28_35	0	0	0	0	0	0	0	0	0	0	0	0	0	0	0	0	0	0	0	0	0	0	0	0	0	0	0	0	0.201717	0.507257	1	0.982408	0.759238	0.349185	0.206257	0	0	0	0	0	0	0	0	0	0	0	0	0	Protein SDE2 homolog
Q9BRR6#32_27_35	0	0	0	0	0	0	0	0	0	0	0	0	0	0	0	0	0	0	0	0	0	0	0	0	0	0	0	0.0879503	0.181937	0.508269	0.877599	1	0.640623	0.242807	0.141782	0	0	0	0	0	0	0	0	0	0	0	0	0	ADP-dependent glucokinase
P54725#32_23_35	0	0	0	0	0	0	0	0	0	0	0	0	0	0	0	0	0	0	0	0	0	0	0	0.011519	0	0.0174873	0.0418708	0.0736046	0.184418	0.502929	0.88828	1	0.73126	0.371816	0.231931	0	0	0	0	0	0	0	0	0	0	0	0	0	UV excision repair protein RAD23 homolog A
Q8NC54#32_27_35	0	0	0	0	0	0	0	0	0	0	0	0	0	0	0	0	0	0	0	0	0	0	0	0	0	0	0	0.117905	0.24091	0.538203	0.896327	1	0.717819	0.337051	0.151788	0	0	0	0	0	0	0	0	0	0	0	0	0	Keratinocyte-associated transmembrane protein 2
P43307#33_28_37	0	0	0	0	0	0	0	0	0	0	0	0	0	0	0	0	0	0	0	0	0	0	0	0	0	0	0	0	0	0.167534	0.490969	0.910842	1	0.867144	0.544323	0.304605	0.124679	0	0	0	0	0	0	0	0	0	0	0	Translocon-associated protein subunit alpha
P11279#33_28_37	0	0	0	0	0	0	0	0	0	0	0	0	0	0	0	0	0	0	0	0	0	0	0	0	0	0	0	0	0.0220539	0.150535	0.497469	0.865205	1	0.75376	0.420917	0.19145	0.113157	0	0	0	0	0	0	0	0	0	0	0	Lysosome-associated membrane glycoprotein 1
Q9Y653#33_28_37	0	0	0	0	0	0	0	0	0	0	0	0	0	0	0	0	0	0	0	0	0	0	0	0	0	0	0	0	0.0132416	0.169623	0.547288	0.915682	1	0.734189	0.433003	0.273129	0.192491	0	0	0	0	0	0	0	0	0	0	0	G-protein coupled receptor 56
Q9BVC3#33_29_37	0	0	0	0	0	0	0	0	0	0	0	0	0	0	0	0	0	0	0	0	0	0	0	0	0	0	0	0	0	0.294713	0.613148	0.927522	1	0.816294	0.479365	0.173122	0.0148694	0	0	0	0	0	0	0	0	0	0	0	Sister chromatid cohesion protein DCC1
P13473-2#33_28_37	0	0	0	0	0	0	0	0	0	0	0	0	0	0	0	0	0	0	0	0	0	0	0	0	0	0	0	0	0.0602488	0.228449	0.576932	0.893298	1	0.757672	0.43146	0.168074	0.0593469	0	0	0	0	0	0	0	0	0	0	0	Isoform LAMP-2B of Lysosome-associated membrane glycoprotein 2
Q9H6Y2#33_23_42	0	0	0	0	0	0	0	0	0	0	0	0	0	0	0	0	0	0	0	0	0	0	0	0	0	0	0	0	0	0.192027	0.58097	0.950051	1	0.747864	0.421453	0.211215	0.0799228	0.0167269	0	0	0	0	0	0	0	0	0	0	WD repeat-containing protein 55
Q8NFH3#32_28_36	0	0	0	0	0	0	0	0	0	0	0	0	0	0	0	0	0	0	0	0	0	0	0	0	0	0	0	0	0.0217537	0.217074	0.612128	1	0.969988	0.668815	0.373228	0.290139	0	0	0	0	0	0	0	0	0	0	0	0	Nucleoporin Nup43
P15151#33_28_37	0	0	0	0	0	0	0	0	0	0	0	0	0	0	0	0	0	0	0	0	0	0	0	0	0	0	0	0	0	0.184951	0.571377	0.972153	1	0.700407	0.343251	0.15677	0.0854562	0	0	0	0	0	0	0	0	0	0	0	Poliovirus receptor
Q99541#33_28_37	0	0	0	0	0	0	0	0	0	0	0	0	0	0	0	0	0	0	0	0	0	0	0	0	0	0	0	0	0.0485179	0.243656	0.628824	0.989341	1	0.701908	0.364239	0.178543	0.107028	0	0	0	0	0	0	0	0	0	0	0	Perilipin-2
O00625#33_28_36	0	0	0	0	0	0	0	0	0	0	0	0	0	0	0	0	0	0	0	0	0	0	0	0	0	0	0	0	0.28583	0.300449	0.56174	0.882506	1	0.688149	0.390856	0.243464	0	0	0	0	0	0	0	0	0	0	0	0	Pirin
Q9NX62#33_28_36	0	0	0	0	0	0	0	0	0	0	0	0	0	0	0	0	0	0	0	0	0	0	0	0	0	0	0	0	0.13298	0.292182	0.577432	0.897045	1	0.73676	0.359539	0.205807	0	0	0	0	0	0	0	0	0	0	0	0	Inositol monophosphatase 3
P54687#33_28_36	0	0	0	0	0	0	0	0	0	0	0	0	0	0	0	0	0	0	0	0	0	0	0	0	0	0	0	0	0	0.205677	0.597712	0.996779	1	0.740807	0.44871	0.412842	0	0	0	0	0	0	0	0	0	0	0	0	Branched-chain-amino-acid aminotransferase, cytosolic
Q9NX46#33_28_36	0	0	0	0	0	0	0	0	0	0	0	0	0	0	0	0	0	0	0	0	0	0	0	0	0	0	0	0	0.0562285	0.225363	0.574327	0.939856	1	0.731224	0.470183	0.438929	0	0	0	0	0	0	0	0	0	0	0	0	Poly(ADP-ribose) glycohydrolase ARH3
Q8NFZ8#33_27_36	0	0	0	0	0	0	0	0	0	0	0	0	0	0	0	0	0	0	0	0	0	0	0	0	0	0	0	0.143824	0.20673	0.36176	0.675342	0.970574	1	0.730363	0.487227	0.383442	0	0	0	0	0	0	0	0	0	0	0	0	Cell adhesion molecule 4
Q9Y3B8#33_28_36	0	0	0	0	0	0	0	0	0	0	0	0	0	0	0	0	0	0	0	0	0	0	0	0	0	0	0	0	0.15412	0.307193	0.612857	0.949069	1	0.774136	0.489154	0.373462	0	0	0	0	0	0	0	0	0	0	0	0	Oligoribonuclease, mitochondrial
Q8IYS1#32_27_35	0	0	0	0	0	0	0	0	0	0	0	0	0	0	0	0	0	0	0	0	0	0	0	0	0	0	0	0	0.0870761	0.431492	0.889126	1	0.807477	0.551045	0.481001	0	0	0	0	0	0	0	0	0	0	0	0	0	Peptidase M20 domain-containing protein 2
Q8TBX8#32_27_35	0	0	0	0	0	0	0	0	0	0	0	0	0	0	0	0	0	0	0	0	0	0	0	0	0	0	0	0.0896999	0.123305	0.433423	0.873469	1	0.727118	0.473412	0.542859	0	0	0	0	0	0	0	0	0	0	0	0	0	Phosphatidylinositol 5-phosphate 4-kinase type-2 gamma
P16989#32_28_35	0	0	0	0	0	0	0	0	0	0	0	0	0	0	0	0	0	0	0	0	0	0	0	0	0	0	0	0	0.115965	0.268551	0.622306	1	0.958352	0.608442	0.317789	0	0	0	0	0	0	0	0	0	0	0	0	0	Y-box-binding protein 3
P06132#33_28_35	0	0	0	0	0	0	0	0	0	0	0	0	0	0	0	0	0	0	0	0	0	0	0	0	0	0	0	0	0.119755	0.246965	0.588078	0.958657	1	0.676666	0.393238	0	0	0	0	0	0	0	0	0	0	0	0	0	Uroporphyrinogen decarboxylase
Q9Y617#33_28_35	0	0	0	0	0	0	0	0	0	0	0	0	0	0	0	0	0	0	0	0	0	0	0	0	0	0	0	0	0.039373	0.191656	0.563202	0.984479	1	0.660596	0.370348	0	0	0	0	0	0	0	0	0	0	0	0	0	Phosphoserine aminotransferase
Q02127#32_28_35	0	0	0	0	0	0	0	0	0	0	0	0	0	0	0	0	0	0	0	0	0	0	0	0	0	0	0	0	0.0164523	0.262368	0.690268	1	0.820955	0.470883	0.420173	0	0	0	0	0	0	0	0	0	0	0	0	0	Dihydroorotate dehydrogenase (quinone), mitochondrial
Q6S8J3#32_28_35	0	0	0	0	0	0	0	0	0	0	0	0	0	0	0	0	0	0	0	0	0	0	0	0	0	0	0	0	0.0346211	0.252323	0.634221	1	0.846841	0.556235	0.377804	0	0	0	0	0	0	0	0	0	0	0	0	0	POTE ankyrin domain family member E
Q13510#32_28_35	0	0	0	0	0	0	0	0	0	0	0	0	0	0	0	0	0	0	0	0	0	0	0	0	0	0	0	0	0.0394197	0.298331	0.731956	1	0.897821	0.577723	0.419714	0	0	0	0	0	0	0	0	0	0	0	0	0	Acid ceramidase
Q99536#32_28_35	0	0	0	0	0	0	0	0	0	0	0	0	0	0	0	0	0	0	0	0	0	0	0	0	0	0	0	0	0.0410182	0.28239	0.690377	1	0.884864	0.570366	0.363703	0	0	0	0	0	0	0	0	0	0	0	0	0	Synaptic vesicle membrane protein VAT-1 homolog
P00813#32_27_35	0	0	0	0	0	0	0	0	0	0	0	0	0	0	0	0	0	0	0	0	0	0	0	0	0	0	0	0.073882	0.154883	0.366751	0.711329	1	0.935808	0.679006	0.514111	0	0	0	0	0	0	0	0	0	0	0	0	0	Adenosine deaminase
O60547#32_27_35	0	0	0	0	0	0	0	0	0	0	0	0	0	0	0	0	0	0	0	0	0	0	0	0	0	0	0	0.0238887	0.107844	0.365395	0.741738	1	0.899953	0.545621	0.449187	0	0	0	0	0	0	0	0	0	0	0	0	0	GDP-mannose 4,6 dehydratase
P24752#32_28_35	0	0	0	0	0	0	0	0	0	0	0	0	0	0	0	0	0	0	0	0	0	0	0	0	0	0	0	0	0.197837	0.371375	0.708204	1	0.901967	0.601935	0.485224	0	0	0	0	0	0	0	0	0	0	0	0	0	Acetyl-CoA acetyltransferase, mitochondrial
P50897#33_29_37	0	0	0	0	0	0	0	0	0	0	0	0	0	0	0	0	0	0	0	0	0	0	0	0	0	0	0	0	0	0.483024	0.520568	0.762663	1	0.909841	0.469438	0.0887952	0	0	0	0	0	0	0	0	0	0	0	0	Palmitoyl-protein thioesterase 1
Q8TCT9#33_29_38	0	0	0	0	0	0	0	0	0	0	0	0	0	0	0	0	0	0	0	0	0	0	0	0	0	0	0	0	0	0.471258	0.530128	0.770332	1	0.882718	0.486446	0.128266	0	0.115056	0	0	0	0	0	0	0	0	0	0	Minor histocompatibility antigen H13
P42785#33_28_35	0	0	0	0	0	0	0	0	0	0	0	0	0	0	0	0	0	0	0	0	0	0	0	0	0	0	0	0	0.126011	0.334855	0.69514	0.973969	1	0.755873	0.626728	0	0	0	0	0	0	0	0	0	0	0	0	0	Lysosomal Pro-X carboxypeptidase
P82933#33_27_35	0	0	0	0	0	0	0	0	0	0	0	0	0	0	0	0	0	0	0	0	0	0	0	0	0	0	0	0.0968424	0.152386	0.280124	0.60284	0.953036	1	0.691785	0.503425	0	0	0	0	0	0	0	0	0	0	0	0	0	28S ribosomal protein S9, mitochondrial
P00505#33_28_35	0	0	0	0	0	0	0	0	0	0	0	0	0	0	0	0	0	0	0	0	0	0	0	0	0	0	0	0	0.146273	0.233521	0.544969	0.951825	1	0.749448	0.584087	0	0	0	0	0	0	0	0	0	0	0	0	0	Aspartate aminotransferase, mitochondrial
P51398#33_28_35	0	0	0	0	0	0	0	0	0	0	0	0	0	0	0	0	0	0	0	0	0	0	0	0	0	0	0	0	0.199653	0.289506	0.565966	0.920396	1	0.732122	0.511518	0	0	0	0	0	0	0	0	0	0	0	0	0	28S ribosomal protein S29, mitochondrial
Q9NYK5#33_27_35	0	0	0	0	0	0	0	0	0	0	0	0	0	0	0	0	0	0	0	0	0	0	0	0	0	0	0	0.184174	0.281413	0.370719	0.589322	0.857401	1	0.782621	0.568948	0	0	0	0	0	0	0	0	0	0	0	0	0	39S ribosomal protein L39, mitochondrial
Q9HB07#33_28_35	0	0	0	0	0	0	0	0	0	0	0	0	0	0	0	0	0	0	0	0	0	0	0	0	0	0	0	0	0.329616	0.356262	0.550479	0.879631	1	0.763513	0.493949	0	0	0	0	0	0	0	0	0	0	0	0	0	UPF0160 protein MYG1, mitochondrial
Q9NQC3#33_28_37	0	0	0	0	0	0	0	0	0	0	0	0	0	0	0	0	0	0	0	0	0	0	0	0	0	0	0	0	0.313273	0.360676	0.536411	0.854554	1	0.772522	0.299704	0	0.0132106	0	0	0	0	0	0	0	0	0	0	0	Reticulon-4
Q9Y5P6#33_29_35	0	0	0	0	0	0	0	0	0	0	0	0	0	0	0	0	0	0	0	0	0	0	0	0	0	0	0	0	0	0.333477	0.495424	0.827979	1	0.786491	0.535402	0	0	0	0	0	0	0	0	0	0	0	0	0	Mannose-1-phosphate guanyltransferase beta
O15382#33_28_35	0	0	0	0	0	0	0	0	0	0	0	0	0	0	0	0	0	0	0	0	0	0	0	0	0	0	0	0	0.015146	0.140627	0.490627	0.917499	1	0.684635	0.430919	0	0	0	0	0	0	0	0	0	0	0	0	0	Branched-chain-amino-acid aminotransferase, mitochondrial
P98172#33_28_35	0	0	0	0	0	0	0	0	0	0	0	0	0	0	0	0	0	0	0	0	0	0	0	0	0	0	0	0	0	0.0997334	0.463604	0.894772	1	0.787226	0.571228	0	0	0	0	0	0	0	0	0	0	0	0	0	Ephrin-B1
Q53H12#33_28_37	0	0	0	0	0	0	0	0	0	0	0	0	0	0	0	0	0	0	0	0	0	0	0	0	0	0	0	0	0.131239	0.173529	0.411732	0.818723	1	0.786883	0.363342	0.158769	0.25747	0	0	0	0	0	0	0	0	0	0	0	Acylglycerol kinase, mitochondrial
Q9P015#33_28_37	0	0	0	0	0	0	0	0	0	0	0	0	0	0	0	0	0	0	0	0	0	0	0	0	0	0	0	0	0.15979	0.190636	0.346632	0.692105	1	0.853931	0.354002	0	0.103583	0	0	0	0	0	0	0	0	0	0	0	39S ribosomal protein L15, mitochondrial
Q9C0H2#33_28_36	0	0	0	0	0	0	0	0	0	0	0	0	0	0	0	0	0	0	0	0	0	0	0	0	0	0	0	0	0.146632	0.12913	0.461773	0.732175	1	0.587874	0.295403	0.0900258	0	0	0	0	0	0	0	0	0	0	0	0	Protein tweety homolog 3
P49427#33_29_37	0	0	0	0	0	0	0	0	0	0	0	0	0	0	0	0	0	0	0	0	0	0	0	0	0	0	0	0	0	0.179096	0.448282	0.795749	1	0.753154	0.393793	0.085137	0	0	0	0	0	0	0	0	0	0	0	0	Ubiquitin-conjugating enzyme E2 R1
Q96J42#33_28_37	0	0	0	0	0	0	0	0	0	0	0	0	0	0	0	0	0	0	0	0	0	0	0	0	0	0	0	0	0	0.0593063	0.359899	0.811327	1	0.803743	0.391656	0.104005	0	0	0	0	0	0	0	0	0	0	0	0	Thioredoxin domain-containing protein 15
Q9HDC9#33_28_36	0	0	0	0	0	0	0	0	0	0	0	0	0	0	0	0	0	0	0	0	0	0	0	0	0	0	0	0	0.068764	0.128961	0.453742	0.884107	1	0.644277	0.267476	0.242693	0	0	0	0	0	0	0	0	0	0	0	0	Adipocyte plasma membrane-associated protein
O95861#33_28_36	0	0	0	0	0	0	0	0	0	0	0	0	0	0	0	0	0	0	0	0	0	0	0	0	0	0	0	0	0	0.0797088	0.455681	0.877774	1	0.701962	0.374749	0.163665	0	0	0	0	0	0	0	0	0	0	0	0	3(2),5-bisphosphate nucleotidase 1
Q92692#33_28_36	0	0	0	0	0	0	0	0	0	0	0	0	0	0	0	0	0	0	0	0	0	0	0	0	0	0	0	0	0.0347549	0.140647	0.472901	0.872035	1	0.740427	0.405573	0.250958	0	0	0	0	0	0	0	0	0	0	0	0	Nectin-2
Q9P2C4#33_28_36	0	0	0	0	0	0	0	0	0	0	0	0	0	0	0	0	0	0	0	0	0	0	0	0	0	0	0	0	0	0	0.31605	0.754995	1	0.628317	0.201248	0	0	0	0	0	0	0	0	0	0	0	0	0	Transmembrane protein 181
P42858#33_25_41	0	0	0	0	0	0	0	0	0	0	0	0	0	0	0	0	0	0	0	0	0	0	0	0	0	0	0	0	0	0	0.219512	0.634146	1	0.634146	0.219512	0	0	0	0	0	0	0	0	0	0	0	0	0	Huntingtin
Q99519#33_29_36	0	0	0	0	0	0	0	0	0	0	0	0	0	0	0	0	0	0	0	0	0	0	0	0	0	0	0	0	0	0	0.219512	0.634146	1	0.634146	0.219512	0	0	0	0	0	0	0	0	0	0	0	0	0	Sialidase-1
O95983#33_26_41	0	0	0	0	0	0	0	0	0	0	0	0	0	0	0	0	0	0	0	0	0	0	0	0	0	0	0.0991368	0.164833	0.0638982	0.0524091	0.379734	0.841172	1	0.570906	0.145972	0	0	0	0	0	0	0	0	0	0	0	0	0	Methyl-CpG-binding domain protein 3
P38571#33_28_36	0	0	0	0	0	0	0	0	0	0	0	0	0	0	0	0	0	0	0	0	0	0	0	0	0	0	0	0	0	0.115157	0.464729	0.88605	1	0.691974	0.264901	0.0647831	0	0	0	0	0	0	0	0	0	0	0	0	Lysosomal acid lipase/cholesteryl ester hydrolase
Q9BRQ0#33_28_36	0	0	0	0	0	0	0	0	0	0	0	0	0	0	0	0	0	0	0	0	0	0	0	0	0	0	0	0	0	0.0862879	0.454444	0.88585	1	0.634572	0.203055	0	0	0	0	0	0	0	0	0	0	0	0	0	Pygopus homolog 2
A6NHQ2#33_29_36	0	0	0	0	0	0	0	0	0	0	0	0	0	0	0	0	0	0	0	0	0	0	0	0	0	0	0	0	0	0.0378952	0.459844	0.924451	1	0.545466	0.116389	0	0	0	0	0	0	0	0	0	0	0	0	0	rRNA/tRNA 2-O-methyltransferase fibrillarin-like protein 1
Q8IV48#33_28_36	0	0	0	0	0	0	0	0	0	0	0	0	0	0	0	0	0	0	0	0	0	0	0	0	0	0	0	0	0	0.0177527	0.388748	0.838572	1	0.5717	0.146895	0	0	0	0	0	0	0	0	0	0	0	0	0	3-5 exoribonuclease 1
P40925#33_29_36	0	0	0	0	0	0	0	0	0	0	0	0	0	0	0	0	0	0	0	0	0	0	0	0	0	0	0	0	0	0.0395105	0.277957	0.677297	1	0.872139	0.577939	0.382273	0	0	0	0	0	0	0	0	0	0	0	0	Malate dehydrogenase, cytoplasmic
P45880#33_28_36	0	0	0	0	0	0	0	0	0	0	0	0	0	0	0	0	0	0	0	0	0	0	0	0	0	0	0	0	0.0455199	0.0950695	0.338508	0.720184	1	0.862132	0.554441	0.36967	0	0	0	0	0	0	0	0	0	0	0	0	Voltage-dependent anion-selective channel protein 2
Q9NZJ6#33_28_36	0	0	0	0	0	0	0	0	0	0	0	0	0	0	0	0	0	0	0	0	0	0	0	0	0	0	0	0	0.0309169	0.108228	0.346935	0.738143	1	0.866672	0.526088	0.401683	0	0	0	0	0	0	0	0	0	0	0	0	Hexaprenyldihydroxybenzoate methyltransferase, mitochondrial
P04083#33_29_36	0	0	0	0	0	0	0	0	0	0	0	0	0	0	0	0	0	0	0	0	0	0	0	0	0	0	0	0	0	0.0146608	0.267092	0.734687	1	0.76709	0.39091	0.29993	0	0	0	0	0	0	0	0	0	0	0	0	Annexin A1
A6NIH7#33_29_36	0	0	0	0	0	0	0	0	0	0	0	0	0	0	0	0	0	0	0	0	0	0	0	0	0	0	0	0	0	0	0.192459	0.603172	1	0.8433	0.534672	0.288002	0	0	0	0	0	0	0	0	0	0	0	0	Protein unc-119 homolog B
Q96E29-3#33_29_36	0	0	0	0	0	0	0	0	0	0	0	0	0	0	0	0	0	0	0	0	0	0	0	0	0	0	0	0	0	0.0160373	0.305665	0.714922	1	0.812233	0.515188	0.301244	0	0	0	0	0	0	0	0	0	0	0	0	Isoform 3 of Transcription termination factor 3, mitochondrial
O00764#33_29_36	0	0	0	0	0	0	0	0	0	0	0	0	0	0	0	0	0	0	0	0	0	0	0	0	0	0	0	0	0	0.0798117	0.298307	0.683808	1	0.845223	0.483492	0.266187	0	0	0	0	0	0	0	0	0	0	0	0	Pyridoxal kinase
Q9Y277#33_29_36	0	0	0	0	0	0	0	0	0	0	0	0	0	0	0	0	0	0	0	0	0	0	0	0	0	0	0	0	0	0.0916878	0.286106	0.664035	1	0.879589	0.516292	0.316749	0	0	0	0	0	0	0	0	0	0	0	0	Voltage-dependent anion-selective channel protein 3
Q92688#33_28_36	0	0	0	0	0	0	0	0	0	0	0	0	0	0	0	0	0	0	0	0	0	0	0	0	0	0	0	0	0.0304504	0.115813	0.441169	0.841308	1	0.76353	0.478284	0.377278	0	0	0	0	0	0	0	0	0	0	0	0	Acidic leucine-rich nuclear phosphoprotein 32 family member B
Q9BRQ8#33_28_36	0	0	0	0	0	0	0	0	0	0	0	0	0	0	0	0	0	0	0	0	0	0	0	0	0	0	0	0	0.0801427	0.172801	0.484108	0.864644	1	0.733837	0.440947	0.349825	0	0	0	0	0	0	0	0	0	0	0	0	Apoptosis-inducing factor 2
Q01105-2#33_28_36	0	0	0	0	0	0	0	0	0	0	0	0	0	0	0	0	0	0	0	0	0	0	0	0	0	0	0	0	0.115243	0.170968	0.413164	0.777724	1	0.823688	0.502653	0.304828	0	0	0	0	0	0	0	0	0	0	0	0	Isoform 2 of Protein SET
Q15814#33_28_36	0	0	0	0	0	0	0	0	0	0	0	0	0	0	0	0	0	0	0	0	0	0	0	0	0	0	0	0	0.141646	0.134975	0.399091	0.760964	1	0.717237	0.445205	0.325579	0	0	0	0	0	0	0	0	0	0	0	0	Tubulin-specific chaperone C
P54105#33_24_36	0	0	0	0	0	0	0	0	0	0	0	0	0	0	0	0	0	0	0	0	0	0	0	0	0	0	0.0289768	0.0897276	0.161354	0.183166	0.376159	0.700756	1	0.890697	0.587491	0.292077	0	0	0	0	0	0	0	0	0	0	0	0	Methylosome subunit pICln
P11117#33_28_37	0	0	0	0	0	0	0	0	0	0	0	0	0	0	0	0	0	0	0	0	0	0	0	0	0	0	0	0	0	0.0757785	0.390868	0.807279	1	0.812517	0.472387	0.224881	0.127101	0	0	0	0	0	0	0	0	0	0	0	Lysosomal acid phosphatase
P13726#33_28_37	0	0	0	0	0	0	0	0	0	0	0	0	0	0	0	0	0	0	0	0	0	0	0	0	0	0	0	0	0	0.0963468	0.390526	0.75879	1	0.89107	0.584861	0.246582	0.0650849	0	0	0	0	0	0	0	0	0	0	0	Tissue factor
P05388#33_28_35	0	0	0	0	0	0	0	0	0	0	0	0	0	0	0	0	0	0	0	0	0	0	0	0	0	0	0	0	0	0.0488511	0.326586	0.736743	1	0.812995	0.507246	0	0	0	0	0	0	0	0	0	0	0	0	0	60S acidic ribosomal protein P0
Q7L523#33_29_35	0	0	0	0	0	0	0	0	0	0	0	0	0	0	0	0	0	0	0	0	0	0	0	0	0	0	0	0	0	0	0.267924	0.681569	1	0.798979	0.537863	0	0	0	0	0	0	0	0	0	0	0	0	0	Ras-related GTP-binding protein A
Q6NVY1#33_29_35	0	0	0	0	0	0	0	0	0	0	0	0	0	0	0	0	0	0	0	0	0	0	0	0	0	0	0	0	0	0.1453	0.367571	0.759087	1	0.794775	0.513011	0	0	0	0	0	0	0	0	0	0	0	0	0	3-hydroxyisobutyryl-CoA hydrolase, mitochondrial
Q6P4A7#33_29_37	0	0	0	0	0	0	0	0	0	0	0	0	0	0	0	0	0	0	0	0	0	0	0	0	0	0	0	0	0	0.133415	0.32332	0.61776	1	0.825348	0.471061	0	0	0	0	0	0	0	0	0	0	0	0	0	Sideroflexin-4
P13804#33_29_35	0	0	0	0	0	0	0	0	0	0	0	0	0	0	0	0	0	0	0	0	0	0	0	0	0	0	0	0	0	0.123022	0.336528	0.693197	1	0.880047	0.669861	0	0	0	0	0	0	0	0	0	0	0	0	0	Electron transfer flavoprotein subunit alpha, mitochondrial
Q8WWV3#33_29_35	0	0	0	0	0	0	0	0	0	0	0	0	0	0	0	0	0	0	0	0	0	0	0	0	0	0	0	0	0	0	0.230464	0.665784	1	0.752197	0.741556	0	0	0	0	0	0	0	0	0	0	0	0	0	Reticulon-4-interacting protein 1, mitochondrial
O15479#34_30_37	0	0	0	0	0	0	0	0	0	0	0	0	0	0	0	0	0	0	0	0	0	0	0	0	0	0	0	0	0	0	0.596262	0.7272	0.988604	1	0.600422	0.147403	0	0	0	0	0	0	0	0	0	0	0	0	Melanoma-associated antigen B2
P04818#34_29_35	0	0	0	0	0	0	0	0	0	0	0	0	0	0	0	0	0	0	0	0	0	0	0	0	0	0	0	0	0	0.274991	0.338341	0.601664	0.922928	1	0.813636	0	0	0	0	0	0	0	0	0	0	0	0	0	Thymidylate synthase
A6NDU8#33_29_37	0	0	0	0	0	0	0	0	0	0	0	0	0	0	0	0	0	0	0	0	0	0	0	0	0	0	0	0	0	0	0.156263	0.579756	1	0.783931	0.451725	0.222726	0.44946	0	0	0	0	0	0	0	0	0	0	0	UPF0600 protein C5orf51
Q9H0Q0#33_29_37	0	0	0	0	0	0	0	0	0	0	0	0	0	0	0	0	0	0	0	0	0	0	0	0	0	0	0	0	0	0	0.15987	0.588172	1	0.852786	0.461163	0.195454	0.164186	0	0	0	0	0	0	0	0	0	0	0	Protein FAM49A
Q9H446#33_29_37	0	0	0	0	0	0	0	0	0	0	0	0	0	0	0	0	0	0	0	0	0	0	0	0	0	0	0	0	0	0.0340653	0.298608	0.696109	1	0.860015	0.525922	0.221927	0.202139	0	0	0	0	0	0	0	0	0	0	0	RWD domain-containing protein 1
Q9NSU2#33_29_37	0	0	0	0	0	0	0	0	0	0	0	0	0	0	0	0	0	0	0	0	0	0	0	0	0	0	0	0	0	0.0248396	0.208743	0.668931	1	0.974079	0.485283	0.110662	0	0	0	0	0	0	0	0	0	0	0	0	Three-prime repair exonuclease 1
Q9H9B4#33_29_37	0	0	0	0	0	0	0	0	0	0	0	0	0	0	0	0	0	0	0	0	0	0	0	0	0	0	0	0	0	0.138626	0.248854	0.610045	1	0.982047	0.519396	0.0983087	0	0	0	0	0	0	0	0	0	0	0	0	Sideroflexin-1
Q9UMS0#33_29_36	0	0	0	0	0	0	0	0	0	0	0	0	0	0	0	0	0	0	0	0	0	0	0	0	0	0	0	0	0	0.191305	0.280748	0.608073	1	0.966289	0.568003	0.146365	0	0	0	0	0	0	0	0	0	0	0	0	NFU1 iron-sulfur cluster scaffold homolog, mitochondrial
Q6P087#33_29_36	0	0	0	0	0	0	0	0	0	0	0	0	0	0	0	0	0	0	0	0	0	0	0	0	0	0	0	0	0	0	0.138341	0.564343	1	0.862654	0.343471	0.134734	0	0	0	0	0	0	0	0	0	0	0	0	RNA pseudouridylate synthase domain-containing protein 3
Q11201#33_29_37	0	0	0	0	0	0	0	0	0	0	0	0	0	0	0	0	0	0	0	0	0	0	0	0	0	0	0	0	0	0	0.161123	0.55203	1	0.865581	0.512285	0.110038	0.0239533	0	0	0	0	0	0	0	0	0	0	0	CMP-N-acetylneuraminate-beta-galactosamide-alpha-2,3-sialyltransferase 1
Q9NXR1#33_25_42	0	0	0	0	0	0	0	0	0	0	0	0	0	0	0	0	0	0	0	0	0	0	0	0	0	0	0	0	0	0	0.171374	0.565433	1	0.827081	0.465862	0.0813701	0.0211472	0	0	0	0	0	0	0	0	0	0	0	Nuclear distribution protein nudE homolog 1
Q9H0E2#33_28_36	0	0	0	0	0	0	0	0	0	0	0	0	0	0	0	0	0	0	0	0	0	0	0	0	0	0	0	0	0.139393	0.111837	0.306889	0.683697	1	0.785749	0.382463	0.147635	0	0	0	0	0	0	0	0	0	0	0	0	Toll-interacting protein
P04406#33_29_36	0	0	0	0	0	0	0	0	0	0	0	0	0	0	0	0	0	0	0	0	0	0	0	0	0	0	0	0	0	0.0427589	0.240647	0.659462	1	0.834769	0.396277	0.128642	0	0	0	0	0	0	0	0	0	0	0	0	Glyceraldehyde-3-phosphate dehydrogenase
Q9BWM7#33_28_36	0	0	0	0	0	0	0	0	0	0	0	0	0	0	0	0	0	0	0	0	0	0	0	0	0	0	0	0	0.0176071	0.0231911	0.2734	0.713651	1	0.750163	0.301832	0.121173	0	0	0	0	0	0	0	0	0	0	0	0	Sideroflexin-3
Q9GZQ8#30_25_32	0	0	0	0	0	0	0	0	0	0	0	0	0	0	0	0	0	0	0	0	0	0	0	0	0	0	0.0950871	0.469173	0.960095	1	0.574238	0	0	0	0	0	0	0	0	0	0	0	0	0	0	0	0	0	Microtubule-associated proteins 1A/1B light chain 3B
Q15291-2#30_25_33	0	0	0	0	0	0	0	0	0	0	0	0	0	0	0	0	0	0	0	0	0	0	0	0	0	0.0662152	0.204711	0.575003	0.988234	1	0.614452	0.178825	0	0	0	0	0	0	0	0	0	0	0	0	0	0	0	0	Isoform 2 of Retinoblastoma-binding protein 5
Q9H4A4#30_21_33	0	0	0	0	0	0	0	0	0	0	0	0	0	0	0	0	0	0	0	0	0	0	0	0.0190658	0.0363394	0.0291401	0.138777	0.521653	0.938394	1	0.572105	0.155781	0.0436452	0	0	0	0	0	0	0	0	0	0	0	0	0	0	0	Aminopeptidase B
P08236#30_25_33	0	0	0	0	0	0	0	0	0	0	0	0	0	0	0	0	0	0	0	0	0	0	0	0	0	0.0558972	0.142851	0.431032	0.842027	1	0.720871	0.308782	0.0975927	0	0	0	0	0	0	0	0	0	0	0	0	0	0	0	Beta-glucuronidase
Q96G03#30_25_33	0	0	0	0	0	0	0	0	0	0	0	0	0	0	0	0	0	0	0	0	0	0	0	0	0	0.0811827	0.127334	0.410585	0.796434	1	0.701997	0.309975	0.115863	0	0	0	0	0	0	0	0	0	0	0	0	0	0	0	Phosphoglucomutase-2
P11021#30_25_34	0	0	0	0	0	0	0	0	0	0	0	0	0	0	0	0	0	0	0	0	0	0	0	0	0	0.153041	0.186547	0.442682	0.818359	1	0.744684	0.337791	0.0558424	0	0	0	0	0	0	0	0	0	0	0	0	0	0	0	78 kDa glucose-regulated protein
P38646#30_25_33	0	0	0	0	0	0	0	0	0	0	0	0	0	0	0	0	0	0	0	0	0	0	0	0	0	0.205677	0.23211	0.429159	0.769339	1	0.793125	0.374591	0.100207	0	0	0	0	0	0	0	0	0	0	0	0	0	0	0	Stress-70 protein, mitochondrial
Q9Y5J1#30_25_33	0	0	0	0	0	0	0	0	0	0	0	0	0	0	0	0	0	0	0	0	0	0	0	0	0	0.158074	0.123853	0.395277	0.77786	1	0.626405	0.195393	0	0	0	0	0	0	0	0	0	0	0	0	0	0	0	0	U3 small nucleolar RNA-associated protein 18 homolog
P22670#30_25_38	0	0	0	0	0	0	0	0	0	0	0	0	0	0	0	0	0	0	0	0	0	0	0	0	0	0	0.0698432	0.40581	0.878946	1	0.704336	0.24757	0.0207342	0	0	0	0	0.0340295	0	0	0	0	0	0	0	0	0	0	MHC class II regulatory factor RFX1
P28906#30_25_33	0	0	0	0	0	0	0	0	0	0	0	0	0	0	0	0	0	0	0	0	0	0	0	0	0	0	0.0528728	0.397482	0.863132	1	0.666963	0.219703	0	0	0	0	0	0	0	0	0	0	0	0	0	0	0	0	Hematopoietic progenitor cell antigen CD34
Q9H6W3#30_25_33	0	0	0	0	0	0	0	0	0	0	0	0	0	0	0	0	0	0	0	0	0	0	0	0	0	0	0.0510483	0.38463	0.849948	1	0.688147	0.226259	0	0	0	0	0	0	0	0	0	0	0	0	0	0	0	0	Bifunctional lysine-specific demethylase and histidyl-hydroxylase NO66
P30419#31_23_31	0	0	0	0	0	0	0	0	0	0	0	0	0	0	0	0	0	0	0	0	0	0	0	0.0555792	0.0887324	0.168091	0.230977	0.33114	0.559723	0.884493	1	0	0	0	0	0	0	0	0	0	0	0	0	0	0	0	0	0	Glycylpeptide N-tetradecanoyltransferase 1
P41091#31_21_31	0	0	0	0	0	0	0	0	0	0	0	0	0	0	0	0	0	0	0	0	0	0	0.0190614	0.0421169	0.113169	0.205359	0.319145	0.4488	0.654628	0.925328	1	0	0	0	0	0	0	0	0	0	0	0	0	0	0	0	0	0	Eukaryotic translation initiation factor 2 subunit 3
Q9BUT1#30_26_31	0	0	0	0	0	0	0	0	0	0	0	0	0	0	0	0	0	0	0	0	0	0	0	0	0	0	0	0.0799197	0.521919	1	0.916922	0	0	0	0	0	0	0	0	0	0	0	0	0	0	0	0	0	3-hydroxybutyrate dehydrogenase type 2
Q9Y2V7#30_26_33	0	0	0	0	0	0	0	0	0	0	0	0	0	0	0	0	0	0	0	0	0	0	0	0	0	0	0	0.259027	0.692101	1	0.691428	0.258417	0	0	0	0	0	0	0	0	0	0	0	0	0	0	0	0	Conserved oligomeric Golgi complex subunit 6
P51178#30_26_47	0	0	0	0	0	0	0	0	0	0	0	0	0	0	0	0	0	0	0	0	0	0	0	0	0	0	0	0.219512	0.634146	1	0.634146	0.219512	0	0	0	0	0	0	0	0	0	0	0	0	0	0	0	0	1-phosphatidylinositol 4,5-bisphosphate phosphodiesterase delta-1
Q9BUR4#30_25_33	0	0	0	0	0	0	0	0	0	0	0	0	0	0	0	0	0	0	0	0	0	0	0	0	0	0	0	0.265342	0.689506	1	0.617236	0.195581	0	0	0	0	0	0	0	0	0	0	0	0	0	0	0	0	Telomerase Cajal body protein 1
P61221#30_24_31	0	0	0	0	0	0	0	0	0	0	0	0	0	0	0	0	0	0	0	0	0	0	0	0	0.264807	0.3658	0.408734	0.51612	0.765918	1	0.813981	0	0	0	0	0	0	0	0	0	0	0	0	0	0	0	0	0	ATP-binding cassette sub-family E member 1
Q8IXI1#30_20_33	0	0	0	0	0	0	0	0	0	0	0	0	0	0	0	0	0	0	0	0	0.0421023	0.0323599	0.0436595	0.0997541	0.163526	0.200082	0.257659	0.535239	0.893406	1	0.625357	0.183016	0	0	0	0	0	0	0	0	0	0	0	0	0	0	0	0	Mitochondrial Rho GTPase 2
Q9UJ14#30_24_33	0	0	0	0	0	0	0	0	0	0	0	0	0	0	0	0	0	0	0	0	0	0	0	0	0.130707	0.278807	0.386042	0.588304	0.869146	1	0.716389	0.279743	0.0107683	0	0	0	0	0	0	0	0	0	0	0	0	0	0	0	Gamma-glutamyltransferase 7
P16298#26_24_33	0	0	0	0	0	0	0	0	0	0	0	0	0	0	0	0	0	0	0	0	0	0	0	0	0.295595	0.41399	0.378407	0.564487	0.832592	1	0.583378	0.178575	0	0	0	0	0	0	0	0	0	0	0	0	0	0	0	0	Serine/threonine-protein phosphatase 2B catalytic subunit beta isoform
Q86X51#29_16_33	0	0	0	0	0	0	0	0	0	0	0	0	0	0	0	0	0	0	0	0	0	0	0.0133875	0.10477	0.252556	0.326064	0.431328	0.679128	1	0.991448	0.620043	0.190171	0	0	0	0	0	0	0	0	0	0	0	0	0	0	0	0	Uncharacterized protein CXorf67
P52888#29_24_33	0	0	0	0	0	0	0	0	0	0	0	0	0	0	0	0	0	0	0	0	0	0	0	0	0.020339	0.0609666	0.30272	0.712749	1	0.839995	0.419485	0.103174	0.0477945	0	0	0	0	0	0	0	0	0	0	0	0	0	0	0	Thimet oligopeptidase
P55283#29_25_33	0	0	0	0	0	0	0	0	0	0	0	0	0	0	0	0	0	0	0	0	0	0	0	0	0	0.0158934	0.267366	0.703269	1	0.856681	0.443339	0.103828	0	0	0	0	0	0	0	0	0	0	0	0	0	0	0	0	Cadherin-4
O15484#29_24_33	0	0	0	0	0	0	0	0	0	0	0	0	0	0	0	0	0	0	0	0	0	0	0	0	0.0639984	0.118354	0.33971	0.685015	1	0.91328	0.518943	0.121542	0	0	0	0	0	0	0	0	0	0	0	0	0	0	0	0	Calpain-5
Q96PD2#29_24_33	0	0	0	0	0	0	0	0	0	0	0	0	0	0	0	0	0	0	0	0	0	0	0	0	0.0745369	0.113969	0.346454	0.728491	1	0.841167	0.4356	0.120938	0.0696442	0	0	0	0	0	0	0	0	0	0	0	0	0	0	0	Discoidin, CUB and LCCL domain-containing protein 2
Q9BYT8#29_24_33	0	0	0	0	0	0	0	0	0	0	0	0	0	0	0	0	0	0	0	0	0	0	0	0	0.0925621	0.135352	0.33754	0.706228	1	0.891294	0.489955	0.156829	0.0819447	0	0	0	0	0	0	0	0	0	0	0	0	0	0	0	Neurolysin, mitochondrial
Q96S44#30_25_32	0	0	0	0	0	0	0	0	0	0	0	0	0	0	0	0	0	0	0	0	0	0	0	0	0	0.340851	0.386696	0.687864	0.988389	1	0.605823	0.20509	0	0	0	0	0	0	0	0	0	0	0	0	0	0	0	0	TP53-regulating kinase
Q9UK59#30_25_33	0	0	0	0	0	0	0	0	0	0	0	0	0	0	0	0	0	0	0	0	0	0	0	0	0	0.351881	0.404366	0.705221	0.878772	1	0.56157	0.204162	0	0	0	0	0	0	0	0	0	0	0	0	0	0	0	0	Lariat debranching enzyme
P11940#30_25_33	0	0	0	0	0	0	0	0	0	0	0	0	0	0	0	0	0	0	0	0	0	0	0	0	0	0.257606	0.334791	0.619989	0.979213	1	0.614029	0.181861	0	0	0	0	0	0	0	0	0	0	0	0	0	0	0	0	Polyadenylate-binding protein 1
Q13310-2#29_25_33	0	0	0	0	0	0	0	0	0	0	0	0	0	0	0	0	0	0	0	0	0	0	0	0	0	0.231786	0.358193	0.685432	1	0.922014	0.526936	0.157974	0.0243622	0	0	0	0	0	0	0	0	0	0	0	0	0	0	0	Isoform 2 of Polyadenylate-binding protein 4
P55212#29_18_32	0	0	0	0	0	0	0	0	0	0	0	0	0	0	0	0	0	0	0	0.0160733	0.0863344	0.135022	0.106064	0.0451842	0.0309987	0.0619885	0.350203	0.684671	1	0.802686	0.532997	0.349527	0	0	0	0	0	0	0	0	0	0	0	0	0	0	0	0	Caspase-6
Q92542#29_24_33	0	0	0	0	0	0	0	0	0	0	0	0	0	0	0	0	0	0	0	0	0	0	0	0	0.057204	0.194886	0.468479	0.791928	1	0.942818	0.656853	0.357385	0.156254	0	0	0	0	0	0	0	0	0	0	0	0	0	0	0	Nicastrin
O95140#29_24_33	0	0	0	0	0	0	0	0	0	0	0	0	0	0	0	0	0	0	0	0	0	0	0	0	0.128362	0.209567	0.410899	0.735491	1	0.952631	0.588722	0.252441	0.087314	0	0	0	0	0	0	0	0	0	0	0	0	0	0	0	Mitofusin-2
P43121#29_24_33	0	0	0	0	0	0	0	0	0	0	0	0	0	0	0	0	0	0	0	0	0	0	0	0	0.131426	0.181026	0.387748	0.743168	1	0.898955	0.529576	0.200281	0.0649456	0	0	0	0	0	0	0	0	0	0	0	0	0	0	0	Cell surface glycoprotein MUC18
Q8IWE2#30_20_35	0	0	0	0	0	0	0	0	0	0	0	0	0	0	0	0	0	0	0	0	0	0	0.0329007	0.0676263	0.106859	0.174181	0.3091	0.63262	0.92875	1	0.663846	0.317632	0.149921	0.26565	0.415718	0	0	0	0	0	0	0	0	0	0	0	0	0	Protein NOXP20
P53602#29_25_35	0	0	0	0	0	0	0	0	0	0	0	0	0	0	0	0	0	0	0	0	0	0	0	0	0	0	0.21101	0.619497	1	0.849617	0.54784	0.32764	0.313848	0.200209	0.0926924	0	0	0	0	0	0	0	0	0	0	0	0	0	Diphosphomevalonate decarboxylase
P18564#30_27_34	0	0	0	0	0	0	0	0	0	0	0	0	0	0	0	0	0	0	0	0	0	0	0	0	0	0	0	0.698485	0.807498	1	0.776313	0.45581	0.165056	0.0866132	0	0	0	0	0	0	0	0	0	0	0	0	0	0	Integrin beta-6
Q15024#30_25_34	0	0	0	0	0	0	0	0	0	0	0	0	0	0	0	0	0	0	0	0	0	0	0	0	0	0.0370811	0.250865	0.644883	0.964636	1	0.686237	0.341764	0.129558	0.0786529	0	0	0	0	0	0	0	0	0	0	0	0	0	0	Exosome complex component RRP42
Q9NY33#30_25_33	0	0	0	0	0	0	0	0	0	0	0	0	0	0	0	0	0	0	0	0	0	0	0	0	0	0.0289272	0.183751	0.551015	0.922245	1	0.694233	0.339066	0.150134	0	0	0	0	0	0	0	0	0	0	0	0	0	0	0	Dipeptidyl peptidase 3
Q9UMX0#30_25_33	0	0	0	0	0	0	0	0	0	0	0	0	0	0	0	0	0	0	0	0	0	0	0	0	0	0.0431703	0.198856	0.560405	0.960928	1	0.704196	0.336805	0.161545	0	0	0	0	0	0	0	0	0	0	0	0	0	0	0	Ubiquilin-1
Q99733#29_21_33	0	0	0	0	0	0	0	0	0	0	0	0	0	0	0	0	0	0	0	0	0	0	0.113197	0.149754	0	0	0.353536	0.824563	1	0.960523	0.724455	0.501572	0.247838	0	0	0	0	0	0	0	0	0	0	0	0	0	0	0	Nucleosome assembly protein 1-like 4
Q96C01#29_24_33	0	0	0	0	0	0	0	0	0	0	0	0	0	0	0	0	0	0	0	0	0	0	0	0	0	0.0787034	0.319539	0.764328	1	0.994874	0.700198	0.398166	0.273587	0	0	0	0	0	0	0	0	0	0	0	0	0	0	0	Protein FAM136A
Q8N8Z6#29_24_33	0	0	0	0	0	0	0	0	0	0	0	0	0	0	0	0	0	0	0	0	0	0	0	0	0	0.0888058	0.340343	0.721785	1	0.995897	0.690075	0.355643	0.147319	0	0	0	0	0	0	0	0	0	0	0	0	0	0	0	Discoidin, CUB and LCCL domain-containing protein 1
P16435#30_25_33	0	0	0	0	0	0	0	0	0	0	0	0	0	0	0	0	0	0	0	0	0	0	0	0	0	0.174756	0.340248	0.668101	0.975958	1	0.662863	0.311827	0.203627	0	0	0	0	0	0	0	0	0	0	0	0	0	0	0	NADPH--cytochrome P450 reductase
Q9NRR5#29_25_33	0	0	0	0	0	0	0	0	0	0	0	0	0	0	0	0	0	0	0	0	0	0	0	0	0	0.122095	0.305578	0.655333	1	0.985045	0.672377	0.35802	0.237137	0	0	0	0	0	0	0	0	0	0	0	0	0	0	0	Ubiquilin-4
P05165#30_25_33	0	0	0	0	0	0	0	0	0	0	0	0	0	0	0	0	0	0	0	0	0	0	0	0	0	0.209128	0.293064	0.605033	0.955797	1	0.613303	0.256263	0.162934	0	0	0	0	0	0	0	0	0	0	0	0	0	0	0	Propionyl-CoA carboxylase alpha chain, mitochondrial
O15118#29_24_33	0	0	0	0	0	0	0	0	0	0	0	0	0	0	0	0	0	0	0	0	0	0	0	0	0.0470978	0.12656	0.38656	0.75543	1	0.890177	0.55795	0.264413	0.159438	0	0	0	0	0	0	0	0	0	0	0	0	0	0	0	Niemann-Pick C1 protein
Q9UHD9#29_25_33	0	0	0	0	0	0	0	0	0	0	0	0	0	0	0	0	0	0	0	0	0	0	0	0	0	0.0866474	0.291077	0.66242	1	0.926388	0.593172	0.28155	0.1788	0	0	0	0	0	0	0	0	0	0	0	0	0	0	0	Ubiquilin-2
Q9Y3Z3#30_26_32	0	0	0	0	0	0	0	0	0	0	0	0	0	0	0	0	0	0	0	0	0	0	0	0	0	0	0.673785	0.588316	0.756896	1	0.846664	0.54113	0	0	0	0	0	0	0	0	0	0	0	0	0	0	0	0	Deoxynucleoside triphosphate triphosphohydrolase SAMHD1
Q12899#30_26_37	0	0	0	0	0	0	0	0	0	0	0	0	0	0	0	0	0	0	0	0	0	0	0	0	0	0	0.649795	0.67222	0.881085	1	0.797009	0.320369	0.0436173	0	0	0	0	0	0	0	0	0	0	0	0	0	0	0	Tripartite motif-containing protein 26
Q9NXH9#30_26_34	0	0	0	0	0	0	0	0	0	0	0	0	0	0	0	0	0	0	0	0	0	0	0	0	0	0	0.475058	0.643786	0.827998	1	0.76459	0.408897	0.0874667	0	0	0	0	0	0	0	0	0	0	0	0	0	0	0	tRNA (guanine(26)-N(2))-dimethyltransferase
C4AMC7#22_21_38	0	0	0	0	0	0	0	0	0	0	0	0	0	0	0	0	0	0	0	0	0	0.335576	0.27286	0.131099	0.0866558	0.210576	0.363105	0.535474	0.804707	1	0.930301	0.469212	0.121197	0	0	0	0	0	0	0	0	0	0	0	0	0	0	0	Putative WAS protein family homolog 3
P33240#30_25_33	0	0	0	0	0	0	0	0	0	0	0	0	0	0	0	0	0	0	0	0	0	0	0	0	0	0.291771	0.376792	0.616955	0.915136	1	0.785238	0.510339	0.38394	0	0	0	0	0	0	0	0	0	0	0	0	0	0	0	Cleavage stimulation factor subunit 2
Q9NUJ3#30_22_38	0	0	0	0	0	0	0	0	0	0	0	0	0	0	0	0	0	0	0	0	0	0	0.0998717	0.0729426	0.0371333	0.180174	0.360205	0.638562	0.871674	1	0.886575	0.529677	0.166924	0	0	0	0	0	0	0	0	0	0	0	0	0	0	0	T-complex protein 11-like protein 1
P55290#30_25_34	0	0	0	0	0	0	0	0	0	0	0	0	0	0	0	0	0	0	0	0	0	0	0	0	0	0.122707	0.266643	0.571345	0.905529	1	0.777357	0.448029	0.240155	0.165227	0	0	0	0	0	0	0	0	0	0	0	0	0	0	Cadherin-13
O94826#30_25_34	0	0	0	0	0	0	0	0	0	0	0	0	0	0	0	0	0	0	0	0	0	0	0	0	0	0.239904	0.347222	0.613781	0.921699	1	0.749343	0.392985	0.166774	0.0883075	0	0	0	0	0	0	0	0	0	0	0	0	0	0	Mitochondrial import receptor subunit TOM70
P49356#30_25_33	0	0	0	0	0	0	0	0	0	0	0	0	0	0	0	0	0	0	0	0	0	0	0	0	0	0.169145	0.33876	0.656305	0.954071	1	0.781664	0.489967	0.214745	0	0	0	0	0	0	0	0	0	0	0	0	0	0	0	Protein farnesyltransferase subunit beta
Q9NWM8#29_27_31	0	0	0	0	0	0	0	0	0	0	0	0	0	0	0	0	0	0	0	0	0	0	0	0	0	0	0	0.872538	1	0.638427	0.280573	0	0	0	0	0	0	0	0	0	0	0	0	0	0	0	0	0	Peptidyl-prolyl cis-trans isomerase FKBP14
P24534#29_24_30	0	0	0	0	0	0	0	0	0	0	0	0	0	0	0	0	0	0	0	0	0	0	0	0	0.0105414	0.0661429	0.325826	0.713642	1	0.666803	0	0	0	0	0	0	0	0	0	0	0	0	0	0	0	0	0	0	Elongation factor 1-beta
Q8IYJ3#29_25_33	0	0	0	0	0	0	0	0	0	0	0	0	0	0	0	0	0	0	0	0	0	0	0	0	0	0	0.242859	0.679345	1	0.745008	0.302366	0	0	0	0	0	0	0	0	0	0	0	0	0	0	0	0	0	Synaptotagmin-like protein 1
Q9NVA1#29_25_32	0	0	0	0	0	0	0	0	0	0	0	0	0	0	0	0	0	0	0	0	0	0	0	0	0	0	0.219512	0.634146	1	0.634146	0.219512	0	0	0	0	0	0	0	0	0	0	0	0	0	0	0	0	0	Ubiquinol-cytochrome-c reductase complex assembly factor 1
P15170-3#29_24_32	0	0	0	0	0	0	0	0	0	0	0	0	0	0	0	0	0	0	0	0	0	0	0	0	0.212473	0.270644	0.510607	0.80336	1	0.721794	0.294099	0	0	0	0	0	0	0	0	0	0	0	0	0	0	0	0	0	Isoform 3 of Eukaryotic peptide chain release factor GTP-binding subunit ERF3A
Q9BVV7#29_24_32	0	0	0	0	0	0	0	0	0	0	0	0	0	0	0	0	0	0	0	0	0	0	0	0	0.187389	0.264929	0.524067	0.747981	1	0.694195	0.267067	0	0	0	0	0	0	0	0	0	0	0	0	0	0	0	0	0	Mitochondrial import inner membrane translocase subunit Tim21
P63098#29_24_31	0	0	0	0	0	0	0	0	0	0	0	0	0	0	0	0	0	0	0	0	0	0	0	0	0.22146	0.270536	0.565268	0.862404	1	0.704712	0.286903	0	0	0	0	0	0	0	0	0	0	0	0	0	0	0	0	0	Calcineurin subunit B type 1
Q14444#29_24_32	0	0	0	0	0	0	0	0	0	0	0	0	0	0	0	0	0	0	0	0	0	0	0	0	0.261793	0.288425	0.543435	0.892666	1	0.647025	0.209545	0	0	0	0	0	0	0	0	0	0	0	0	0	0	0	0	0	Caprin-1
P48449#29_20_33	0	0	0	0	0	0	0	0	0	0	0	0	0	0	0	0	0	0	0	0	0.0244248	0.0283982	0.0388455	0.0635191	0.119591	0.206538	0.490252	0.837423	1	0.709005	0.290085	0.0641689	0.152301	0	0	0	0	0	0	0	0	0	0	0	0	0	0	0	Lanosterol synthase
P49768#29_24_32	0	0	0	0	0	0	0	0	0	0	0	0	0	0	0	0	0	0	0	0	0	0	0	0	0.0873194	0.249507	0.497762	0.895221	1	0.750422	0.271904	0.0448464	0	0	0	0	0	0	0	0	0	0	0	0	0	0	0	0	Presenilin-1
Q8NBF2#29_19_32	0	0	0	0	0	0	0	0	0	0	0	0	0	0	0	0	0	0	0	0.0392253	0.0582902	0.0635863	0.0210725	0.0559241	0.142483	0.232492	0.44973	0.778586	1	0.763795	0.328378	0.0518476	0	0	0	0	0	0	0	0	0	0	0	0	0	0	0	0	NHL repeat-containing protein 2
P10253#28_24_32	0	0	0	0	0	0	0	0	0	0	0	0	0	0	0	0	0	0	0	0	0	0	0	0	0.0785369	0.316691	0.699841	1	0.950657	0.63149	0.277684	0.107803	0	0	0	0	0	0	0	0	0	0	0	0	0	0	0	0	Lysosomal alpha-glucosidase
P28331#29_24_32	0	0	0	0	0	0	0	0	0	0	0	0	0	0	0	0	0	0	0	0	0	0	0	0	0.171334	0.349247	0.68507	0.994336	1	0.663654	0.290588	0.129192	0	0	0	0	0	0	0	0	0	0	0	0	0	0	0	0	NADH-ubiquinone oxidoreductase 75 kDa subunit, mitochondrial
Q01650#28_24_32	0	0	0	0	0	0	0	0	0	0	0	0	0	0	0	0	0	0	0	0	0	0	0	0	0.151594	0.346853	0.70154	1	0.954806	0.597611	0.270236	0.1373	0	0	0	0	0	0	0	0	0	0	0	0	0	0	0	0	Large neutral amino acids transporter small subunit 1
Q9NT99#28_24_32	0	0	0	0	0	0	0	0	0	0	0	0	0	0	0	0	0	0	0	0	0	0	0	0	0.171077	0.364127	0.706746	1	0.934073	0.588968	0.241063	0.0769951	0	0	0	0	0	0	0	0	0	0	0	0	0	0	0	0	Leucine-rich repeat-containing protein 4B
P04424#29_26_33	0	0	0	0	0	0	0	0	0	0	0	0	0	0	0	0	0	0	0	0	0	0	0	0	0	0	0.848396	0.991478	1	0.707871	0.362844	0.111879	0.0174569	0	0	0	0	0	0	0	0	0	0	0	0	0	0	0	Argininosuccinate lyase
P19022#28_24_32	0	0	0	0	0	0	0	0	0	0	0	0	0	0	0	0	0	0	0	0	0	0	0	0	0	0.207394	0.624392	1	0.975137	0.627987	0.260176	0.0882152	0	0	0	0	0	0	0	0	0	0	0	0	0	0	0	0	Cadherin-2
P54289-4#29_24_33	0	0	0	0	0	0	0	0	0	0	0	0	0	0	0	0	0	0	0	0	0	0	0	0	0	0.159553	0.5308	0.932293	1	0.706412	0.322197	0.103095	0.0337653	0	0	0	0	0	0	0	0	0	0	0	0	0	0	0	Isoform 4 of Voltage-dependent calcium channel subunit alpha-2/delta-1
Q15738#28_24_31	0	0	0	0	0	0	0	0	0	0	0	0	0	0	0	0	0	0	0	0	0	0	0	0	0	0.157689	0.526803	1	0.971622	0.655272	0.301815	0	0	0	0	0	0	0	0	0	0	0	0	0	0	0	0	0	Sterol-4-alpha-carboxylate 3-dehydrogenase, decarboxylating
Q6UWP7#28_24_32	0	0	0	0	0	0	0	0	0	0	0	0	0	0	0	0	0	0	0	0	0	0	0	0	0	0.10159	0.53274	1	0.966112	0.494334	0.0744797	0	0	0	0	0	0	0	0	0	0	0	0	0	0	0	0	0	Lysocardiolipin acyltransferase 1
Q6UXD5-3#29_24_32	0	0	0	0	0	0	0	0	0	0	0	0	0	0	0	0	0	0	0	0	0	0	0	0	0	0.0682733	0.438884	0.909993	1	0.629535	0.18472	0	0	0	0	0	0	0	0	0	0	0	0	0	0	0	0	0	Isoform 3 of Seizure 6-like protein 2
Q8NEM2#29_24_33	0	0	0	0	0	0	0	0	0	0	0	0	0	0	0	0	0	0	0	0	0	0	0	0	0.0497583	0.273672	0.625345	0.87742	1	0.904653	0.642275	0.271936	0.0410351	0	0	0	0	0	0	0	0	0	0	0	0	0	0	0	SHC SH2 domain-binding protein 1
P08195#29_24_32	0	0	0	0	0	0	0	0	0	0	0	0	0	0	0	0	0	0	0	0	0	0	0	0	0.092957	0.279597	0.619435	0.941036	1	0.764076	0.442289	0.24265	0	0	0	0	0	0	0	0	0	0	0	0	0	0	0	0	4F2 cell-surface antigen heavy chain
Q9H0L4#29_24_32	0	0	0	0	0	0	0	0	0	0	0	0	0	0	0	0	0	0	0	0	0	0	0	0	0.0632722	0.188243	0.524061	0.845787	1	0.841678	0.509906	0.292869	0	0	0	0	0	0	0	0	0	0	0	0	0	0	0	0	Cleavage stimulation factor subunit 2 tau variant
P31040#29_24_32	0	0	0	0	0	0	0	0	0	0	0	0	0	0	0	0	0	0	0	0	0	0	0	0	0.344928	0.445579	0.599337	0.857896	1	0.876566	0.526129	0.265436	0	0	0	0	0	0	0	0	0	0	0	0	0	0	0	0	Succinate dehydrogenase [ubiquinone] flavoprotein subunit, mitochondrial
Q6NUQ4#29_24_33	0	0	0	0	0	0	0	0	0	0	0	0	0	0	0	0	0	0	0	0	0	0	0	0	0.216642	0.335759	0.59265	0.887327	1	0.865053	0.428615	0.0676683	0	0	0	0	0	0	0	0	0	0	0	0	0	0	0	0	Transmembrane protein 214
Q8TF66#29_24_33	0	0	0	0	0	0	0	0	0	0	0	0	0	0	0	0	0	0	0	0	0	0	0	0	0.216487	0.323499	0.509853	0.868638	1	0.84744	0.406708	0.108378	0	0	0	0	0	0	0	0	0	0	0	0	0	0	0	0	Leucine-rich repeat-containing protein 15
Q96RP9#29_22_32	0	0	0	0	0	0	0	0	0	0	0	0	0	0	0	0	0	0	0	0	0	0	0.165955	0.312744	0.390735	0.483822	0.66446	0.930963	1	0.758717	0.332492	0.0920868	0	0	0	0	0	0	0	0	0	0	0	0	0	0	0	0	Elongation factor G, mitochondrial
P13591#29_23_32	0	0	0	0	0	0	0	0	0	0	0	0	0	0	0	0	0	0	0	0	0	0	0	0.224907	0.301205	0.452608	0.715903	0.990545	1	0.680386	0.272467	0.0551956	0	0	0	0	0	0	0	0	0	0	0	0	0	0	0	0	Neural cell adhesion molecule 1
Q99798#29_23_32	0	0	0	0	0	0	0	0	0	0	0	0	0	0	0	0	0	0	0	0	0	0	0	0.216946	0.285677	0.385125	0.589188	0.878529	1	0.781922	0.345376	0.0535458	0	0	0	0	0	0	0	0	0	0	0	0	0	0	0	0	Aconitate hydratase, mitochondrial
P21980#20_19_34	0	0	0	0	0	0	0	0	0	0	0	0	0	0	0	0	0	0	0	0.19708	0.195036	0.169082	0.161916	0.173393	0.241196	0.332835	0.507426	0.788099	1	0.873316	0.401793	0.0405779	0	0.210715	0	0	0	0	0	0	0	0	0	0	0	0	0	0	Protein-glutamine gamma-glutamyltransferase 2
Q96TA1#29_18_32	0	0	0	0	0	0	0	0	0	0	0	0	0	0	0	0	0	0	0.139378	0.159402	0.15012	0.152108	0.168758	0.212556	0.262806	0.346352	0.590116	0.890519	1	0.692741	0.246471	0	0	0	0	0	0	0	0	0	0	0	0	0	0	0	0	0	Niban-like protein 1
Q7L5N1#29_20_32	0	0	0	0	0	0	0	0	0	0	0	0	0	0	0	0	0	0	0	0	0	0.0532942	0.119122	0.173432	0.190105	0.364836	0.6283	0.931252	1	0.866309	0.619506	0.465568	0	0	0	0	0	0	0	0	0	0	0	0	0	0	0	0	COP9 signalosome complex subunit 6
Q9H900#30_19_32	0	0	0	0	0	0	0	0	0	0	0	0	0	0	0	0	0	0	0	0.0414254	0.0621933	0.0729557	0.0811483	0.150063	0.237514	0.349246	0.444732	0.643577	0.884114	1	0.788438	0.460675	0	0	0	0	0	0	0	0	0	0	0	0	0	0	0	0	Protein zwilch homolog
P18859#30_24_32	0	0	0	0	0	0	0	0	0	0	0	0	0	0	0	0	0	0	0	0	0	0	0	0	0.204746	0.36586	0.555698	0.794408	0.993991	1	0.701412	0.470101	0	0	0	0	0	0	0	0	0	0	0	0	0	0	0	0	ATP synthase-coupling factor 6, mitochondrial
P34931#30_24_34	0	0	0	0	0	0	0	0	0	0	0	0	0	0	0	0	0	0	0	0	0	0	0	0	0.339712	0.469719	0.577589	0.801164	0.913721	1	0.710579	0.400125	0.0868844	0.0209542	0	0	0	0	0	0	0	0	0	0	0	0	0	0	Heat shock 70 kDa protein 1-like
O60551#31_23_33	0	0	0	0	0	0	0	0	0	0	0	0	0	0	0	0	0	0	0	0	0	0	0	0.0277164	0.169008	0.403314	0.575261	0.666879	0.809636	0.991142	1	0.668165	0.227968	0	0	0	0	0	0	0	0	0	0	0	0	0	0	0	Glycylpeptide N-tetradecanoyltransferase 2
P14635#31_21_33	0	0	0	0	0	0	0	0	0	0	0	0	0	0	0	0	0	0	0	0	0	0.11474	0	0.0372335	0.217772	0.456785	0.694549	0.843772	0.953379	0.991404	1	0.610554	0.251846	0	0	0	0	0	0	0	0	0	0	0	0	0	0	0	G2/mitotic-specific cyclin-B1
O00461#25_23_36	0	0	0	0	0	0	0	0	0	0	0	0	0	0	0	0	0	0	0	0	0	0	0	0.280253	0.326853	0.29213	0.28285	0.52345	0.832795	1	0.838528	0.510313	0.192694	0.0139221	0	0.0916378	0	0	0	0	0	0	0	0	0	0	0	0	Golgi integral membrane protein 4
Q13526#31_22_32	0	0	0	0	0	0	0	0	0	0	0	0	0	0	0	0	0	0	0	0	0	0	0.0794778	0.279035	0.389349	0.47175	0.498353	0.515416	0.685517	0.915787	1	0.742973	0	0	0	0	0	0	0	0	0	0	0	0	0	0	0	0	Peptidyl-prolyl cis-trans isomerase NIMA-interacting 1
P09132#30_23_32	0	0	0	0	0	0	0	0	0	0	0	0	0	0	0	0	0	0	0	0	0	0	0	0.100719	0.323172	0.683447	0.685355	0.794441	0.825778	1	0.740301	0.262139	0	0	0	0	0	0	0	0	0	0	0	0	0	0	0	0	Signal recognition particle 19 kDa protein
Q7Z7C8#26_19_33	0	0	0	0	0	0	0	0	0	0	0	0	0	0	0	0	0	0	0	0	0	0	0	0.149062	0.430624	0.642449	0.490505	0.616224	0.883603	1	0.542766	0.0538812	0.12815	0	0	0	0	0	0	0	0	0	0	0	0	0	0	0	Transcription initiation factor TFIID subunit 8
Q96A57#28_23_31	0	0	0	0	0	0	0	0	0	0	0	0	0	0	0	0	0	0	0	0	0	0	0	0.0820568	0.340142	0.727549	0.916512	1	0.931103	0.880528	0.783293	0	0	0	0	0	0	0	0	0	0	0	0	0	0	0	0	0	Transmembrane protein 230
Q9P016#29_23_31	0	0	0	0	0	0	0	0	0	0	0	0	0	0	0	0	0	0	0	0	0	0	0	0.0475327	0.250402	0.551792	0.739014	0.879145	1	0.970179	0.764489	0	0	0	0	0	0	0	0	0	0	0	0	0	0	0	0	0	Thymocyte nuclear protein 1
Q9UBQ6#29_23_31	0	0	0	0	0	0	0	0	0	0	0	0	0	0	0	0	0	0	0	0	0	0	0	0.187215	0.262862	0.450372	0.620717	0.887928	1	0.98475	0.828378	0	0	0	0	0	0	0	0	0	0	0	0	0	0	0	0	0	Exostosin-like 2
O75369#29_25_34	0	0	0	0	0	0	0	0	0	0	0	0	0	0	0	0	0	0	0	0	0	0	0	0	0	0.931845	0.9273	0.946096	1	0.846717	0.520815	0.118054	0	0	0	0	0	0	0	0	0	0	0	0	0	0	0	0	Filamin-B
Q16630-2#29_25_32	0	0	0	0	0	0	0	0	0	0	0	0	0	0	0	0	0	0	0	0	0	0	0	0	0	0.738685	0.761052	0.859573	1	0.963088	0.758189	0.493743	0	0	0	0	0	0	0	0	0	0	0	0	0	0	0	0	Isoform 2 of Cleavage and polyadenylation specificity factor subunit 6
O15511#29_25_33	0	0	0	0	0	0	0	0	0	0	0	0	0	0	0	0	0	0	0	0	0	0	0	0	0	0.546299	0.73033	0.961111	1	0.872384	0.550437	0.221975	0.0144533	0	0	0	0	0	0	0	0	0	0	0	0	0	0	0	Actin-related protein 2/3 complex subunit 5
O00192#29_25_36	0	0	0	0	0	0	0	0	0	0	0	0	0	0	0	0	0	0	0	0	0	0	0	0	0	0.607628	0.528333	0.823061	1	0.913244	0.603456	0.412411	0.251869	0.0478041	0	0	0	0	0	0	0	0	0	0	0	0	0	0	Armadillo repeat protein deleted in velo-cardio-facial syndrome
O60704#29_25_33	0	0	0	0	0	0	0	0	0	0	0	0	0	0	0	0	0	0	0	0	0	0	0	0	0	0.502655	0.529169	0.738434	1	0.986555	0.639661	0.258068	0.0893821	0	0	0	0	0	0	0	0	0	0	0	0	0	0	0	Protein-tyrosine sulfotransferase 2
P45877#29_24_33	0	0	0	0	0	0	0	0	0	0	0	0	0	0	0	0	0	0	0	0	0	0	0	0	0.749685	0.769794	0.868403	0.964874	1	0.907465	0.592513	0.195629	0	0	0	0	0	0	0	0	0	0	0	0	0	0	0	0	Peptidyl-prolyl cis-trans isomerase C
Q96FZ7#29_24_32	0	0	0	0	0	0	0	0	0	0	0	0	0	0	0	0	0	0	0	0	0	0	0	0	0.697846	0.757422	0.859175	0.941873	1	0.830229	0.418631	0.101503	0	0	0	0	0	0	0	0	0	0	0	0	0	0	0	0	Charged multivesicular body protein 6
P98155#28_24_33	0	0	0	0	0	0	0	0	0	0	0	0	0	0	0	0	0	0	0	0	0	0	0	0	0.60139	0.665178	0.857834	1	0.904567	0.740989	0.471996	0.195779	0.0315667	0	0	0	0	0	0	0	0	0	0	0	0	0	0	0	Very low-density lipoprotein receptor
Q9Y680#29_24_32	0	0	0	0	0	0	0	0	0	0	0	0	0	0	0	0	0	0	0	0	0	0	0	0	0.530399	0.644746	0.758055	0.86094	1	0.874841	0.539318	0.18726	0	0	0	0	0	0	0	0	0	0	0	0	0	0	0	0	Peptidyl-prolyl cis-trans isomerase FKBP7
Q14534#27_24_39	0	0	0	0	0	0	0	0	0	0	0	0	0	0	0	0	0	0	0	0	0	0	0	0	0.677208	0.909669	1	0.935085	0.825292	0.646859	0.468099	0.303879	0.230419	0.224824	0.176569	0.158489	0.113131	0.130237	0.0900918	0	0	0	0	0	0	0	0	0	Squalene monooxygenase
Q96RU2-2#26_24_31	0	0	0	0	0	0	0	0	0	0	0	0	0	0	0	0	0	0	0	0	0	0	0	0	0.864501	1	0.988728	0.913051	0.790044	0.596042	0.247222	0	0	0	0	0	0	0	0	0	0	0	0	0	0	0	0	0	Isoform 2 of Ubiquitin carboxyl-terminal hydrolase 28
O60279#28_18_36	0	0	0	0	0	0	0	0	0	0	0	0	0	0	0	0	0	0	0.0149621	0.0497258	0.0667732	0.10039	0.147612	0.226505	0.361365	0.592712	0.844628	1	0.964329	0.768049	0.502822	0.277824	0.155553	0.123388	0.161358	0.205098	0	0	0	0	0	0	0	0	0	0	0	0	Sushi domain-containing protein 5
P15531#29_22_32	0	0	0	0	0	0	0	0	0	0	0	0	0	0	0	0	0	0	0	0	0	0	0.151459	0.316687	0.515122	0.66026	0.725506	0.900881	1	0.845356	0.496078	0.239313	0	0	0	0	0	0	0	0	0	0	0	0	0	0	0	0	Nucleoside diphosphate kinase A
Q9NZJ7#29_23_32	0	0	0	0	0	0	0	0	0	0	0	0	0	0	0	0	0	0	0	0	0	0	0	0.266607	0.462544	0.712578	0.821256	0.944226	1	0.84821	0.472148	0.189561	0	0	0	0	0	0	0	0	0	0	0	0	0	0	0	0	Mitochondrial carrier homolog 1
P31153#28_18_31	0	0	0	0	0	0	0	0	0	0	0	0	0	0	0	0	0	0	0	0.0164705	0.0126717	0.0518383	0.117554	0.246352	0.369119	0.543421	0.770424	1	0.998381	0.802672	0.593439	0	0	0	0	0	0	0	0	0	0	0	0	0	0	0	0	0	S-adenosylmethionine synthase isoform type-2
Q14181#29_23_33	0	0	0	0	0	0	0	0	0	0	0	0	0	0	0	0	0	0	0	0	0	0	0	0.179863	0.334083	0.578039	0.791562	0.882461	1	0.876493	0.498753	0.0920166	0	0	0	0	0	0	0	0	0	0	0	0	0	0	0	0	DNA polymerase alpha subunit B
Q9UBT2#29_23_33	0	0	0	0	0	0	0	0	0	0	0	0	0	0	0	0	0	0	0	0	0	0	0	0.212409	0.302109	0.497781	0.758108	0.999784	1	0.783213	0.441349	0.171707	0.0339731	0	0	0	0	0	0	0	0	0	0	0	0	0	0	0	SUMO-activating enzyme subunit 2
P35610#28_20_31	0	0	0	0	0	0	0	0	0	0	0	0	0	0	0	0	0	0	0	0	0.0288829	0.11088	0.164635	0.329018	0.465345	0.808168	0.980624	1	0.866535	0.684304	0.478479	0	0	0	0	0	0	0	0	0	0	0	0	0	0	0	0	0	Sterol O-acyltransferase 1
O14657#27_23_32	0	0	0	0	0	0	0	0	0	0	0	0	0	0	0	0	0	0	0	0	0	0	0	0.0977729	0.421996	0.780871	1	0.965616	0.848845	0.643672	0.291276	0.0489723	0	0	0	0	0	0	0	0	0	0	0	0	0	0	0	0	Torsin-1B
Q5RI15#28_22_33	0	0	0	0	0	0	0	0	0	0	0	0	0	0	0	0	0	0	0	0	0	0	0	0.180563	0.491151	0.870083	0.905698	1	0.945447	0.746257	0.381738	0.104506	0.0273286	0	0	0	0	0	0	0	0	0	0	0	0	0	0	0	Cytochrome c oxidase protein 20 homolog
Q9NPJ3#28_23_33	0	0	0	0	0	0	0	0	0	0	0	0	0	0	0	0	0	0	0	0	0	0	0	0.0796608	0.358094	0.838243	0.94662	1	0.816215	0.799092	0.414091	0.16653	0	0	0	0	0	0	0	0	0	0	0	0	0	0	0	0	Acyl-coenzyme A thioesterase 13
Q9UBE0#28_17_32	0	0	0	0	0	0	0	0	0	0	0	0	0	0	0	0	0	0.0250824	0	0	0.0219463	0.0687908	0.112072	0.164019	0.273064	0.476716	0.793372	1	0.912985	0.55956	0.385426	0.484631	0	0	0	0	0	0	0	0	0	0	0	0	0	0	0	0	SUMO-activating enzyme subunit 1
Q16531#28_19_32	0	0	0	0	0	0	0	0	0	0	0	0	0	0	0	0	0	0	0	0	0	0.0282748	0.0542547	0.140057	0.355261	0.670109	0.929796	1	0.881544	0.630441	0.36746	0.23294	0	0	0	0	0	0	0	0	0	0	0	0	0	0	0	0	DNA damage-binding protein 1
Q8TD55#28_22_32	0	0	0	0	0	0	0	0	0	0	0	0	0	0	0	0	0	0	0	0	0	0	0.0698825	0.16714	0.338795	0.714094	0.985227	1	0.707762	0.467565	0.312282	0.23439	0	0	0	0	0	0	0	0	0	0	0	0	0	0	0	0	Pleckstrin homology domain-containing family O member 2
Q16881-3#27_17_32	0	0	0	0	0	0	0	0	0	0	0	0	0	0	0	0	0	0	0.0332655	0.0960641	0.132611	0.146825	0.172249	0.303978	0.585576	0.921945	1	0.761952	0.53487	0.538054	0.602916	0.505782	0	0	0	0	0	0	0	0	0	0	0	0	0	0	0	0	Isoform 3 of Thioredoxin reductase 1, cytoplasmic
Q14241#27_22_34	0	0	0	0	0	0	0	0	0	0	0	0	0	0	0	0	0	0	0	0	0	0	0	0.0419813	0.334839	0.808726	1	0.828815	0.638564	0.682747	0.686179	0.39294	0.0879306	0	0	0	0	0	0	0	0	0	0	0	0	0	0	0	Transcription elongation factor B polypeptide 3
Q8WXF7#27_18_33	0	0	0	0	0	0	0	0	0	0	0	0	0	0	0	0	0	0	0.0213867	0.0427925	0.0527939	0.0599202	0.0981625	0.215078	0.465294	0.807603	1	0.909651	0.694637	0.556747	0.468443	0.344802	0.29613	0	0	0	0	0	0	0	0	0	0	0	0	0	0	0	Atlastin-1
Q15477#27_20_36	0	0	0	0	0	0	0	0	0	0	0	0	0	0	0	0	0	0	0	0	0.398291	0.143955	0	0.212813	0.594733	0.959131	1	0.823231	0.519292	0.312986	0.22111	0.138491	0.112065	0.0483266	0.0514424	0	0	0	0	0	0	0	0	0	0	0	0	0	Helicase SKI2W
Q9NUL7#27_23_32	0	0	0	0	0	0	0	0	0	0	0	0	0	0	0	0	0	0	0	0	0	0	0	0.211153	0.231487	0.712992	1	0.869833	0.453906	0.344776	0.389502	0.282616	0	0	0	0	0	0	0	0	0	0	0	0	0	0	0	0	Probable ATP-dependent RNA helicase DDX28
Q9UBF2#27_21_33	0	0	0	0	0	0	0	0	0	0	0	0	0	0	0	0	0	0	0	0	0	0.0903939	0	0.157607	0.50231	0.864015	1	0.874327	0.545187	0.293894	0.179511	0.267521	0.193717	0	0	0	0	0	0	0	0	0	0	0	0	0	0	0	Coatomer subunit gamma-2
Q99447#27_23_34	0	0	0	0	0	0	0	0	0	0	0	0	0	0	0	0	0	0	0	0	0	0	0	0	0.142249	0.567704	1	0.851652	0.346999	0.181304	0.429054	0.684854	0.535119	0.437696	0	0	0	0	0	0	0	0	0	0	0	0	0	0	Ethanolamine-phosphate cytidylyltransferase
P23526#28_22_34	0	0	0	0	0	0	0	0	0	0	0	0	0	0	0	0	0	0	0	0	0	0	0	0.0326575	0.128996	0.473583	0.843864	1	0.694019	0.322997	0.16716	0.199195	0.201612	0.268955	0	0	0	0	0	0	0	0	0	0	0	0	0	0	Adenosylhomocysteinase
P54252-2#27_21_33	0	0	0	0	0	0	0	0	0	0	0	0	0	0	0	0	0	0	0	0	0	0.191476	0.189864	0	0.210631	0.554296	1	0.765261	0.490667	0.177667	0.179363	0.19164	0.341728	0	0	0	0	0	0	0	0	0	0	0	0	0	0	0	Isoform 2 of Ataxin-3
Q969P0#31_27_34	0	0	0	0	0	0	0	0	0	0	0	0	0	0	0	0	0	0	0	0	0	0	0	0	0	0	0	0.095942	0.381101	0.736967	1	0.819021	0.512723	0.280141	0	0	0	0	0	0	0	0	0	0	0	0	0	0	Immunoglobulin superfamily member 8
Q3ZCM7#31_26_35	0	0	0	0	0	0	0	0	0	0	0	0	0	0	0	0	0	0	0	0	0	0	0	0	0	0	0.069405	0.227083	0.464149	0.823847	1	0.85146	0.411443	0.141027	0.0921478	0	0	0	0	0	0	0	0	0	0	0	0	0	Tubulin beta-8 chain
P55795#31_26_34	0	0	0	0	0	0	0	0	0	0	0	0	0	0	0	0	0	0	0	0	0	0	0	0	0	0	0.193469	0.220924	0.395891	0.784795	1	0.859822	0.455147	0.288699	0	0	0	0	0	0	0	0	0	0	0	0	0	0	Heterogeneous nuclear ribonucleoprotein H2
Q14118#31_26_38	0	0	0	0	0	0	0	0	0	0	0	0	0	0	0	0	0	0	0	0	0	0	0	0	0	0	0.115239	0.149141	0.392797	0.775236	1	0.823746	0.440347	0.160749	0.058193	0.0299269	0	0	0	0	0	0	0	0	0	0	0	0	Dystroglycan
P04062#31_26_34	0	0	0	0	0	0	0	0	0	0	0	0	0	0	0	0	0	0	0	0	0	0	0	0	0	0	0.150518	0.202542	0.412799	0.776431	1	0.8009	0.387613	0.176386	0	0	0	0	0	0	0	0	0	0	0	0	0	0	Glucosylceramidase
P12955#31_26_34	0	0	0	0	0	0	0	0	0	0	0	0	0	0	0	0	0	0	0	0	0	0	0	0	0	0	0.140778	0.181212	0.410886	0.762442	1	0.785375	0.440673	0.243696	0	0	0	0	0	0	0	0	0	0	0	0	0	0	Xaa-Pro dipeptidase
P08582#31_26_35	0	0	0	0	0	0	0	0	0	0	0	0	0	0	0	0	0	0	0	0	0	0	0	0	0	0	0	0.0674925	0.377339	0.783756	1	0.795929	0.466447	0.235693	0.186559	0	0	0	0	0	0	0	0	0	0	0	0	0	Melanotransferrin
Q96EP5#31_26_35	0	0	0	0	0	0	0	0	0	0	0	0	0	0	0	0	0	0	0	0	0	0	0	0	0	0	0.117148	0.111981	0.331986	0.689026	1	0.778101	0.44166	0.176874	0.17067	0	0	0	0	0	0	0	0	0	0	0	0	0	DAZ-associated protein 1
Q9NW68#31_26_35	0	0	0	0	0	0	0	0	0	0	0	0	0	0	0	0	0	0	0	0	0	0	0	0	0	0	0.128139	0.159035	0.381052	0.724986	1	0.814552	0.481873	0.233492	0.233426	0	0	0	0	0	0	0	0	0	0	0	0	0	BSD domain-containing protein 1
Q01581#31_26_35	0	0	0	0	0	0	0	0	0	0	0	0	0	0	0	0	0	0	0	0	0	0	0	0	0	0	0.166566	0.211378	0.402343	0.736513	1	0.896863	0.576393	0.316246	0.261764	0	0	0	0	0	0	0	0	0	0	0	0	0	Hydroxymethylglutaryl-CoA synthase, cytoplasmic
Q8IUI8#31_26_35	0	0	0	0	0	0	0	0	0	0	0	0	0	0	0	0	0	0	0	0	0	0	0	0	0	0	0.070218	0.163316	0.433503	0.766954	1	0.876584	0.560951	0.219644	0.0810165	0	0	0	0	0	0	0	0	0	0	0	0	0	Cytokine receptor-like factor 3
P13489#31_26_35	0	0	0	0	0	0	0	0	0	0	0	0	0	0	0	0	0	0	0	0	0	0	0	0	0	0	0.191332	0.243394	0.422046	0.749889	1	0.888474	0.538646	0.230772	0.127499	0	0	0	0	0	0	0	0	0	0	0	0	0	Ribonuclease inhibitor
P15586#31_26_35	0	0	0	0	0	0	0	0	0	0	0	0	0	0	0	0	0	0	0	0	0	0	0	0	0	0	0.134317	0.217113	0.467529	0.813486	1	0.822311	0.505298	0.248439	0.163935	0	0	0	0	0	0	0	0	0	0	0	0	0	N-acetylglucosamine-6-sulfatase
Q8IZH2#31_21_40	0	0	0	0	0	0	0	0	0	0	0	0	0	0	0	0	0	0	0	0	0	0.0721193	0	0	0	0	0	0.0528201	0.46374	0.939241	1	0.645562	0.360147	0.320668	0.236857	0.0819888	0	0	0	0	0	0	0	0	0	0	0	0	5-3 exoribonuclease 1
Q8NEZ5#31_23_33	0	0	0	0	0	0	0	0	0	0	0	0	0	0	0	0	0	0	0	0	0	0	0	0.119091	0.0394622	0.0496448	0.111635	0.195173	0.478721	0.796157	1	0.760318	0.421168	0	0	0	0	0	0	0	0	0	0	0	0	0	0	0	F-box only protein 22
P36871#31_26_34	0	0	0	0	0	0	0	0	0	0	0	0	0	0	0	0	0	0	0	0	0	0	0	0	0	0	0	0.119995	0.479521	0.913859	1	0.681786	0.32095	0.216756	0	0	0	0	0	0	0	0	0	0	0	0	0	0	Phosphoglucomutase-1
Q8TB96#31_26_35	0	0	0	0	0	0	0	0	0	0	0	0	0	0	0	0	0	0	0	0	0	0	0	0	0	0	0	0.0856213	0.417984	0.855049	1	0.73864	0.320424	0.0625027	0	0	0	0	0	0	0	0	0	0	0	0	0	0	T-cell immunomodulatory protein
Q5VW38-2#31_27_38	0	0	0	0	0	0	0	0	0	0	0	0	0	0	0	0	0	0	0	0	0	0	0	0	0	0	0	0	0.219512	0.634146	1	0.634146	0.219512	0	0	0	0	0	0	0	0	0	0	0	0	0	0	0	Isoform 2 of Protein GPR107
Q13485#31_27_34	0	0	0	0	0	0	0	0	0	0	0	0	0	0	0	0	0	0	0	0	0	0	0	0	0	0	0	0	0.219512	0.634146	1	0.634146	0.219512	0	0	0	0	0	0	0	0	0	0	0	0	0	0	0	Mothers against decapentaplegic homolog 4
Q9BTE7#31_27_38	0	0	0	0	0	0	0	0	0	0	0	0	0	0	0	0	0	0	0	0	0	0	0	0	0	0	0	0	0.219512	0.634146	1	0.634146	0.219512	0	0	0	0	0	0	0	0	0	0	0	0	0	0	0	DCN1-like protein 5
O94919#31_27_36	0	0	0	0	0	0	0	0	0	0	0	0	0	0	0	0	0	0	0	0	0	0	0	0	0	0	0	0	0.0957268	0.527698	1	0.982618	0.501144	0.0851131	0	0.154868	0	0	0	0	0	0	0	0	0	0	0	0	Endonuclease domain-containing 1 protein
Q9BZ67#31_27_35	0	0	0	0	0	0	0	0	0	0	0	0	0	0	0	0	0	0	0	0	0	0	0	0	0	0	0	0	0.102848	0.489724	1	0.955291	0.48846	0.0655902	0	0	0	0	0	0	0	0	0	0	0	0	0	0	FERM domain-containing protein 8
Q8IX90#32_24_39	0	0	0	0	0	0	0	0	0	0	0	0	0	0	0	0	0	0	0	0	0	0	0	0	0	0.0123205	0.122814	0.14379	0.202615	0.553205	0.995106	1	0.520192	0.0869984	0	0	0	0	0	0	0	0	0	0	0	0	0	0	Spindle and kinetochore-associated protein 3
P49821#31_27_34	0	0	0	0	0	0	0	0	0	0	0	0	0	0	0	0	0	0	0	0	0	0	0	0	0	0	0	0	0.172082	0.596098	1	0.942073	0.555201	0.253304	0	0	0	0	0	0	0	0	0	0	0	0	0	0	NADH dehydrogenase [ubiquinone] flavoprotein 1, mitochondrial
Q8NFQ8#32_27_34	0	0	0	0	0	0	0	0	0	0	0	0	0	0	0	0	0	0	0	0	0	0	0	0	0	0	0	0.110682	0.18338	0.557238	0.911453	1	0.559122	0.200766	0	0	0	0	0	0	0	0	0	0	0	0	0	0	Torsin-1A-interacting protein 2
Q9UBV2#31_24_36	0	0	0	0	0	0	0	0	0	0	0	0	0	0	0	0	0	0	0	0	0	0	0	0	0.180584	0.100601	0.0264852	0.0399625	0.332878	0.734525	1	0.815563	0.390749	0.0745899	0.0217913	0.0940845	0	0	0	0	0	0	0	0	0	0	0	0	Protein sel-1 homolog 1
Q9NX74#31_27_33	0	0	0	0	0	0	0	0	0	0	0	0	0	0	0	0	0	0	0	0	0	0	0	0	0	0	0	0	0.24191	0.664499	1	0.790046	0.613181	0	0	0	0	0	0	0	0	0	0	0	0	0	0	0	tRNA-dihydrouridine(20) synthase [NAD(P)+]-like
P14618-2#31_27_34	0	0	0	0	0	0	0	0	0	0	0	0	0	0	0	0	0	0	0	0	0	0	0	0	0	0	0	0.025016	0.244891	0.65493	1	0.726324	0.362871	0.127563	0	0	0	0	0	0	0	0	0	0	0	0	0	0	Isoform M1 of Pyruvate kinase PKM
P51513#31_27_35	0	0	0	0	0	0	0	0	0	0	0	0	0	0	0	0	0	0	0	0	0	0	0	0	0	0	0	0	0.227614	0.642601	1	0.774692	0.382487	0.0449789	0	0	0	0	0	0	0	0	0	0	0	0	0	0	RNA-binding protein Nova-1
P31323#31_27_35	0	0	0	0	0	0	0	0	0	0	0	0	0	0	0	0	0	0	0	0	0	0	0	0	0	0	0	0.0296893	0.273957	0.737541	1	0.887735	0.449632	0.203931	0.0895455	0	0	0	0	0	0	0	0	0	0	0	0	0	cAMP-dependent protein kinase type II-beta regulatory subunit
Q15427#31_27_35	0	0	0	0	0	0	0	0	0	0	0	0	0	0	0	0	0	0	0	0	0	0	0	0	0	0	0	0	0.219001	0.623874	1	0.852838	0.463067	0.141752	0.139341	0	0	0	0	0	0	0	0	0	0	0	0	0	Splicing factor 3B subunit 4
Q14145#30_21_39	0	0	0	0	0	0	0	0	0	0	0	0	0	0	0	0	0	0	0	0	0	0	0	0	0	0	0	0.104713	0.535425	1	0.957321	0.487056	0.0705698	0	0	0	0	0	0	0	0	0	0	0	0	0	0	0	Kelch-like ECH-associated protein 1
P51687#31_26_34	0	0	0	0	0	0	0	0	0	0	0	0	0	0	0	0	0	0	0	0	0	0	0	0	0	0	0	0.0818937	0.482511	0.95817	1	0.569669	0.164912	0.0993953	0	0	0	0	0	0	0	0	0	0	0	0	0	0	Sulfite oxidase, mitochondrial
P0CG12#31_26_34	0	0	0	0	0	0	0	0	0	0	0	0	0	0	0	0	0	0	0	0	0	0	0	0	0	0	0	0.104554	0.502672	0.956825	1	0.599049	0.162881	0	0	0	0	0	0	0	0	0	0	0	0	0	0	0	Chromosome transmission fidelity protein 8 homolog isoform 2
Q7L775#31_26_34	0	0	0	0	0	0	0	0	0	0	0	0	0	0	0	0	0	0	0	0	0	0	0	0	0	0	0	0.0682245	0.482691	0.952048	1	0.537036	0.106586	0	0	0	0	0	0	0	0	0	0	0	0	0	0	0	EPM2A-interacting protein 1
P05556#30_28_34	0	0	0	0	0	0	0	0	0	0	0	0	0	0	0	0	0	0	0	0	0	0	0	0	0	0	0	0	0.889125	1	0.837875	0.482508	0.171033	0.0585217	0	0	0	0	0	0	0	0	0	0	0	0	0	0	Integrin beta-1
Q8IYQ7#30_28_33	0	0	0	0	0	0	0	0	0	0	0	0	0	0	0	0	0	0	0	0	0	0	0	0	0	0	0	0	0.741755	1	0.865479	0.357527	0.081013	0	0	0	0	0	0	0	0	0	0	0	0	0	0	0	Threonine synthase-like 1
Q8NCG7#30_22_34	0	0	0	0	0	0	0	0	0	0	0	0	0	0	0	0	0	0	0	0	0	0	0	0	0	0.0229528	0.0353055	0.23782	0.62847	1	0.929	0.529857	0.200488	0.195544	0	0	0	0	0	0	0	0	0	0	0	0	0	0	Sn1-specific diacylglycerol lipase beta
Q9BUA3#30_26_34	0	0	0	0	0	0	0	0	0	0	0	0	0	0	0	0	0	0	0	0	0	0	0	0	0	0	0	0.204765	0.569149	1	0.785625	0.510818	0.109422	0.1164	0	0	0	0	0	0	0	0	0	0	0	0	0	0	Uncharacterized protein C11orf84
Q14699#30_23_33	0	0	0	0	0	0	0	0	0	0	0	0	0	0	0	0	0	0	0	0	0	0	0	0.110995	0.0809695	0.0426227	0.113366	0.395422	0.753248	1	0.905734	0.590119	0.181967	0	0	0	0	0	0	0	0	0	0	0	0	0	0	0	Raftlin
Q9UPR5#30_25_34	0	0	0	0	0	0	0	0	0	0	0	0	0	0	0	0	0	0	0	0	0	0	0	0	0	0	0.0806638	0.33919	0.749449	1	0.849335	0.394503	0.0660735	0	0	0	0	0	0	0	0	0	0	0	0	0	0	0	Sodium/calcium exchanger 2
P62273#31_27_34	0	0	0	0	0	0	0	0	0	0	0	0	0	0	0	0	0	0	0	0	0	0	0	0	0	0	0	0.293017	0.803973	0.945589	1	0.505677	0.19623	0	0	0	0	0	0	0	0	0	0	0	0	0	0	0	40S ribosomal protein S29
Q96II8-2#30_21_39	0	0	0	0	0	0	0	0	0	0	0	0	0	0	0	0	0	0	0	0	0	0.0568228	0	0	0	0	0.0239061	0.210801	0.670478	1	0.966719	0.479269	0.107224	0	0	0	0	0	0	0	0	0	0	0	0	0	0	0	Isoform 2 of Leucine-rich repeat and calponin homology domain-containing protein 3
Q8WVM7#30_27_33	0	0	0	0	0	0	0	0	0	0	0	0	0	0	0	0	0	0	0	0	0	0	0	0	0	0	0	0.552744	0.768112	1	0.980568	0.755657	0.56813	0	0	0	0	0	0	0	0	0	0	0	0	0	0	0	Cohesin subunit SA-1
Q9Y3C6#30_27_39	0	0	0	0	0	0	0	0	0	0	0	0	0	0	0	0	0	0	0	0	0	0	0	0	0	0	0	0.684799	0.814405	1	0.948641	0.711662	0.338359	0.0730726	0	0.0215989	0.0196243	0.0135613	0.0731506	0	0	0	0	0	0	0	0	0	Peptidyl-prolyl cis-trans isomerase-like 1
P82930#29_26_33	0	0	0	0	0	0	0	0	0	0	0	0	0	0	0	0	0	0	0	0	0	0	0	0	0	0	0.0144188	0.371944	0.996496	1	0.808515	0.397442	0.401049	0	0	0	0	0	0	0	0	0	0	0	0	0	0	0	28S ribosomal protein S34, mitochondrial
P17066#30_26_34	0	0	0	0	0	0	0	0	0	0	0	0	0	0	0	0	0	0	0	0	0	0	0	0	0	0	0.233149	0.404889	0.792265	1	0.85571	0.471449	0.185887	0.0485907	0	0	0	0	0	0	0	0	0	0	0	0	0	0	Heat shock 70 kDa protein 6
P11142#30_25_34	0	0	0	0	0	0	0	0	0	0	0	0	0	0	0	0	0	0	0	0	0	0	0	0	0	0.149193	0.201224	0.443529	0.797558	1	0.812307	0.451051	0.174038	0.0956522	0	0	0	0	0	0	0	0	0	0	0	0	0	0	Heat shock cognate 71 kDa protein
Q13283#30_25_34	0	0	0	0	0	0	0	0	0	0	0	0	0	0	0	0	0	0	0	0	0	0	0	0	0	0.14716	0.193805	0.433288	0.774694	1	0.811462	0.475106	0.225645	0.183053	0	0	0	0	0	0	0	0	0	0	0	0	0	0	Ras GTPase-activating protein-binding protein 1
P08107#30_25_34	0	0	0	0	0	0	0	0	0	0	0	0	0	0	0	0	0	0	0	0	0	0	0	0	0	0.11099	0.148696	0.362819	0.717781	1	0.893248	0.546845	0.233321	0.122338	0	0	0	0	0	0	0	0	0	0	0	0	0	0	Heat shock 70 kDa protein 1A/1B
Q8WZA9#30_25_34	0	0	0	0	0	0	0	0	0	0	0	0	0	0	0	0	0	0	0	0	0	0	0	0	0	0.0180301	0.116687	0.431702	0.80541	1	0.808952	0.504461	0.273631	0.193585	0	0	0	0	0	0	0	0	0	0	0	0	0	0	Immunity-related GTPase family Q protein
Q13112#27_22_39	0	0	0	0	0	0	0	0	0	0	0	0	0	0	0	0	0	0	0	0	0	0	0.139177	0.0360112	0.0868885	0.254802	0.307852	0.296132	0.521267	0.906335	1	0.623419	0.177263	0	0	0	0	0	0	0	0	0	0	0	0	0	0	0	Chromatin assembly factor 1 subunit B
P30154-2#30_25_34	0	0	0	0	0	0	0	0	0	0	0	0	0	0	0	0	0	0	0	0	0	0	0	0	0	0.124256	0.194999	0.404343	0.724953	1	0.916232	0.601838	0.314828	0.241249	0	0	0	0	0	0	0	0	0	0	0	0	0	0	Isoform 2 of Serine/threonine-protein phosphatase 2A 65 kDa regulatory subunit A beta isoform
P16070#30_25_34	0	0	0	0	0	0	0	0	0	0	0	0	0	0	0	0	0	0	0	0	0	0	0	0	0	0.161829	0.237351	0.434164	0.740364	1	0.95627	0.666265	0.333741	0.147057	0	0	0	0	0	0	0	0	0	0	0	0	0	0	CD44 antigen
P30153#30_25_34	0	0	0	0	0	0	0	0	0	0	0	0	0	0	0	0	0	0	0	0	0	0	0	0	0	0.225537	0.297039	0.463442	0.735737	1	0.959416	0.654544	0.345107	0.227789	0	0	0	0	0	0	0	0	0	0	0	0	0	0	Serine/threonine-protein phosphatase 2A 65 kDa regulatory subunit A alpha isoform
Q99523#31_26_34	0	0	0	0	0	0	0	0	0	0	0	0	0	0	0	0	0	0	0	0	0	0	0	0	0	0	0.176751	0.320247	0.638358	0.990512	1	0.704416	0.344335	0.16882	0	0	0	0	0	0	0	0	0	0	0	0	0	0	Sortilin
Q9BY67#30_26_34	0	0	0	0	0	0	0	0	0	0	0	0	0	0	0	0	0	0	0	0	0	0	0	0	0	0	0.122443	0.320979	0.68397	1	0.966369	0.64219	0.310367	0.147415	0	0	0	0	0	0	0	0	0	0	0	0	0	0	Cell adhesion molecule 1
Q13740-2#31_26_34	0	0	0	0	0	0	0	0	0	0	0	0	0	0	0	0	0	0	0	0	0	0	0	0	0	0	0.0795041	0.246633	0.603265	0.971907	1	0.691394	0.337957	0.168399	0	0	0	0	0	0	0	0	0	0	0	0	0	0	Isoform 2 of CD166 antigen
Q6UX71-2#31_26_34	0	0	0	0	0	0	0	0	0	0	0	0	0	0	0	0	0	0	0	0	0	0	0	0	0	0	0.0346794	0.219796	0.60308	0.981873	1	0.682602	0.309179	0.13049	0	0	0	0	0	0	0	0	0	0	0	0	0	0	Isoform 2 of Plexin domain-containing protein 2
O60784#31_26_34	0	0	0	0	0	0	0	0	0	0	0	0	0	0	0	0	0	0	0	0	0	0	0	0	0	0	0.1357	0.234402	0.533941	0.903612	1	0.698659	0.330912	0.165461	0	0	0	0	0	0	0	0	0	0	0	0	0	0	Target of Myb protein 1
O75131#31_26_34	0	0	0	0	0	0	0	0	0	0	0	0	0	0	0	0	0	0	0	0	0	0	0	0	0	0	0.135554	0.24653	0.548855	0.891637	1	0.732418	0.394104	0.2174	0	0	0	0	0	0	0	0	0	0	0	0	0	0	Copine-3
P07237#31_26_34	0	0	0	0	0	0	0	0	0	0	0	0	0	0	0	0	0	0	0	0	0	0	0	0	0	0	0.339467	0.410269	0.628107	0.914789	1	0.7309	0.384633	0.18691	0	0	0	0	0	0	0	0	0	0	0	0	0	0	Protein disulfide-isomerase
P30038#31_26_33	0	0	0	0	0	0	0	0	0	0	0	0	0	0	0	0	0	0	0	0	0	0	0	0	0	0	0.17295	0.243159	0.544249	0.924373	1	0.631656	0.256257	0	0	0	0	0	0	0	0	0	0	0	0	0	0	0	Delta-1-pyrroline-5-carboxylate dehydrogenase, mitochondrial
Q9NQS3#31_26_35	0	0	0	0	0	0	0	0	0	0	0	0	0	0	0	0	0	0	0	0	0	0	0	0	0	0	0.249936	0.327676	0.590969	0.923955	1	0.718829	0.320254	0.0649445	0	0	0	0	0	0	0	0	0	0	0	0	0	0	Nectin-3
P21397#31_25_35	0	0	0	0	0	0	0	0	0	0	0	0	0	0	0	0	0	0	0	0	0	0	0	0	0	0.0299517	0.18481	0.335433	0.584059	0.825119	1	0.728245	0.334191	0.0968155	0.292268	0	0	0	0	0	0	0	0	0	0	0	0	0	Amine oxidase [flavin-containing] A
Q9H0X4#31_26_34	0	0	0	0	0	0	0	0	0	0	0	0	0	0	0	0	0	0	0	0	0	0	0	0	0	0	0.087264	0.335856	0.675819	0.9597	1	0.815997	0.532048	0.332281	0	0	0	0	0	0	0	0	0	0	0	0	0	0	Protein ITFG3
Q15262-2#31_26_35	0	0	0	0	0	0	0	0	0	0	0	0	0	0	0	0	0	0	0	0	0	0	0	0	0	0	0.148858	0.26964	0.554602	0.927342	1	0.788894	0.442209	0.266951	0.189018	0	0	0	0	0	0	0	0	0	0	0	0	0	Isoform 2 of Receptor-type tyrosine-protein phosphatase kappa
Q16850#31_25_34	0	0	0	0	0	0	0	0	0	0	0	0	0	0	0	0	0	0	0	0	0	0	0	0	0	0.104003	0.183404	0.307275	0.535271	0.850567	1	0.788977	0.381586	0.268525	0	0	0	0	0	0	0	0	0	0	0	0	0	0	Lanosterol 14-alpha demethylase
P00338#30_26_34	0	0	0	0	0	0	0	0	0	0	0	0	0	0	0	0	0	0	0	0	0	0	0	0	0	0	0.0511417	0.362096	0.855359	1	0.768544	0.457795	0.547233	0.705008	0	0	0	0	0	0	0	0	0	0	0	0	0	0	L-lactate dehydrogenase A chain
Q9BXK5#30_26_34	0	0	0	0	0	0	0	0	0	0	0	0	0	0	0	0	0	0	0	0	0	0	0	0	0	0	0.0161464	0.291641	0.710756	1	0.80785	0.498051	0.342392	0.407658	0	0	0	0	0	0	0	0	0	0	0	0	0	0	Bcl-2-like protein 13
Q9H0R6#30_26_34	0	0	0	0	0	0	0	0	0	0	0	0	0	0	0	0	0	0	0	0	0	0	0	0	0	0	0	0.213861	0.630465	1	0.924401	0.635697	0.392787	0.3824	0	0	0	0	0	0	0	0	0	0	0	0	0	0	Glutamyl-tRNA(Gln) amidotransferase subunit A, mitochondrial
Q13257#30_23_34	0	0	0	0	0	0	0	0	0	0	0	0	0	0	0	0	0	0	0	0	0	0	0	0	0.0739858	0.153894	0.287027	0.485442	0.780595	0.961118	0.94536	0.872342	0.899311	1	0	0	0	0	0	0	0	0	0	0	0	0	0	0	Mitotic spindle assembly checkpoint protein MAD2A
Q16656#22_21_35	0	0	0	0	0	0	0	0	0	0	0	0	0	0	0	0	0	0	0	0	0	0.424729	0.356318	0.191334	0	0.103175	0.327141	0.584476	0.611205	0.686645	0.864282	1	0.903785	0.652113	0.434075	0	0	0	0	0	0	0	0	0	0	0	0	0	Nuclear respiratory factor 1
O60678#33_25_36	0	0	0	0	0	0	0	0	0	0	0	0	0	0	0	0	0	0	0	0	0	0	0	0	0	0.131947	0.446878	0.664708	0.605349	0.489833	0.658164	0.902193	1	0.670393	0.239032	0	0	0	0	0	0	0	0	0	0	0	0	0	Protein arginine N-methyltransferase 3
O14828#33_24_37	0	0	0	0	0	0	0	0	0	0	0	0	0	0	0	0	0	0	0	0	0	0	0	0	0.169096	0.261337	0.376974	0.505661	0.623967	0.697363	0.786221	0.924717	1	0.77968	0.341359	0	0	0	0	0	0	0	0	0	0	0	0	0	Secretory carrier-associated membrane protein 3
P22695#28_23_35	0	0	0	0	0	0	0	0	0	0	0	0	0	0	0	0	0	0	0	0	0	0	0	0.0792401	0.140332	0.255024	0.391888	0.455412	0.430583	0.542579	0.80251	1	0.861191	0.593544	0.423874	0	0	0	0	0	0	0	0	0	0	0	0	0	Cytochrome b-c1 complex subunit 2, mitochondrial
P51858#33_16_34	0	0	0	0	0	0	0	0	0	0	0	0	0	0	0	0	0	0	0.0211764	0.0457886	0.0696605	0.104609	0.131528	0.162803	0.198499	0.247232	0.320452	0.398746	0.45991	0.463312	0.542883	0.762917	1	0.97545	0	0	0	0	0	0	0	0	0	0	0	0	0	0	Hepatoma-derived growth factor
Q9BXW7#33_25_36	0	0	0	0	0	0	0	0	0	0	0	0	0	0	0	0	0	0	0	0	0	0	0	0	0	0	0.135465	0.391343	0.592663	0.407045	0.520396	0.788807	1	0.573108	0.148533	0	0	0	0	0	0	0	0	0	0	0	0	0	Cat eye syndrome critical region protein 5
P67809#28_19_33	0	0	0	0	0	0	0	0	0	0	0	0	0	0	0	0	0	0	0	0.0790017	0.148069	0.191957	0.200124	0.193119	0.213503	0.268112	0.347538	0.394449	0.321558	0.220245	0.41276	0.809675	1	0	0	0	0	0	0	0	0	0	0	0	0	0	0	0	Nuclease-sensitive element-binding protein 1
P48960#26_24_34	0	0	0	0	0	0	0	0	0	0	0	0	0	0	0	0	0	0	0	0	0	0	0	0	0.309026	0.550329	0.510433	0.448291	0.338828	0.355589	0.526177	0.970071	1	0.622894	0	0	0	0	0	0	0	0	0	0	0	0	0	0	CD97 antigen
P55036#26_24_35	0	0	0	0	0	0	0	0	0	0	0	0	0	0	0	0	0	0	0	0	0	0	0	0	0.328269	0.333571	0.316942	0.302201	0.270299	0.261367	0.472351	0.836496	1	0.681724	0.228413	0	0	0	0	0	0	0	0	0	0	0	0	0	26S proteasome non-ATPase regulatory subunit 4
P55809#31_26_34	0	0	0	0	0	0	0	0	0	0	0	0	0	0	0	0	0	0	0	0	0	0	0	0	0	0	0.243528	0.313242	0.490115	0.77	1	0.902343	0.582872	0.417094	0	0	0	0	0	0	0	0	0	0	0	0	0	0	Succinyl-CoA:3-ketoacid coenzyme A transferase 1, mitochondrial
P62633#31_25_34	0	0	0	0	0	0	0	0	0	0	0	0	0	0	0	0	0	0	0	0	0	0	0	0	0	0.0880097	0.175051	0.252048	0.500081	0.841781	1	0.891648	0.663955	0.374165	0	0	0	0	0	0	0	0	0	0	0	0	0	0	Cellular nucleic acid-binding protein
Q9NWU1#32_26_34	0	0	0	0	0	0	0	0	0	0	0	0	0	0	0	0	0	0	0	0	0	0	0	0	0	0	0.139935	0.299653	0.434092	0.705831	0.963619	1	0.673305	0.439413	0	0	0	0	0	0	0	0	0	0	0	0	0	0	3-oxoacyl-[acyl-carrier-protein] synthase, mitochondrial
Q9Y303#32_25_34	0	0	0	0	0	0	0	0	0	0	0	0	0	0	0	0	0	0	0	0	0	0	0	0	0	0.0326828	0.181746	0.396684	0.521931	0.706348	0.901384	1	0.68865	0.590827	0	0	0	0	0	0	0	0	0	0	0	0	0	0	Putative N-acetylglucosamine-6-phosphate deacetylase
Q6AI08#32_27_47	0	0	0	0	0	0	0	0	0	0	0	0	0	0	0	0	0	0	0	0	0	0	0	0	0	0	0	0.405035	0.571277	0.643907	0.951874	1	0.806518	0.238691	0	0	0	0	0	0	0	0	0	0	0	0	0	0	HEAT repeat-containing protein 6
Q9H1Z4#32_24_34	0	0	0	0	0	0	0	0	0	0	0	0	0	0	0	0	0	0	0	0	0	0	0	0	0	0.0378356	0.202489	0.479839	0.676497	0.858951	0.948682	1	0.764883	0.543564	0	0	0	0	0	0	0	0	0	0	0	0	0	0	WD repeat-containing protein 13
A0FGR8-2#32_25_39	0	0	0	0	0	0	0	0	0	0	0	0	0	0	0	0	0	0	0	0	0	0	0	0	0	0.05582	0.218977	0.442798	0.561428	0.797393	0.945382	1	0.731059	0.333038	0.0386937	0	0	0	0	0	0	0	0	0	0	0	0	0	Isoform 2 of Extended synaptotagmin-2
P05412#32_24_35	0	0	0	0	0	0	0	0	0	0	0	0	0	0	0	0	0	0	0	0	0	0	0	0	0.0253291	0.134567	0.314173	0.453835	0.533547	0.683706	0.90376	1	0.717737	0.348324	0.220889	0	0	0	0	0	0	0	0	0	0	0	0	0	Transcription factor AP-1
O43765#30_22_36	0	0	0	0	0	0	0	0	0	0	0	0	0	0	0	0	0	0	0	0	0	0	0	0.0416455	0.141343	0.206774	0.266129	0.509402	0.825051	1	0.935999	0.856401	0.721575	0.496189	0.253371	0.207791	0	0	0	0	0	0	0	0	0	0	0	0	Small glutamine-rich tetratricopeptide repeat-containing protein alpha
P52907#31_21_36	0	0	0	0	0	0	0	0	0	0	0	0	0	0	0	0	0	0	0	0	0	0.0502382	0	0	0.0601569	0.140639	0.214979	0.40029	0.666431	0.928457	1	0.929361	0.711913	0.481306	0.35992	0.442091	0	0	0	0	0	0	0	0	0	0	0	0	F-actin-capping protein subunit alpha-1
P17931#31_25_37	0	0	0	0	0	0	0	0	0	0	0	0	0	0	0	0	0	0	0	0	0	0	0	0	0	0.086048	0.187347	0.285193	0.632246	0.947328	1	0.714994	0.60765	0.643816	0.539014	0.235821	0	0	0	0	0	0	0	0	0	0	0	0	Galectin-3
Q16625#31_26_36	0	0	0	0	0	0	0	0	0	0	0	0	0	0	0	0	0	0	0	0	0	0	0	0	0	0	0.194888	0.276274	0.486372	0.779807	1	0.905545	0.671498	0.437984	0.31327	0.216182	0	0	0	0	0	0	0	0	0	0	0	0	Occludin
P43007#32_21_37	0	0	0	0	0	0	0	0	0	0	0	0	0	0	0	0	0	0	0	0	0	0	0	0.0430461	0.105366	0.216727	0.340106	0.409048	0.456379	0.648557	0.924872	1	0.715182	0.403234	0.284645	0.403439	0.471252	0	0	0	0	0	0	0	0	0	0	0	Neutral amino acid transporter A
Q9BZK7#32_21_42	0	0	0	0	0	0	0	0	0	0	0	0	0	0	0	0	0	0	0	0	0	0.0521343	0.088078	0.105196	0.120634	0.137782	0.137573	0.230863	0.43105	0.756573	0.982239	1	0.755672	0.448083	0.262878	0.223682	0.229714	0.193505	0.160894	0.163565	0.169811	0.159225	0	0	0	0	0	0	F-box-like/WD repeat-containing protein TBL1XR1
P51991#32_28_35	0	0	0	0	0	0	0	0	0	0	0	0	0	0	0	0	0	0	0	0	0	0	0	0	0	0	0	0	0.686503	0.739281	0.862771	1	0.948566	0.781588	0.685979	0	0	0	0	0	0	0	0	0	0	0	0	0	Heterogeneous nuclear ribonucleoprotein A3
Q9BWF3#32_28_35	0	0	0	0	0	0	0	0	0	0	0	0	0	0	0	0	0	0	0	0	0	0	0	0	0	0	0	0	0.659892	0.726488	0.866547	1	0.938816	0.764972	0.630766	0	0	0	0	0	0	0	0	0	0	0	0	0	RNA-binding protein 4
O94761#30_24_40	0	0	0	0	0	0	0	0	0	0	0	0	0	0	0	0	0	0	0	0	0	0	0	0	0.273766	0.0279354	0.0222145	0.32954	0.745586	1	0.986213	0.873286	0.811778	0.729076	0.505791	0.215569	0.0324321	0	0	0	0	0	0	0	0	0	0	0	ATP-dependent DNA helicase Q4
Q07666#31_28_35	0	0	0	0	0	0	0	0	0	0	0	0	0	0	0	0	0	0	0	0	0	0	0	0	0	0	0	0	0.991073	0.979788	1	0.93842	0.776613	0.605814	0.510581	0	0	0	0	0	0	0	0	0	0	0	0	0	KH domain-containing, RNA-binding, signal transduction-associated protein 1
P35637#32_27_39	0	0	0	0	0	0	0	0	0	0	0	0	0	0	0	0	0	0	0	0	0	0	0	0	0	0	0	0.66318	0.781728	0.838656	0.963134	1	0.991637	0.714869	0.434773	0.190472	0.0580918	0	0.0243136	0	0	0	0	0	0	0	0	0	RNA-binding protein FUS
Q13148#32_27_35	0	0	0	0	0	0	0	0	0	0	0	0	0	0	0	0	0	0	0	0	0	0	0	0	0	0	0	0.704489	0.684511	0.758332	0.894087	1	0.863796	0.675213	0.580069	0	0	0	0	0	0	0	0	0	0	0	0	0	TAR DNA-binding protein 43
P53985#30_27_39	0	0	0	0	0	0	0	0	0	0	0	0	0	0	0	0	0	0	0	0	0	0	0	0	0	0	0	0.76694	0.921634	1	0.943088	0.806564	0.70181	0.477315	0.317218	0.238139	0.262928	0.213646	0.132557	0	0	0	0	0	0	0	0	0	Monocarboxylate transporter 1
Q92804#30_27_35	0	0	0	0	0	0	0	0	0	0	0	0	0	0	0	0	0	0	0	0	0	0	0	0	0	0	0	0.887229	0.933333	1	0.959113	0.850325	0.665351	0.464177	0.324115	0	0	0	0	0	0	0	0	0	0	0	0	0	TATA-binding protein-associated factor 2N
Q14168-3#30_23_43	0	0	0	0	0	0	0	0	0	0	0	0	0	0	0	0	0	0	0	0	0	0	0	0.687894	0.194016	0	0.196226	0.642808	0.855824	1	0.761883	0.484669	0.0930541	0	0.105167	0.34963	0.418145	0.300741	0.136154	0.102356	0.081844	0.0508241	0	0	0	0	0	0	Isoform 3 of MAGUK p55 subfamily member 2
Q9UJU6#30_22_37	0	0	0	0	0	0	0	0	0	0	0	0	0	0	0	0	0	0	0	0	0	0	0.319708	0.105113	0.107943	0.230419	0.331487	0.435357	0.68867	1	0.922682	0.438873	0.0203597	0	0.253271	0.520867	0.655158	0	0	0	0	0	0	0	0	0	0	0	Drebrin-like protein
Q15036#23_19_39	0	0	0	0	0	0	0	0	0	0	0	0	0	0	0	0	0	0	0	0.115323	0.15008	0.20636	0.232901	0.214361	0.184515	0.206605	0.291119	0.340072	0.575447	0.858394	1	0.608992	0.189217	0	0.0960274	0.197825	0.254947	0.254695	0.152027	0	0	0	0	0	0	0	0	0	Sorting nexin-17
Q9UN86#30_18_39	0	0	0	0	0	0	0	0	0	0	0	0	0	0	0	0	0	0	0.0211455	0.0657118	0.110002	0.136545	0.148704	0.173339	0.219351	0.257004	0.293455	0.493833	0.809488	1	0.771505	0.390465	0.158045	0.182579	0.237116	0.245728	0.228416	0.216151	0.193877	0	0	0	0	0	0	0	0	0	Ras GTPase-activating protein-binding protein 2
Q92917#26_12_43	0	0	0	0	0	0	0	0	0	0	0	0	0.0266813	0.0345453	0.0318655	0.0244059	0.025204	0.0486287	0.0993597	0.153745	0.178788	0.180375	0.179299	0.199835	0.213529	0.21502	0.201144	0.279875	0.557452	0.883416	1	0.756974	0.470437	0.321557	0.36923	0.400803	0.372609	0.288399	0.20735	0.161753	0.113561	0.0820369	0.0589935	0	0	0	0	0	G patch domain and KOW motifs-containing protein
Q9UMS4#31_13_42	0	0	0	0	0	0	0	0	0	0	0	0	0	0	0	0.0309326	0.0559994	0.0886259	0.135467	0.191692	0.230078	0.250848	0.256621	0.269985	0.302816	0.35556	0.397745	0.450144	0.632101	0.882812	1	0.819944	0.546981	0.381376	0.351027	0.333125	0.293441	0.2553	0.220466	0.19508	0.164386	0.134543	0	0	0	0	0	0	Pre-mRNA-processing factor 19
O94888#31_20_42	0	0	0	0	0	0	0	0	0	0	0	0	0	0	0	0	0	0	0	0	0.0323615	0.0476001	0.0786805	0.12856	0.206766	0.257987	0.274457	0.373773	0.667911	0.979586	1	0.726153	0.444888	0.311705	0.272636	0.25783	0.263298	0.248397	0.190227	0.130576	0.0902205	0.06413	0	0	0	0	0	0	UBX domain-containing protein 7
Q92597#31_20_42	0	0	0	0	0	0	0	0	0	0	0	0	0	0	0	0	0	0	0	0	0.0224812	0.0794839	0.134978	0.206787	0.24907	0.320695	0.424886	0.534226	0.608782	0.793484	1	0.993547	0.648526	0.319311	0.235882	0.314087	0.329475	0.260118	0.199474	0.15813	0.127457	0.0887564	0	0	0	0	0	0	Protein NDRG1
Q13748#31_22_47	0	0	0	0	0	0	0	0	0	0	0	0	0	0	0	0	0	0	0	0	0	0	0	0.0222716	0.100145	0.264656	0.429275	0.506429	0.556486	0.746147	1	0.938333	0.507539	0.120144	0.0416662	0.215581	0.324615	0.371167	0.28685	0.219702	0.152687	0.18272	0.190372	0.185838	0.0845815	0	0	0	Tubulin alpha-3C/D chain
P68363#31_22_37	0	0	0	0	0	0	0	0	0	0	0	0	0	0	0	0	0	0	0	0	0	0	0.162384	0.160557	0.0845488	0.142845	0.394762	0.552568	0.606781	0.730509	1	0.911693	0.432871	0.0167797	0	0.237011	0.340905	0	0	0	0	0	0	0	0	0	0	0	Tubulin alpha-1B chain
P68371#31_23_38	0	0	0	0	0	0	0	0	0	0	0	0	0	0	0	0	0	0	0	0	0	0	0	0.110638	0.0380292	0.156672	0.357164	0.438312	0.457584	0.674926	1	0.983864	0.54658	0.100993	0	0.138126	0.31748	0.394324	0	0	0	0	0	0	0	0	0	0	Tubulin beta-4B chain
Q9UPU5#26_23_39	0	0	0	0	0	0	0	0	0	0	0	0	0	0	0	0	0	0	0	0	0	0	0	0.402721	0.525274	0.679974	0.372974	0.0578371	0	0.512185	0.987675	1	0.526153	0.0939304	0	0	0	0	0	0	0	0	0	0	0	0	0	0	Ubiquitin carboxyl-terminal hydrolase 24
P68366-2#24_20_39	0	0	0	0	0	0	0	0	0	0	0	0	0	0	0	0	0	0	0	0	0	0.064848	0.286972	0.557599	0.536077	0.450019	0.361726	0.370893	0.548049	0.810295	1	0.708329	0.32676	0.0672517	0.15567	0.266518	0.265441	0.159759	0.103455	0	0	0	0	0	0	0	0	0	Isoform 2 of Tubulin alpha-4A chain
Q9GZN8#25_20_34	0	0	0	0	0	0	0	0	0	0	0	0	0	0	0	0	0	0	0	0	0.162516	0.182626	0.246978	0.359117	0.427065	0.305782	0.176781	0.154854	0.432765	0.8033	1	0.749275	0.366736	0.316274	0	0	0	0	0	0	0	0	0	0	0	0	0	0	UPF0687 protein C20orf27
Q14254#27_19_38	0	0	0	0	0	0	0	0	0	0	0	0	0	0	0	0	0	0	0	0.320141	0.192454	0.15285	0.202287	0.272296	0.324828	0.470966	0.623471	0.570214	0.377614	0.493401	0.851515	1	0.627134	0.187789	0	0.057797	0.174221	0.233167	0	0	0	0	0	0	0	0	0	0	Flotillin-2
Q53HC9#27_19_35	0	0	0	0	0	0	0	0	0	0	0	0	0	0	0	0	0	0	0	0	0	0.0242108	0.124514	0.303862	0.428857	0.472489	0.498136	0.4901	0.464822	0.580068	0.85051	1	0.726418	0.382052	0.213123	0	0	0	0	0	0	0	0	0	0	0	0	0	Protein TSSC1
Q13509#23_21_38	0	0	0	0	0	0	0	0	0	0	0	0	0	0	0	0	0	0	0	0	0	0.150194	0.188389	0.178559	0.193918	0.255634	0.386214	0.426495	0.43676	0.634242	0.92662	1	0.632267	0.238232	0.0179929	0.0169676	0	0.0184297	0	0	0	0	0	0	0	0	0	0	Tubulin beta-3 chain
Q8NBS9#27_18_34	0	0	0	0	0	0	0	0	0	0	0	0	0	0	0	0	0	0	0.0372769	0.101514	0.130222	0.169951	0.211752	0.253177	0.306401	0.428286	0.514661	0.452075	0.427716	0.688032	1	0.91355	0.482047	0.215734	0	0	0	0	0	0	0	0	0	0	0	0	0	0	Thioredoxin domain-containing protein 5
P10915#24_21_33	0	0	0	0	0	0	0	0	0	0	0	0	0	0	0	0	0	0	0	0	0	0.329971	0.407373	0.412137	0.400749	0.365911	0.398198	0.556516	0.842918	0.965248	0.975523	0.912637	1	0	0	0	0	0	0	0	0	0	0	0	0	0	0	0	Hyaluronan and proteoglycan link protein 1
O43818#26_14_33	0	0	0	0	0	0	0	0	0	0	0	0	0	0	0	0	0	0	0.0169044	0.048835	0.0653815	0.0620228	0.160774	0.392541	0.615975	0.684502	0.611632	0.544989	0.540047	0.624917	0.878221	1	0.89051	0	0	0	0	0	0	0	0	0	0	0	0	0	0	0	U3 small nucleolar RNA-interacting protein 2
Q92769#32_17_33	0	0	0	0	0	0	0	0	0	0	0	0	0	0	0	0	0	0.0362204	0.115597	0.184202	0.243311	0.261873	0.274166	0.317651	0.403464	0.478162	0.530668	0.539699	0.580057	0.725689	0.934057	1	0.803965	0	0	0	0	0	0	0	0	0	0	0	0	0	0	0	Histone deacetylase 2
O95758#13_11_41	0	0	0	0	0	0	0	0	0	0	0	0.459151	0.495637	0.367599	0.216488	0.223637	0.174131	0.0139032	0	0.160171	0.347267	0.393197	0.411114	0.399439	0.298138	0.142746	0.0545654	0.121052	0.406605	0.796204	1	0.757572	0.38898	0.206147	0.339731	0.418368	0.351739	0.151349	0.0243187	0	0	0	0	0	0	0	0	0	Polypyrimidine tract-binding protein 3
Q8NEZ2#24_20_42	0	0	0	0	0	0	0	0	0	0	0	0	0	0	0	0	0	0	0	0	0.0134344	0.101993	0.437812	0.792261	0.784686	0.352502	0.0299516	0.0327476	0.26878	0.542487	0.832055	1	0.930285	0.731517	0.592535	0.466267	0.320809	0.128324	0.0254304	0	0	0	0	0	0	0	0	0	Vacuolar protein sorting-associated protein 37A
Q8WVY7#30_26_37	0	0	0	0	0	0	0	0	0	0	0	0	0	0	0	0	0	0	0	0	0	0	0	0	0	0	0.626269	0.795574	0.954464	1	0.983933	0.909544	0.603092	0.371662	0.187151	0.173571	0	0	0	0	0	0	0	0	0	0	0	0	Ubiquitin-like domain-containing CTD phosphatase 1
Q9BQE3#28_24_38	0	0	0	0	0	0	0	0	0	0	0	0	0	0	0	0	0	0	0	0	0	0	0	0	0	0.135019	0.642772	0.915639	0.907062	0.852297	0.95773	1	0.757957	0.473553	0.227977	0.132149	0.10491	0.1916	0	0	0	0	0	0	0	0	0	0	Tubulin alpha-1C chain
Q96HS1#30_25_38	0	0	0	0	0	0	0	0	0	0	0	0	0	0	0	0	0	0	0	0	0	0	0	0	0	0.594564	0.678403	0.799485	0.951531	1	0.889488	0.751128	0.651837	0.445655	0.168316	0	0.0683689	0.259798	0	0	0	0	0	0	0	0	0	0	Serine/threonine-protein phosphatase PGAM5, mitochondrial
P04114#29_24_36	0	0	0	0	0	0	0	0	0	0	0	0	0	0	0	0	0	0	0	0	0	0	0	0	0.145405	0.19166	0.50785	0.952376	1	0.761071	0.720521	0.774711	0.68938	0.330802	0.0506749	0	0	0	0	0	0	0	0	0	0	0	0	0	Apolipoprotein B-100
Q9HD42#29_25_34	0	0	0	0	0	0	0	0	0	0	0	0	0	0	0	0	0	0	0	0	0	0	0	0	0	0.392033	0.626319	0.932062	1	0.931397	0.702984	0.558331	0.528552	0.624776	0	0	0	0	0	0	0	0	0	0	0	0	0	0	Charged multivesicular body protein 1a
Q01844#30_26_38	0	0	0	0	0	0	0	0	0	0	0	0	0	0	0	0	0	0	0	0	0	0	0	0	0	0	0.811021	0.85876	0.99073	1	0.809481	0.574955	0.492061	0.515584	0.502463	0.426373	0.357479	0.349295	0	0	0	0	0	0	0	0	0	0	RNA-binding protein EWS
Q9H7D0#30_24_41	0	0	0	0	0	0	0	0	0	0	0	0	0	0	0	0	0	0	0	0	0	0	0	0	0	0.061751	0.368342	0.626361	0.967685	1	0.762217	0.40493	0.29317	0.503052	0.64612	0.531	0.223691	0.0453153	0	0	0	0	0	0	0	0	0	0	Dedicator of cytokinesis protein 5
Q6ZUT6#30_22_36	0	0	0	0	0	0	0	0	0	0	0	0	0	0	0	0	0	0	0	0	0	0	0.149778	0	0.208999	0.53863	0.785785	0.856917	0.930808	1	0.959935	0.741983	0.514425	0.355824	0.294509	0.212131	0	0	0	0	0	0	0	0	0	0	0	0	Uncharacterized protein C15orf52
P63167#29_23_36	0	0	0	0	0	0	0	0	0	0	0	0	0	0	0	0	0	0	0	0	0	0	0	0.127153	0.168966	0.431019	0.741394	0.912766	1	0.918425	0.857072	0.663983	0.58946	0.498552	0.514327	0.501782	0	0	0	0	0	0	0	0	0	0	0	0	Dynein light chain 1, cytoplasmic
Q00587#28_23_36	0	0	0	0	0	0	0	0	0	0	0	0	0	0	0	0	0	0	0	0	0	0	0	0	0.0549907	0.506217	0.854476	0.982334	0.926754	1	0.976198	0.760756	0.373562	0.252298	0.391841	0.549821	0	0	0	0	0	0	0	0	0	0	0	0	Cdc42 effector protein 1
P42167#31_25_35	0	0	0	0	0	0	0	0	0	0	0	0	0	0	0	0	0	0	0	0	0	0	0	0	0	0.524933	0.599186	0.629931	0.770991	0.892091	1	0.897082	0.752065	0.623353	0.596962	0	0	0	0	0	0	0	0	0	0	0	0	0	Lamina-associated polypeptide 2, isoforms beta/gamma
Q96C86#30_25_35	0	0	0	0	0	0	0	0	0	0	0	0	0	0	0	0	0	0	0	0	0	0	0	0	0	0.339916	0.457581	0.659022	0.919962	1	0.874867	0.666686	0.574345	0.472044	0.517328	0	0	0	0	0	0	0	0	0	0	0	0	0	m7GpppX diphosphatase
P25786#30_23_38	0	0	0	0	0	0	0	0	0	0	0	0	0	0	0	0	0	0	0	0	0	0	0	0.0984451	0.282001	0.470055	0.652913	0.749067	0.906341	1	0.955295	0.743025	0.700477	0.808461	0.813785	0.539628	0.22107	0.04777	0	0	0	0	0	0	0	0	0	0	Proteasome subunit alpha type-1
Q96RQ1#29_24_36	0	0	0	0	0	0	0	0	0	0	0	0	0	0	0	0	0	0	0	0	0	0	0	0	0.088846	0.272379	0.604179	0.881233	1	0.904105	0.827453	0.874008	0.920508	0.767231	0.506369	0.318399	0	0	0	0	0	0	0	0	0	0	0	0	Endoplasmic reticulum-Golgi intermediate compartment protein 2
P14866#30_26_33	0	0	0	0	0	0	0	0	0	0	0	0	0	0	0	0	0	0	0	0	0	0	0	0	0	0	0.68234	0.729884	0.867097	1	0.93313	0.674347	0.466945	0	0	0	0	0	0	0	0	0	0	0	0	0	0	0	Heterogeneous nuclear ribonucleoprotein L
Q96I24#31_26_33	0	0	0	0	0	0	0	0	0	0	0	0	0	0	0	0	0	0	0	0	0	0	0	0	0	0	0.741637	0.678476	0.78563	0.980487	1	0.699819	0.435828	0	0	0	0	0	0	0	0	0	0	0	0	0	0	0	Far upstream element-binding protein 3
Q53GS9#30_26_33	0	0	0	0	0	0	0	0	0	0	0	0	0	0	0	0	0	0	0	0	0	0	0	0	0	0	0.646537	0.715628	0.890938	1	0.887318	0.54636	0.337756	0	0	0	0	0	0	0	0	0	0	0	0	0	0	0	U4/U6.U5 tri-snRNP-associated protein 2
Q8WVV9#30_26_33	0	0	0	0	0	0	0	0	0	0	0	0	0	0	0	0	0	0	0	0	0	0	0	0	0	0	0.722944	0.736039	0.835646	1	0.973481	0.648512	0.309669	0	0	0	0	0	0	0	0	0	0	0	0	0	0	0	Heterogeneous nuclear ribonucleoprotein L-like
Q9BXS6-2#30_26_33	0	0	0	0	0	0	0	0	0	0	0	0	0	0	0	0	0	0	0	0	0	0	0	0	0	0	0.534969	0.65187	0.99696	1	0.886913	0.532868	0.443381	0	0	0	0	0	0	0	0	0	0	0	0	0	0	0	Isoform 2 of Nucleolar and spindle-associated protein 1
O43172#30_26_33	0	0	0	0	0	0	0	0	0	0	0	0	0	0	0	0	0	0	0	0	0	0	0	0	0	0	0.524512	0.594463	0.809486	1	0.939315	0.690269	0.497849	0	0	0	0	0	0	0	0	0	0	0	0	0	0	0	U4/U6 small nuclear ribonucleoprotein Prp4
Q9UKX7#30_26_33	0	0	0	0	0	0	0	0	0	0	0	0	0	0	0	0	0	0	0	0	0	0	0	0	0	0	0.523486	0.621896	0.832123	1	0.89687	0.609331	0.41288	0	0	0	0	0	0	0	0	0	0	0	0	0	0	0	Nuclear pore complex protein Nup50
Q13952#31_25_35	0	0	0	0	0	0	0	0	0	0	0	0	0	0	0	0	0	0	0	0	0	0	0	0	0	0.112966	0.317481	0.533475	0.759838	0.913881	1	0.868134	0.577927	0.274253	0.170424	0	0	0	0	0	0	0	0	0	0	0	0	0	Nuclear transcription factor Y subunit gamma
Q71U36#31_24_35	0	0	0	0	0	0	0	0	0	0	0	0	0	0	0	0	0	0	0	0	0	0	0	0	0	0.112233	0.399437	0.571958	0.658945	0.85999	1	0.950939	0.545509	0.194923	0.0789891	0	0	0	0	0	0	0	0	0	0	0	0	0	Tubulin alpha-1A chain
Q8IUF8#31_24_33	0	0	0	0	0	0	0	0	0	0	0	0	0	0	0	0	0	0	0	0	0	0	0	0	0	0.194257	0.445789	0.690503	0.760776	0.945418	1	0.867806	0.554684	0	0	0	0	0	0	0	0	0	0	0	0	0	0	0	Bifunctional lysine-specific demethylase and histidyl-hydroxylase MINA
Q9NP92#31_24_34	0	0	0	0	0	0	0	0	0	0	0	0	0	0	0	0	0	0	0	0	0	0	0	0	0.0797757	0.20938	0.437342	0.64341	0.782841	0.918639	1	0.864063	0.502959	0.24287	0	0	0	0	0	0	0	0	0	0	0	0	0	0	28S ribosomal protein S30, mitochondrial
Q8NHH9#27_20_35	0	0	0	0	0	0	0	0	0	0	0	0	0	0	0	0	0	0	0	0	0.0967685	0.0534478	0.0700499	0.137768	0.272216	0.414097	0.492868	0.467161	0.56723	0.811974	1	0.808182	0.479231	0.304737	0.378798	0	0	0	0	0	0	0	0	0	0	0	0	0	Atlastin-2
P51649#31_22_34	0	0	0	0	0	0	0	0	0	0	0	0	0	0	0	0	0	0	0	0	0	0	0.0327139	0.118527	0.221343	0.395735	0.437141	0.51062	0.671797	0.952494	1	0.740911	0.406044	0.33895	0	0	0	0	0	0	0	0	0	0	0	0	0	0	Succinate-semialdehyde dehydrogenase, mitochondrial
Q9BX40#27_19_33	0	0	0	0	0	0	0	0	0	0	0	0	0	0	0	0	0	0	0	0.0132121	0.0324415	0.0650044	0.100326	0.143823	0.228995	0.376958	0.489857	0.483074	0.541541	0.787079	1	0.823462	0.430208	0	0	0	0	0	0	0	0	0	0	0	0	0	0	0	Protein LSM14 homolog B
P07437#28_23_35	0	0	0	0	0	0	0	0	0	0	0	0	0	0	0	0	0	0	0	0	0	0	0	0.353079	0.235722	0.326098	0.616275	0.656116	0.557557	0.66749	0.996707	1	0.514457	0.0506574	0	0	0	0	0	0	0	0	0	0	0	0	0	0	Tubulin beta chain
Q9H3Q1#28_22_33	0	0	0	0	0	0	0	0	0	0	0	0	0	0	0	0	0	0	0	0	0	0	0.141403	0.180657	0.295309	0.468663	0.64799	0.758148	0.749339	0.829873	1	0.974141	0.52253	0	0	0	0	0	0	0	0	0	0	0	0	0	0	0	Cdc42 effector protein 4
Q08380#31_23_36	0	0	0	0	0	0	0	0	0	0	0	0	0	0	0	0	0	0	0	0	0	0	0	0.196354	0.297824	0.498185	0.665265	0.692642	0.702824	0.84348	1	0.920032	0.663052	0.353469	0.180191	0.0592017	0	0	0	0	0	0	0	0	0	0	0	0	Galectin-3-binding protein
P63313#32_24_35	0	0	0	0	0	0	0	0	0	0	0	0	0	0	0	0	0	0	0	0	0	0	0	0	0.0772997	0.252802	0.527705	0.669892	0.705855	0.756303	0.94147	1	0.767812	0.361933	0.107726	0	0	0	0	0	0	0	0	0	0	0	0	0	Thymosin beta-10
Q9H553#32_23_35	0	0	0	0	0	0	0	0	0	0	0	0	0	0	0	0	0	0	0	0	0	0	0	0.0610223	0.232002	0.423983	0.556955	0.618306	0.675445	0.835228	0.926623	1	0.725236	0.270779	0	0	0	0	0	0	0	0	0	0	0	0	0	0	Alpha-1,3/1,6-mannosyltransferase ALG2
O94776#24_15_43	0	0	0	0	0	0	0	0	0	0	0	0	0	0	0	0	0.0312694	0.140666	0.289546	0.457325	0.614097	0.768201	0.899997	1	0.994053	0.88982	0.719903	0.614658	0.602006	0.632677	0.640722	0.61348	0.562529	0.516913	0.481004	0.432263	0.376522	0.299179	0.216254	0.144967	0.0956811	0.0638348	0.0388091	0	0	0	0	0	Metastasis-associated protein MTA2
Q13263#24_14_47	0	0	0	0	0	0	0	0	0	0	0	0	0	0	0	0.0244929	0.115004	0.245824	0.43312	0.606012	0.722943	0.814645	0.910259	1	0.973025	0.93799	0.884732	0.795396	0.742709	0.71052	0.682463	0.594585	0.530336	0.496125	0.492572	0.455068	0.393089	0.312532	0.236794	0.191624	0.198535	0.246716	0.278995	0.25556	0.178078	0.100402	0.0538617	0	Transcription intermediary factor 1-beta
Q14839#24_14_47	0	0	0	0	0	0	0	0	0	0	0	0	0	0	0.0190253	0.0432431	0.0535352	0.131862	0.288935	0.477984	0.616107	0.770623	0.899943	1	0.916353	0.860293	0.823909	0.787498	0.731276	0.687219	0.649934	0.604685	0.569966	0.558081	0.555714	0.516897	0.450497	0.375835	0.325086	0.288989	0.263505	0.249633	0.224193	0.176657	0.100936	0.0461569	0.0135273	0	Chromodomain-helicase-DNA-binding protein 4
P12268#23_14_44	0	0	0	0	0	0	0	0	0	0	0	0	0	0	0	0.0372319	0.11127	0.204161	0.32178	0.466102	0.616456	0.732915	0.788365	0.743741	0.733875	0.854627	1	0.896875	0.714983	0.678295	0.752079	0.599957	0.348417	0.262395	0.41241	0.588203	0.63123	0.531844	0.332521	0.178279	0.0973722	0.0733028	0.0470391	0.0208397	0	0	0	0	Inosine-5-monophosphate dehydrogenase 2
Q92499#22_14_44	0	0	0	0	0	0	0	0	0	0	0	0	0	0	0	0	0.0309848	0.148152	0.376588	0.636877	0.820443	0.849576	0.826958	0.853122	0.91488	0.945709	0.964028	1	0.916898	0.703095	0.399862	0.322449	0.378983	0.56192	0.604525	0.618728	0.519677	0.387379	0.191538	0.0788475	0.0670866	0.115792	0.12783	0.0938526	0	0	0	0	ATP-dependent RNA helicase DDX1
Q03252#25_6_39	0	0	0	0	0	0	0.463196	0.306483	0.225868	0.124714	0.0591421	0	0	0	0.0610961	0.123393	0.215178	0.339016	0.475367	0.580896	0.64077	0.721425	0.840404	0.972599	1	0.974405	0.92319	0.888156	0.881995	0.874949	0.839237	0.772054	0.714595	0.686055	0.653049	0.593489	0.489981	0.383467	0.286337	0	0	0	0	0	0	0	0	0	Lamin-B2
Q96T88#21_13_43	0	0	0	0	0	0	0	0	0	0	0	0	0	0.0422424	0.0855195	0.147096	0.269974	0.460037	0.696933	0.891744	0.998886	0.986133	1	0.989263	0.879646	0.760771	0.75941	0.757148	0.731638	0.628169	0.592666	0.517501	0.631883	0.779165	0.879556	0.625975	0.369146	0.216012	0.23369	0.207805	0.167288	0.128761	0.0934168	0	0	0	0	0	E3 ubiquitin-protein ligase UHRF1
Q9NQW6#23_12_47	0	0	0	0	0	0	0	0	0	0	0	0	0.0103442	0.0559361	0.106382	0.16068	0.208505	0.278153	0.432918	0.577592	0.763667	0.909171	1	0.9147	0.783269	0.685052	0.657353	0.626336	0.629801	0.649115	0.670693	0.65199	0.7135	0.732759	0.704902	0.609495	0.526914	0.431514	0.33119	0.255942	0.212405	0.203341	0.194668	0.166566	0.140862	0.128908	0.0675456	0	Actin-binding protein anillin
Q00653-4#25_21_47	0	0	0	0	0	0	0	0	0	0	0	0	0	0	0	0	0	0	0	0	0	0.982612	0.753542	0.794665	1	0.932406	0.906324	0.772282	0.746363	0.440838	0.125294	0	0.300347	0.765529	0.857112	0.547462	0.32973	0.378032	0.725549	0.794368	0.729838	0.454654	0.31994	0.13257	0.0559895	0	0	0	Isoform 4 of Nuclear factor NF-kappa-B p100 subunit
Q15428#23_14_47	0	0	0	0	0	0	0	0	0	0	0	0	0	0	0.098943	0	0	0.0226219	0.167474	0.369663	0.653655	0.876828	0.933069	0.822767	0.64106	0.622234	0.620512	0.661333	0.760779	0.959279	1	0.748627	0.485567	0.319809	0.395376	0.508822	0.685912	0.624583	0.504642	0.313711	0.239273	0.140273	0.159701	0.172553	0.192216	0.100996	0.040111	0	Splicing factor 3A subunit 2
Q9BRX2#23_18_47	0	0	0	0	0	0	0	0	0	0	0	0	0	0	0	0	0	0	0.134797	0.341314	0.618996	0.777341	0.828139	0.697332	0.566863	0.54268	0.458259	0.445355	0.454297	0.751187	0.984774	1	0.603584	0.229082	0.2391	0.501959	0.673359	0.538046	0.396198	0.326771	0.282552	0.190191	0.0938522	0.0880552	0.0640766	0.0377369	0	0	Protein pelota homolog
Q8WX92#23_12_47	0	0	0	0	0	0	0	0	0	0	0	0	0.0576857	0.0782084	0.106812	0.147644	0.249938	0.387695	0.486711	0.550143	0.595586	0.691569	0.725891	0.716906	0.656869	0.65354	0.616962	0.691072	0.843502	1	0.908452	0.622035	0.429559	0.477688	0.721874	0.880734	0.927772	0.800604	0.626184	0.427137	0.284905	0.165833	0.0641345	0	0	0	0	0	Negative elongation factor B
Q9NR56#23_12_45	0	0	0	0	0	0	0	0	0	0	0	0	0	0.0261984	0.0845696	0.188618	0.23354	0.304044	0.360488	0.491882	0.598626	0.689117	0.712806	0.707802	0.666719	0.626715	0.615653	0.645083	0.717979	0.847421	0.977084	1	0.85391	0.630881	0.51737	0.540871	0.641454	0.628708	0.53881	0.378119	0.257686	0.138593	0.0668441	0.0182146	0	0	0	0	Muscleblind-like protein 1
Q99496#26_14_47	0	0	0	0	0	0	0	0	0	0	0	0	0	0	0.0515828	0	0	0.0337008	0.125882	0.286812	0.491047	0.621395	0.681456	0.697989	0.73122	0.756427	0.749161	0.739935	0.753761	0.844914	0.968242	1	0.819301	0.606915	0.452542	0.45665	0.484284	0.582743	0.601579	0.578543	0.481073	0.438784	0.37459	0.266347	0.114179	0.0225082	0	0	E3 ubiquitin-protein ligase RING2
Q8TAQ2#26_18_47	0	0	0	0	0	0	0	0	0	0	0	0	0	0	0	0	0	0	0.0840807	0.190651	0.338229	0.439797	0.584606	0.736626	0.911933	1	0.948405	0.82192	0.733338	0.675519	0.640528	0.612608	0.570295	0.490232	0.41914	0.363892	0.337304	0.304871	0.289844	0.297826	0.304038	0.286351	0.222108	0.142011	0.0721703	0.0296814	0	0	SWI/SNF complex subunit SMARCC2
Q92922#25_17_47	0	0	0	0	0	0	0	0	0	0	0	0	0	0	0	0	0	0.0444241	0.135496	0.275992	0.458803	0.628604	0.772405	0.889993	1	0.988438	0.953053	0.892971	0.84117	0.803907	0.757303	0.709227	0.674689	0.663646	0.627513	0.541012	0.433851	0.365209	0.337491	0.305018	0.251723	0.219647	0.213321	0.189188	0.114752	0.0399462	0	0	SWI/SNF complex subunit SMARCC1
P02545#27_12_47	0	0	0	0	0	0	0	0	0	0	0	0	0	0.0218124	0.0736693	0.135623	0.225149	0.341557	0.474835	0.610804	0.734997	0.83576	0.900017	0.94436	0.973441	0.996454	1	0.977957	0.957375	0.936298	0.885959	0.801846	0.743117	0.711685	0.672348	0.598118	0.512063	0.44125	0.382742	0.3442	0.328603	0.351946	0.376117	0.360719	0.287943	0.177935	0.0818167	0	Prelamin-A/C
P20700#27_13_47	0	0	0	0	0	0	0	0	0	0	0	0	0	0	0.0210358	0.072209	0.15469	0.247032	0.362857	0.49895	0.647532	0.76538	0.834682	0.881258	0.919478	0.966661	1	0.990327	0.994695	0.998261	0.99202	0.940552	0.891355	0.836863	0.779344	0.685137	0.566651	0.457211	0.372399	0.321545	0.287483	0.289741	0.299419	0.287183	0.217612	0.141623	0.0737632	0	Lamin-B1
O60264#28_14_47	0	0	0	0	0	0	0	0	0	0	0	0	0	0	0.139652	0.201436	0.237032	0.242099	0.229486	0.22294	0.255362	0.33669	0.431829	0.577159	0.715808	0.866005	0.942857	1	0.971756	0.924204	0.8362	0.76805	0.766895	0.818025	0.810489	0.739108	0.63696	0.548593	0.469116	0.417669	0.406981	0.412137	0.388854	0.312215	0.202116	0.0961363	0.0335864	0	SWI/SNF-related matrix-associated actin-dependent regulator of chromatin subfamily A member 5
P42166#30_13_47	0	0	0	0	0	0	0	0	0	0	0	0	0	0.026609	0.115617	0.205729	0.289956	0.354596	0.405966	0.448848	0.472551	0.523541	0.590366	0.672385	0.756945	0.821109	0.863617	0.879538	0.946831	1	0.985669	0.879129	0.788917	0.774161	0.794268	0.811506	0.761357	0.680285	0.579948	0.53737	0.531041	0.570958	0.547308	0.43628	0.252552	0.118439	0.0323262	0	Lamina-associated polypeptide 2, isoform alpha
Q49A26#30_12_47	0	0	0	0	0	0	0	0	0	0	0	0	0.165856	0.137704	0.04782	0	0.0619042	0.187822	0.256138	0.354116	0.410581	0.526426	0.602309	0.716664	0.776498	0.824142	0.887043	0.917447	0.964757	1	0.987189	0.830659	0.645614	0.609059	0.695131	0.769393	0.763068	0.715204	0.664552	0.557364	0.561371	0.577005	0.617775	0.441531	0.2587	0.0701708	0	0	Putative oxidoreductase GLYR1
P22626#22_12_47	0	0	0	0	0	0	0	0	0	0	0	0	0	0.0463501	0.0940899	0.146146	0.196268	0.258746	0.347267	0.453982	0.542916	0.58654	0.583342	0.572108	0.563013	0.572272	0.581466	0.62452	0.649042	0.70981	0.836079	0.977634	0.94548	0.717894	0.539866	0.572498	0.772547	0.938357	1	0.932639	0.768499	0.570922	0.37546	0.22867	0.129151	0.0781815	0.03213	0	Heterogeneous nuclear ribonucleoproteins A2/B1
P38919#26_12_47	0	0	0	0	0	0	0	0	0	0	0	0	0.018953	0.0587884	0.117736	0.17898	0.24944	0.326044	0.407225	0.477986	0.545416	0.587074	0.614733	0.625854	0.64751	0.651568	0.649118	0.644447	0.674836	0.759164	0.872941	0.917425	0.815746	0.640375	0.539106	0.590705	0.709172	0.843955	0.942088	1	0.917033	0.757416	0.550413	0.392569	0.254068	0.149414	0.0643241	0	Eukaryotic initiation factor 4A-III
Q86SJ2#18_17_47	0	0	0	0	0	0	0	0	0	0	0	0	0	0	0	0	0	0.30087	0.288493	0.0965432	0.186036	0.37263	0.665147	0.558423	0.538409	0.598632	0.849288	0.886061	0.849947	0.839095	0.929992	1	0.979245	0.841115	0.766122	0.765988	0.852404	0.813107	0.812874	0.830791	0.961098	0.94329	0.756232	0.372712	0.0726625	0	0	0	Amphoterin-induced protein 2
O75940#26_12_47	0	0	0	0	0	0	0	0	0	0	0	0	0.045398	0.068386	0.0826139	0.142032	0.235773	0.314682	0.367304	0.436713	0.505896	0.561545	0.587775	0.614503	0.658196	0.685489	0.671017	0.638942	0.645347	0.698792	0.703557	0.7043	0.805008	0.969411	1	0.811006	0.653405	0.637933	0.752744	0.850905	0.880393	0.818265	0.58116	0.333494	0.13905	0.107169	0.0479457	0	Survival of motor neuron-related-splicing factor 30
Q08945#29_13_47	0	0	0	0	0	0	0	0	0	0	0	0	0	0.0168413	0.0240199	0.0285483	0.109746	0.238187	0.382973	0.45653	0.473387	0.487459	0.514747	0.566976	0.58861	0.639804	0.713912	0.819659	0.864761	0.850453	0.791292	0.779652	0.840237	0.942996	1	0.989044	0.940777	0.88332	0.780687	0.683384	0.629772	0.60954	0.506201	0.320639	0.152913	0.0638373	0	0	FACT complex subunit SSRP1
Q9Y5B9#22_14_47	0	0	0	0	0	0	0	0	0	0	0	0	0	0	0.0423304	0.13054	0.209423	0.250224	0.324617	0.426278	0.55898	0.617133	0.605558	0.597734	0.647468	0.706478	0.705005	0.692846	0.758403	0.846029	0.90143	0.88179	0.912741	0.954822	1	0.976512	0.926699	0.851468	0.772437	0.724871	0.711735	0.74755	0.735427	0.627244	0.396029	0.174324	0.0507283	0	FACT complex subunit SPT16
Q9H6F5#16_12_47	0	0	0	0	0	0	0	0	0	0	0	0	0.121865	0.421165	0.617593	0.699067	0.662679	0.51536	0.433506	0.473872	0.571626	0.476344	0.366505	0.436718	0.599568	0.759405	0.799474	0.936459	0.967996	0.842261	0.574805	0.366743	0.455529	0.640344	0.885727	0.981059	1	0.849657	0.621769	0.434584	0.373508	0.499734	0.591327	0.62812	0.549647	0.454009	0.268051	0	Coiled-coil domain-containing protein 86
Q9HBL0#23_13_47	0	0	0	0	0	0	0	0	0	0	0	0	0	0.281036	0.327895	0.389319	0.538859	0.638907	0.698785	0.710292	0.782121	0.829584	0.84396	0.787326	0.736758	0.716648	0.796718	0.896878	1	0.980345	0.862683	0.788168	0.774888	0.896054	0.963034	0.996305	0.868616	0.696425	0.520935	0.433733	0.435862	0.459219	0.429641	0.288997	0.111704	0.0124149	0	0	Tensin-1
P35269#16_12_47	0	0	0	0	0	0	0	0	0	0	0	0	0.18373	0.346084	0.48299	0.559556	0.559065	0.59017	0.684775	0.817184	0.841116	0.803988	0.771133	0.80713	0.854941	0.885153	0.91743	0.954879	1	0.991075	0.932351	0.804949	0.723875	0.733411	0.814243	0.860167	0.808844	0.717164	0.614866	0.580323	0.55765	0.578264	0.520862	0.379106	0.191976	0.0639232	0	0	General transcription factor IIF subunit 1
Q9UEE9#19_13_47	0	0	0	0	0	0	0	0	0	0	0	0	0	0.317789	0.518102	0.542263	0.592601	0.604716	0.605494	0.525896	0.599617	0.669344	0.774108	0.796311	0.85082	0.852097	0.850554	0.858143	0.943635	0.992933	1	0.888158	0.793903	0.652163	0.67083	0.751048	0.849096	0.747381	0.584996	0.486611	0.469011	0.45634	0.399453	0.30816	0.184365	0.0709419	0.0110412	0	Craniofacial development protein 1
Q96A72#27_23_39	0	0	0	0	0	0	0	0	0	0	0	0	0	0	0	0	0	0	0	0	0	0	0	0.87729	0.934932	0.99822	1	0.976672	0.959524	0.913556	0.813869	0.652847	0.513448	0.448119	0.484316	0.515186	0.414971	0.192852	0	0	0	0	0	0	0	0	0	0	Protein mago nashi homolog 2
Q6PL18#27_18_42	0	0	0	0	0	0	0	0	0	0	0	0	0	0	0	0	0	0	0.0621501	0.114828	0.22402	0.360266	0.403492	0.456006	0.626354	0.829178	0.930688	0.914997	0.946936	1	0.970381	0.850736	0.754982	0.728493	0.662802	0.537295	0.384675	0.272606	0.185713	0.13847	0.106115	0.080908	0	0	0	0	0	0	ATPase family AAA domain-containing protein 2
Q71DI3#30_17_38	0	0	0	0	0	0	0	0	0	0	0	0	0	0	0	0	0	0	0.0180654	0.0778057	0.170554	0.312742	0.448775	0.575227	0.665451	0.751837	0.825613	0.892112	0.976891	1	0.965798	0.842821	0.784342	0.741936	0.718466	0.644809	0.559168	0.479291	0	0	0	0	0	0	0	0	0	0	Histone H3.2
Q9BRJ6#30_19_39	0	0	0	0	0	0	0	0	0	0	0	0	0	0	0	0	0	0	0	0.0678609	0.184167	0.386235	0.510639	0.606719	0.70167	0.859563	0.941265	0.970715	0.975974	1	0.946407	0.802378	0.647474	0.641587	0.687211	0.659902	0.501584	0.357541	0.234433	0	0	0	0	0	0	0	0	0	Uncharacterized protein C7orf50
P49321#26_18_47	0	0	0	0	0	0	0	0	0	0	0	0	0	0	0	0	0	0	0	0.0197597	0.0567219	0.0977387	0.172651	0.373506	0.720418	1	0.962182	0.69562	0.549912	0.624224	0.699746	0.603066	0.469572	0.42197	0.426	0.392257	0.328087	0.298172	0.291189	0.272685	0.213197	0.155372	0.103958	0.056589	0.0149124	0	0	0	Nuclear autoantigenic sperm protein
P55884#27_19_47	0	0	0	0	0	0	0	0	0	0	0	0	0	0	0	0	0	0	0	0.0306709	0	0.0523658	0.214551	0.396433	0.621266	0.858677	1	0.873108	0.592334	0.400162	0.377442	0.415753	0.452428	0.54727	0.652834	0.673534	0.585497	0.448711	0.308691	0.200207	0.15647	0.173191	0.170717	0.152263	0.126039	0.153902	0.127896	0	Eukaryotic translation initiation factor 3 subunit B
Q9H3P2#22_14_45	0	0	0	0	0	0	0	0	0	0	0	0	0	0	0.171607	0.174426	0.0748085	0	0.0677619	0.269967	0.4513	0.528942	0.514222	0.51688	0.613251	0.748604	0.755124	0.811087	0.909623	1	0.807506	0.536522	0.350389	0.354403	0.370566	0.397484	0.432275	0.506432	0.507911	0.399113	0.184276	0.0347977	0	0	0	0	0	0	Negative elongation factor A
Q9UBL3#30_17_43	0	0	0	0	0	0	0	0	0	0	0	0	0	0	0	0	0	0.0364796	0.0756018	0.127014	0.176374	0.230262	0.295227	0.368202	0.43361	0.528996	0.662587	0.861628	0.988243	1	0.786608	0.563393	0.401852	0.420015	0.453107	0.490917	0.450229	0.368004	0.221909	0.110876	0.044167	0.0387346	0.0212122	0	0	0	0	0	Set1/Ash2 histone methyltransferase complex subunit ASH2
Q08J23#29_15_45	0	0	0	0	0	0	0	0	0	0	0	0	0	0	0	0	0.0111554	0.0581621	0.114648	0.14557	0.156625	0.187939	0.260612	0.358571	0.449011	0.564111	0.732657	0.933918	1	0.85884	0.578998	0.378773	0.336683	0.407087	0.474515	0.477699	0.425869	0.347	0.268047	0.201882	0.156279	0.139675	0.116321	0.0834734	0.0344163	0	0	0	tRNA (cytosine(34)-C(5))-methyltransferase
Q15393#28_12_47	0	0	0	0	0	0	0	0	0	0	0	0	0	0.0157272	0.03266	0.0505099	0.0611007	0.0857085	0.129889	0.173592	0.1962	0.223451	0.253562	0.291328	0.369566	0.559874	0.821999	1	0.963391	0.748798	0.515986	0.390007	0.398616	0.471932	0.518731	0.497652	0.4324	0.390037	0.37007	0.354347	0.30355	0.247643	0.193479	0.146767	0.0982766	0.0512047	0.0196098	0	Splicing factor 3B subunit 3
O75367#34_15_36	0	0	0	0	0	0	0	0	0	0	0	0	0	0	0	0.0146023	0.0542224	0.103672	0.167691	0.225064	0.261094	0.328648	0.386091	0.454489	0.531128	0.637566	0.724978	0.772062	0.829557	0.891869	0.960584	0.971134	0.995138	1	0.991306	0.909932	0	0	0	0	0	0	0	0	0	0	0	0	Core histone macro-H2A.1
Q9UNW9#30_13_36	0	0	0	0	0	0	0	0	0	0	0	0	0	0	0.0325862	0.0990787	0.174954	0.234997	0.277329	0.340371	0.399961	0.465195	0.488704	0.520216	0.5402	0.604224	0.652767	0.746353	0.865467	1	0.991919	0.941482	0.916863	0.959342	0.826111	0.540883	0	0	0	0	0	0	0	0	0	0	0	0	RNA-binding protein Nova-2
O95218-2#23_13_41	0	0	0	0	0	0	0	0	0	0	0	0	0	0.0388942	0.0705665	0.0731345	0.0210836	0	0.153089	0.347468	0.559902	0.61222	0.641909	0.554513	0.51687	0.528342	0.648297	0.765089	0.855882	0.854852	0.855421	0.878013	1	0.944218	0.710704	0.399283	0.275766	0.260586	0.238199	0.166108	0.117559	0	0	0	0	0	0	0	Isoform 2 of Zinc finger Ran-binding domain-containing protein 2
Q9Y2G5#24_14_41	0	0	0	0	0	0	0	0	0	0	0	0	0	0	0.104837	0.0233197	0	0.073001	0.255537	0.371972	0.432798	0.497434	0.58506	0.586372	0.542529	0.568077	0.672014	0.70326	0.633096	0.692808	0.885868	1	0.878473	0.664727	0.570016	0.467554	0.345778	0.138553	0.038867	0	0	0	0	0	0	0	0	0	GDP-fucose protein O-fucosyltransferase 2
Q5SSJ5#32_14_37	0	0	0	0	0	0	0	0	0	0	0	0	0	0	0.0221608	0	0.0153203	0.0663393	0.137691	0.202913	0.304059	0.380832	0.419578	0.443186	0.523368	0.634559	0.744615	0.810907	0.879939	0.943537	0.994187	1	0.987001	0.973796	0.942373	0.892065	0.792093	0	0	0	0	0	0	0	0	0	0	0	Heterochromatin protein 1-binding protein 3
Q93077#30_17_37	0	0	0	0	0	0	0	0	0	0	0	0	0	0	0	0	0	0	0.0185011	0.0883778	0.195284	0.323314	0.440286	0.550703	0.659966	0.750262	0.846258	0.923488	0.999105	1	0.988219	0.945903	0.928352	0.935747	0.979199	0.958265	0.805187	0	0	0	0	0	0	0	0	0	0	0	Histone H2A type 1-C
P0C0S5#30_15_37	0	0	0	0	0	0	0	0	0	0	0	0	0	0	0	0.0167875	0.0442934	0.0790801	0.138026	0.254199	0.422287	0.542379	0.589648	0.617717	0.630472	0.67601	0.703841	0.785949	0.901936	1	0.996072	0.921426	0.915542	0.927423	0.886292	0.726575	0.528986	0	0	0	0	0	0	0	0	0	0	0	Histone H2A.Z
Q92522#33_14_37	0	0	0	0	0	0	0	0	0	0	0	0	0	0	0	0.0240355	0.0878882	0.192774	0.314709	0.372604	0.409281	0.430723	0.488865	0.553488	0.642804	0.741628	0.834584	0.895561	0.937021	0.951603	0.971463	0.982275	1	0.945649	0.841122	0.728249	0.666855	0	0	0	0	0	0	0	0	0	0	0	Histone H1x
P28370#24_13_44	0	0	0	0	0	0	0	0	0	0	0	0	0	0.163938	0.254159	0.23885	0.142947	0.114725	0.167473	0.312859	0.462288	0.605632	0.736177	0.787233	0.780579	0.765606	0.761774	0.752619	0.77297	0.771998	0.777216	0.855912	0.972792	1	0.870933	0.735293	0.672099	0.565213	0.375387	0.182246	0.10314	0.0919383	0.0909629	0.0621266	0	0	0	0	Probable global transcription activator SNF2L1
Q8IUE6#25_14_38	0	0	0	0	0	0	0	0	0	0	0	0	0	0	0.113511	0.154383	0.178869	0.188385	0.226106	0.297208	0.411009	0.566486	0.718381	0.851444	0.877025	0.847735	0.816871	0.851798	0.90196	0.92013	0.848951	0.770736	0.790759	0.925163	1	0.909758	0.713324	0.49045	0	0	0	0	0	0	0	0	0	0	Histone H2A type 2-B
P07305#31_15_47	0	0	0	0	0	0	0	0	0	0	0	0	0	0	0	0	0.013344	0.0371995	0.0913568	0.172147	0.247119	0.304845	0.376151	0.466394	0.543905	0.620735	0.68133	0.764112	0.857924	0.927906	0.94567	0.926922	0.949021	0.982538	1	0.955178	0.858928	0.72984	0.59306	0.464553	0.334026	0.347702	0.487251	0.721133	0.701759	0.535328	0.31053	0	Histone H1.0
Q02539#29_15_47	0	0	0	0	0	0	0	0	0	0	0	0	0	0	0	0.037708	0.078791	0.112508	0.152746	0.215726	0.272572	0.363031	0.448169	0.530885	0.603996	0.693657	0.759451	0.811312	0.820375	0.818741	0.818635	0.842918	0.893435	0.94326	1	0.983574	0.867548	0.678984	0.496777	0.336737	0.228974	0.320255	0.52187	0.615551	0.483442	0.249078	0.105359	0	Histone H1.1
P09493-2#27_16_44	0	0	0	0	0	0	0	0	0	0	0	0	0	0	0	0	0	0.0130879	0.0169275	0.0632432	0.159435	0.337891	0.507873	0.640436	0.746124	0.831713	0.86504	0.798365	0.770273	0.829655	0.824599	0.705429	0.631494	0.847082	1	0.938438	0.620101	0.475396	0.439919	0.474814	0.349287	0.181006	0.0324146	0	0	0	0	0	Isoform 2 of Tropomyosin alpha-1 chain
P27694#29_13_47	0	0	0	0	0	0	0	0	0	0	0	0	0	0.0128356	0.0330298	0.0580322	0.0781113	0.129692	0.194865	0.264749	0.293699	0.323298	0.364565	0.419835	0.473222	0.584917	0.767215	0.949195	1	0.883038	0.677954	0.529768	0.544155	0.671794	0.807639	0.851852	0.816663	0.728059	0.610676	0.484526	0.350342	0.236349	0.146515	0.0998675	0.0706259	0.047986	0.0231021	0	Replication protein A 70 kDa DNA-binding subunit
Q9BUE6#28_20_40	0	0	0	0	0	0	0	0	0	0	0	0	0	0	0	0	0	0	0	0	0	0	0	0.0788038	0.358424	0.717659	0.890966	0.913242	0.8564	0.86682	0.945857	1	0.988899	0.936762	0.947819	0.98546	0.933082	0.669337	0.290933	0	0	0	0	0	0	0	0	0	Iron-sulfur cluster assembly 1 homolog, mitochondrial
O60814#30_16_41	0	0	0	0	0	0	0	0	0	0	0	0	0	0	0	0	0	0	0.0527399	0.118372	0.196677	0.327024	0.464065	0.573119	0.631345	0.70934	0.772337	0.851784	0.929257	0.974065	0.943871	0.885568	0.927361	0.987262	1	0.953482	0.941137	0.890135	0.650847	0.292405	0	0	0	0	0	0	0	0	Histone H2B type 1-K
P62805#30_17_39	0	0	0	0	0	0	0	0	0	0	0	0	0	0	0	0	0	0.0211422	0.041691	0.0998479	0.199523	0.318483	0.437636	0.572039	0.688369	0.792237	0.853471	0.914432	0.966792	1	0.988197	0.950192	0.929755	0.926481	0.893109	0.786813	0.632292	0.472379	0.323053	0	0	0	0	0	0	0	0	0	Histone H4
P06899#34_17_42	0	0	0	0	0	0	0	0	0	0	0	0	0	0	0	0	0	0	0.0292624	0.0999908	0.199074	0.314062	0.407183	0.497279	0.576467	0.674634	0.736287	0.782981	0.805599	0.806041	0.817077	0.85291	0.971906	1	0.938547	0.756591	0.642371	0.509588	0.365512	0.154537	0	0	0	0	0	0	0	0	Histone H2B type 1-J
P10412#30_16_42	0	0	0	0	0	0	0	0	0	0	0	0	0	0	0	0	0.0106053	0.0269361	0.0745455	0.153039	0.264877	0.38161	0.49444	0.607683	0.680603	0.733612	0.766377	0.821589	0.88293	0.8886	0.881302	0.88284	0.971379	1	0.95174	0.812676	0.686603	0.577022	0.467837	0.351904	0.189253	0.0441755	0	0	0	0	0	0	Histone H1.4
P29692-3#17_12_44	0	0	0	0	0	0	0	0	0	0	0	0	0	0.106151	0.381303	0.608833	0.634459	0.369579	0.13813	0.126003	0.367318	0.453725	0.39917	0.307781	0.44478	0.649746	0.780368	0.893085	0.709498	0.483527	0.0736682	0.173677	0.306968	0.779719	0.915032	1	0.71702	0.500813	0.262871	0.0874208	0	0.0288772	0.119027	0.142259	0	0	0	0	Isoform 3 of Elongation factor 1-delta
Q13416#19_14_44	0	0	0	0	0	0	0	0	0	0	0	0	0	0	0.166383	0.121894	0.257392	0.462055	0.639602	0.519985	0.269834	0.038318	0	0.0353915	0.320278	0.745006	1	0.986025	0.886222	0.75476	0.637768	0.488801	0.549208	0.64333	0.79695	0.879344	0.873828	0.628191	0.266233	0.0343443	0	0	0	0	0	0	0	0	Origin recognition complex subunit 2
P16403#28_14_38	0	0	0	0	0	0	0	0	0	0	0	0	0	0	0.159958	0.176725	0.138001	0.10462	0.101053	0.13571	0.224269	0.330371	0.464983	0.544743	0.604847	0.605781	0.617782	0.628821	0.618628	0.602873	0.512596	0.504265	0.561394	0.79612	0.955126	1	0.857786	0.671766	0	0	0	0	0	0	0	0	0	0	Histone H1.2
P17096-2#22_15_42	0	0	0	0	0	0	0	0	0	0	0	0	0	0	0	0	0	0.0206918	0.0523362	0.131312	0.193796	0.261426	0.261186	0.342695	0.4553	0.591919	0.535991	0.420068	0.475773	0.6417	0.686222	0.402922	0.153234	0.278289	0.714835	1	0.764452	0.340889	0.0205506	0	0.112302	0.24554	0	0	0	0	0	0	Isoform HMG-Y of High mobility group protein HMG-I/HMG-Y
O94763#26_20_47	0	0	0	0	0	0	0	0	0	0	0	0	0	0	0	0	0	0	0	0	0.247802	0.183015	0.280441	0.440107	0.564466	0.570098	0.548807	0.5173	0.494215	0.343336	0.125518	0	0.24099	0.631308	1	0.981211	0.836949	0.56475	0.405547	0.256827	0.226042	0.237983	0.346719	0.413305	0.41245	0.301016	0.163889	0	Unconventional prefoldin RPB5 interactor 1
Q96AX1#23_19_45	0	0	0	0	0	0	0	0	0	0	0	0	0	0	0	0	0	0	0	0.257063	0.312902	0.420953	0.479677	0.410855	0.289458	0.351421	0.661366	0.885062	0.725739	0.352571	0.03928	0	0.0777533	0.244458	0.513962	0.843537	1	0.726148	0.293687	0.0109147	0	0	0	0	0	0	0	0	Vacuolar protein sorting-associated protein 33A
Q9BQ70#24_23_45	0	0	0	0	0	0	0	0	0	0	0	0	0	0	0	0	0	0	0	0	0	0	0	0.668203	0.551793	0.239631	0.266879	0.535215	0.787239	0.678455	0.422034	0.224711	0.318287	0.503587	0.671866	0.867163	1	0.868403	0.40641	0.0839598	0	0	0	0	0	0	0	0	Transcription factor 25
Q6PJG6#23_17_44	0	0	0	0	0	0	0	0	0	0	0	0	0	0	0	0	0	0.333497	0.151335	0	0.336266	0.798453	0.923901	0.615545	0.158225	0.0500617	0.384119	0.818326	0.866136	0.446943	0.135271	0.162077	0.497705	0.764368	1	0.993635	0.745918	0.305866	0.0880597	0.0774642	0.166882	0.105827	0.0366326	0	0	0	0	0	BRCA1-associated ATM activator 1
Q9NVA2#22_19_42	0	0	0	0	0	0	0	0	0	0	0	0	0	0	0	0	0	0	0	0.297676	0.637573	0.664934	0.592696	0.434467	0.320243	0.127301	0.161567	0.161349	0.0942155	0.15985	0.526347	0.695105	0.501712	0.422792	0.73487	1	0.872074	0.54855	0.314353	0.182414	0.0480009	0.0245102	0	0	0	0	0	0	Septin-11
O43583#28_20_35	0	0	0	0	0	0	0	0	0	0	0	0	0	0	0	0	0	0	0	0	0.225191	0.289052	0.438484	0.526237	0.632176	0.725251	0.810548	0.824779	0.639455	0.381201	0.155573	0.334568	0.703057	1	0.815491	0	0	0	0	0	0	0	0	0	0	0	0	0	Density-regulated protein
Q15773#17_14_41	0	0	0	0	0	0	0	0	0	0	0	0	0	0	0.112394	0.224539	0.317135	0.208893	0.070132	0.0566133	0.369923	0.630423	0.747486	0.779756	0.842202	0.922245	0.744241	0.643511	0.446917	0.378587	0.182004	0.448936	0.81195	1	0.571373	0.135771	0	0	0	0	0	0	0	0	0	0	0	0	Myeloid leukemia factor 2
Q9H3S7#26_20_41	0	0	0	0	0	0	0	0	0	0	0	0	0	0	0	0	0	0	0	0	0.336375	0.368474	0.440182	0.55345	0.843072	1	0.834615	0.311361	0	0	0.22363	0.298409	0.274291	0.394716	0.459607	0.390971	0.0758867	0	0	0	0	0	0	0	0	0	0	0	Tyrosine-protein phosphatase non-receptor type 23
Q5T447#26_21_43	0	0	0	0	0	0	0	0	0	0	0	0	0	0	0	0	0	0	0	0	0	0	0.0711061	0.302685	0.706328	0.809013	0.795649	0.554594	0.464798	0.194532	0.137708	0.189903	0.566574	0.872948	1	0.748168	0.339139	0.04492	0	0	0	0	0	0	0	0	0	0	E3 ubiquitin-protein ligase HECTD3
Q96B97#26_20_43	0	0	0	0	0	0	0	0	0	0	0	0	0	0	0	0	0	0	0	0	0.378699	0.298301	0.297649	0.283343	0.459093	0.561231	0.502517	0.226591	0	0.0649735	0.296941	0.457176	0.634486	0.937666	1	0.684646	0.196795	0.0128575	0	0.154233	0.211024	0.0759466	0	0	0	0	0	0	SH3 domain-containing kinase-binding protein 1
O43592#19_14_44	0	0	0	0	0	0	0	0	0	0	0	0	0	0	0	0.0604217	0.152614	0.254341	0.307023	0.301008	0.239704	0.245225	0.214398	0.226784	0.319076	0.708559	1	0.971845	0.588556	0.229354	0.0471034	0.0741953	0.246999	0.379284	0.397525	0.318141	0.303099	0.247186	0.176783	0.0525062	0.0205848	0	0.0211299	0	0	0	0	0	Exportin-T
Q15029#27_13_44	0	0	0	0	0	0	0	0	0	0	0	0	0	0	0.0193914	0.0385192	0.0624357	0.101745	0.156407	0.219171	0.268514	0.307002	0.333267	0.411862	0.613626	0.882169	1	0.843541	0.548129	0.342261	0.275575	0.269991	0.279675	0.296849	0.303615	0.280954	0.235655	0.18918	0.148696	0.120241	0.0917639	0.0711891	0.0495173	0.034262	0	0	0	0	116 kDa U5 small nuclear ribonucleoprotein component
Q9H6E5#19_14_41	0	0	0	0	0	0	0	0	0	0	0	0	0	0	0	0	0.0844205	0.201454	0.285241	0.245131	0.215668	0.224477	0.314739	0.370561	0.541623	0.792495	1	0.913622	0.628275	0.339367	0.199663	0.197656	0.295042	0.390563	0.386141	0.296057	0.183995	0.111341	0.0507463	0.0289451	0	0	0	0	0	0	0	0	Speckle targeted PIP5K1A-regulated poly(A) polymerase
P43246#20_12_41	0	0	0	0	0	0	0	0	0	0	0	0	0.0186815	0.0677197	0.118678	0.168404	0.233916	0.377476	0.546901	0.680777	0.647128	0.543512	0.424974	0.395106	0.468158	0.718136	0.966916	1	0.762818	0.518692	0.384043	0.388044	0.427738	0.47375	0.442432	0.345516	0.234685	0.119457	0.0485056	0.012235	0.0345257	0	0	0	0	0	0	0	DNA mismatch repair protein Msh2
Q9H1B7#21_13_41	0	0	0	0	0	0	0	0	0	0	0	0	0	0.0295872	0.0677167	0.0625119	0.114733	0.172507	0.332303	0.407668	0.437768	0.28651	0.155741	0.155255	0.432436	0.822092	1	0.896758	0.682679	0.526665	0.434272	0.413916	0.576953	0.666717	0.547724	0.228095	0.0231953	0.0166551	0.106036	0.167211	0.106036	0	0	0	0	0	0	0	Interferon regulatory factor 2-binding protein-like
Q12834#21_19_42	0	0	0	0	0	0	0	0	0	0	0	0	0	0	0	0	0	0	0	0.411962	1	0.901166	0.256426	0.0299687	0.407767	0.696836	0.514404	0.585773	0.648859	0.594196	0.136664	0	0.182061	0.662351	0.814159	0.61726	0.241026	0.0297161	0	0	0	0	0	0	0	0	0	0	Cell division cycle protein 20 homolog
O95352#24_14_41	0	0	0	0	0	0	0	0	0	0	0	0	0	0	0.119277	0.183845	0.239992	0.309725	0.348345	0.357942	0.377608	0.430199	0.552517	0.624918	0.60001	0.463098	0.473229	0.745673	1	0.930258	0.513617	0.18574	0.115584	0.31461	0.482874	0.498594	0.325595	0.178249	0.0834847	0.0202993	0	0	0	0	0	0	0	0	Ubiquitin-like modifier-activating enzyme ATG7
Q96FV9#21_16_42	0	0	0	0	0	0	0	0	0	0	0	0	0	0	0	0	0.0968568	0	0.0976851	0.321586	0.502381	0.467462	0.531751	0.628686	0.661375	0.569297	0.654921	0.884571	1	0.749556	0.357176	0.0804911	0.118671	0.319681	0.525568	0.511744	0.343471	0.123392	0.0206672	0	0	0	0	0	0	0	0	0	THO complex subunit 1
Q9BXB4#29_24_47	0	0	0	0	0	0	0	0	0	0	0	0	0	0	0	0	0	0	0	0	0	0	0	0	0.309387	0.0500087	0.206614	0.639409	0.87124	0.80059	0.32948	0	0.238743	0.790029	1	0.633074	0.249533	0.387618	0.843527	0.903213	0.477728	0.0877457	0	0	0	0	0	0	Oxysterol-binding protein-related protein 11
P46736-2#30_29_47	0	0	0	0	0	0	0	0	0	0	0	0	0	0	0	0	0	0	0	0	0	0	0	0	0	0	0	0	0	0.704852	0.460017	0.300124	0.505005	0.76056	0.649176	0.449977	0.502199	0.807958	1	0.976062	0.716935	0.344596	0.0960012	0	0.0223561	0	0	0	Isoform 1 of Lys-63-specific deubiquitinase BRCC36
Q8IVM0#35_27_47	0	0	0	0	0	0	0	0	0	0	0	0	0	0	0	0	0	0	0	0	0	0	0	0	0	0	0	0.296954	0.617474	0.589846	0.413682	0.334068	0.616543	0.842218	1	0.786693	0.73094	0.782659	0.985177	0.977205	0.643119	0.262741	0.0350467	0	0	0	0	0	Coiled-coil domain-containing protein 50
Q9NUQ8#29_22_47	0	0	0	0	0	0	0	0	0	0	0	0	0	0	0	0	0	0	0	0	0	0	0	0.0261833	0.0423506	0.0564981	0.183104	0.404611	0.596458	0.509052	0.252706	0.10588	0.262847	0.581797	0.891431	1	0.905427	0.658733	0.526346	0.441561	0.377476	0.192887	0.0569893	0	0.0728284	0.0649733	0.0379908	0	ATP-binding cassette sub-family F member 3
Q96GA3#27_25_46	0	0	0	0	0	0	0	0	0	0	0	0	0	0	0	0	0	0	0	0	0	0	0	0	0	0.350654	0.412992	0.380463	0.317445	0.445867	0.31007	0.162606	0.24408	0.663606	0.949578	1	0.926923	0.80331	0.612774	0.402316	0.230653	0.0946738	0.0163342	0	0	0	0	0	Protein LTV1 homolog
Q9H078-2#28_21_47	0	0	0	0	0	0	0	0	0	0	0	0	0	0	0	0	0	0	0	0	0	0	0.0692027	0.191548	0.256603	0.352178	0.390613	0.432136	0.412733	0.381238	0.273433	0.160556	0.294304	0.653218	0.959665	1	0.831491	0.657092	0.503433	0.449925	0.374251	0.297781	0.167705	0.0621543	0	0	0	0	Isoform 2 of Caseinolytic peptidase B protein homolog
Q93034#29_28_46	0	0	0	0	0	0	0	0	0	0	0	0	0	0	0	0	0	0	0	0	0	0	0	0	0	0	0	0	0.750279	0.483092	0.18221	0	0.18662	0.333279	0.59591	0.846335	1	0.767637	0.417635	0.147606	0.108148	0.108647	0.0853492	0.0435545	0	0	0	0	Cullin-5
Q96EY7#29_27_47	0	0	0	0	0	0	0	0	0	0	0	0	0	0	0	0	0	0	0	0	0	0	0	0	0	0	0	0.468711	0.493267	0.402021	0.154276	0	0.0246719	0.321085	0.673067	0.940942	1	0.832073	0.567959	0.336212	0.263591	0.285491	0.26385	0.15692	0.0459808	0.0120075	0	0	Pentatricopeptide repeat domain-containing protein 3, mitochondrial
Q6IA86#28_26_47	0	0	0	0	0	0	0	0	0	0	0	0	0	0	0	0	0	0	0	0	0	0	0	0	0	0	0.365679	0.390318	0.237847	0.133785	0.217686	0.106252	0	0.184918	0.681363	1	0.947927	0.823431	0.709318	0.644037	0.467169	0.245336	0.0411546	0	0	0	0	0	Elongator complex protein 2
Q96TC7#28_24_47	0	0	0	0	0	0	0	0	0	0	0	0	0	0	0	0	0	0	0	0	0	0	0	0	0	0.129019	0.279337	0.374441	0.332772	0.31217	0.218852	0.141309	0.176512	0.341664	0.642343	0.902292	1	0.831784	0.575168	0.471427	0.43314	0.362518	0.149361	0.0245006	0	0	0	0	Regulator of microtubule dynamics protein 3
Q8IYD1#28_26_47	0	0	0	0	0	0	0	0	0	0	0	0	0	0	0	0	0	0	0	0	0	0	0	0	0	0	0.687521	0.754719	0.462306	0.161993	0	0.317711	0.722448	1	0.999666	0.865994	0.835489	0.901786	0.989975	0.841765	0.560912	0.221162	0.0515206	0	0	0	0	0	Eukaryotic peptide chain release factor GTP-binding subunit ERF3B
Q71RC2#36_26_47	0	0	0	0	0	0	0	0	0	0	0	0	0	0	0	0	0	0	0	0	0	0	0	0	0	0	0.569894	0.500258	0.239489	0.031098	0	0.16501	0.365582	0.65526	0.863962	1	0.950061	0.898364	0.777472	0.546406	0.339332	0.22437	0.13834	0.0708156	0.0127278	0	0	0	La-related protein 4
O94851#36_25_47	0	0	0	0	0	0	0	0	0	0	0	0	0	0	0	0	0	0	0	0	0	0	0	0	0	0.120088	0.285155	0.32677	0.202252	0.13869	0.153545	0.324009	0.496722	0.733704	0.928713	1	0.882025	0.620711	0.460214	0.328735	0.316451	0.26548	0.308159	0.222016	0.122339	0.0161768	0	0	Protein-methionine sulfoxide oxidase MICAL2
O94874#37_26_47	0	0	0	0	0	0	0	0	0	0	0	0	0	0	0	0	0	0	0	0	0	0	0	0	0	0	0.194659	0.275603	0.338406	0.140727	0	0.0817643	0.416077	0.669183	0.829037	0.94313	1	0.847849	0.587835	0.382704	0.302016	0.333834	0.344872	0.239305	0.109644	0.0188707	0	0	E3 UFM1-protein ligase 1
Q16513#34_26_47	0	0	0	0	0	0	0	0	0	0	0	0	0	0	0	0	0	0	0	0	0	0	0	0	0	0	0.528748	0.413459	0.231869	0.119117	0	0.175569	0.564924	1	0.980878	0.817567	0.660982	0.576716	0.497336	0.484446	0.451419	0.305455	0.14603	0.034241	0	0	0	0	Serine/threonine-protein kinase N2
Q8WZA0#25_19_47	0	0	0	0	0	0	0	0	0	0	0	0	0	0	0	0	0	0	0	0.0600809	0.0890749	0.132007	0.175637	0.232482	0.27352	0.270641	0.300347	0.326984	0.32546	0.232764	0.1305	0.215807	0.521174	0.888891	1	0.879473	0.672001	0.554261	0.500778	0.520219	0.475006	0.34519	0.138998	0.0219251	0	0	0	0	Protein LZIC
P29144#35_27_47	0	0	0	0	0	0	0	0	0	0	0	0	0	0	0	0	0	0	0	0	0	0	0	0	0	0	0	0.54469	0.258067	0.0358736	0	0.25267	0.689825	0.990553	1	0.890256	0.765609	0.657307	0.467175	0.353446	0.227632	0.168865	0.0943918	0.0205416	0	0	0	0	Tripeptidyl-peptidase 2
P07942#35_26_45	0	0	0	0	0	0	0	0	0	0	0	0	0	0	0	0	0	0	0	0	0	0	0	0	0	0	0.257676	0.273486	0.355094	0.140546	0	0.0240737	0.506486	0.843461	1	0.822778	0.716363	0.539043	0.416998	0.245491	0.0562887	0	0	0	0	0	0	0	Laminin subunit beta-1
Q5TC12#29_25_45	0	0	0	0	0	0	0	0	0	0	0	0	0	0	0	0	0	0	0	0	0	0	0	0	0	0.165161	0.283907	0.365585	0.367486	0.220871	0.0212861	0.1174	0.498257	0.879024	1	0.956361	0.864715	0.692061	0.48705	0.281968	0.152694	0.0302137	0	0	0	0	0	0	ATP synthase mitochondrial F1 complex assembly factor 1
Q9UH03#27_23_47	0	0	0	0	0	0	0	0	0	0	0	0	0	0	0	0	0	0	0	0	0	0	0	0.14595	0.213485	0.294419	0.323728	0.319736	0.290044	0.29099	0.39701	0.565984	0.6303	0.67991	0.765906	1	0.976274	0.865157	0.635149	0.582858	0.440962	0.294845	0.131598	0.0539783	0.0184506	0	0	0	Neuronal-specific septin-3
O75312#31_23_46	0	0	0	0	0	0	0	0	0	0	0	0	0	0	0	0	0	0	0	0	0	0	0	0.0701257	0.155837	0.212259	0.255683	0.271335	0.314618	0.402061	0.507933	0.48232	0.407825	0.382465	0.572921	0.825956	1	0.915962	0.641281	0.352879	0.18253	0.114854	0.0562008	0.0101565	0	0	0	0	Zinc finger protein ZPR1
Q96FN4#31_24_47	0	0	0	0	0	0	0	0	0	0	0	0	0	0	0	0	0	0	0	0	0	0	0	0	0.077181	0.100225	0.10845	0.125655	0.259965	0.433852	0.559761	0.504459	0.40576	0.334407	0.453538	0.714928	0.935779	1	0.821418	0.606573	0.352941	0.196701	0.0598292	0.0150919	0	0	0	0	Copine-2
O75439#32_23_47	0	0	0	0	0	0	0	0	0	0	0	0	0	0	0	0	0	0	0	0	0	0	0	0.08337	0.0773748	0.122014	0.204378	0.213688	0.253858	0.45697	0.746502	0.77533	0.582328	0.450199	0.607128	0.854705	1	0.934768	0.772938	0.584625	0.429041	0.262612	0.110166	0.0198427	0	0.0212656	0.0454123	0	Mitochondrial-processing peptidase subunit beta
P40227#31_22_47	0	0	0	0	0	0	0	0	0	0	0	0	0	0	0	0	0	0	0	0	0	0	0.118186	0.123092	0.125957	0.225664	0.344435	0.342648	0.383214	0.578554	0.761522	0.623954	0.390146	0.341864	0.590051	0.85764	1	0.935378	0.768468	0.590893	0.437331	0.311331	0.213188	0.155604	0.101067	0.0664473	0.0895368	0	T-complex protein 1 subunit zeta
Q96I51#32_22_47	0	0	0	0	0	0	0	0	0	0	0	0	0	0	0	0	0	0	0	0	0	0	0.0252	0.0207642	0.0499847	0.117221	0.261929	0.370866	0.411888	0.440284	0.511678	0.551545	0.452456	0.409503	0.550745	0.83453	1	0.961018	0.801812	0.56611	0.394901	0.307179	0.326142	0.279164	0.164025	0.0435883	0	0	Williams-Beuren syndrome chromosomal region 16 protein
Q9NR46#23_22_46	0	0	0	0	0	0	0	0	0	0	0	0	0	0	0	0	0	0	0	0	0	0	0.427143	0.383147	0.168671	0.143028	0.259379	0.410358	0.440013	0.619369	0.818003	0.855867	0.619164	0.391142	0.512273	0.794133	1	0.860575	0.671469	0.473068	0.324299	0.169154	0.0880458	0.0691403	0.0227299	0	0	0	Endophilin-B2
Q96CM8-3#25_23_45	0	0	0	0	0	0	0	0	0	0	0	0	0	0	0	0	0	0	0	0	0	0	0	0.207794	0.20967	0.168301	0.143956	0.231251	0.495829	0.8054	0.8663	0.658237	0.42902	0.44186	0.694078	0.956402	1	0.798847	0.51992	0.337634	0.195842	0.105075	0.020272	0	0	0	0	0	Isoform 3 of Acyl-CoA synthetase family member 2, mitochondrial
O60506-3#26_20_47	0	0	0	0	0	0	0	0	0	0	0	0	0	0	0	0	0	0	0	0	0.0964837	0.09081	0.0895252	0.124034	0.167174	0.221123	0.20566	0.305756	0.562698	0.869715	0.812267	0.500499	0.265646	0.347564	0.592551	0.833756	1	0.98305	0.788329	0.493693	0.285283	0.185328	0.145094	0.0696144	0	0	0.0175134	0	Isoform 3 of Heterogeneous nuclear ribonucleoprotein Q
Q9UJX3#25_18_46	0	0	0	0	0	0	0	0	0	0	0	0	0	0	0	0	0	0	0.0287252	0.0148259	0.0284066	0.124655	0.174675	0.206364	0.253222	0.245895	0.214451	0.253065	0.521212	0.701171	0.635627	0.367415	0.275608	0.440941	0.710842	0.949692	1	0.907567	0.629925	0.383682	0.222038	0.17512	0.131075	0.0489887	0	0	0	0	Anaphase-promoting complex subunit 7
Q13685#30_25_44	0	0	0	0	0	0	0	0	0	0	0	0	0	0	0	0	0	0	0	0	0	0	0	0	0	0.31268	0.165785	0.292727	0.752085	1	0.934813	0.505397	0.552135	0.65133	0.873815	0.833215	0.862572	0.64037	0.324674	0.0263481	0	0	0	0	0	0	0	0	Angio-associated migratory cell protein
Q9H9T3#31_25_44	0	0	0	0	0	0	0	0	0	0	0	0	0	0	0	0	0	0	0	0	0	0	0	0	0	0.200386	0	0.0923886	0.34337	0.834243	1	0.868394	0.576699	0.509513	0.712717	0.850162	0.836582	0.57304	0.319876	0.0910128	0.0157842	0	0	0	0	0	0	0	Elongator complex protein 3
Q9P287#30_26_39	0	0	0	0	0	0	0	0	0	0	0	0	0	0	0	0	0	0	0	0	0	0	0	0	0	0	0.274762	0.439113	0.757658	1	0.963773	0.786812	0.67617	0.784899	0.843893	0.817844	0.76435	0.831526	0.895169	0	0	0	0	0	0	0	0	0	BRCA2 and CDKN1A-interacting protein
Q9UDR5#30_28_44	0	0	0	0	0	0	0	0	0	0	0	0	0	0	0	0	0	0	0	0	0	0	0	0	0	0	0	0	0.936427	1	0.908273	0.7339	0.5808	0.664079	0.863642	0.951429	0.870844	0.776276	0.560106	0.325934	0.0925063	0.0255482	0	0	0	0	0	0	Alpha-aminoadipic semialdehyde synthase, mitochondrial
Q07812#34_25_40	0	0	0	0	0	0	0	0	0	0	0	0	0	0	0	0	0	0	0	0	0	0	0	0	0	0.348424	0.27826	0.400013	0.578214	0.598211	0.524089	0.589569	0.845569	1	0.979341	0.899291	0.774729	0.593248	0.316464	0.114157	0	0	0	0	0	0	0	0	Apoptosis regulator BAX
Q14141#27_22_44	0	0	0	0	0	0	0	0	0	0	0	0	0	0	0	0	0	0	0	0	0	0	0	0.0485357	0.124595	0.254517	0.329718	0.326532	0.291445	0.41079	0.611629	0.696329	0.659119	0.702745	0.889201	1	0.901853	0.649254	0.368725	0.159206	0.0456987	0.0230811	0.015238	0.039892	0	0	0	0	Septin-6
Q8N442#26_23_44	0	0	0	0	0	0	0	0	0	0	0	0	0	0	0	0	0	0	0	0	0	0	0	0.214784	0.380468	0.489786	0.477802	0.539804	0.58471	0.654115	0.49479	0.424624	0.481878	0.795815	0.973701	1	0.842855	0.631619	0.361054	0.166279	0.0566211	0.0210579	0	0.0119057	0	0	0	0	Translation factor GUF1, mitochondrial
Q96RQ3#26_25_45	0	0	0	0	0	0	0	0	0	0	0	0	0	0	0	0	0	0	0	0	0	0	0	0	0	0.397427	0.369165	0.375757	0.544191	0.645578	0.522396	0.343044	0.356083	0.574434	0.847058	1	0.931261	0.637309	0.265873	0.0602287	0.0215997	0.137249	0.174002	0.13766	0.0135128	0	0	0	Methylcrotonoyl-CoA carboxylase subunit alpha, mitochondrial
Q96KC8#30_28_47	0	0	0	0	0	0	0	0	0	0	0	0	0	0	0	0	0	0	0	0	0	0	0	0	0	0	0	0	0.455937	0.462302	0.381026	0.307743	0.400022	0.674536	0.901135	1	0.912373	0.702094	0.361161	0.169008	0.142804	0.266491	0.277416	0.212858	0.069621	0	0	0	DnaJ homolog subfamily C member 1
Q16204#36_25_47	0	0	0	0	0	0	0	0	0	0	0	0	0	0	0	0	0	0	0	0	0	0	0	0	0	0	0.0163439	0.105492	0.247291	0.366726	0.422828	0.461304	0.458917	0.594838	0.810319	1	0.90595	0.690325	0.507635	0.471413	0.386357	0.224238	0.126038	0.0454426	0	0	0	0	Coiled-coil domain-containing protein 6
Q8N3F8#31_27_47	0	0	0	0	0	0	0	0	0	0	0	0	0	0	0	0	0	0	0	0	0	0	0	0	0	0	0	0	0.284619	0.616794	0.71609	0.545592	0.379385	0.52346	0.81405	1	0.964019	0.835644	0.638688	0.423853	0.304726	0.292923	0.245564	0.108233	0.0253663	0	0	0	MICAL-like protein 1
Q96IF1#36_21_44	0	0	0	0	0	0	0	0	0	0	0	0	0	0	0	0	0	0	0	0	0	0	0.0876307	0.194823	0.160457	0.0772989	0.0506972	0.114686	0.376606	0.660767	0.736042	0.515282	0.387853	0.526337	0.804306	1	0.905083	0.584726	0.169836	0	0	0	0	0	0	0	0	0	LIM domain-containing protein ajuba
Q9H267#30_24_44	0	0	0	0	0	0	0	0	0	0	0	0	0	0	0	0	0	0	0	0	0	0	0	0	0.282276	0.070227	0	0.21371	0.450565	0.615198	0.516164	0.434069	0.485279	0.720991	0.91462	1	0.887954	0.634114	0.274784	0.0542769	0	0	0	0	0	0	0	0	Vacuolar protein sorting-associated protein 33B
Q86TE4#31_15_45	0	0	0	0	0	0	0	0	0	0	0	0	0	0	0	0	0	0	0.0265091	0.07743	0.120323	0.147192	0.148708	0.171327	0.178707	0.135814	0.0971968	0.150672	0.385639	0.587402	0.622436	0.49341	0.538197	0.772347	1	0.968093	0.816621	0.711458	0.639575	0.470533	0.215823	0.0377737	0	0	0	0	0	0	Leucine zipper protein 2
Q14669-2#35_28_44	0	0	0	0	0	0	0	0	0	0	0	0	0	0	0	0	0	0	0	0	0	0	0	0	0	0	0	0	0.458124	0.565543	0.63466	0.678699	0.785567	0.883875	1	0.957102	0.942013	0.760713	0.547985	0.228022	0.0453117	0	0	0	0	0	0	0	Isoform 2 of E3 ubiquitin-protein ligase TRIP12
O95340#31_27_45	0	0	0	0	0	0	0	0	0	0	0	0	0	0	0	0	0	0	0	0	0	0	0	0	0	0	0	0.218221	0.369703	0.617388	0.619417	0.463752	0.4204	0.621816	0.881794	1	0.989682	0.783527	0.492348	0.170377	0.0322551	0	0.0262545	0.018409	0	0	0	0	Bifunctional 3-phosphoadenosine 5-phosphosulfate synthase 2
O43252#30_28_45	0	0	0	0	0	0	0	0	0	0	0	0	0	0	0	0	0	0	0	0	0	0	0	0	0	0	0	0	0.636524	0.654342	0.547268	0.445036	0.491661	0.706812	0.919853	1	0.875509	0.673482	0.42623	0.279392	0.117019	0.0582356	0	0	0.0143092	0	0	0	Bifunctional 3-phosphoadenosine 5-phosphosulfate synthase 1
Q68E01#32_28_44	0	0	0	0	0	0	0	0	0	0	0	0	0	0	0	0	0	0	0	0	0	0	0	0	0	0	0	0	0.514302	0.498184	0.534336	0.565654	0.551769	0.682029	0.869824	1	0.837846	0.587267	0.318906	0.141008	0.0212635	0	0	0	0	0	0	0	Integrator complex subunit 3
Q9UPT5#19_18_47	0	0	0	0	0	0	0	0	0	0	0	0	0	0	0	0	0	0	0.667873	0.652192	0.45135	0.306568	0.229459	0.279187	0.386159	0.484155	0.531587	0.562586	0.607717	0.483789	0.209858	0	0.0272699	0.14133	0.339625	0.603321	0.976075	1	0.800345	0.521825	0.429079	0.322859	0.182592	0.0363993	0	0	0	0	Exocyst complex component 7
Q13042#23_19_47	0	0	0	0	0	0	0	0	0	0	0	0	0	0	0	0	0	0	0	0.41136	0.424319	0.653314	0.761253	0.69482	0.376357	0.212294	0.24883	0.617519	1	0.982564	0.438129	0	0.0479217	0.599759	0.771868	0.925838	0.771954	0.959753	0.677582	0.526279	0.167076	0.0777106	0	0	0	0	0	0	Cell division cycle protein 16 homolog
O15228#23_13_47	0	0	0	0	0	0	0	0	0	0	0	0	0	0	0	0	0.0665348	0.142821	0.191115	0.215364	0.295627	0.441536	0.545127	0.500668	0.360466	0.210398	0.203236	0.421653	0.738436	0.85036	0.658851	0.443068	0.431667	0.60775	0.86186	1	0.962457	0.675681	0.451266	0.326941	0.360135	0.362429	0.325682	0.207033	0.0689269	0	0	0	Dihydroxyacetone phosphate acyltransferase
Q9NSD9#26_16_47	0	0	0	0	0	0	0	0	0	0	0	0	0	0	0	0	0.0238725	0.103851	0.17497	0.220438	0.223497	0.252899	0.291878	0.347871	0.431225	0.506376	0.442475	0.493329	0.747041	1	0.739763	0.283224	0.137638	0.447064	0.795203	0.923661	0.900744	0.792318	0.660946	0.513672	0.3553	0.228662	0.108674	0.0411216	0	0.0328788	0.0941358	0	Phenylalanine--tRNA ligase beta subunit
Q9Y5X1#22_17_47	0	0	0	0	0	0	0	0	0	0	0	0	0	0	0	0	0	0	0.0381655	0.200767	0.272053	0.299139	0.25729	0.319271	0.370597	0.404123	0.39326	0.515813	0.782124	0.90049	0.648292	0.22614	0.0195134	0.177015	0.537946	0.835324	1	0.961306	0.796589	0.510242	0.27411	0.109207	0.0212747	0	0.0337993	0.0126396	0	0	Sorting nexin-9
P29353#30_25_47	0	0	0	0	0	0	0	0	0	0	0	0	0	0	0	0	0	0	0	0	0	0	0	0	0	0.111306	0.373336	0.668608	0.867906	1	0.791691	0.307441	0	0.0628532	0.415661	0.638143	0.799524	0.758184	0.722299	0.481139	0.348661	0.253892	0.2753	0.220273	0.1255	0.0232528	0	0	SHC-transforming protein 1
Q99797#29_24_47	0	0	0	0	0	0	0	0	0	0	0	0	0	0	0	0	0	0	0	0	0	0	0	0	0.311758	0.334643	0.49422	0.789124	1	0.865629	0.42847	0.0449403	0	0.247005	0.557783	0.807531	0.940419	0.90804	0.703617	0.451806	0.280302	0.204181	0.141785	0.0374208	0	0	0	0	Mitochondrial intermediate peptidase
P46199#25_17_45	0	0	0	0	0	0	0	0	0	0	0	0	0	0	0	0	0	0.0428225	0.0991012	0.106456	0.111466	0.17247	0.298585	0.399094	0.417171	0.370624	0.45479	0.725678	1	0.916155	0.531853	0.122577	0.0329159	0.264366	0.651389	0.887931	0.802041	0.575055	0.344737	0.233768	0.107704	0.0560849	0	0	0	0	0	0	Translation initiation factor IF-2, mitochondrial
P38606#25_18_46	0	0	0	0	0	0	0	0	0	0	0	0	0	0	0	0	0	0	0.0438248	0.0579612	0.0594921	0.0882635	0.175233	0.274865	0.296953	0.228876	0.25312	0.564666	0.949101	1	0.611056	0.230104	0.168926	0.408552	0.643423	0.758304	0.706219	0.588994	0.44506	0.320585	0.20963	0.140962	0.0936016	0.0519299	0.0173905	0	0	0	V-type proton ATPase catalytic subunit A
Q02809#25_21_47	0	0	0	0	0	0	0	0	0	0	0	0	0	0	0	0	0	0	0	0	0	0.215541	0.249004	0.281572	0.315797	0.219974	0.211484	0.501034	0.944601	1	0.520368	0.0609081	0	0.29888	0.576243	0.755845	0.736357	0.613769	0.453023	0.359723	0.30122	0.263143	0.209976	0.148701	0.0901002	0.0929968	0.112975	0	Procollagen-lysine,2-oxoglutarate 5-dioxygenase 1
P41214#30_22_47	0	0	0	0	0	0	0	0	0	0	0	0	0	0	0	0	0	0	0	0	0	0	0.148469	0.112568	0.0474003	0	0.16741	0.551041	0.975786	1	0.634186	0.251318	0.247763	0.588898	0.893765	0.953566	0.815286	0.622462	0.468739	0.331135	0.28801	0.291436	0.296845	0.201432	0.0669713	0	0	0	Eukaryotic translation initiation factor 2D
Q99661#30_24_47	0	0	0	0	0	0	0	0	0	0	0	0	0	0	0	0	0	0	0	0	0	0	0	0	0.315379	0.310332	0.333204	0.515706	0.845498	0.848045	0.405704	0	0.0624897	0.590895	0.974289	1	0.766216	0.554192	0.527117	0.543416	0.539579	0.219959	0.0496588	0	0	0	0	0	Kinesin-like protein KIF2C
Q9UEY8-2#29_26_47	0	0	0	0	0	0	0	0	0	0	0	0	0	0	0	0	0	0	0	0	0	0	0	0	0	0	0.742256	0.924395	1	0.698697	0.204181	0	0.121457	0.471042	0.713609	0.869833	0.872825	0.870302	0.856452	0.78954	0.540951	0.384242	0.248058	0.15334	0.0548344	0	0	0	Isoform 1 of Gamma-adducin
Q8WVM8#30_21_47	0	0	0	0	0	0	0	0	0	0	0	0	0	0	0	0	0	0	0	0	0	0	0.0378785	0.091336	0.136363	0.212336	0.3525	0.588106	0.817083	0.867139	0.623814	0.360259	0.328774	0.541668	0.765868	0.913972	1	0.958425	0.795585	0.577748	0.472705	0.431056	0.384405	0.256132	0.121217	0.0314962	0	0	Sec1 family domain-containing protein 1
P33121#29_20_47	0	0	0	0	0	0	0	0	0	0	0	0	0	0	0	0	0	0	0	0	0	0	0	0.0522333	0.123844	0.217329	0.446831	0.771912	0.96727	0.766832	0.390871	0.161286	0.253929	0.524455	0.817688	1	0.993853	0.903674	0.803213	0.730203	0.596898	0.460547	0.314592	0.195769	0.0781923	0.0135917	0	0	Long-chain-fatty-acid--CoA ligase 1
P40939#29_19_47	0	0	0	0	0	0	0	0	0	0	0	0	0	0	0	0	0	0	0	0.0333896	0.068376	0.10686	0.148525	0.191452	0.246868	0.319574	0.505951	0.729937	0.824821	0.614255	0.292931	0.138077	0.266622	0.543296	0.794309	0.957226	1	0.937475	0.793619	0.635972	0.527894	0.469658	0.394837	0.269016	0.127194	0.0363352	0	0	Trifunctional enzyme subunit alpha, mitochondrial
Q6GMV3#29_23_47	0	0	0	0	0	0	0	0	0	0	0	0	0	0	0	0	0	0	0	0	0	0	0	0	0.021327	0.143441	0.337192	0.487802	0.53552	0.443825	0.305283	0.192357	0.249016	0.512584	0.833331	1	0.863814	0.727845	0.735342	0.781018	0.518448	0.115645	0	0.236569	0.521754	0.635866	0.702187	0	Putative peptidyl-tRNA hydrolase PTRHD1
Q96SU4#29_23_47	0	0	0	0	0	0	0	0	0	0	0	0	0	0	0	0	0	0	0	0	0	0	0	0.103791	0.132446	0.27251	0.601095	0.887294	1	0.712234	0.326998	0	0.0183504	0.197021	0.399899	0.501873	0.569159	0.664163	0.653606	0.521969	0.302079	0.24937	0.222405	0.32444	0.42009	0.549387	0.444768	0	Oxysterol-binding protein-related protein 9
P49736#28_23_47	0	0	0	0	0	0	0	0	0	0	0	0	0	0	0	0	0	0	0	0	0	0	0	0.0371935	0.181078	0.497396	0.844442	1	0.849223	0.596239	0.459765	0.509355	0.660308	0.744731	0.703073	0.595589	0.543221	0.531748	0.496005	0.434321	0.397842	0.380786	0.30695	0.180483	0.0970537	0.0793763	0.0404919	0	DNA replication licensing factor MCM2
P33991#28_23_43	0	0	0	0	0	0	0	0	0	0	0	0	0	0	0	0	0	0	0	0	0	0	0	0.125724	0.182759	0.391617	0.72104	1	0.947235	0.724635	0.55803	0.523906	0.599349	0.726382	0.824447	0.791802	0.611573	0.399022	0.187357	0.108355	0.0828736	0.133223	0.125011	0	0	0	0	0	DNA replication licensing factor MCM4
P98194#29_20_47	0	0	0	0	0	0	0	0	0	0	0	0	0	0	0	0	0	0	0	0	0.0215595	0.0173367	0.0425462	0.0407115	0.180997	0.411733	0.776894	0.999303	1	0.761204	0.512716	0.335173	0.316611	0.434167	0.666799	0.797993	0.770547	0.618524	0.477309	0.340834	0.226403	0.172745	0.151484	0.112442	0.0400288	0	0	0	Calcium-transporting ATPase type 2C member 1
Q15437#29_18_46	0	0	0	0	0	0	0	0	0	0	0	0	0	0	0	0	0	0	0	0.0373663	0.113473	0.148344	0.143646	0.169796	0.243971	0.428157	0.72162	0.993178	1	0.686761	0.336781	0.236954	0.38835	0.586948	0.667809	0.6794	0.603021	0.486863	0.354075	0.28887	0.259908	0.203773	0.126585	0.043912	0	0	0	0	Protein transport protein Sec23B
Q86X29#28_21_47	0	0	0	0	0	0	0	0	0	0	0	0	0	0	0	0	0	0	0	0	0	0.0344231	0.0899627	0	0.0484756	0.38526	0.829791	1	0.795111	0.432291	0.247743	0.226054	0.418805	0.493551	0.560482	0.50526	0.55188	0.49437	0.335528	0.114145	0	0.060538	0.16902	0.291656	0.131191	0.0287789	0	0	Lipolysis-stimulated lipoprotein receptor
Q07866-6#28_23_47	0	0	0	0	0	0	0	0	0	0	0	0	0	0	0	0	0	0	0	0	0	0	0	0	0.0975093	0.355428	0.819093	1	0.885485	0.495399	0.276645	0.208744	0.274917	0.335961	0.305543	0.255728	0.196653	0.15827	0.122424	0.0914903	0.0619548	0.0371534	0.0170277	0	0	0	0	0	Isoform N of Kinesin light chain 1
Q9H425#28_24_43	0	0	0	0	0	0	0	0	0	0	0	0	0	0	0	0	0	0	0	0	0	0	0	0	0.0609212	0.519827	0.9202	1	0.813014	0.581705	0.401115	0.370636	0.554894	0.598682	0.461383	0.223664	0.124843	0.210033	0.265862	0.283859	0.143169	0.053952	0	0	0	0	0	0	Uncharacterized protein C1orf198
P14923#28_26_44	0	0	0	0	0	0	0	0	0	0	0	0	0	0	0	0	0	0	0	0	0	0	0	0	0	0	0.900558	1	0.962324	0.624147	0.210253	0	0.0365875	0.159479	0.45143	0.581769	0.667357	0.355163	0.131056	0	0	0	0	0	0	0	0	0	Junction plakoglobin
Q15436#29_20_47	0	0	0	0	0	0	0	0	0	0	0	0	0	0	0	0	0	0	0	0	0.0698785	0.0417772	0.0120837	0	0.0237128	0.189986	0.523327	0.899937	1	0.769948	0.368342	0.149264	0.173686	0.402256	0.591377	0.679121	0.600649	0.486158	0.368725	0.319192	0.278228	0.245196	0.180319	0.114235	0.0427777	0	0	0	Protein transport protein Sec23A
Q96JJ3#29_21_45	0	0	0	0	0	0	0	0	0	0	0	0	0	0	0	0	0	0	0	0	0	0.106769	0.0479602	0	0.0808962	0.191694	0.457085	0.779688	1	0.769096	0.290018	0.0469137	0.193842	0.486532	0.667609	0.776068	0.764454	0.589588	0.295856	0.0737243	0.0307421	0.0815097	0.12446	0.116387	0.0407492	0	0	0	Engulfment and cell motility protein 2
P06737#25_24_47	0	0	0	0	0	0	0	0	0	0	0	0	0	0	0	0	0	0	0	0	0	0	0	0	0.421724	0.233288	0.591938	0.984599	1	0.383022	0.0204144	0	0.235312	0.320499	0.29678	0.333192	0.55166	0.664826	0.599417	0.516138	0.714783	0.923386	0.985814	0.835169	0.475007	0.228584	0.087744	0	Glycogen phosphorylase, liver form
P55072#28_26_47	0	0	0	0	0	0	0	0	0	0	0	0	0	0	0	0	0	0	0	0	0	0	0	0	0	0	0.749608	1	0.824219	0.395761	0.0435603	0	0.160295	0.442731	0.637851	0.70175	0.658246	0.622471	0.613379	0.690614	0.825047	0.957414	0.93519	0.690824	0.464652	0.315143	0.21716	0	Transitional endoplasmic reticulum ATPase
Q32MZ4-3#27_26_47	0	0	0	0	0	0	0	0	0	0	0	0	0	0	0	0	0	0	0	0	0	0	0	0	0	0	1	0.892263	0.559003	0.254889	0.0949072	0	0.0269132	0.10405	0.196302	0.237379	0.323664	0.385268	0.416088	0.476013	0.655518	0.772318	0.730048	0.507386	0.238342	0.0574284	0	0	Isoform 3 of Leucine-rich repeat flightless-interacting protein 1
Q8IY17#28_26_47	0	0	0	0	0	0	0	0	0	0	0	0	0	0	0	0	0	0	0	0	0	0	0	0	0	0	0.901581	1	0.67423	0.390042	0.132328	0.205264	0.348509	0.589453	0.373799	0.129392	0	0	0	0.140653	0.406331	0.640753	0.406331	0.140653	0	0	0	0	Neuropathy target esterase
P49005#24_13_47	0	0	0	0	0	0	0	0	0	0	0	0	0	0.0176191	0.0835531	0.0936348	0.0920072	0.102077	0.201524	0.246507	0.260147	0.269248	0.345511	0.387878	0.348747	0.292688	0.246638	0.222443	0.342688	0.679524	1	0.945258	0.611571	0.356292	0.440375	0.608531	0.767673	0.750233	0.715751	0.525402	0.368107	0.188382	0.130365	0.110662	0.105345	0.0805832	0.0459793	0	DNA polymerase delta subunit 2
P50579#23_19_47	0	0	0	0	0	0	0	0	0	0	0	0	0	0	0	0	0	0	0	0.0915677	0.182416	0.211399	0.235284	0.214623	0.23074	0.229723	0.241431	0.240913	0.447415	0.771307	1	0.773148	0.410783	0.186303	0.323902	0.498981	0.629683	0.639194	0.625999	0.546525	0.402501	0.239439	0.105188	0	0	0.0567891	0.116632	0	Methionine aminopeptidase 2
Q9NP81#25_18_47	0	0	0	0	0	0	0	0	0	0	0	0	0	0	0	0	0	0	0	0.0133775	0.0366212	0.13034	0.251855	0.365375	0.404154	0.359588	0.281001	0.247589	0.454493	0.80158	1	0.780415	0.441113	0.297519	0.429683	0.589228	0.645653	0.604942	0.561157	0.584422	0.591465	0.530867	0.38941	0.255931	0.122637	0.037586	0	0	Serine--tRNA ligase, mitochondrial
P05091#27_18_47	0	0	0	0	0	0	0	0	0	0	0	0	0	0	0	0	0	0	0.0176542	0.0523845	0.0995423	0.145088	0.239277	0.327502	0.434536	0.507305	0.540053	0.435024	0.478762	0.724804	1	0.869228	0.539418	0.346062	0.451554	0.62609	0.719583	0.706864	0.621475	0.513571	0.397531	0.290948	0.189115	0.106031	0.0346626	0	0	0	Aldehyde dehydrogenase, mitochondrial
P30101#27_17_47	0	0	0	0	0	0	0	0	0	0	0	0	0	0	0	0	0	0	0.0407859	0.079053	0.135244	0.195121	0.269016	0.335856	0.413478	0.504666	0.536147	0.461375	0.519272	0.769359	1	0.815448	0.45664	0.27184	0.393785	0.559122	0.610625	0.557397	0.446567	0.336001	0.250493	0.199212	0.154658	0.0978286	0.0305299	0	0.0108362	0	Protein disulfide-isomerase A3
O00499-2#26_17_44	0	0	0	0	0	0	0	0	0	0	0	0	0	0	0	0	0	0.0360075	0.0698918	0.106797	0.112877	0.159924	0.2505	0.422123	0.547089	0.577185	0.451451	0.378578	0.532765	0.855531	1	0.797853	0.504031	0.322792	0.314094	0.318498	0.365379	0.370946	0.350069	0.26357	0.182487	0.123692	0.0902507	0.0407118	0	0	0	0	Isoform IIB of Myc box-dependent-interacting protein 1
Q9HCC0#27_18_47	0	0	0	0	0	0	0	0	0	0	0	0	0	0	0	0	0	0	0.0139216	0.0874204	0.142349	0.184687	0.24419	0.349985	0.51598	0.726853	0.806356	0.725541	0.718362	0.915762	1	0.726261	0.312931	0.169343	0.266036	0.436015	0.512078	0.507869	0.433366	0.337129	0.25446	0.151605	0.077096	0.0135097	0	0.0209125	0	0	Methylcrotonoyl-CoA carboxylase beta chain, mitochondrial
Q96T60#21_15_46	0	0	0	0	0	0	0	0	0	0	0	0	0	0	0	0	0.0218594	0.11765	0.259765	0.330613	0.365573	0.360704	0.426856	0.467492	0.493328	0.481022	0.522865	0.619971	0.831274	1	0.999211	0.746563	0.52841	0.465199	0.560476	0.634222	0.629727	0.565735	0.474043	0.395444	0.294113	0.188309	0.0945283	0.0408081	0.0145136	0	0	0	Bifunctional polynucleotide phosphatase/kinase
P31943#31_12_47	0	0	0	0	0	0	0	0	0	0	0	0	0.0114951	0.0332947	0.0660766	0.110634	0.157495	0.21043	0.261785	0.315376	0.345361	0.354413	0.341756	0.331289	0.331354	0.350747	0.379663	0.409253	0.543452	0.784109	1	0.936841	0.67108	0.445543	0.406643	0.461147	0.476188	0.453062	0.403808	0.373473	0.339391	0.30561	0.247336	0.189732	0.123875	0.0722382	0.0288271	0	Heterogeneous nuclear ribonucleoprotein H
P61978-3#23_12_47	0	0	0	0	0	0	0	0	0	0	0	0	0	0.0161764	0.0604278	0.1209	0.181988	0.237874	0.291425	0.347407	0.405631	0.449837	0.464579	0.453127	0.442871	0.455479	0.47898	0.542024	0.720614	0.9364	1	0.811736	0.580114	0.482138	0.513243	0.541505	0.50723	0.444652	0.37527	0.340307	0.310162	0.279769	0.223885	0.158887	0.096257	0.051048	0.0188719	0	Isoform 3 of Heterogeneous nuclear ribonucleoprotein K
P78536#20_19_47	0	0	0	0	0	0	0	0	0	0	0	0	0	0	0	0	0	0	0	0.24778	0.22209	0.158658	0.161349	0.261373	0.419565	0.517337	0.412917	0.382918	0.493189	0.855502	1	0.949964	0.674486	0.491311	0.415665	0.420348	0.410312	0.362769	0.358089	0.385001	0.41045	0.439467	0.395441	0.285688	0.097788	0	0	0	Disintegrin and metalloproteinase domain-containing protein 17
Q9UHY1#21_16_47	0	0	0	0	0	0	0	0	0	0	0	0	0	0	0	0	0	0.022173	0.092483	0.201533	0.303927	0.285018	0.219737	0.204053	0.310882	0.371084	0.283859	0.340344	0.648159	1	0.920823	0.550631	0.287384	0.283517	0.408343	0.466469	0.495003	0.4361	0.371452	0.345135	0.393236	0.427324	0.358899	0.196229	0.0455618	0	0	0	Nuclear receptor-binding protein
O94822-3#30_25_45	0	0	0	0	0	0	0	0	0	0	0	0	0	0	0	0	0	0	0	0	0	0	0	0	0	0.0243279	0	0.278127	0.653872	1	0.767406	0.499555	0.325084	0.441511	0.477489	0.502106	0.480609	0.40151	0.281318	0.206373	0.173383	0.126916	0.0615733	0.0176846	0	0	0	0	Isoform 3 of E3 ubiquitin-protein ligase listerin
Q99829#30_21_47	0	0	0	0	0	0	0	0	0	0	0	0	0	0	0	0	0	0	0	0	0	0	0.0272603	0.0458475	0.0694333	0.119557	0.152439	0.341143	0.659165	1	0.940697	0.630623	0.319743	0.293713	0.377282	0.449863	0.438697	0.388255	0.322213	0.284294	0.255507	0.231586	0.162997	0.0791584	0	0	0	0	Copine-1
Q9H6Z4-2#30_20_47	0	0	0	0	0	0	0	0	0	0	0	0	0	0	0	0	0	0	0	0	0.0509553	0.0925851	0.127982	0.152059	0.148746	0.142569	0.135324	0.317626	0.663388	1	0.93159	0.586516	0.251294	0.205007	0.317578	0.447091	0.486357	0.454518	0.388468	0.329207	0.260772	0.219664	0.180199	0.144633	0.0685878	0.0182832	0	0	Isoform 2 of Ran-binding protein 3
O60506#30_19_47	0	0	0	0	0	0	0	0	0	0	0	0	0	0	0	0	0	0	0	0.0318895	0.0491015	0.0724474	0.103679	0.123935	0.144438	0.166962	0.222596	0.441317	0.781739	1	0.816295	0.441035	0.227595	0.314967	0.514917	0.648149	0.674606	0.588196	0.47321	0.383843	0.348931	0.325852	0.276749	0.199412	0.10168	0.0318734	0	0	Heterogeneous nuclear ribonucleoprotein Q
P13797#30_21_47	0	0	0	0	0	0	0	0	0	0	0	0	0	0	0	0	0	0	0	0	0	0	0	0.0218636	0.0666673	0.142868	0.223811	0.472577	0.786498	1	0.791793	0.447955	0.225604	0.29991	0.458455	0.590286	0.632011	0.579542	0.480927	0.391299	0.329047	0.28493	0.237893	0.189897	0.126587	0.0643556	0.0243288	0	Plastin-3
Q92879#31_13_47	0	0	0	0	0	0	0	0	0	0	0	0	0	0	0.0177128	0.0335672	0.0401233	0.0183246	0.0331774	0.0721655	0.142769	0.178164	0.209701	0.214569	0.233509	0.269298	0.277568	0.376731	0.650727	0.990214	1	0.65242	0.294809	0.219517	0.37191	0.549466	0.658624	0.652462	0.554159	0.441062	0.352385	0.296938	0.229833	0.149204	0.0614891	0.0153603	0	0	CUGBP Elav-like family member 1
Q9UHX1-6#30_15_47	0	0	0	0	0	0	0	0	0	0	0	0	0	0	0	0	0.0235899	0.0436474	0.0611201	0.07562	0.083085	0.100714	0.124716	0.159918	0.193275	0.222505	0.242395	0.407736	0.721556	1	0.926267	0.615137	0.360705	0.355169	0.480107	0.598335	0.632732	0.589346	0.493932	0.405713	0.315708	0.243625	0.171147	0.110794	0.0527392	0.0153559	0	0	Isoform 6 of Poly(U)-binding-splicing factor PUF60
P62314#29_25_39	0	0	0	0	0	0	0	0	0	0	0	0	0	0	0	0	0	0	0	0	0	0	0	0	0	0.52004	0.614388	0.816131	1	0.996529	0.856431	0.751865	0.703054	0.620849	0.515162	0.510326	0.508787	0.480292	0.422933	0	0	0	0	0	0	0	0	0	Small nuclear ribonucleoprotein Sm D1
P63092-2#29_20_47	0	0	0	0	0	0	0	0	0	0	0	0	0	0	0	0	0	0	0	0	0	0.0136924	0.0321219	0.0687189	0.101132	0.17067	0.390086	0.750485	1	0.990063	0.849208	0.78332	0.679916	0.519635	0.374705	0.388291	0.419111	0.429015	0.401777	0.385414	0.330653	0.253699	0.150416	0.0686201	0.013485	0	0	0	Isoform Gnas-2 of Guanine nucleotide-binding protein G(s) subunit alpha isoforms short
Q15813#30_24_46	0	0	0	0	0	0	0	0	0	0	0	0	0	0	0	0	0	0	0	0	0	0	0	0	0	0.0335559	0.349411	0.682674	0.916571	1	0.908507	0.695739	0.579588	0.50814	0.444377	0.375884	0.461755	0.527418	0.508252	0.381638	0.266315	0.14946	0.0661657	0.0571464	0.0165596	0.0105312	0	0	Tubulin-specific chaperone E
P46937#30_20_47	0	0	0	0	0	0	0	0	0	0	0	0	0	0	0	0	0	0	0	0	0.0901611	0.0282097	0	0.0809508	0.254483	0.417087	0.496931	0.583748	0.770189	1	0.990634	0.725133	0.44032	0.347224	0.409	0.449736	0.439881	0.370176	0.324194	0.291132	0.277244	0.241151	0.18461	0.106904	0.0330736	0	0	0	Transcriptional coactivator YAP1
Q9BV44#31_21_47	0	0	0	0	0	0	0	0	0	0	0	0	0	0	0	0	0	0	0	0	0	0.104781	0.0138919	0	0.295042	0.454473	0.668094	0.695532	0.877582	0.940952	1	0.670402	0.332055	0.17356	0.30481	0.437599	0.409347	0.398352	0.401318	0.468642	0.406714	0.279598	0.114625	0.031746	0	0.0143808	0	0	THUMP domain-containing protein 3
P33993#30_22_45	0	0	0	0	0	0	0	0	0	0	0	0	0	0	0	0	0	0	0	0	0	0	0.0791522	0.147695	0.182267	0.240761	0.388514	0.687571	0.956191	1	0.762507	0.519584	0.431175	0.516825	0.604499	0.631724	0.546664	0.406437	0.279945	0.218208	0.201287	0.191699	0.162769	0.113705	0.0548564	0	0	0	DNA replication licensing factor MCM7
Q9NYB9#30_22_47	0	0	0	0	0	0	0	0	0	0	0	0	0	0	0	0	0	0	0	0	0	0	0	0.061293	0.185329	0.337815	0.539182	0.761935	0.956482	1	0.789796	0.508369	0.307593	0.346204	0.405576	0.414819	0.3086	0.250133	0.255865	0.288826	0.273617	0.221814	0.153519	0.0972509	0.045695	0	0	0	Abl interactor 2
Q53EP0#25_23_47	0	0	0	0	0	0	0	0	0	0	0	0	0	0	0	0	0	0	0	0	0	0	0	0.273349	0.389226	0.331346	0.0545706	0.15517	0.359139	0.723839	0.792591	1	0.606128	0.276379	0	0.387237	0.641619	0.801079	0.617765	0.46714	0.24899	0.0524867	0	0	0	0	0	0	Fibronectin type III domain-containing protein 3B
Q9UHQ4#31_26_46	0	0	0	0	0	0	0	0	0	0	0	0	0	0	0	0	0	0	0	0	0	0	0	0	0	0	0.097515	0.237946	0.575529	0.620103	0.81833	0.674489	0.770549	0.542652	0.457326	0.231054	0.510453	0.861834	1	0.556418	0.129125	0	0	0	0	0	0	0	B-cell receptor-associated protein 29
Q16658#31_22_47	0	0	0	0	0	0	0	0	0	0	0	0	0	0	0	0	0	0	0	0	0	0	0.102529	0.0288203	0	0.072375	0.204407	0.362902	0.5601	0.831655	1	0.910253	0.623481	0.39454	0.355995	0.463448	0.597067	0.693994	0.713742	0.681318	0.609532	0.523311	0.382363	0.220745	0.0730258	0	0	0	Fascin
P47756-2#31_21_47	0	0	0	0	0	0	0	0	0	0	0	0	0	0	0	0	0	0	0	0	0	0	0.0260097	0.0487084	0.0845461	0.149488	0.261841	0.488656	0.781034	0.989704	1	0.894788	0.76613	0.590147	0.449491	0.405655	0.51571	0.602314	0.627286	0.560746	0.472053	0.385731	0.288064	0.171684	0.063154	0.0114143	0	0	Isoform 2 of F-actin-capping protein subunit beta
Q32P41#31_21_47	0	0	0	0	0	0	0	0	0	0	0	0	0	0	0	0	0	0	0	0	0	0	0.0202749	0.0330914	0.0533053	0.105782	0.241796	0.403354	0.588359	0.809833	1	0.959763	0.667583	0.420679	0.395648	0.557826	0.672118	0.69575	0.611501	0.493363	0.358432	0.246982	0.144136	0.061561	0.0147881	0	0	0	tRNA (guanine(37)-N1)-methyltransferase
Q9NYB0#31_21_47	0	0	0	0	0	0	0	0	0	0	0	0	0	0	0	0	0	0	0	0	0	0.11163	0.0651071	0	0.0306394	0.108058	0.171676	0.286582	0.587518	0.923107	1	0.73103	0.45028	0.318018	0.313653	0.328873	0.360308	0.449431	0.538691	0.604154	0.494523	0.325327	0.164198	0.119131	0.0609328	0.0239809	0	0	Telomeric repeat-binding factor 2-interacting protein 1
P04040#26_20_47	0	0	0	0	0	0	0	0	0	0	0	0	0	0	0	0	0	0	0	0	0.0431102	0.057438	0.0803763	0.122953	0.203544	0.285298	0.271627	0.248185	0.433096	0.810899	1	0.775599	0.428219	0.303499	0.423389	0.561098	0.617921	0.606404	0.547728	0.471172	0.364557	0.271604	0.174566	0.106551	0.0423945	0.0108175	0	0	Catalase
Q6DD88#31_21_47	0	0	0	0	0	0	0	0	0	0	0	0	0	0	0	0	0	0	0	0	0	0	0	0.0257882	0.0653214	0.130327	0.204354	0.289936	0.528665	0.838232	1	0.769488	0.443519	0.315363	0.441477	0.569521	0.590371	0.57768	0.55424	0.529525	0.458244	0.401639	0.331342	0.252005	0.135247	0.0515952	0	0	Atlastin-3
Q9C0B1#31_21_47	0	0	0	0	0	0	0	0	0	0	0	0	0	0	0	0	0	0	0	0	0	0	0.021044	0.0696221	0.126769	0.165106	0.175999	0.293078	0.589505	0.932598	1	0.744276	0.441899	0.336343	0.41577	0.514013	0.577658	0.586428	0.556755	0.489433	0.407429	0.332453	0.243892	0.148074	0.0589383	0.0207951	0	0	Alpha-ketoglutarate-dependent dioxygenase FTO
Q0VDF9#31_23_47	0	0	0	0	0	0	0	0	0	0	0	0	0	0	0	0	0	0	0	0	0	0	0	0	0	0.0109454	0	0.035683	0.293952	0.717642	1	0.824501	0.460685	0.266139	0.367378	0.542906	0.645128	0.660343	0.615993	0.538129	0.401734	0.246214	0.112563	0.0456416	0	0	0	0	Heat shock 70 kDa protein 14
Q9GZL7#31_22_47	0	0	0	0	0	0	0	0	0	0	0	0	0	0	0	0	0	0	0	0	0	0	0.0309329	0.0407903	0.0503372	0.0592325	0.0509544	0.101397	0.396954	0.798569	1	0.731987	0.366548	0.184957	0.297895	0.481445	0.653266	0.717062	0.664918	0.558326	0.475583	0.406556	0.316283	0.201611	0.102923	0.0413884	0	0	Ribosome biogenesis protein WDR12
O95302#31_22_47	0	0	0	0	0	0	0	0	0	0	0	0	0	0	0	0	0	0	0	0	0	0	0.0174619	0.0653831	0.119794	0.168811	0.181669	0.250061	0.506058	0.86493	1	0.761864	0.445552	0.340257	0.485182	0.683392	0.834128	0.87209	0.780495	0.616798	0.438214	0.32959	0.2193	0.105485	0	0	0.041537	0	Peptidyl-prolyl cis-trans isomerase FKBP9
P09104#31_23_47	0	0	0	0	0	0	0	0	0	0	0	0	0	0	0	0	0	0	0	0	0	0	0	0.0357474	0.0326994	0.0207681	0	0.0277203	0.249254	0.675603	1	0.875383	0.463511	0.283697	0.465231	0.805062	0.954005	0.925208	0.793834	0.654322	0.537571	0.38825	0.27841	0.167209	0.108495	0.0436436	0	0	Gamma-enolase
P49593#31_25_47	0	0	0	0	0	0	0	0	0	0	0	0	0	0	0	0	0	0	0	0	0	0	0	0	0	0.172439	0.0186056	0	0.278026	0.672726	1	0.89605	0.607075	0.309729	0.387762	0.635101	0.831962	0.779305	0.668419	0.599076	0.568251	0.45088	0.290158	0.102805	0	0	0.0219605	0	Protein phosphatase 1F
P07947#31_27_47	0	0	0	0	0	0	0	0	0	0	0	0	0	0	0	0	0	0	0	0	0	0	0	0	0	0	0	0.115045	0.435399	0.840206	1	0.564534	0.073519	0	0.38376	0.667597	0.756093	0.63578	0.512515	0.336133	0.308973	0.337838	0.237854	0.141041	0.0672324	0.0147503	0	0	Tyrosine-protein kinase Yes
Q9P0J1#31_24_47	0	0	0	0	0	0	0	0	0	0	0	0	0	0	0	0	0	0	0	0	0	0	0	0	0.0772635	0	0.0527442	0.0873093	0.366307	0.71932	1	0.85705	0.488754	0.303658	0.415839	0.596538	0.611775	0.495646	0.363999	0.299114	0.305739	0.278057	0.164797	0.0434335	0	0	0	0	[Pyruvate dehydrogenase [acetyl-transferring]]-phosphatase 1, mitochondrial
Q9BTV5#31_24_47	0	0	0	0	0	0	0	0	0	0	0	0	0	0	0	0	0	0	0	0	0	0	0	0	0	0.0215263	0.0847972	0.063089	0.328509	0.714774	1	0.819318	0.534902	0.297517	0.288692	0.316381	0.355273	0.342817	0.348913	0.375626	0.345263	0.221822	0.0807578	0	0	0	0	0	Fibronectin type III and SPRY domain-containing protein 1
Q9Y6G9#31_22_47	0	0	0	0	0	0	0	0	0	0	0	0	0	0	0	0	0	0	0	0	0	0	0.0756011	0	0	0.0351922	0.0557339	0.145452	0.416485	0.81387	1	0.779905	0.368014	0.171906	0.234166	0.394041	0.474124	0.53011	0.515336	0.450129	0.334233	0.225709	0.138834	0.0641401	0.0627875	0.115781	0.121874	0	Cytoplasmic dynein 1 light intermediate chain 1
Q16186#32_23_47	0	0	0	0	0	0	0	0	0	0	0	0	0	0	0	0	0	0	0	0	0	0	0	0.0142394	0.0243669	0.0446478	0.0378512	0.0164132	0.0722698	0.404201	0.820277	1	0.715956	0.359553	0.228605	0.367646	0.553907	0.685007	0.729294	0.698738	0.626596	0.601019	0.561409	0.525229	0.381738	0.236164	0.113374	0	Proteasomal ubiquitin receptor ADRM1
O43251-6#32_22_47	0	0	0	0	0	0	0	0	0	0	0	0	0	0	0	0	0	0	0	0	0	0	0.0773104	0.0708281	0.0797124	0.128175	0.199194	0.236418	0.353469	0.653137	0.977874	1	0.687902	0.398951	0.334649	0.451054	0.574339	0.671579	0.714642	0.726604	0.725768	0.68025	0.563659	0.414621	0.278066	0.162907	0.0710638	0	Isoform 6 of RNA binding protein fox-1 homolog 2
P06865#32_22_47	0	0	0	0	0	0	0	0	0	0	0	0	0	0	0	0	0	0	0	0	0	0	0	0.0542931	0.107342	0.164641	0.175828	0.202436	0.231939	0.50992	0.828121	1	0.702342	0.390142	0.253661	0.385183	0.501465	0.589738	0.711376	0.836771	0.880853	0.74743	0.546137	0.40783	0.320751	0.221323	0.115497	0	Beta-hexosaminidase subunit alpha
Q01196#26_20_47	0	0	0	0	0	0	0	0	0	0	0	0	0	0	0	0	0	0	0	0	0.0412069	0.0863854	0.121655	0.144993	0.165658	0.17032	0.161964	0.133935	0.321129	0.670401	1	0.911212	0.622927	0.420308	0.437005	0.47245	0.430786	0.433018	0.47063	0.549364	0.533635	0.463113	0.317514	0.194107	0.138051	0.119262	0.0686908	0	Runt-related transcription factor 1
P27797#31_22_47	0	0	0	0	0	0	0	0	0	0	0	0	0	0	0	0	0	0	0	0	0	0	0.0482653	0.0580689	0.0785738	0.10946	0.112642	0.0864892	0.247197	0.6395	1	0.920271	0.533212	0.226095	0.228645	0.403625	0.565035	0.636798	0.624187	0.592617	0.554532	0.498489	0.392725	0.265898	0.128251	0.0370007	0	0	Calreticulin
P54727#31_22_47	0	0	0	0	0	0	0	0	0	0	0	0	0	0	0	0	0	0	0	0	0	0	0.0261999	0.0297506	0.0368286	0.0766437	0.112787	0.178652	0.363908	0.739836	1	0.892579	0.476132	0.214001	0.232065	0.395324	0.486634	0.518866	0.546415	0.597248	0.598864	0.525892	0.37144	0.24262	0.131532	0.0681862	0.0235408	0	UV excision repair protein RAD23 homolog B
P16930#32_24_47	0	0	0	0	0	0	0	0	0	0	0	0	0	0	0	0	0	0	0	0	0	0	0	0	0.105995	0.0376076	0	0	0.137442	0.485519	0.895771	1	0.714541	0.350027	0.224697	0.313304	0.407325	0.470091	0.518669	0.58291	0.518658	0.392694	0.219744	0.125833	0.0359114	0	0	0	Fumarylacetoacetase
Q12765#32_22_47	0	0	0	0	0	0	0	0	0	0	0	0	0	0	0	0	0	0	0	0	0	0	0	0.0381439	0.0581728	0.0798647	0.0811165	0.056883	0.174014	0.54183	0.953391	1	0.652097	0.308662	0.271121	0.48628	0.670805	0.718328	0.646035	0.567962	0.48705	0.409825	0.324558	0.273	0.212253	0.133568	0.0659006	0	Secernin-1
Q9UNZ2#32_23_47	0	0	0	0	0	0	0	0	0	0	0	0	0	0	0	0	0	0	0	0	0	0	0	0.0170083	0.0274876	0.0267244	0.0274036	0.0345206	0.125955	0.469379	0.865026	1	0.64453	0.257138	0.132967	0.341373	0.57734	0.721383	0.736741	0.665402	0.554676	0.432411	0.305555	0.201724	0.124279	0.0690743	0.0275367	0	NSFL1 cofactor p47
Q8IYB1#31_25_47	0	0	0	0	0	0	0	0	0	0	0	0	0	0	0	0	0	0	0	0	0	0	0	0	0	0.0850786	0.195219	0.292259	0.460007	0.663536	0.868759	0.807114	0.406585	0.0897929	0	0.0568159	0.129613	0.282601	0.595912	0.88161	1	0.789671	0.478356	0.174348	0.0281712	0	0	0	Protein MB21D2
Q12800#31_25_47	0	0	0	0	0	0	0	0	0	0	0	0	0	0	0	0	0	0	0	0	0	0	0	0	0	0.265179	0	0	0.24439	0.66814	0.74791	0.488193	0.151963	0.0246541	0.197576	0.503232	0.759577	0.848303	0.863135	0.963622	1	0.864753	0.513545	0.194983	0	0	0	0	Alpha-globin transcription factor CP2
P13861#31_22_47	0	0	0	0	0	0	0	0	0	0	0	0	0	0	0	0	0	0	0	0	0	0	0.0129463	0.0320063	0.0476182	0.0646234	0.0881205	0.110218	0.231936	0.430012	0.599815	0.499867	0.250528	0.0605698	0.0845878	0.258178	0.492644	0.750833	0.943773	1	0.879081	0.613303	0.34006	0.145202	0.0696114	0.0337539	0	0	cAMP-dependent protein kinase type II-alpha regulatory subunit
P21283#32_25_47	0	0	0	0	0	0	0	0	0	0	0	0	0	0	0	0	0	0	0	0	0	0	0	0	0	0.100554	0.134166	0.197584	0.234255	0.295525	0.411614	0.488319	0.397314	0.203858	0.140009	0.265985	0.515524	0.767648	0.955706	1	0.876382	0.681264	0.443934	0.229037	0.0480748	0	0	0	V-type proton ATPase subunit C 1
Q9BQ67#23_20_47	0	0	0	0	0	0	0	0	0	0	0	0	0	0	0	0	0	0	0	0	0.152214	0.327889	0.373722	0.325804	0.269974	0.309477	0.398189	0.483577	0.545722	0.695357	0.902082	1	0.825915	0.573513	0.491485	0.615606	0.716248	0.709296	0.6033	0.495511	0.399601	0.350486	0.294064	0.2049	0.0865944	0.0137165	0	0	Glutamate-rich WD repeat-containing protein 1
O96019#31_20_47	0	0	0	0	0	0	0	0	0	0	0	0	0	0	0	0	0	0	0	0	0.0628185	0.0789978	0.102437	0.140851	0.169072	0.221052	0.375309	0.606647	0.810218	0.928977	1	0.987243	0.852293	0.68604	0.628251	0.684699	0.693913	0.618772	0.50752	0.478906	0.461439	0.433822	0.336668	0.237389	0.117132	0.0326206	0	0	Actin-like protein 6A
Q969G3#31_19_47	0	0	0	0	0	0	0	0	0	0	0	0	0	0	0	0	0	0	0	0.0917777	0.0875859	0.112231	0.141315	0.216047	0.264851	0.296267	0.338724	0.407699	0.59648	0.819176	1	0.9382	0.779475	0.654185	0.680076	0.71322	0.715577	0.663001	0.612191	0.541954	0.463058	0.356906	0.245665	0.150651	0.0798066	0.0418506	0.0138028	0	SWI/SNF-related matrix-associated actin-dependent regulator of chromatin subfamily E member 1
Q96RS6#31_20_47	0	0	0	0	0	0	0	0	0	0	0	0	0	0	0	0	0	0	0	0	0.0371208	0.0967195	0.124851	0.146931	0.20171	0.296074	0.352489	0.445506	0.600568	0.856589	1	0.976809	0.783356	0.616822	0.586435	0.666873	0.772041	0.793815	0.779942	0.68075	0.555173	0.419023	0.323882	0.231459	0.142008	0.0728563	0.0261679	0	NudC domain-containing protein 1
P62879#26_21_47	0	0	0	0	0	0	0	0	0	0	0	0	0	0	0	0	0	0	0	0	0	0.0511782	0	0.163214	0.421361	0.582129	0.56472	0.561484	0.566821	0.70208	0.838279	1	0.97886	0.873964	0.725287	0.685524	0.672809	0.599641	0.537709	0.487453	0.544	0.500025	0.406163	0.214983	0.0818873	0.0131352	0	0	Guanine nucleotide-binding protein G(I)/G(S)/G(T) subunit beta-2
P11388#31_24_47	0	0	0	0	0	0	0	0	0	0	0	0	0	0	0	0	0	0	0	0	0	0	0	0	0.195927	0.3108	0.470606	0.663661	0.85716	0.980271	1	0.897897	0.839075	0.831841	0.870171	0.811453	0.724745	0.567815	0.427373	0.322986	0.308726	0.299346	0.239773	0.134025	0.0439643	0	0	0	DNA topoisomerase 2-alpha
P78527#35_22_47	0	0	0	0	0	0	0	0	0	0	0	0	0	0	0	0	0	0	0	0	0	0	0.0731486	0.179086	0.290878	0.422177	0.535114	0.629199	0.731417	0.841252	0.919691	0.923562	0.927434	0.961863	1	0.955831	0.825504	0.675515	0.542805	0.466999	0.440638	0.45811	0.458098	0.414331	0.322012	0.203747	0.0968268	0	DNA-dependent protein kinase catalytic subunit
Q7Z6Z7#35_24_47	0	0	0	0	0	0	0	0	0	0	0	0	0	0	0	0	0	0	0	0	0	0	0	0	0.20285	0.355473	0.497655	0.618505	0.713401	0.772499	0.813198	0.821845	0.857484	0.924306	1	0.987434	0.892522	0.752294	0.60221	0.452748	0.357857	0.322278	0.329594	0.305072	0.274114	0.2375	0.206964	0	E3 ubiquitin-protein ligase HUWE1
P43490#28_19_47	0	0	0	0	0	0	0	0	0	0	0	0	0	0	0	0	0	0	0	0.117386	0.155061	0.15016	0.151896	0.22829	0.333317	0.550295	0.811023	1	0.946055	0.868447	0.896463	0.932306	0.804111	0.63656	0.611478	0.6984	0.748229	0.712103	0.645175	0.643205	0.644612	0.559509	0.331603	0.120847	0	0.0154679	0	0	Nicotinamide phosphoribosyltransferase
Q8N126#28_20_47	0	0	0	0	0	0	0	0	0	0	0	0	0	0	0	0	0	0	0	0	0.0447371	0.0244312	0.0134546	0.0804963	0.190222	0.410935	0.728001	1	0.997583	0.80141	0.704347	0.821426	0.893071	0.744885	0.505759	0.466459	0.512421	0.534095	0.475632	0.564056	0.622964	0.654854	0.518645	0.386521	0.17368	0.0467939	0	0	Cell adhesion molecule 3
P62333#27_23_47	0	0	0	0	0	0	0	0	0	0	0	0	0	0	0	0	0	0	0	0	0	0	0	0	0.138896	0.493685	0.825172	0.823213	0.484524	0.399798	0.65747	1	0.781975	0.48007	0.328274	0.518256	0.543967	0.505076	0.477014	0.540727	0.496593	0.320236	0.11592	0.0196683	0	0.0469202	0.114297	0	26S protease regulatory subunit 10B
O95219#28_19_47	0	0	0	0	0	0	0	0	0	0	0	0	0	0	0	0	0	0	0	0	0.0104855	0.0109265	0.0605828	0.210796	0.46636	0.700066	0.846963	0.851434	0.820588	0.885337	1	0.976948	0.763155	0.56135	0.507122	0.520089	0.52518	0.492626	0.455943	0.401482	0.350585	0.311126	0.248766	0.161185	0.0592685	0	0	0	Sorting nexin-4
P63151#27_18_47	0	0	0	0	0	0	0	0	0	0	0	0	0	0	0	0	0	0	0	0.029615	0.0247752	0.0490255	0.127733	0.331924	0.610532	0.84874	0.907502	0.766187	0.625194	0.72471	0.942555	1	0.720586	0.436749	0.313084	0.365596	0.396977	0.415656	0.406763	0.357569	0.306922	0.258557	0.178023	0.0605967	0	0.0471973	0.104941	0	Serine/threonine-protein phosphatase 2A 55 kDa regulatory subunit B alpha isoform
Q52LJ0-2#31_28_47	0	0	0	0	0	0	0	0	0	0	0	0	0	0	0	0	0	0	0	0	0	0	0	0	0	0	0	0	0.76378	0.886551	0.988688	0.912126	0.742729	0.637797	0.729704	0.901639	1	0.991008	0.937844	0.864033	0.75598	0.651581	0.525402	0.464143	0.392256	0.323236	0.189166	0	Isoform 2 of Protein FAM98B
P52701#34_28_47	0	0	0	0	0	0	0	0	0	0	0	0	0	0	0	0	0	0	0	0	0	0	0	0	0	0	0	0	0.627297	0.766775	0.903651	0.959555	0.98514	1	0.978509	0.876919	0.756369	0.650217	0.54985	0.467097	0.417119	0.390083	0.338412	0.263626	0.175304	0.0961999	0.0372956	0	DNA mismatch repair protein Msh6
Q15022#31_28_47	0	0	0	0	0	0	0	0	0	0	0	0	0	0	0	0	0	0	0	0	0	0	0	0	0	0	0	0	1	0.896493	0.89963	0.878512	0.899341	0.885069	0.923551	0.911197	0.878915	0.806186	0.750789	0.692193	0.606754	0.557117	0.474034	0.357225	0.156181	0.0355205	0	0	Polycomb protein SUZ12
Q9UNK0#35_22_47	0	0	0	0	0	0	0	0	0	0	0	0	0	0	0	0	0	0	0	0	0	0	0.0561681	0.0763292	0.145514	0.300664	0.395626	0.404142	0.45702	0.651978	0.829673	0.905934	0.930114	0.977224	1	0.974348	0.86041	0.695525	0.650867	0.766882	0.869473	0.689384	0.36154	0.0786863	0	0	0	0	Syntaxin-8
P33992#31_24_47	0	0	0	0	0	0	0	0	0	0	0	0	0	0	0	0	0	0	0	0	0	0	0	0	0.302257	0.347818	0.358056	0.425231	0.564716	0.67627	0.694034	0.669409	0.708521	0.809714	0.929625	1	0.979756	0.898575	0.798946	0.732657	0.662069	0.633588	0.580291	0.493211	0.323704	0.165861	0.0626669	0	DNA replication licensing factor MCM5
Q8NFW8#33_16_47	0	0	0	0	0	0	0	0	0	0	0	0	0	0	0	0	0	0	0.0262657	0.0634463	0.0884318	0.108444	0.129063	0.164311	0.189864	0.211989	0.312712	0.467465	0.588242	0.657175	0.747298	0.858149	0.887035	0.880805	0.914399	0.98157	1	0.939893	0.851609	0.752006	0.647208	0.575601	0.465553	0.344558	0.154079	0.040116	0	0	N-acylneuraminate cytidylyltransferase
O00303#34_21_47	0	0	0	0	0	0	0	0	0	0	0	0	0	0	0	0	0	0	0	0	0	0.0373418	0	0.0283343	0.06594	0.154769	0.204034	0.309847	0.484503	0.613912	0.67314	0.741611	0.918456	1	0.94131	0.830369	0.710389	0.587932	0.464103	0.512732	0.551311	0.538401	0.37511	0.228402	0.0886703	0.0264421	0	0	Eukaryotic translation initiation factor 3 subunit F
Q9BQE5#29_23_47	0	0	0	0	0	0	0	0	0	0	0	0	0	0	0	0	0	0	0	0	0	0	0	0.099544	0.114413	0.0618399	0.15651	0.361617	0.574289	0.546389	0.561036	0.731535	0.989581	1	0.843553	0.772346	0.748697	0.755399	0.589441	0.517999	0.506284	0.578422	0.480277	0.232196	0.0412668	0	0	0	Apolipoprotein L2
O75787#33_21_47	0	0	0	0	0	0	0	0	0	0	0	0	0	0	0	0	0	0	0	0	0	0	0.0352768	0.0992531	0.147682	0.157659	0.248561	0.487312	0.75659	0.854503	0.867418	0.930835	1	0.890833	0.67462	0.560597	0.542207	0.580706	0.607924	0.688467	0.671886	0.555515	0.311696	0.0892995	0	0.030841	0.0409581	0	Renin receptor
Q9H9Q2#30_22_47	0	0	0	0	0	0	0	0	0	0	0	0	0	0	0	0	0	0	0	0	0	0	0.0888587	0.125546	0.207081	0.262131	0.335347	0.470504	0.680396	0.754231	0.670645	0.669264	0.860604	1	0.846636	0.634003	0.566527	0.69026	0.788357	0.837184	0.787701	0.703609	0.520075	0.31016	0.112321	0.036239	0	0	COP9 signalosome complex subunit 7b
Q96J01#28_22_46	0	0	0	0	0	0	0	0	0	0	0	0	0	0	0	0	0	0	0	0	0	0	0.0677492	0.0951583	0.172906	0.263314	0.367829	0.376315	0.341121	0.350402	0.61776	0.898842	1	0.886949	0.836917	0.863387	0.794825	0.670915	0.611171	0.614083	0.465528	0.203607	0.0233645	0	0	0	0	0	THO complex subunit 3
Q9BV79#29_22_46	0	0	0	0	0	0	0	0	0	0	0	0	0	0	0	0	0	0	0	0	0	0	0.0997374	0.11874	0.130891	0.142063	0.21165	0.337098	0.457871	0.442949	0.54708	0.768007	1	0.913261	0.785017	0.761574	0.841104	0.796586	0.606599	0.447465	0.312663	0.248137	0.119622	0.0399024	0	0	0	0	Trans-2-enoyl-CoA reductase, mitochondrial
O43837#33_21_47	0	0	0	0	0	0	0	0	0	0	0	0	0	0	0	0	0	0	0	0	0	0.0491887	0.0880864	0.151612	0.241247	0.325209	0.375264	0.47057	0.530977	0.537016	0.566749	0.776583	1	0.963317	0.801078	0.733879	0.811977	0.77955	0.663526	0.549915	0.470372	0.359665	0.237814	0.15136	0.101459	0.0513454	0.0191556	0	Isocitrate dehydrogenase [NAD] subunit beta, mitochondrial
Q15417#29_20_47	0	0	0	0	0	0	0	0	0	0	0	0	0	0	0	0	0	0	0	0	0.0346976	0.060787	0.0843497	0.139634	0.206142	0.256556	0.375709	0.575097	0.706005	0.670591	0.675678	0.859954	1	0.881576	0.648618	0.603844	0.751929	0.869442	0.801598	0.638335	0.460269	0.330136	0.168016	0.0553941	0	0.023541	0.083519	0	Calponin-3
P18754#25_14_47	0	0	0	0	0	0	0	0	0	0	0	0	0	0	0.0135222	0	0	0	0.0114622	0.0120991	0.0442239	0.108393	0.201575	0.243606	0.249452	0.234703	0.258624	0.308859	0.372198	0.50966	0.745407	0.980421	1	0.830194	0.665672	0.668422	0.753309	0.798648	0.746749	0.635287	0.513494	0.440239	0.4038	0.364221	0.286415	0.179923	0.0888437	0	Regulator of chromosome condensation
P61964#25_15_47	0	0	0	0	0	0	0	0	0	0	0	0	0	0	0	0	0.0124285	0.0437835	0.0605664	0.0864582	0.121165	0.155061	0.18122	0.197641	0.209357	0.206823	0.211598	0.23413	0.291738	0.408993	0.665288	0.919688	1	0.804865	0.618028	0.612524	0.760705	0.865626	0.85465	0.802073	0.743033	0.647403	0.435172	0.210138	0.0806024	0.0686873	0.030421	0	WD repeat-containing protein 5
Q96DI7#33_12_47	0	0	0	0	0	0	0	0	0	0	0	0	0	0	0	0.0213012	0.0517137	0.0797858	0.110883	0.139669	0.173628	0.202915	0.227289	0.249855	0.260237	0.272176	0.290777	0.326636	0.345023	0.435158	0.679871	0.95483	1	0.775457	0.604006	0.619091	0.758103	0.808319	0.804496	0.730694	0.61588	0.471434	0.344473	0.259636	0.183938	0.118472	0.056324	0	U5 small nuclear ribonucleoprotein 40 kDa protein
P35813#24_20_47	0	0	0	0	0	0	0	0	0	0	0	0	0	0	0	0	0	0	0	0	0.207454	0.237285	0.31533	0.364287	0.356646	0.268036	0.220085	0.215429	0.252058	0.425966	0.714121	1	0.998062	0.838436	0.659825	0.662935	0.698666	0.757062	0.726469	0.672691	0.553567	0.444058	0.285041	0.129053	0	0	0	0	Protein phosphatase 1A
Q96EY5#27_18_47	0	0	0	0	0	0	0	0	0	0	0	0	0	0	0	0	0	0	0	0.010194	0.0667355	0.167853	0.244397	0.27927	0.295001	0.323152	0.331023	0.33011	0.370555	0.44143	0.597371	0.807088	1	0.952071	0.753902	0.6411	0.703829	0.808059	0.843692	0.782706	0.584628	0.270376	0.0516513	0	0	0	0	0	Multivesicular body subunit 12A
P49903#32_21_47	0	0	0	0	0	0	0	0	0	0	0	0	0	0	0	0	0	0	0	0	0	0.0229195	0.0342788	0.0528802	0.0767087	0.135558	0.281935	0.453871	0.53833	0.650907	0.829544	1	0.871456	0.655556	0.558847	0.709953	0.855118	0.879291	0.790441	0.677358	0.5954	0.517649	0.414283	0.294072	0.169967	0.0778404	0.0219609	0	Selenide, water dikinase 1
P57764#32_22_47	0	0	0	0	0	0	0	0	0	0	0	0	0	0	0	0	0	0	0	0	0	0	0.0948601	0.1238	0.146634	0.180012	0.289158	0.338945	0.40866	0.594362	0.90501	1	0.808471	0.565114	0.552646	0.712447	0.821141	0.834157	0.72323	0.630335	0.502123	0.395696	0.220637	0.0820496	0	0	0	0	Gasdermin-D
P26641#32_22_47	0	0	0	0	0	0	0	0	0	0	0	0	0	0	0	0	0	0	0	0	0	0	0.0312348	0.0113382	0.0438541	0.172307	0.332597	0.40323	0.444991	0.674343	0.968815	1	0.658034	0.387871	0.425554	0.703914	0.878626	0.897817	0.765253	0.650211	0.557154	0.498244	0.370955	0.229486	0.0784795	0	0	0	Elongation factor 1-gamma
P61011#31_22_47	0	0	0	0	0	0	0	0	0	0	0	0	0	0	0	0	0	0	0	0	0	0	0	0	0.0446966	0.135895	0.196255	0.232106	0.406784	0.732694	1	0.916674	0.667172	0.515633	0.612832	0.809088	0.928048	0.899566	0.730438	0.588614	0.505045	0.46435	0.351747	0.189715	0.0599035	0	0	0	Signal recognition particle 54 kDa protein
Q96I59#28_22_47	0	0	0	0	0	0	0	0	0	0	0	0	0	0	0	0	0	0	0	0	0	0	0.0600564	0.01284	0.0468928	0.252581	0.439618	0.51538	0.491546	0.622133	0.805538	0.8172	0.591833	0.465177	0.557622	0.801014	0.93648	1	0.917387	0.818354	0.601443	0.389841	0.13789	0.0243918	0	0	0	0	Probable asparagine--tRNA ligase, mitochondrial
P49419-2#27_20_47	0	0	0	0	0	0	0	0	0	0	0	0	0	0	0	0	0	0	0	0	0.0403299	0.0681518	0.102281	0.133067	0.201944	0.318039	0.3972	0.355893	0.42866	0.712121	1	0.88816	0.578864	0.432201	0.601734	0.824685	0.954299	0.960267	0.876705	0.726462	0.572418	0.442835	0.327026	0.201823	0.0866925	0.0208604	0	0	Isoform 2 of Alpha-aminoadipic semialdehyde dehydrogenase
Q9Y512#32_20_47	0	0	0	0	0	0	0	0	0	0	0	0	0	0	0	0	0	0	0	0	0	0.015613	0.0754287	0.178343	0.278127	0.323423	0.328168	0.358493	0.470578	0.737327	0.970937	1	0.748357	0.620361	0.672291	0.852447	0.903278	0.94931	0.919796	0.849636	0.699839	0.565697	0.384916	0.204808	0.0698583	0.0213185	0	0	Sorting and assembly machinery component 50 homolog
O76071#25_23_47	0	0	0	0	0	0	0	0	0	0	0	0	0	0	0	0	0	0	0	0	0	0	0	0.349966	0.478646	0.428369	0.247068	0.190431	0.339244	0.669191	0.945541	1	0.830816	0.63113	0.582279	0.706102	0.803755	0.788183	0.650818	0.610296	0.568798	0.499684	0.331744	0.195008	0.0959941	0.0253554	0	0	Probable cytosolic iron-sulfur protein assembly protein CIAO1
P48723#27_21_47	0	0	0	0	0	0	0	0	0	0	0	0	0	0	0	0	0	0	0	0	0	0	0.0401491	0.117935	0.21122	0.271108	0.27937	0.273379	0.311429	0.550847	0.85655	1	0.776492	0.543971	0.503567	0.64531	0.65036	0.57215	0.510785	0.564465	0.633555	0.676205	0.60728	0.439423	0.207819	0.0570404	0	0	Heat shock 70 kDa protein 13
Q9Y2Z9-3#26_19_47	0	0	0	0	0	0	0	0	0	0	0	0	0	0	0	0	0	0	0	0.051869	0.136236	0.179776	0.181779	0.192949	0.226916	0.272535	0.264002	0.243006	0.23942	0.434819	0.782124	1	0.867874	0.546182	0.41818	0.488033	0.575676	0.527599	0.410515	0.291562	0.142356	0.187161	0.305012	0.443164	0.267974	0.0878062	0	0	Isoform 3 of Ubiquinone biosynthesis monooxygenase COQ6
Q99961#32_21_47	0	0	0	0	0	0	0	0	0	0	0	0	0	0	0	0	0	0	0	0	0	0	0.0397005	0.115364	0.116709	0.157019	0.277349	0.477715	0.530962	0.601352	0.771091	1	0.914935	0.665785	0.47755	0.51842	0.577281	0.586489	0.533926	0.465468	0.371642	0.29391	0.200968	0.111315	0.0202896	0	0	0	Endophilin-A2
Q96Q11#32_22_47	0	0	0	0	0	0	0	0	0	0	0	0	0	0	0	0	0	0	0	0	0	0	0.102098	0.0876375	0.0782571	0.117829	0.182996	0.23127	0.290399	0.520066	0.826781	1	0.839286	0.624287	0.53288	0.592023	0.627509	0.62745	0.611921	0.549679	0.479227	0.386595	0.294585	0.165781	0.0618148	0	0	0	CCA tRNA nucleotidyltransferase 1, mitochondrial
Q9Y371#32_22_47	0	0	0	0	0	0	0	0	0	0	0	0	0	0	0	0	0	0	0	0	0	0	0.0394435	0.0562009	0.0819962	0.133717	0.187298	0.2193	0.226552	0.445678	0.774512	1	0.788531	0.474817	0.382327	0.606206	0.794296	0.759144	0.582694	0.450313	0.391192	0.367222	0.311539	0.2419	0.138955	0.0403311	0	0	Endophilin-B1
P51553#29_20_47	0	0	0	0	0	0	0	0	0	0	0	0	0	0	0	0	0	0	0	0	0.132671	0.113537	0.033284	0	0.0791353	0.237751	0.505483	0.781485	0.926405	0.756632	0.560271	0.536154	0.655307	0.614281	0.502377	0.546317	0.768024	0.969318	1	0.94427	0.847734	0.716414	0.51973	0.287154	0.125423	0.0319596	0	0	Isocitrate dehydrogenase [NAD] subunit gamma, mitochondrial
Q9GZS1-2#30_24_47	0	0	0	0	0	0	0	0	0	0	0	0	0	0	0	0	0	0	0	0	0	0	0	0	0.133438	0.238212	0.454141	0.817566	0.999048	1	0.815077	0.635803	0.47564	0.439065	0.582393	0.710851	0.83284	0.876823	0.906271	0.965011	0.945838	0.886564	0.494146	0.174383	0	0.128114	0.168443	0	Isoform 2 of DNA-directed RNA polymerase I subunit RPA49
O95831#31_19_47	0	0	0	0	0	0	0	0	0	0	0	0	0	0	0	0	0	0	0	0	0.0161591	0.0555693	0.135623	0.243663	0.370036	0.477906	0.544336	0.591965	0.743432	0.942091	0.989082	0.750221	0.470288	0.430288	0.63478	0.881435	0.987347	1	0.95661	0.9093	0.822767	0.726984	0.613363	0.44811	0.256145	0.095629	0.0141672	0	Apoptosis-inducing factor 1, mitochondrial
Q96GM8#31_14_47	0	0	0	0	0	0	0	0	0	0	0	0	0	0	0.0666104	0	0.0659814	0.101796	0.131067	0.0883956	0.113263	0.179844	0.275063	0.306323	0.322795	0.381488	0.482955	0.5845	0.785159	0.976408	1	0.701095	0.415293	0.333349	0.545313	0.817143	0.971663	0.936918	0.873642	0.928685	0.963145	0.84356	0.546042	0.275235	0.0829925	0.0105973	0	0	Target of EGR1 protein 1
O75306#30_20_47	0	0	0	0	0	0	0	0	0	0	0	0	0	0	0	0	0	0	0	0	0.0172851	0.034867	0.0593196	0.110935	0.172748	0.297835	0.491465	0.672081	0.72311	0.739575	0.735554	0.668928	0.474181	0.402028	0.572809	0.864398	1	0.967463	0.887018	0.831841	0.756242	0.645858	0.495764	0.334062	0.175214	0.064663	0	0	NADH dehydrogenase [ubiquinone] iron-sulfur protein 2, mitochondrial
Q96I99#30_21_47	0	0	0	0	0	0	0	0	0	0	0	0	0	0	0	0	0	0	0	0	0	0	0.012718	0.042562	0.0845901	0.13406	0.288431	0.578691	0.853925	0.951686	0.799045	0.590116	0.396105	0.393355	0.520181	0.783532	0.949057	1	0.908476	0.818235	0.70524	0.606806	0.46133	0.343485	0.219673	0.121495	0.0496275	0	Succinyl-CoA ligase [GDP-forming] subunit beta, mitochondrial
Q86TU7#30_20_47	0	0	0	0	0	0	0	0	0	0	0	0	0	0	0	0	0	0	0	0	0	0	0.0162895	0.0825988	0.202427	0.303443	0.345937	0.459396	0.685083	0.953325	0.929051	0.6865	0.419332	0.456211	0.692046	0.951717	1	0.831288	0.621334	0.516177	0.550775	0.623562	0.629773	0.489679	0.23183	0.0454759	0	0	Histone-lysine N-methyltransferase setd3
Q13564-2#31_20_47	0	0	0	0	0	0	0	0	0	0	0	0	0	0	0	0	0	0	0	0	0	0	0	0.0231009	0.156486	0.317881	0.420209	0.459781	0.688762	0.966465	1	0.660585	0.352591	0.343402	0.576063	0.814508	0.933697	0.898203	0.772668	0.635779	0.547661	0.463163	0.385473	0.273765	0.159712	0.0528319	0	0	Isoform 2 of NEDD8-activating enzyme E1 regulatory subunit
Q7Z434#31_21_47	0	0	0	0	0	0	0	0	0	0	0	0	0	0	0	0	0	0	0	0	0	0	0.0197104	0.0940289	0.190868	0.242835	0.292369	0.43594	0.719161	0.985	1	0.775666	0.49825	0.432471	0.57959	0.793917	0.901474	0.873266	0.775169	0.664183	0.562374	0.521207	0.461361	0.355629	0.16933	0.0423992	0	0	Mitochondrial antiviral-signaling protein
P17752#30_15_47	0	0	0	0	0	0	0	0	0	0	0	0	0	0	0	0	0	0	0	0	0	0	0	0.0373333	0.267157	0.618095	0.850319	0.936896	0.937092	0.937313	0.886331	0.875015	0.859386	0.915498	0.936247	1	0.914636	0.758493	0.59385	0.546244	0.689344	0.769729	0.71324	0.351163	0.0948109	0	0	0	Tryptophan 5-hydroxylase 1
P53396#27_24_47	0	0	0	0	0	0	0	0	0	0	0	0	0	0	0	0	0	0	0	0	0	0	0	0	0.30391	0.627458	0.773058	0.70041	0.582507	0.563648	0.613582	0.69511	0.806759	0.93862	1	0.98415	0.890534	0.792025	0.717257	0.69086	0.69458	0.675584	0.619834	0.537569	0.425738	0.280822	0.176274	0	ATP-citrate synthase
Q05D32#31_14_47	0	0	0	0	0	0	0	0	0	0	0	0	0	0	0	0	0	0	0	0	0	0.0121101	0.0565291	0.13627	0.183065	0.194284	0.24602	0.401693	0.708106	0.921436	1	0.875221	0.827943	0.807952	0.83463	0.792386	0.812501	0.865559	0.89221	0.799166	0.75119	0.817837	0.853395	0.644699	0.278542	0.0371041	0	0	CTD small phosphatase-like protein 2
Q9H098-2#30_23_47	0	0	0	0	0	0	0	0	0	0	0	0	0	0	0	0	0	0	0	0	0	0	0	0	0.139588	0.306231	0.402571	0.558317	0.819234	1	0.946624	0.74621	0.680327	0.757275	0.858069	0.818397	0.80987	0.709659	0.571038	0.440106	0.613599	0.90505	0.998032	0.70822	0.286411	0.0405084	0	0	Isoform 2 of Protein FAM107B
P25205#30_23_47	0	0	0	0	0	0	0	0	0	0	0	0	0	0	0	0	0	0	0	0	0	0	0	0.350424	0.362948	0.368856	0.39294	0.572938	0.714423	0.760285	0.620213	0.515401	0.544547	0.72622	0.905487	1	0.978637	0.931808	0.86644	0.845882	0.818714	0.818114	0.737014	0.609038	0.395267	0.206321	0.0790778	0	DNA replication licensing factor MCM3
Q9Y6W5#29_23_47	0	0	0	0	0	0	0	0	0	0	0	0	0	0	0	0	0	0	0	0	0	0	0	0.0636494	0.205289	0.381011	0.599072	0.826324	1	0.941773	0.718139	0.475633	0.440126	0.531537	0.682178	0.810251	0.876023	0.861847	0.714004	0.657982	0.613596	0.686312	0.597273	0.560854	0.428309	0.348168	0.199832	0	Wiskott-Aldrich syndrome protein family member 2
Q9Y262#28_20_47	0	0	0	0	0	0	0	0	0	0	0	0	0	0	0	0	0	0	0	0	0	0.0554422	0.128189	0.203886	0.368528	0.698771	0.96158	1	0.859756	0.761754	0.664085	0.513926	0.42472	0.537651	0.740673	0.888248	0.845627	0.820415	0.788754	0.927373	0.92733	0.820668	0.503492	0.236329	0.0524173	0	0	0	Eukaryotic translation initiation factor 3 subunit L
Q9Y2A7#27_23_47	0	0	0	0	0	0	0	0	0	0	0	0	0	0	0	0	0	0	0	0	0	0	0	0.322414	0.665527	0.952961	1	0.839204	0.588266	0.491885	0.466847	0.468124	0.45862	0.551646	0.662876	0.799768	0.879883	0.882334	0.75645	0.642584	0.61964	0.591307	0.546281	0.461933	0.358023	0.285116	0.244865	0	Nck-associated protein 1
Q53EL6#15_13_47	0	0	0	0	0	0	0	0	0	0	0	0	0	0.374078	0.466848	0.433871	0.255006	0.139126	0.101388	0.167402	0.222025	0.271531	0.293788	0.324303	0.370179	0.490152	0.497894	0.498147	0.607794	0.867242	0.971133	0.778286	0.557843	0.472333	0.624441	0.826379	1	0.970183	0.824402	0.689547	0.735834	0.861189	0.897982	0.630114	0.265158	0.0287165	0	0	Programmed cell death protein 4
P11387#28_13_47	0	0	0	0	0	0	0	0	0	0	0	0	0	0	0	0	0.0149875	0.0762405	0.164043	0.274536	0.338617	0.411579	0.445668	0.483294	0.496808	0.549084	0.623643	0.670048	0.6608	0.618923	0.600248	0.603383	0.640264	0.742116	0.885276	0.998538	1	0.922042	0.792606	0.663312	0.545898	0.474245	0.413299	0.35854	0.268478	0.178816	0.090049	0	DNA topoisomerase 1
P35658#21_16_47	0	0	0	0	0	0	0	0	0	0	0	0	0	0	0	0	0	0.0606269	0.2109	0.319717	0.341739	0.301882	0.295196	0.361544	0.491886	0.597011	0.644192	0.666532	0.722775	0.744259	0.710233	0.678992	0.7557	0.880049	0.983343	1	0.958715	0.87527	0.81776	0.808149	0.804765	0.782373	0.67951	0.533886	0.362518	0.217623	0.0981474	0	Nuclear pore complex protein Nup214
Q06323#33_19_47	0	0	0	0	0	0	0	0	0	0	0	0	0	0	0	0	0	0	0	0.0450032	0.098313	0.16988	0.224207	0.28541	0.356938	0.479337	0.604699	0.680062	0.748444	0.785599	0.862918	0.912986	1	0.961063	0.841803	0.746632	0.824134	0.952102	0.957034	0.851817	0.704516	0.553022	0.380204	0.268451	0.205062	0.159512	0.0888772	0	Proteasome activator complex subunit 1
Q9P258#31_13_47	0	0	0	0	0	0	0	0	0	0	0	0	0	0	0	0.0303107	0.0835673	0.13908	0.188281	0.217705	0.254769	0.304999	0.371164	0.439218	0.507243	0.568312	0.604264	0.651774	0.762983	0.923596	1	0.907907	0.736987	0.628305	0.631913	0.73757	0.867239	0.978983	0.993858	0.919703	0.782292	0.644939	0.529402	0.416309	0.266745	0.13067	0.0443527	0	Protein RCC2
Q4G0N4#29_19_46	0	0	0	0	0	0	0	0	0	0	0	0	0	0	0	0	0	0	0	0.068058	0.0686318	0.110972	0.192142	0.308447	0.421175	0.544337	0.714172	0.892399	0.893496	0.776522	0.684999	0.745782	0.803201	0.813836	0.871643	0.949962	1	0.875533	0.705126	0.479219	0.325626	0.211544	0.149232	0.0758085	0.0153158	0	0	0	NAD kinase 2, mitochondrial
Q9UQ13#28_23_47	0	0	0	0	0	0	0	0	0	0	0	0	0	0	0	0	0	0	0	0	0	0	0	0	0.117705	0.469856	0.678594	0.748176	0.735866	0.764133	0.742825	0.682238	0.678573	0.73402	0.834586	0.917095	1	0.958657	0.797003	0.542492	0.400576	0.298027	0.218291	0.0691264	0	0	0	0	Leucine-rich repeat protein SHOC-2
Q86UY8#30_16_46	0	0	0	0	0	0	0	0	0	0	0	0	0	0	0	0	0	0.0524585	0.153018	0.202729	0.247431	0.269507	0.287464	0.318817	0.376729	0.459524	0.504117	0.579699	0.741589	0.886337	0.860917	0.654045	0.549608	0.684216	0.871814	1	0.949422	0.946592	0.855392	0.756014	0.491833	0.2164	0.0252809	0	0	0	0	0	5-nucleotidase domain-containing protein 3
P49915#29_15_47	0	0	0	0	0	0	0	0	0	0	0	0	0	0	0	0	0	0	0.0343728	0.0871392	0.163507	0.23388	0.273504	0.299366	0.352915	0.414094	0.559263	0.782771	1	0.933457	0.638742	0.37747	0.39783	0.627624	0.841035	0.947819	0.890905	0.783277	0.647336	0.574644	0.492359	0.413122	0.304299	0.211996	0.127642	0.0621666	0.0204228	0	GMP synthase [glutamine-hydrolyzing]
Q86X55#30_17_47	0	0	0	0	0	0	0	0	0	0	0	0	0	0	0	0	0	0.0387667	0.0493764	0.0490219	0.0993697	0.159002	0.203617	0.255881	0.382643	0.530976	0.616796	0.709826	0.884002	1	0.872549	0.557702	0.388986	0.459341	0.698242	0.884062	0.995244	0.984822	0.892395	0.732512	0.546237	0.402562	0.292733	0.220213	0.12105	0.0482473	0	0	Histone-arginine methyltransferase CARM1
Q96IJ6#29_19_47	0	0	0	0	0	0	0	0	0	0	0	0	0	0	0	0	0	0	0	0.0382776	0.11211	0.143794	0.167004	0.187997	0.272693	0.388892	0.621858	0.877772	1	0.870226	0.618761	0.480965	0.475531	0.591395	0.747289	0.891057	0.969434	0.96313	0.924104	0.791032	0.627443	0.407883	0.220003	0.056699	0	0	0	0	Mannose-1-phosphate guanyltransferase alpha
P31930#31_21_47	0	0	0	0	0	0	0	0	0	0	0	0	0	0	0	0	0	0	0	0	0	0.0191863	0.0373676	0.068553	0.138638	0.299955	0.491055	0.613834	0.714837	0.880578	1	0.847915	0.529574	0.365949	0.476228	0.692842	0.813448	0.819047	0.712237	0.569006	0.433247	0.351942	0.286896	0.210214	0.114228	0.0419258	0	0	Cytochrome b-c1 complex subunit 1, mitochondrial
O43175#27_19_47	0	0	0	0	0	0	0	0	0	0	0	0	0	0	0	0	0	0	0	0.0355406	0	0	0.0293277	0.10507	0.259471	0.443241	0.487949	0.473482	0.633943	0.956359	1	0.661143	0.312657	0.301829	0.570707	0.822994	0.945731	0.88912	0.771418	0.630806	0.476823	0.321189	0.198056	0.127824	0.0666585	0.014645	0	0	D-3-phosphoglycerate dehydrogenase
Q8TBC4#27_20_47	0	0	0	0	0	0	0	0	0	0	0	0	0	0	0	0	0	0	0	0	0	0.0240322	0.0518673	0.0992306	0.23614	0.413311	0.510911	0.500911	0.634264	0.892763	1	0.773528	0.496204	0.469097	0.64359	0.841149	0.909403	0.859293	0.719579	0.578171	0.447999	0.341398	0.246392	0.160467	0.0687484	0.0138647	0	0	NEDD8-activating enzyme E1 catalytic subunit
O15372#30_20_47	0	0	0	0	0	0	0	0	0	0	0	0	0	0	0	0	0	0	0	0	0	0	0.115287	0.244267	0.366341	0.478209	0.535064	0.649282	0.818036	1	0.860278	0.507026	0.220552	0.282284	0.497781	0.72299	0.816144	0.84167	0.732356	0.636598	0.526822	0.464959	0.321793	0.175453	0.045179	0.0263319	0.0345635	0	Eukaryotic translation initiation factor 3 subunit H
Q8NC51#31_20_47	0	0	0	0	0	0	0	0	0	0	0	0	0	0	0	0	0	0	0	0	0.172107	0.215838	0.216634	0.271332	0.354414	0.477894	0.557104	0.619516	0.764481	0.949358	1	0.750805	0.505099	0.46074	0.641397	0.787422	0.853589	0.784593	0.655094	0.522293	0.486277	0.467167	0.403942	0.261377	0.0998316	0	0	0	Plasminogen activator inhibitor 1 RNA-binding protein
Q9NWS8#25_18_47	0	0	0	0	0	0	0	0	0	0	0	0	0	0	0	0	0	0	0	0	0.0559235	0.154343	0.26476	0.379614	0.454051	0.44595	0.430978	0.585962	0.863558	1	0.841447	0.604903	0.491629	0.553098	0.64722	0.745675	0.783959	0.781523	0.72368	0.644485	0.537524	0.416472	0.27878	0.144608	0.0362849	0	0	0	Required for meiotic nuclear division protein 1 homolog
P23786#30_18_45	0	0	0	0	0	0	0	0	0	0	0	0	0	0	0	0	0	0	0.0573112	0.144012	0.197528	0.201947	0.215333	0.263788	0.337323	0.399418	0.459384	0.616557	0.863218	1	0.833785	0.530227	0.403892	0.498211	0.696189	0.793521	0.83382	0.709023	0.542013	0.298598	0.143508	0.0705586	0.0913839	0.0875817	0.0377506	0	0	0	Carnitine O-palmitoyltransferase 2, mitochondrial
O60749#30_18_46	0	0	0	0	0	0	0	0	0	0	0	0	0	0	0	0	0	0	0.0430071	0.0175881	0	0.0303936	0.118677	0.258471	0.408173	0.550809	0.584185	0.620152	0.780357	1	0.944935	0.590824	0.309549	0.367158	0.628125	0.843407	0.906903	0.8382	0.668078	0.500193	0.337089	0.218384	0.110485	0.0508558	0	0	0	0	Sorting nexin-2
P09622#27_18_46	0	0	0	0	0	0	0	0	0	0	0	0	0	0	0	0	0	0	0	0.0468384	0.111883	0.18162	0.244317	0.312059	0.453365	0.653368	0.756455	0.653184	0.655355	0.835957	1	0.734663	0.41427	0.325813	0.584833	0.837777	0.975989	0.910139	0.705279	0.463896	0.282391	0.171655	0.107687	0.069274	0.0129083	0	0	0	Dihydrolipoyl dehydrogenase, mitochondrial
Q8N0Z6#31_20_47	0	0	0	0	0	0	0	0	0	0	0	0	0	0	0	0	0	0	0	0	0	0	0	0.08796	0.24197	0.442603	0.592993	0.711157	0.773222	0.899234	1	0.965426	0.659922	0.382767	0.310562	0.496126	0.665823	0.720754	0.595691	0.447956	0.370159	0.345578	0.246097	0.101449	0	0	0	0	Tetratricopeptide repeat protein 5
Q9ULP9#30_20_46	0	0	0	0	0	0	0	0	0	0	0	0	0	0	0	0	0	0	0	0	0.20851	0.0587274	0	0.0831587	0.326653	0.432291	0.481324	0.485105	0.768389	1	0.991587	0.558745	0.278211	0.232106	0.404226	0.518056	0.682951	0.776919	0.717023	0.483977	0.24953	0.0873054	0.0161038	0	0	0	0	0	TBC1 domain family member 24
P55084#25_17_47	0	0	0	0	0	0	0	0	0	0	0	0	0	0	0	0	0	0	0.0240932	0.0756653	0.138448	0.2129	0.320546	0.449822	0.510681	0.509269	0.477998	0.427955	0.376534	0.448443	0.621221	0.698995	0.581744	0.47781	0.551674	0.766192	0.934651	1	0.96682	0.881841	0.730338	0.519601	0.309713	0.185427	0.126599	0.0835322	0.0402062	0	Trifunctional enzyme subunit beta, mitochondrial
Q09028#25_17_47	0	0	0	0	0	0	0	0	0	0	0	0	0	0	0	0	0	0	0	0.057241	0.135263	0.216283	0.292701	0.335615	0.342497	0.330317	0.319498	0.310663	0.398196	0.657989	0.945327	1	0.789138	0.599606	0.642389	0.849486	0.971582	0.926536	0.772254	0.655514	0.554645	0.468831	0.348336	0.282114	0.214774	0.154398	0.0824578	0	Histone-binding protein RBBP4
Q16576#25_15_47	0	0	0	0	0	0	0	0	0	0	0	0	0	0	0	0.0103662	0	0.0132191	0.072498	0.153028	0.234697	0.298937	0.355094	0.398948	0.421023	0.407314	0.373131	0.330792	0.370822	0.599312	0.864612	0.933716	0.711302	0.50843	0.504484	0.708945	0.908744	1	0.950366	0.828642	0.674282	0.508286	0.338127	0.226391	0.16031	0.112591	0.0574746	0	Histone-binding protein RBBP7
O00116#26_17_47	0	0	0	0	0	0	0	0	0	0	0	0	0	0	0	0	0	0.0449077	0.0638052	0.075859	0.0854734	0.126375	0.181207	0.263276	0.396972	0.458519	0.300733	0.199963	0.381642	0.706021	0.649292	0.346705	0.199275	0.431098	0.761462	0.937713	1	0.976234	0.938641	0.772575	0.587697	0.421002	0.302868	0.140464	0.0317039	0	0.032275	0	Alkyldihydroxyacetonephosphate synthase, peroxisomal
P29401#26_16_47	0	0	0	0	0	0	0	0	0	0	0	0	0	0	0	0	0	0.0226627	0.0433854	0.0602613	0.0799301	0.123781	0.221656	0.377493	0.51039	0.512149	0.425542	0.51278	0.743849	0.862966	0.627012	0.343479	0.282177	0.494221	0.754782	0.94722	1	0.957796	0.854692	0.748494	0.581262	0.422952	0.282557	0.197937	0.125834	0.0640213	0.0231992	0	Transketolase
Q7Z3B4#24_13_47	0	0	0	0	0	0	0	0	0	0	0	0	0	0.0219864	0.0302616	0	0	0.0714914	0.173712	0.273156	0.255722	0.272672	0.313918	0.41538	0.378021	0.290021	0.212143	0.255215	0.475555	0.725039	0.806289	0.583394	0.372525	0.377029	0.593021	0.838964	0.987778	1	0.879807	0.783257	0.69782	0.600028	0.417223	0.266776	0.141231	0.0772222	0.0280709	0	Nucleoporin p54
Q8TAT6#26_20_47	0	0	0	0	0	0	0	0	0	0	0	0	0	0	0	0	0	0	0	0	0.19016	0.201865	0.21302	0.243915	0.31022	0.323192	0.31452	0.333824	0.598397	0.882328	0.989328	0.736267	0.506283	0.475081	0.693734	0.875694	1	0.980393	0.921921	0.75763	0.638703	0.510062	0.379019	0.206541	0.0732276	0.0292019	0	0	Nuclear protein localization protein 4 homolog
Q9Y3I0#24_14_47	0	0	0	0	0	0	0	0	0	0	0	0	0	0	0	0	0.0328829	0.0896736	0.120069	0.138931	0.146844	0.176211	0.204631	0.225935	0.21743	0.196849	0.175592	0.216393	0.471323	0.808574	0.95804	0.711705	0.400533	0.331485	0.565191	0.86101	1	0.954426	0.782025	0.630198	0.492327	0.383668	0.285608	0.227533	0.161799	0.0913741	0.0399617	0	tRNA-splicing ligase RtcB homolog
P30837#27_17_47	0	0	0	0	0	0	0	0	0	0	0	0	0	0	0	0	0	0.0304899	0.0582553	0.0798666	0.11644	0.208941	0.336206	0.421463	0.518027	0.650111	0.717779	0.571893	0.51672	0.69865	0.923397	0.774184	0.475041	0.361187	0.561675	0.830748	1	0.990196	0.835008	0.66705	0.51037	0.389267	0.245129	0.141795	0.0441802	0	0	0	Aldehyde dehydrogenase X, mitochondrial
P34896#27_18_47	0	0	0	0	0	0	0	0	0	0	0	0	0	0	0	0	0	0	0.0122363	0.0417615	0.110124	0.197391	0.301538	0.381895	0.418941	0.471944	0.518418	0.510258	0.551802	0.776251	1	0.890479	0.545894	0.361473	0.478376	0.738106	0.894275	0.909953	0.762304	0.633373	0.551088	0.528888	0.420277	0.258961	0.0715127	0	0	0	Serine hydroxymethyltransferase, cytosolic
P34897#27_19_47	0	0	0	0	0	0	0	0	0	0	0	0	0	0	0	0	0	0	0	0.0230601	0.0462983	0.0882992	0.160215	0.248357	0.360787	0.549553	0.694107	0.654022	0.563679	0.714978	1	0.984904	0.649394	0.399636	0.464907	0.727429	0.911734	0.97262	0.856237	0.722416	0.579943	0.474397	0.326175	0.186274	0.0581251	0	0	0	Serine hydroxymethyltransferase, mitochondrial
Q9NUU7#21_18_47	0	0	0	0	0	0	0	0	0	0	0	0	0	0	0	0	0	0	0.0924029	0.167255	0.299836	0.281992	0.272095	0.334509	0.497384	0.563389	0.545148	0.446399	0.553031	0.774539	1	0.836742	0.49623	0.241706	0.317807	0.608315	0.892685	0.971883	0.778702	0.536869	0.399675	0.319098	0.154627	0.0244252	0	0.0685357	0.066348	0	ATP-dependent RNA helicase DDX19A
O60701#27_17_47	0	0	0	0	0	0	0	0	0	0	0	0	0	0	0	0	0	0	0.0365053	0.106104	0.196721	0.291065	0.409809	0.500908	0.58499	0.659761	0.707206	0.657929	0.684343	0.847793	1	0.842388	0.547782	0.407113	0.519047	0.682937	0.781714	0.804345	0.738484	0.599847	0.443333	0.314024	0.2109	0.106894	0.0299216	0	0	0	UDP-glucose 6-dehydrogenase
P40123#27_16_47	0	0	0	0	0	0	0	0	0	0	0	0	0	0	0	0	0	0.0612097	0.154677	0.222647	0.297223	0.36915	0.458048	0.503616	0.542873	0.621695	0.684296	0.657942	0.672626	0.853725	1	0.794285	0.456651	0.356632	0.567163	0.780156	0.883478	0.88775	0.813539	0.667816	0.472271	0.269318	0.0902933	0	0	0.0469295	0.0393912	0	Adenylyl cyclase-associated protein 2
P18887#23_13_47	0	0	0	0	0	0	0	0	0	0	0	0	0	0.0445861	0	0.0159876	0	0	0.0730703	0.251663	0.48686	0.611306	0.626252	0.513374	0.397934	0.321615	0.386134	0.601148	0.861273	1	0.898947	0.689947	0.490884	0.435218	0.451599	0.514814	0.601512	0.690435	0.72468	0.624265	0.491207	0.362403	0.241693	0.152732	0.098824	0.0959572	0.0587233	0	DNA repair protein XRCC1
P26599#23_12_47	0	0	0	0	0	0	0	0	0	0	0	0	0	0.015462	0.032638	0.0703947	0.120067	0.175647	0.242859	0.321509	0.389658	0.429514	0.433717	0.429003	0.438843	0.479251	0.49668	0.57186	0.772323	0.999536	1	0.753605	0.527145	0.483656	0.578645	0.688237	0.728464	0.697611	0.626687	0.605399	0.584253	0.536137	0.430213	0.3033	0.180429	0.0898076	0.0295951	0	Polypyrimidine tract-binding protein 1
Q9NY93#23_13_47	0	0	0	0	0	0	0	0	0	0	0	0	0	0	0	0	0.0228856	0.116926	0.261908	0.361629	0.41681	0.440249	0.472453	0.466891	0.461496	0.45598	0.507262	0.533452	0.68966	0.861604	1	0.85422	0.643729	0.468675	0.498003	0.585709	0.718234	0.753153	0.733301	0.659486	0.573035	0.442019	0.280335	0.152368	0.0528522	0.0143895	0	0	Probable ATP-dependent RNA helicase DDX56
O43390#30_12_47	0	0	0	0	0	0	0	0	0	0	0	0	0	0.0106638	0.0472931	0.0811792	0.12623	0.182243	0.248247	0.300703	0.332671	0.369683	0.391947	0.409057	0.414909	0.441624	0.471462	0.608514	0.806023	0.929743	0.775032	0.508888	0.373533	0.485961	0.702287	0.901506	1	0.976811	0.867267	0.753162	0.641261	0.515513	0.378514	0.26272	0.175486	0.0965618	0.039266	0	Heterogeneous nuclear ribonucleoprotein R
Q12874#21_12_47	0	0	0	0	0	0	0	0	0	0	0	0	0	0.0489353	0.0834878	0.0877214	0.0819492	0.128723	0.226174	0.333114	0.380496	0.348276	0.291809	0.243567	0.235848	0.266718	0.315001	0.482643	0.752006	1	0.903746	0.577355	0.31202	0.337433	0.517722	0.692234	0.797104	0.80937	0.74192	0.625976	0.495867	0.370512	0.287144	0.235204	0.192497	0.111744	0.0523854	0	Splicing factor 3A subunit 3
Q01650#46_41_47	0	0	0	0	0	0	0	0	0	0	0	0	0	0	0	0	0	0	0	0	0	0	0	0	0	0	0	0	0	0	0	0	0	0	0	0	0	0	0	0	0	0.0377483	0	0.36731	0.747754	1	0.770914	0	Large neutral amino acids transporter small subunit 1
O75828#46_42_47	0	0	0	0	0	0	0	0	0	0	0	0	0	0	0	0	0	0	0	0	0	0	0	0	0	0	0	0	0	0	0	0	0	0	0	0	0	0	0	0	0	0	0	0.219512	0.634146	1	0.756098	0	Carbonyl reductase [NADPH] 3
Q9NVA2#46_42_47	0	0	0	0	0	0	0	0	0	0	0	0	0	0	0	0	0	0	0	0	0	0	0	0	0	0	0	0	0	0	0	0	0	0	0	0	0	0	0	0	0	0	0.0724966	0.300763	0.609451	1	0.821991	0	Septin-11
P09493-5#47_42_47	0	0	0	0	0	0	0	0	0	0	0	0	0	0	0	0	0	0	0	0	0	0	0	0	0	0	0	0	0	0	0	0	0	0	0	0	0	0	0	0	0	0	0.0682798	0	0.419082	0.899573	1	0	Isoform 5 of Tropomyosin alpha-1 chain
Q9Y3L5#46_44_47	0	0	0	0	0	0	0	0	0	0	0	0	0	0	0	0	0	0	0	0	0	0	0	0	0	0	0	0	0	0	0	0	0	0	0	0	0	0	0	0	0	0	0	0	0.521371	1	0.750382	0	Ras-related protein Rap-2c
Q6ZXV5#46_41_47	0	0	0	0	0	0	0	0	0	0	0	0	0	0	0	0	0	0	0	0	0	0	0	0	0	0	0	0	0	0	0	0	0	0	0	0	0	0	0	0	0	0.0930929	0.225893	0.514195	0.759026	1	0.955874	0	Transmembrane and TPR repeat-containing protein 3
Q9BYC9#46_41_47	0	0	0	0	0	0	0	0	0	0	0	0	0	0	0	0	0	0	0	0	0	0	0	0	0	0	0	0	0	0	0	0	0	0	0	0	0	0	0	0	0	0.038099	0.229569	0.594303	0.881049	1	0.99316	0	39S ribosomal protein L20, mitochondrial
P40429#46_41_47	0	0	0	0	0	0	0	0	0	0	0	0	0	0	0	0	0	0	0	0	0	0	0	0	0	0	0	0	0	0	0	0	0	0	0	0	0	0	0	0	0	0.0311419	0.223363	0.625138	0.911485	1	0.928412	0	60S ribosomal protein L13a
Q9BVG9#46_41_47	0	0	0	0	0	0	0	0	0	0	0	0	0	0	0	0	0	0	0	0	0	0	0	0	0	0	0	0	0	0	0	0	0	0	0	0	0	0	0	0	0	0.0605244	0.260476	0.5796	0.886156	1	0.919024	0	Phosphatidylserine synthase 2
P06454#45_40_47	0	0	0	0	0	0	0	0	0	0	0	0	0	0	0	0	0	0	0	0	0	0	0	0	0	0	0	0	0	0	0	0	0	0	0	0	0	0	0	0	0.106129	0.145173	0.395656	0.654147	0.955243	0.928562	1	0	Prothymosin alpha
O60783#47_41_47	0	0	0	0	0	0	0	0	0	0	0	0	0	0	0	0	0	0	0	0	0	0	0	0	0	0	0	0	0	0	0	0	0	0	0	0	0	0	0	0	0	0.0701094	0.353919	0.795188	0.979511	0.997341	1	0	28S ribosomal protein S14, mitochondrial
O75394#46_41_47	0	0	0	0	0	0	0	0	0	0	0	0	0	0	0	0	0	0	0	0	0	0	0	0	0	0	0	0	0	0	0	0	0	0	0	0	0	0	0	0	0	0.0629419	0.306651	0.733277	0.933006	1	0.968548	0	39S ribosomal protein L33, mitochondrial
P18077#45_40_47	0	0	0	0	0	0	0	0	0	0	0	0	0	0	0	0	0	0	0	0	0	0	0	0	0	0	0	0	0	0	0	0	0	0	0	0	0	0	0	0	0	0.106402	0.449939	0.875431	1	0.961951	0.988666	0	60S ribosomal protein L35a
P56377#45_40_47	0	0	0	0	0	0	0	0	0	0	0	0	0	0	0	0	0	0	0	0	0	0	0	0	0	0	0	0	0	0	0	0	0	0	0	0	0	0	0	0	0.0210626	0.13042	0.447447	0.831388	0.991304	0.97996	1	0	AP-1 complex subunit sigma-2
P42766#45_36_47	0	0	0	0	0	0	0	0	0	0	0	0	0	0	0	0	0	0	0	0	0	0	0	0	0	0	0	0	0	0	0	0	0	0	0	0	0.0602223	0.0516913	0.0434892	0.0346588	0	0.0644115	0.364839	0.846394	1	0.96387	0.98721	0	60S ribosomal protein L35
P18124#45_40_47	0	0	0	0	0	0	0	0	0	0	0	0	0	0	0	0	0	0	0	0	0	0	0	0	0	0	0	0	0	0	0	0	0	0	0	0	0	0	0	0	0	0.102659	0.4079	0.851069	1	0.970021	0.897157	0	60S ribosomal protein L7
P46779#45_41_47	0	0	0	0	0	0	0	0	0	0	0	0	0	0	0	0	0	0	0	0	0	0	0	0	0	0	0	0	0	0	0	0	0	0	0	0	0	0	0	0	0	0.0750903	0.362534	0.791036	1	0.950508	0.895168	0	60S ribosomal protein L28
Q8IUE6#44_38_47	0	0	0	0	0	0	0	0	0	0	0	0	0	0	0	0	0	0	0	0	0	0	0	0	0	0	0	0	0	0	0	0	0	0	0	0	0	0	0.203969	0.0420505	0	0.303606	0.729363	1	0.715416	0.709914	0.952532	0	Histone H2A type 2-B
P49207#44_40_47	0	0	0	0	0	0	0	0	0	0	0	0	0	0	0	0	0	0	0	0	0	0	0	0	0	0	0	0	0	0	0	0	0	0	0	0	0	0	0	0	0	0.260519	0.641583	1	0.74018	0.705389	0.962336	0	60S ribosomal protein L34
P62910#44_40_47	0	0	0	0	0	0	0	0	0	0	0	0	0	0	0	0	0	0	0	0	0	0	0	0	0	0	0	0	0	0	0	0	0	0	0	0	0	0	0	0	0	0.186515	0.581134	1	0.789545	0.737305	0.956476	0	60S ribosomal protein L32
Q71DI3#45_38_47	0	0	0	0	0	0	0	0	0	0	0	0	0	0	0	0	0	0	0	0	0	0	0	0	0	0	0	0	0	0	0	0	0	0	0	0	0	0	0.379608	0.216707	0	0.113724	0.505423	0.999821	1	0.887237	0.888745	0	Histone H3.2
P61966#45_36_47	0	0	0	0	0	0	0	0	0	0	0	0	0	0	0	0	0	0	0	0	0	0	0	0	0	0	0	0	0	0	0	0	0	0	0	0	0.169734	0.0885328	0.030156	0	0	0.168175	0.488618	0.848345	1	0.89179	0.720418	0	AP-1 complex subunit sigma-1A
Q07020#45_40_47	0	0	0	0	0	0	0	0	0	0	0	0	0	0	0	0	0	0	0	0	0	0	0	0	0	0	0	0	0	0	0	0	0	0	0	0	0	0	0	0	0	0.105114	0.458965	0.918565	1	0.820011	0.665538	0	60S ribosomal protein L18
P18621#45_40_47	0	0	0	0	0	0	0	0	0	0	0	0	0	0	0	0	0	0	0	0	0	0	0	0	0	0	0	0	0	0	0	0	0	0	0	0	0	0	0	0	0	0.0959023	0.434815	0.825181	1	0.836998	0.691814	0	60S ribosomal protein L17
P62244#45_40_47	0	0	0	0	0	0	0	0	0	0	0	0	0	0	0	0	0	0	0	0	0	0	0	0	0	0	0	0	0	0	0	0	0	0	0	0	0	0	0	0	0	0.118702	0.448247	0.877105	1	0.840258	0.696153	0	40S ribosomal protein S15a
Q5DJT8#45_40_47	0	0	0	0	0	0	0	0	0	0	0	0	0	0	0	0	0	0	0	0	0	0	0	0	0	0	0	0	0	0	0	0	0	0	0	0	0	0	0	0	0	0.118486	0.440256	0.865557	1	0.837229	0.660788	0	Cancer/testis antigen family 45 member A2
P61513#45_41_47	0	0	0	0	0	0	0	0	0	0	0	0	0	0	0	0	0	0	0	0	0	0	0	0	0	0	0	0	0	0	0	0	0	0	0	0	0	0	0	0	0	0.129796	0.518537	0.969661	1	0.854708	0.735602	0	60S ribosomal protein L37a
P46776#45_40_47	0	0	0	0	0	0	0	0	0	0	0	0	0	0	0	0	0	0	0	0	0	0	0	0	0	0	0	0	0	0	0	0	0	0	0	0	0	0	0	0	0	0.155188	0.499139	0.927582	1	0.871157	0.725538	0	60S ribosomal protein L27a
Q9Y3U8#45_40_47	0	0	0	0	0	0	0	0	0	0	0	0	0	0	0	0	0	0	0	0	0	0	0	0	0	0	0	0	0	0	0	0	0	0	0	0	0	0	0	0	0	0.16468	0.520439	0.952433	1	0.851165	0.700154	0	60S ribosomal protein L36
P46781#45_40_47	0	0	0	0	0	0	0	0	0	0	0	0	0	0	0	0	0	0	0	0	0	0	0	0	0	0	0	0	0	0	0	0	0	0	0	0	0	0	0	0	0	0.168521	0.469568	0.902728	1	0.90799	0.69406	0	40S ribosomal protein S9
O60814#45_41_47	0	0	0	0	0	0	0	0	0	0	0	0	0	0	0	0	0	0	0	0	0	0	0	0	0	0	0	0	0	0	0	0	0	0	0	0	0	0	0	0	0	0.0956468	0.465582	0.899564	1	0.895938	0.728817	0	Histone H2B type 1-K
P62750#45_36_47	0	0	0	0	0	0	0	0	0	0	0	0	0	0	0	0	0	0	0	0	0	0	0	0	0	0	0	0	0	0	0	0	0	0	0	0	0.0363322	0.0332044	0.0269526	0.0201438	0	0.137736	0.455661	0.867984	1	0.884015	0.736147	0	60S ribosomal protein L23a
P61313#44_40_47	0	0	0	0	0	0	0	0	0	0	0	0	0	0	0	0	0	0	0	0	0	0	0	0	0	0	0	0	0	0	0	0	0	0	0	0	0	0	0	0	0	0.195991	0.574971	1	0.968854	0.830647	0.794841	0	60S ribosomal protein L15
P62899#44_40_47	0	0	0	0	0	0	0	0	0	0	0	0	0	0	0	0	0	0	0	0	0	0	0	0	0	0	0	0	0	0	0	0	0	0	0	0	0	0	0	0	0	0.18398	0.564053	1	0.983529	0.815804	0.75383	0	60S ribosomal protein L31
P61803#44_40_47	0	0	0	0	0	0	0	0	0	0	0	0	0	0	0	0	0	0	0	0	0	0	0	0	0	0	0	0	0	0	0	0	0	0	0	0	0	0	0	0	0	0.138266	0.538886	1	0.992051	0.823327	0.784013	0	Dolichyl-diphosphooligosaccharide--protein glycosyltransferase subunit DAD1
Q15714#45_40_47	0	0	0	0	0	0	0	0	0	0	0	0	0	0	0	0	0	0	0	0	0	0	0	0	0	0	0	0	0	0	0	0	0	0	0	0	0	0	0	0	0	0.125999	0.567031	0.99765	1	0.791305	0.834321	0	TSC22 domain family protein 1
Q8TCE6#45_35_47	0	0	0	0	0	0	0	0	0	0	0	0	0	0	0	0	0	0	0	0	0	0	0	0	0	0	0	0	0	0	0	0	0	0	0	0	0	0	0	0	0.0173192	0.207861	0.549598	0.920888	1	0.935949	0.925711	0	Protein FAM45A
P07093-2#45_40_47	0	0	0	0	0	0	0	0	0	0	0	0	0	0	0	0	0	0	0	0	0	0	0	0	0	0	0	0	0	0	0	0	0	0	0	0	0	0	0	0	0.0161403	0.201152	0.543006	0.928363	1	0.90394	0.802933	0	Isoform 2 of Glia-derived nexin
P62861#44_40_47	0	0	0	0	0	0	0	0	0	0	0	0	0	0	0	0	0	0	0	0	0	0	0	0	0	0	0	0	0	0	0	0	0	0	0	0	0	0	0	0	0	0.195848	0.56362	1	0.992319	0.876511	0.831276	0	40S ribosomal protein S30
P62805#44_39_47	0	0	0	0	0	0	0	0	0	0	0	0	0	0	0	0	0	0	0	0	0	0	0	0	0	0	0	0	0	0	0	0	0	0	0	0	0	0	0	0.178447	0	0.0920925	0.488668	1	0.992999	0.837971	0.74931	0	Histone H4
P63167#45_36_47	0	0	0	0	0	0	0	0	0	0	0	0	0	0	0	0	0	0	0	0	0	0	0	0	0	0	0	0	0	0	0	0	0	0	0	0	0.127712	0.147762	0.14608	0.114727	0	0.0980538	0.490462	0.975902	1	0.849499	0.88903	0	Dynein light chain 1, cytoplasmic
P09669#45_41_47	0	0	0	0	0	0	0	0	0	0	0	0	0	0	0	0	0	0	0	0	0	0	0	0	0	0	0	0	0	0	0	0	0	0	0	0	0	0	0	0	0	0	0.294278	0.717522	1	0.797467	0.610328	0	Cytochrome c oxidase subunit 6C
Q9BW60#45_41_47	0	0	0	0	0	0	0	0	0	0	0	0	0	0	0	0	0	0	0	0	0	0	0	0	0	0	0	0	0	0	0	0	0	0	0	0	0	0	0	0	0	0	0.228245	0.659374	1	0.758827	0.68109	0	Elongation of very long chain fatty acids protein 1
P20962#45_41_47	0	0	0	0	0	0	0	0	0	0	0	0	0	0	0	0	0	0	0	0	0	0	0	0	0	0	0	0	0	0	0	0	0	0	0	0	0	0	0	0	0	0	0.285749	0.640812	1	0.832672	0.672885	0	Parathymosin
Q6Y1H2#45_41_47	0	0	0	0	0	0	0	0	0	0	0	0	0	0	0	0	0	0	0	0	0	0	0	0	0	0	0	0	0	0	0	0	0	0	0	0	0	0	0	0	0	0	0.2457	0.662427	1	0.840637	0.690213	0	Very-long-chain (3R)-3-hydroxyacyl-CoA dehydratase 2
O43633#46_40_47	0	0	0	0	0	0	0	0	0	0	0	0	0	0	0	0	0	0	0	0	0	0	0	0	0	0	0	0	0	0	0	0	0	0	0	0	0	0	0	0	0.0317928	0.193684	0.360862	0.758451	0.959268	1	0.664132	0	Charged multivesicular body protein 2a
Q8WUZ0#45_40_47	0	0	0	0	0	0	0	0	0	0	0	0	0	0	0	0	0	0	0	0	0	0	0	0	0	0	0	0	0	0	0	0	0	0	0	0	0	0	0	0	0	0.0813395	0.345106	0.786203	1	0.919146	0.65743	0	B-cell CLL/lymphoma 7 protein family member C
Q9BQC6#45_40_47	0	0	0	0	0	0	0	0	0	0	0	0	0	0	0	0	0	0	0	0	0	0	0	0	0	0	0	0	0	0	0	0	0	0	0	0	0	0	0	0	0	0.0605611	0.349152	0.802351	1	0.860041	0.622376	0	Ribosomal protein 63, mitochondrial
Q9GZP9#45_40_47	0	0	0	0	0	0	0	0	0	0	0	0	0	0	0	0	0	0	0	0	0	0	0	0	0	0	0	0	0	0	0	0	0	0	0	0	0	0	0	0	0	0.059587	0.364224	0.814009	1	0.853005	0.654879	0	Derlin-2
P16403#45_38_47	0	0	0	0	0	0	0	0	0	0	0	0	0	0	0	0	0	0	0	0	0	0	0	0	0	0	0	0	0	0	0	0	0	0	0	0	0	0	0.273618	0.160835	0	0.0262972	0.33937	0.80548	1	0.729962	0.435112	0	Histone H1.2
O00622#45_34_47	0	0	0	0	0	0	0	0	0	0	0	0	0	0	0	0	0	0	0	0	0	0	0	0	0	0	0	0	0	0	0	0	0	0	0	0	0	0	0	0	0	0.0588904	0.449104	0.879465	1	0.640913	0.412076	0	Protein CYR61
P82930#44_40_47	0	0	0	0	0	0	0	0	0	0	0	0	0	0	0	0	0	0	0	0	0	0	0	0	0	0	0	0	0	0	0	0	0	0	0	0	0	0	0	0	0	0.132209	0.5157	1	0.99306	0.643997	0.368574	0	28S ribosomal protein S34, mitochondrial
Q9C0D9#45_40_47	0	0	0	0	0	0	0	0	0	0	0	0	0	0	0	0	0	0	0	0	0	0	0	0	0	0	0	0	0	0	0	0	0	0	0	0	0	0	0	0	0	0.114546	0.498425	0.988491	1	0.653798	0.330574	0	Ethanolaminephosphotransferase 1
P06899#44_42_47	0	0	0	0	0	0	0	0	0	0	0	0	0	0	0	0	0	0	0	0	0	0	0	0	0	0	0	0	0	0	0	0	0	0	0	0	0	0	0	0	0	0	0.442447	1	0.9581	0.700277	0.552458	0	Histone H2B type 1-J
O00746#45_42_47	0	0	0	0	0	0	0	0	0	0	0	0	0	0	0	0	0	0	0	0	0	0	0	0	0	0	0	0	0	0	0	0	0	0	0	0	0	0	0	0	0	0	0.356892	0.853678	1	0.788372	0.569884	0	Nucleoside diphosphate kinase, mitochondrial
O75414#45_40_47	0	0	0	0	0	0	0	0	0	0	0	0	0	0	0	0	0	0	0	0	0	0	0	0	0	0	0	0	0	0	0	0	0	0	0	0	0	0	0	0	0	0.0572722	0.359981	0.831408	1	0.779305	0.479771	0	Nucleoside diphosphate kinase 6
P62304#44_39_47	0	0	0	0	0	0	0	0	0	0	0	0	0	0	0	0	0	0	0	0	0	0	0	0	0	0	0	0	0	0	0	0	0	0	0	0	0	0	0	0	0.0882901	0.481609	0.93303	1	0.567096	0.16903	0	0	Small nuclear ribonucleoprotein E
Q6IAN0#44_39_47	0	0	0	0	0	0	0	0	0	0	0	0	0	0	0	0	0	0	0	0	0	0	0	0	0	0	0	0	0	0	0	0	0	0	0	0	0	0	0	0	0.0785437	0.484459	0.909999	1	0.545752	0.130136	0	0	Dehydrogenase/reductase SDR family member 7B
Q8TF68#44_39_47	0	0	0	0	0	0	0	0	0	0	0	0	0	0	0	0	0	0	0	0	0	0	0	0	0	0	0	0	0	0	0	0	0	0	0	0	0	0	0	0	0.057673	0.463051	0.928325	1	0.544283	0.115013	0	0	Zinc finger protein 384
Q9Y289#44_39_47	0	0	0	0	0	0	0	0	0	0	0	0	0	0	0	0	0	0	0	0	0	0	0	0	0	0	0	0	0	0	0	0	0	0	0	0	0	0	0	0	0.0712488	0.424183	0.897242	1	0.670155	0.218386	0.0196574	0	Sodium-dependent multivitamin transporter
O60830#44_39_47	0	0	0	0	0	0	0	0	0	0	0	0	0	0	0	0	0	0	0	0	0	0	0	0	0	0	0	0	0	0	0	0	0	0	0	0	0	0	0	0	0.068793	0.445413	0.916503	1	0.617456	0.174401	0	0	Mitochondrial import inner membrane translocase subunit Tim17-B
Q8N5W9#44_39_47	0	0	0	0	0	0	0	0	0	0	0	0	0	0	0	0	0	0	0	0	0	0	0	0	0	0	0	0	0	0	0	0	0	0	0	0	0	0	0	0	0.0749341	0.466237	0.928103	1	0.615536	0.206211	0.0230222	0	Filamin-interacting protein FAM101B
Q99504#43_39_47	0	0	0	0	0	0	0	0	0	0	0	0	0	0	0	0	0	0	0	0	0	0	0	0	0	0	0	0	0	0	0	0	0	0	0	0	0	0	0	0	0.107247	0.537605	1	0.950186	0.481149	0.0673963	0	0	Eyes absent homolog 3
O14965#43_39_47	0	0	0	0	0	0	0	0	0	0	0	0	0	0	0	0	0	0	0	0	0	0	0	0	0	0	0	0	0	0	0	0	0	0	0	0	0	0	0	0	0.0964212	0.528295	1	0.980663	0.50638	0.0809516	0	0	Aurora kinase A
Q8NBA8#44_33_47	0	0	0	0	0	0	0	0	0	0	0	0	0	0	0	0	0	0	0	0	0	0	0	0	0	0	0	0	0	0	0	0	0	0	0	0	0	0	0	0	0.0881831	0.51984	0.996922	1	0.523328	0.0906457	0	0	DTW domain-containing protein 2
P42677#44_39_45	0	0	0	0	0	0	0	0	0	0	0	0	0	0	0	0	0	0	0	0	0	0	0	0	0	0	0	0	0	0	0	0	0	0	0	0	0	0	0	0	0.0765214	0.450333	0.877279	1	0.679187	0	0	0	40S ribosomal protein S27
P53985#44_39_45	0	0	0	0	0	0	0	0	0	0	0	0	0	0	0	0	0	0	0	0	0	0	0	0	0	0	0	0	0	0	0	0	0	0	0	0	0	0	0	0	0.0735364	0.469424	0.915189	1	0.55503	0	0	0	Monocarboxylate transporter 1
P36639#44_39_47	0	0	0	0	0	0	0	0	0	0	0	0	0	0	0	0	0	0	0	0	0	0	0	0	0	0	0	0	0	0	0	0	0	0	0	0	0	0	0	0.148559	0.126354	0.377749	0.788129	1	0.662308	0.249267	0.0895848	0	7,8-dihydro-8-oxoguanine triphosphatase
Q9BVV7#44_39_47	0	0	0	0	0	0	0	0	0	0	0	0	0	0	0	0	0	0	0	0	0	0	0	0	0	0	0	0	0	0	0	0	0	0	0	0	0	0	0	0.0835244	0.140942	0.452049	0.850144	1	0.633954	0.231633	0.0595695	0	Mitochondrial import inner membrane translocase subunit Tim21
Q9BVP2#44_39_47	0	0	0	0	0	0	0	0	0	0	0	0	0	0	0	0	0	0	0	0	0	0	0	0	0	0	0	0	0	0	0	0	0	0	0	0	0	0	0	0	0.0167643	0.362873	0.802182	1	0.644847	0.243217	0.0471535	0	Guanine nucleotide-binding protein-like 3
Q53H82#44_39_47	0	0	0	0	0	0	0	0	0	0	0	0	0	0	0	0	0	0	0	0	0	0	0	0	0	0	0	0	0	0	0	0	0	0	0	0	0	0	0	0	0.0733441	0.470329	0.921081	1	0.616683	0.259799	0.147915	0	Beta-lactamase-like protein 2
P55789#44_39_47	0	0	0	0	0	0	0	0	0	0	0	0	0	0	0	0	0	0	0	0	0	0	0	0	0	0	0	0	0	0	0	0	0	0	0	0	0	0	0	0.011298	0.0715147	0.409153	0.82629	1	0.676177	0.304793	0.126286	0	FAD-linked sulfhydryl oxidase ALR
Q9BPX5#44_39_47	0	0	0	0	0	0	0	0	0	0	0	0	0	0	0	0	0	0	0	0	0	0	0	0	0	0	0	0	0	0	0	0	0	0	0	0	0	0	0	0	0.0611248	0.400697	0.843993	1	0.678316	0.286976	0.113067	0	Actin-related protein 2/3 complex subunit 5-like protein
O75208#44_39_47	0	0	0	0	0	0	0	0	0	0	0	0	0	0	0	0	0	0	0	0	0	0	0	0	0	0	0	0	0	0	0	0	0	0	0	0	0	0	0	0	0.108859	0.477283	0.854365	1	0.671146	0.297694	0.0886249	0	Ubiquinone biosynthesis protein COQ9, mitochondrial
O96000#44_39_47	0	0	0	0	0	0	0	0	0	0	0	0	0	0	0	0	0	0	0	0	0	0	0	0	0	0	0	0	0	0	0	0	0	0	0	0	0	0	0	0	0.100368	0.451697	0.866026	1	0.684907	0.305983	0.117833	0	NADH dehydrogenase [ubiquinone] 1 beta subcomplex subunit 10
Q8WWC4#44_39_47	0	0	0	0	0	0	0	0	0	0	0	0	0	0	0	0	0	0	0	0	0	0	0	0	0	0	0	0	0	0	0	0	0	0	0	0	0	0	0	0	0.102509	0.441208	0.87207	1	0.668243	0.258337	0.0602887	0	Uncharacterized protein C2orf47, mitochondrial
O15321#44_39_47	0	0	0	0	0	0	0	0	0	0	0	0	0	0	0	0	0	0	0	0	0	0	0	0	0	0	0	0	0	0	0	0	0	0	0	0	0	0	0	0	0.0602736	0.419135	0.869222	1	0.664023	0.252793	0.084831	0	Transmembrane 9 superfamily member 1
Q9Y3E5#44_39_47	0	0	0	0	0	0	0	0	0	0	0	0	0	0	0	0	0	0	0	0	0	0	0	0	0	0	0	0	0	0	0	0	0	0	0	0	0	0	0	0	0.0883548	0.433936	0.866126	1	0.676241	0.267575	0.100238	0	Peptidyl-tRNA hydrolase 2, mitochondrial
Q9NPJ3#44_39_46	0	0	0	0	0	0	0	0	0	0	0	0	0	0	0	0	0	0	0	0	0	0	0	0	0	0	0	0	0	0	0	0	0	0	0	0	0	0	0	0	0.133368	0.571327	0.971989	1	0.565314	0.403898	0	0	Acyl-coenzyme A thioesterase 13
Q9BRJ6#44_39_47	0	0	0	0	0	0	0	0	0	0	0	0	0	0	0	0	0	0	0	0	0	0	0	0	0	0	0	0	0	0	0	0	0	0	0	0	0	0	0	0.0283383	0.144117	0.519986	0.919922	1	0.648679	0.273144	0.0756016	0	Uncharacterized protein C7orf50
Q9UBM7#44_39_47	0	0	0	0	0	0	0	0	0	0	0	0	0	0	0	0	0	0	0	0	0	0	0	0	0	0	0	0	0	0	0	0	0	0	0	0	0	0	0	0.0468889	0.144559	0.518459	0.924219	1	0.64835	0.269264	0.0733631	0	7-dehydrocholesterol reductase
P53007#44_39_47	0	0	0	0	0	0	0	0	0	0	0	0	0	0	0	0	0	0	0	0	0	0	0	0	0	0	0	0	0	0	0	0	0	0	0	0	0	0	0	0	0.144584	0.535123	0.964553	1	0.631536	0.238475	0.0553431	0	Tricarboxylate transport protein, mitochondrial
P62829#44_39_47	0	0	0	0	0	0	0	0	0	0	0	0	0	0	0	0	0	0	0	0	0	0	0	0	0	0	0	0	0	0	0	0	0	0	0	0	0	0	0	0	0.152398	0.556663	0.946237	1	0.6206	0.250454	0.0773875	0	60S ribosomal protein L23
Q13637#44_39_47	0	0	0	0	0	0	0	0	0	0	0	0	0	0	0	0	0	0	0	0	0	0	0	0	0	0	0	0	0	0	0	0	0	0	0	0	0	0	0	0	0.125849	0.52482	0.952059	1	0.601684	0.218344	0.0727402	0	Ras-related protein Rab-32
P46782#44_39_47	0	0	0	0	0	0	0	0	0	0	0	0	0	0	0	0	0	0	0	0	0	0	0	0	0	0	0	0	0	0	0	0	0	0	0	0	0	0	0	0	0.109492	0.49834	0.929739	1	0.609023	0.235451	0.0849185	0	40S ribosomal protein S5
Q9UBI6#44_39_47	0	0	0	0	0	0	0	0	0	0	0	0	0	0	0	0	0	0	0	0	0	0	0	0	0	0	0	0	0	0	0	0	0	0	0	0	0	0	0	0	0.113487	0.503184	0.927236	1	0.607435	0.228011	0.0740958	0	Guanine nucleotide-binding protein G(I)/G(S)/G(O) subunit gamma-12
O00217#44_39_47	0	0	0	0	0	0	0	0	0	0	0	0	0	0	0	0	0	0	0	0	0	0	0	0	0	0	0	0	0	0	0	0	0	0	0	0	0	0	0	0	0.150855	0.563572	0.990376	1	0.600683	0.218242	0.062072	0	NADH dehydrogenase [ubiquinone] iron-sulfur protein 8, mitochondrial
Q8TDQ7#43_39_47	0	0	0	0	0	0	0	0	0	0	0	0	0	0	0	0	0	0	0	0	0	0	0	0	0	0	0	0	0	0	0	0	0	0	0	0	0	0	0	0	0.154587	0.590812	1	0.993988	0.576593	0.21654	0.0866577	0	Glucosamine-6-phosphate isomerase 2
P29372#44_39_47	0	0	0	0	0	0	0	0	0	0	0	0	0	0	0	0	0	0	0	0	0	0	0	0	0	0	0	0	0	0	0	0	0	0	0	0	0	0	0	0	0.110789	0.517986	0.917001	1	0.59255	0.201703	0.0250031	0	DNA-3-methyladenine glycosylase
P12236#44_39_47	0	0	0	0	0	0	0	0	0	0	0	0	0	0	0	0	0	0	0	0	0	0	0	0	0	0	0	0	0	0	0	0	0	0	0	0	0	0	0	0.021814	0.139846	0.525493	0.969364	1	0.597219	0.191607	0.0459553	0	ADP/ATP translocase 3
Q9Y6M9#44_39_47	0	0	0	0	0	0	0	0	0	0	0	0	0	0	0	0	0	0	0	0	0	0	0	0	0	0	0	0	0	0	0	0	0	0	0	0	0	0	0	0	0.150849	0.547567	0.956909	1	0.587788	0.186016	0.0323177	0	NADH dehydrogenase [ubiquinone] 1 beta subcomplex subunit 9
P55145#44_34_47	0	0	0	0	0	0	0	0	0	0	0	0	0	0	0	0	0	0	0	0	0	0	0	0	0	0	0	0	0	0	0	0	0	0	0.0181649	0.0502486	0.0665581	0.078672	0.0670349	0.0499161	0.148414	0.529933	0.934469	1	0.59413	0.260942	0.203874	0	Mesencephalic astrocyte-derived neurotrophic factor
Q9NZ01#44_35_47	0	0	0	0	0	0	0	0	0	0	0	0	0	0	0	0	0	0	0	0	0	0	0	0	0	0	0	0	0	0	0	0	0	0	0	0.0433845	0.0391228	0.0855193	0.0435408	0	0.0880393	0.475044	0.863113	1	0.60371	0.270758	0.175136	0	Very-long-chain enoyl-CoA reductase
A0PJW6#44_39_47	0	0	0	0	0	0	0	0	0	0	0	0	0	0	0	0	0	0	0	0	0	0	0	0	0	0	0	0	0	0	0	0	0	0	0	0	0	0	0	0.0102632	0.153398	0.541426	0.897822	1	0.680165	0.329269	0.115364	0	Transmembrane protein 223
P35637#44_39_47	0	0	0	0	0	0	0	0	0	0	0	0	0	0	0	0	0	0	0	0	0	0	0	0	0	0	0	0	0	0	0	0	0	0	0	0	0	0	0	0.0511671	0.159148	0.494203	0.871222	1	0.699962	0.31632	0.112459	0	RNA-binding protein FUS
P51809#44_39_47	0	0	0	0	0	0	0	0	0	0	0	0	0	0	0	0	0	0	0	0	0	0	0	0	0	0	0	0	0	0	0	0	0	0	0	0	0	0	0	0.0320357	0.154915	0.503676	0.87685	1	0.675961	0.306145	0.119006	0	Vesicle-associated membrane protein 7
O95864#44_39_47	0	0	0	0	0	0	0	0	0	0	0	0	0	0	0	0	0	0	0	0	0	0	0	0	0	0	0	0	0	0	0	0	0	0	0	0	0	0	0	0	0.14905	0.537463	0.947787	1	0.652018	0.284285	0.102986	0	Fatty acid desaturase 2
Q9NX24#44_39_47	0	0	0	0	0	0	0	0	0	0	0	0	0	0	0	0	0	0	0	0	0	0	0	0	0	0	0	0	0	0	0	0	0	0	0	0	0	0	0	0	0.170636	0.56033	0.957311	1	0.653153	0.283027	0.126434	0	H/ACA ribonucleoprotein complex subunit 2
Q9Y3C4#44_39_47	0	0	0	0	0	0	0	0	0	0	0	0	0	0	0	0	0	0	0	0	0	0	0	0	0	0	0	0	0	0	0	0	0	0	0	0	0	0	0	0	0.150963	0.539798	0.953559	1	0.65814	0.304293	0.136003	0	EKC/KEOPS complex subunit TPRKB
Q96GC9#44_39_47	0	0	0	0	0	0	0	0	0	0	0	0	0	0	0	0	0	0	0	0	0	0	0	0	0	0	0	0	0	0	0	0	0	0	0	0	0	0	0	0	0.111791	0.515273	0.95802	1	0.670772	0.319919	0.158196	0	Vacuole membrane protein 1
O95197#44_39_47	0	0	0	0	0	0	0	0	0	0	0	0	0	0	0	0	0	0	0	0	0	0	0	0	0	0	0	0	0	0	0	0	0	0	0	0	0	0	0	0	0.135746	0.524517	0.939069	1	0.63611	0.306763	0.187559	0	Reticulon-3
Q16563-2#44_39_47	0	0	0	0	0	0	0	0	0	0	0	0	0	0	0	0	0	0	0	0	0	0	0	0	0	0	0	0	0	0	0	0	0	0	0	0	0	0	0	0	0.151429	0.559356	0.966685	1	0.628689	0.294869	0.174724	0	Isoform 2 of Synaptophysin-like protein 1
Q9H1Y0#44_42_47	0	0	0	0	0	0	0	0	0	0	0	0	0	0	0	0	0	0	0	0	0	0	0	0	0	0	0	0	0	0	0	0	0	0	0	0	0	0	0	0	0	0	0.925149	1	0.696041	0.240937	0.0267708	0	Autophagy protein 5
P48436#44_36_47	0	0	0	0	0	0	0	0	0	0	0	0	0	0	0	0	0	0	0	0	0	0	0	0	0	0	0	0	0	0	0	0	0	0	0	0	0	0	0	0	0	0.219512	0.634146	1	0.634146	0.219512	0.0243902	0	Transcription factor SOX-9
Q16774#44_38_47	0	0	0	0	0	0	0	0	0	0	0	0	0	0	0	0	0	0	0	0	0	0	0	0	0	0	0	0	0	0	0	0	0	0	0	0	0	0	0	0	0	0.219512	0.634146	1	0.634146	0.219512	0.0243902	0	Guanylate kinase
Q8TF74#44_41_47	0	0	0	0	0	0	0	0	0	0	0	0	0	0	0	0	0	0	0	0	0	0	0	0	0	0	0	0	0	0	0	0	0	0	0	0	0	0	0	0	0	0.219512	0.634146	1	0.634146	0.219512	0.0243902	0	WAS/WASL-interacting protein family member 2
Q9H6K4#44_40_47	0	0	0	0	0	0	0	0	0	0	0	0	0	0	0	0	0	0	0	0	0	0	0	0	0	0	0	0	0	0	0	0	0	0	0	0	0	0	0	0	0	0.219512	0.634146	1	0.634146	0.219512	0.0243902	0	Optic atrophy 3 protein
P62487#44_39_47	0	0	0	0	0	0	0	0	0	0	0	0	0	0	0	0	0	0	0	0	0	0	0	0	0	0	0	0	0	0	0	0	0	0	0	0	0	0	0	0	0	0.306025	0.727047	1	0.696926	0.312945	0.109207	0	DNA-directed RNA polymerase II subunit RPB7
Q9Y251#44_39_47	0	0	0	0	0	0	0	0	0	0	0	0	0	0	0	0	0	0	0	0	0	0	0	0	0	0	0	0	0	0	0	0	0	0	0	0	0	0	0	0	0	0.315028	0.748911	1	0.719031	0.346093	0.150589	0	Heparanase
Q86U42#44_39_47	0	0	0	0	0	0	0	0	0	0	0	0	0	0	0	0	0	0	0	0	0	0	0	0	0	0	0	0	0	0	0	0	0	0	0	0	0	0	0	0	0.0521915	0.390575	0.826623	1	0.692126	0.331786	0.1456	0	Polyadenylate-binding protein 2
Q9GZY4#44_39_47	0	0	0	0	0	0	0	0	0	0	0	0	0	0	0	0	0	0	0	0	0	0	0	0	0	0	0	0	0	0	0	0	0	0	0	0	0	0	0	0	0.0762434	0.380325	0.813957	1	0.726219	0.350075	0.180894	0	Cytochrome c oxidase assembly factor 1 homolog
Q8WUW1#44_39_47	0	0	0	0	0	0	0	0	0	0	0	0	0	0	0	0	0	0	0	0	0	0	0	0	0	0	0	0	0	0	0	0	0	0	0	0	0	0	0	0	0.0310618	0.356069	0.799698	1	0.703563	0.300687	0.100547	0	Protein BRICK1
Q96H78#44_39_47	0	0	0	0	0	0	0	0	0	0	0	0	0	0	0	0	0	0	0	0	0	0	0	0	0	0	0	0	0	0	0	0	0	0	0	0	0	0	0	0	0.0513202	0.387875	0.771014	1	0.701047	0.341615	0.121165	0	Solute carrier family 25 member 44
Q9NQG5#44_39_47	0	0	0	0	0	0	0	0	0	0	0	0	0	0	0	0	0	0	0	0	0	0	0	0	0	0	0	0	0	0	0	0	0	0	0	0	0	0	0	0	0.0485283	0.364759	0.79163	1	0.728297	0.337648	0.12473	0	Regulation of nuclear pre-mRNA domain-containing protein 1B
Q9NZJ7#44_39_47	0	0	0	0	0	0	0	0	0	0	0	0	0	0	0	0	0	0	0	0	0	0	0	0	0	0	0	0	0	0	0	0	0	0	0	0	0	0	0	0	0.045095	0.376241	0.794866	1	0.710066	0.372606	0.231709	0	Mitochondrial carrier homolog 1
Q9Y673#44_39_47	0	0	0	0	0	0	0	0	0	0	0	0	0	0	0	0	0	0	0	0	0	0	0	0	0	0	0	0	0	0	0	0	0	0	0	0	0	0	0	0.0110761	0.0615254	0.390545	0.762199	1	0.750991	0.415633	0.203065	0	Dolichyl-phosphate beta-glucosyltransferase
Q9NWU5#44_39_47	0	0	0	0	0	0	0	0	0	0	0	0	0	0	0	0	0	0	0	0	0	0	0	0	0	0	0	0	0	0	0	0	0	0	0	0	0	0	0	0	0.0488204	0.347335	0.772569	1	0.749543	0.37951	0.191614	0	39S ribosomal protein L22, mitochondrial
P57737-3#44_39_47	0	0	0	0	0	0	0	0	0	0	0	0	0	0	0	0	0	0	0	0	0	0	0	0	0	0	0	0	0	0	0	0	0	0	0	0	0	0	0	0	0.0535146	0.346561	0.775534	1	0.779809	0.414203	0.225749	0	Isoform 3 of Coronin-7
Q02978#44_39_47	0	0	0	0	0	0	0	0	0	0	0	0	0	0	0	0	0	0	0	0	0	0	0	0	0	0	0	0	0	0	0	0	0	0	0	0	0	0	0	0	0.0477206	0.352707	0.790451	1	0.75522	0.402935	0.221236	0	Mitochondrial 2-oxoglutarate/malate carrier protein
O43292#44_39_47	0	0	0	0	0	0	0	0	0	0	0	0	0	0	0	0	0	0	0	0	0	0	0	0	0	0	0	0	0	0	0	0	0	0	0	0	0	0	0	0.0775766	0.168086	0.453173	0.795325	1	0.7735	0.415499	0.195812	0	Glycosylphosphatidylinositol anchor attachment 1 protein
Q92572#44_39_47	0	0	0	0	0	0	0	0	0	0	0	0	0	0	0	0	0	0	0	0	0	0	0	0	0	0	0	0	0	0	0	0	0	0	0	0	0	0	0	0	0.0805539	0.416589	0.847413	1	0.771629	0.396186	0.164893	0	AP-3 complex subunit sigma-1
P35610#44_39_47	0	0	0	0	0	0	0	0	0	0	0	0	0	0	0	0	0	0	0	0	0	0	0	0	0	0	0	0	0	0	0	0	0	0	0	0	0	0	0	0	0.111607	0.423769	0.808882	1	0.764269	0.394331	0.174418	0	Sterol O-acyltransferase 1
P62857#44_39_47	0	0	0	0	0	0	0	0	0	0	0	0	0	0	0	0	0	0	0	0	0	0	0	0	0	0	0	0	0	0	0	0	0	0	0	0	0	0	0	0	0.0856831	0.403419	0.820625	1	0.768107	0.405418	0.203136	0	40S ribosomal protein S28
P11441#44_39_47	0	0	0	0	0	0	0	0	0	0	0	0	0	0	0	0	0	0	0	0	0	0	0	0	0	0	0	0	0	0	0	0	0	0	0	0	0	0	0	0	0.0979834	0.372798	0.801194	1	0.835715	0.417754	0.172939	0	Ubiquitin-like protein 4A
Q8IXU6#44_39_47	0	0	0	0	0	0	0	0	0	0	0	0	0	0	0	0	0	0	0	0	0	0	0	0	0	0	0	0	0	0	0	0	0	0	0	0	0	0	0	0	0.0616415	0.365531	0.794694	1	0.806898	0.444977	0.225365	0	Solute carrier family 35 member F2
P51153#44_39_47	0	0	0	0	0	0	0	0	0	0	0	0	0	0	0	0	0	0	0	0	0	0	0	0	0	0	0	0	0	0	0	0	0	0	0	0	0	0	0	0	0.0363892	0.43851	0.852347	1	0.642513	0.343808	0.195861	0	Ras-related protein Rab-13
O15511#44_39_47	0	0	0	0	0	0	0	0	0	0	0	0	0	0	0	0	0	0	0	0	0	0	0	0	0	0	0	0	0	0	0	0	0	0	0	0	0	0	0	0.0330197	0.113017	0.451832	0.847251	1	0.676313	0.352447	0.193088	0	Actin-related protein 2/3 complex subunit 5
Q9NRX2#44_39_47	0	0	0	0	0	0	0	0	0	0	0	0	0	0	0	0	0	0	0	0	0	0	0	0	0	0	0	0	0	0	0	0	0	0	0	0	0	0	0	0	0.0724867	0.408697	0.838164	1	0.687579	0.33276	0.191212	0	39S ribosomal protein L17, mitochondrial
Q9Y3C6#44_39_47	0	0	0	0	0	0	0	0	0	0	0	0	0	0	0	0	0	0	0	0	0	0	0	0	0	0	0	0	0	0	0	0	0	0	0	0	0	0	0	0	0.0788167	0.413695	0.848755	1	0.693347	0.356467	0.22723	0	Peptidyl-prolyl cis-trans isomerase-like 1
O00400#44_39_47	0	0	0	0	0	0	0	0	0	0	0	0	0	0	0	0	0	0	0	0	0	0	0	0	0	0	0	0	0	0	0	0	0	0	0	0	0	0	0	0	0.107898	0.475966	0.914371	1	0.711317	0.323991	0.173384	0	Acetyl-coenzyme A transporter 1
Q6ZT21#44_39_47	0	0	0	0	0	0	0	0	0	0	0	0	0	0	0	0	0	0	0	0	0	0	0	0	0	0	0	0	0	0	0	0	0	0	0	0	0	0	0	0	0.0921198	0.476132	0.917792	1	0.704868	0.36379	0.145941	0	Transmembrane protein with metallophosphoesterase domain
P26885#44_39_47	0	0	0	0	0	0	0	0	0	0	0	0	0	0	0	0	0	0	0	0	0	0	0	0	0	0	0	0	0	0	0	0	0	0	0	0	0	0	0	0	0.11356	0.484109	0.880935	1	0.716634	0.381735	0.211665	0	Peptidyl-prolyl cis-trans isomerase FKBP2
P84095#44_39_47	0	0	0	0	0	0	0	0	0	0	0	0	0	0	0	0	0	0	0	0	0	0	0	0	0	0	0	0	0	0	0	0	0	0	0	0	0	0	0	0	0.121599	0.489387	0.893869	1	0.701426	0.382338	0.247632	0	Rho-related GTP-binding protein RhoG
Q9H2D1#44_39_47	0	0	0	0	0	0	0	0	0	0	0	0	0	0	0	0	0	0	0	0	0	0	0	0	0	0	0	0	0	0	0	0	0	0	0	0	0	0	0	0	0.0689887	0.433156	0.893407	1	0.704948	0.377954	0.264372	0	Mitochondrial folate transporter/carrier
O14548#44_39_47	0	0	0	0	0	0	0	0	0	0	0	0	0	0	0	0	0	0	0	0	0	0	0	0	0	0	0	0	0	0	0	0	0	0	0	0	0	0	0	0	0.0966748	0.44984	0.849944	1	0.706128	0.377814	0.215471	0	Cytochrome c oxidase subunit 7A-related protein, mitochondrial
P16260#44_39_47	0	0	0	0	0	0	0	0	0	0	0	0	0	0	0	0	0	0	0	0	0	0	0	0	0	0	0	0	0	0	0	0	0	0	0	0	0	0	0	0	0.0727062	0.442219	0.894808	1	0.702088	0.362436	0.21054	0	Graves disease carrier protein
P0C0S5#44_37_47	0	0	0	0	0	0	0	0	0	0	0	0	0	0	0	0	0	0	0	0	0	0	0	0	0	0	0	0	0	0	0	0	0	0	0	0	0	0.213567	0.116932	0	0.0505034	0.431154	0.872359	1	0.690299	0.422425	0.245473	0	Histone H2A.Z
Q5T653#44_39_47	0	0	0	0	0	0	0	0	0	0	0	0	0	0	0	0	0	0	0	0	0	0	0	0	0	0	0	0	0	0	0	0	0	0	0	0	0	0	0	0	0.122928	0.494852	0.900034	1	0.753233	0.476323	0.335622	0	39S ribosomal protein L2, mitochondrial
P54619#44_39_47	0	0	0	0	0	0	0	0	0	0	0	0	0	0	0	0	0	0	0	0	0	0	0	0	0	0	0	0	0	0	0	0	0	0	0	0	0	0	0	0.0315758	0.150037	0.500107	0.888437	1	0.776038	0.455829	0.29759	0	5-AMP-activated protein kinase subunit gamma-1
P62308#44_39_47	0	0	0	0	0	0	0	0	0	0	0	0	0	0	0	0	0	0	0	0	0	0	0	0	0	0	0	0	0	0	0	0	0	0	0	0	0	0	0	0	0.144355	0.500853	0.861687	1	0.774812	0.465737	0.254028	0	Small nuclear ribonucleoprotein G
P36578#44_39_47	0	0	0	0	0	0	0	0	0	0	0	0	0	0	0	0	0	0	0	0	0	0	0	0	0	0	0	0	0	0	0	0	0	0	0	0	0	0	0	0	0.104552	0.440818	0.854072	1	0.769128	0.46461	0.305229	0	60S ribosomal protein L4
Q9Y5J6#44_39_47	0	0	0	0	0	0	0	0	0	0	0	0	0	0	0	0	0	0	0	0	0	0	0	0	0	0	0	0	0	0	0	0	0	0	0	0	0	0	0	0	0.0723404	0.429138	0.884954	1	0.7633	0.436016	0.268497	0	Mitochondrial import inner membrane translocase subunit Tim10 B
O15121#44_39_47	0	0	0	0	0	0	0	0	0	0	0	0	0	0	0	0	0	0	0	0	0	0	0	0	0	0	0	0	0	0	0	0	0	0	0	0	0	0	0	0	0.0593803	0.405868	0.858598	1	0.746442	0.425415	0.283875	0	Sphingolipid delta(4)-desaturase DES1
Q9Y6H1#44_39_47	0	0	0	0	0	0	0	0	0	0	0	0	0	0	0	0	0	0	0	0	0	0	0	0	0	0	0	0	0	0	0	0	0	0	0	0	0	0	0	0	0.0851029	0.425706	0.86275	1	0.736123	0.419503	0.288109	0	Coiled-coil-helix-coiled-coil-helix domain-containing protein 2, mitochondrial
Q6UWU4-2#44_39_47	0	0	0	0	0	0	0	0	0	0	0	0	0	0	0	0	0	0	0	0	0	0	0	0	0	0	0	0	0	0	0	0	0	0	0	0	0	0	0	0	0.0385975	0.385748	0.85286	1	0.680611	0.342798	0.303617	0	Isoform 2 of Bombesin receptor-activated protein C6orf89
Q9NVS2#44_39_47	0	0	0	0	0	0	0	0	0	0	0	0	0	0	0	0	0	0	0	0	0	0	0	0	0	0	0	0	0	0	0	0	0	0	0	0	0	0	0	0	0.0756681	0.416442	0.805713	1	0.692305	0.401392	0.306424	0	28S ribosomal protein S18a, mitochondrial
Q969E2#40_38_47	0	0	0	0	0	0	0	0	0	0	0	0	0	0	0	0	0	0	0	0	0	0	0	0	0	0	0	0	0	0	0	0	0	0	0	0	0	0	0.222425	0.418244	0.383767	0.407484	0.683665	1	0.868496	0.399321	0.131047	0	Secretory carrier-associated membrane protein 4
Q96IZ0#44_35_47	0	0	0	0	0	0	0	0	0	0	0	0	0	0	0	0	0	0	0	0	0	0	0	0	0	0	0	0	0	0	0	0	0	0	0	0.0600779	0	0.031454	0.096721	0.193547	0.320387	0.635022	0.906933	1	0.768851	0.472774	0.22491	0	PRKC apoptosis WT1 regulator protein
Q7LGA3#44_39_47	0	0	0	0	0	0	0	0	0	0	0	0	0	0	0	0	0	0	0	0	0	0	0	0	0	0	0	0	0	0	0	0	0	0	0	0	0	0	0	0.317512	0.374107	0.590724	0.789901	1	0.785814	0.483408	0.24105	0	Heparan sulfate 2-O-sulfotransferase 1
Q5T9L3#44_39_47	0	0	0	0	0	0	0	0	0	0	0	0	0	0	0	0	0	0	0	0	0	0	0	0	0	0	0	0	0	0	0	0	0	0	0	0	0	0	0	0.221299	0.329499	0.590637	0.855495	1	0.773397	0.434201	0.186468	0	Protein wntless homolog
Q96EU7#44_39_47	0	0	0	0	0	0	0	0	0	0	0	0	0	0	0	0	0	0	0	0	0	0	0	0	0	0	0	0	0	0	0	0	0	0	0	0	0	0	0	0.256857	0.321584	0.580571	0.862689	1	0.803728	0.501324	0.241529	0	C1GALT1-specific chaperone 1
Q8TC12#35_34_47	0	0	0	0	0	0	0	0	0	0	0	0	0	0	0	0	0	0	0	0	0	0	0	0	0	0	0	0	0	0	0	0	0	0	0.196285	0.133255	0.042854	0	0	0.0638024	0.24666	0.65994	1	0.928195	0.513945	0.276392	0.310155	0	Retinol dehydrogenase 11
Q99470#44_34_47	0	0	0	0	0	0	0	0	0	0	0	0	0	0	0	0	0	0	0	0	0	0	0	0	0	0	0	0	0	0	0	0	0	0	0.145397	0.142096	0.0584401	0	0	0.0741825	0.264044	0.657066	0.988691	1	0.646056	0.336868	0.224686	0	Stromal cell-derived factor 2
Q99614#44_34_47	0	0	0	0	0	0	0	0	0	0	0	0	0	0	0	0	0	0	0	0	0	0	0	0	0	0	0	0	0	0	0	0	0	0	0.15336	0.0664895	0	0	0.0515512	0.120277	0.306489	0.644007	0.968612	1	0.738694	0.454146	0.341069	0	Tetratricopeptide repeat protein 1
P05141#44_39_47	0	0	0	0	0	0	0	0	0	0	0	0	0	0	0	0	0	0	0	0	0	0	0	0	0	0	0	0	0	0	0	0	0	0	0	0	0	0	0	0.036082	0.264013	0.641336	0.988483	1	0.741935	0.427984	0.264031	0	ADP/ATP translocase 2
Q8TCZ2#44_38_47	0	0	0	0	0	0	0	0	0	0	0	0	0	0	0	0	0	0	0	0	0	0	0	0	0	0	0	0	0	0	0	0	0	0	0	0	0	0	0.0214532	0.0631307	0.251182	0.647808	0.991098	1	0.660621	0.377711	0.278256	0	CD99 antigen-like protein 2
Q9BYC8#44_39_47	0	0	0	0	0	0	0	0	0	0	0	0	0	0	0	0	0	0	0	0	0	0	0	0	0	0	0	0	0	0	0	0	0	0	0	0	0	0	0	0.0210689	0.2303	0.650311	0.990827	1	0.68671	0.387553	0.252094	0	39S ribosomal protein L32, mitochondrial
P49006#43_38_47	0	0	0	0	0	0	0	0	0	0	0	0	0	0	0	0	0	0	0	0	0	0	0	0	0	0	0	0	0	0	0	0	0	0	0	0	0	0	0.0182331	0.0637848	0.27398	0.668316	1	0.946944	0.624772	0.37464	0.306063	0	MARCKS-related protein
P62841#43_39_47	0	0	0	0	0	0	0	0	0	0	0	0	0	0	0	0	0	0	0	0	0	0	0	0	0	0	0	0	0	0	0	0	0	0	0	0	0	0	0	0.0701465	0.280747	0.680422	1	0.969894	0.629219	0.376256	0.201837	0	40S ribosomal protein S15
Q8WVC6#43_39_47	0	0	0	0	0	0	0	0	0	0	0	0	0	0	0	0	0	0	0	0	0	0	0	0	0	0	0	0	0	0	0	0	0	0	0	0	0	0	0	0.043161	0.289187	0.717294	1	0.893156	0.543696	0.389905	0.34951	0	Dephospho-CoA kinase domain-containing protein
Q99584#44_35_47	0	0	0	0	0	0	0	0	0	0	0	0	0	0	0	0	0	0	0	0	0	0	0	0	0	0	0	0	0	0	0	0	0	0	0	0.0636394	0.0296411	0	0.0221059	0.109973	0.291495	0.63932	0.953876	1	0.596905	0.332343	0.353331	0	Protein S100-A13
Q9H8S9#44_35_47	0	0	0	0	0	0	0	0	0	0	0	0	0	0	0	0	0	0	0	0	0	0	0	0	0	0	0	0	0	0	0	0	0	0	0	0.0485449	0	0	0.0296801	0.105097	0.279605	0.646574	0.985641	1	0.630398	0.348507	0.285291	0	MOB kinase activator 1A
P78537#43_39_47	0	0	0	0	0	0	0	0	0	0	0	0	0	0	0	0	0	0	0	0	0	0	0	0	0	0	0	0	0	0	0	0	0	0	0	0	0	0	0	0	0.179238	0.584743	1	0.943714	0.714861	0.440639	0.271778	0	Biogenesis of lysosome-related organelles complex 1 subunit 1
P62249#44_39_47	0	0	0	0	0	0	0	0	0	0	0	0	0	0	0	0	0	0	0	0	0	0	0	0	0	0	0	0	0	0	0	0	0	0	0	0	0	0	0	0.0195617	0.198207	0.602078	0.965593	1	0.648085	0.364309	0.294606	0	40S ribosomal protein S16
Q9NWW5#44_39_47	0	0	0	0	0	0	0	0	0	0	0	0	0	0	0	0	0	0	0	0	0	0	0	0	0	0	0	0	0	0	0	0	0	0	0	0	0	0	0	0.0319408	0.207894	0.606066	0.96222	1	0.650163	0.371623	0.256319	0	Ceroid-lipofuscinosis neuronal protein 6
P12235#44_39_47	0	0	0	0	0	0	0	0	0	0	0	0	0	0	0	0	0	0	0	0	0	0	0	0	0	0	0	0	0	0	0	0	0	0	0	0	0	0	0	0.0303617	0.181477	0.555451	0.919231	1	0.655104	0.354665	0.267326	0	ADP/ATP translocase 1
P62701#44_39_47	0	0	0	0	0	0	0	0	0	0	0	0	0	0	0	0	0	0	0	0	0	0	0	0	0	0	0	0	0	0	0	0	0	0	0	0	0	0	0	0.0119973	0.164385	0.553224	0.933003	1	0.668695	0.385008	0.308693	0	40S ribosomal protein S4, X isoform
Q00325-2#44_39_47	0	0	0	0	0	0	0	0	0	0	0	0	0	0	0	0	0	0	0	0	0	0	0	0	0	0	0	0	0	0	0	0	0	0	0	0	0	0	0	0.0286791	0.169254	0.540347	0.926939	1	0.677133	0.382045	0.287286	0	Isoform B of Phosphate carrier protein, mitochondrial
P03886#44_39_47	0	0	0	0	0	0	0	0	0	0	0	0	0	0	0	0	0	0	0	0	0	0	0	0	0	0	0	0	0	0	0	0	0	0	0	0	0	0	0	0.0287567	0.176574	0.55513	0.913438	1	0.695917	0.431167	0.321743	0	NADH-ubiquinone oxidoreductase chain 1
Q7Z4G1#44_39_47	0	0	0	0	0	0	0	0	0	0	0	0	0	0	0	0	0	0	0	0	0	0	0	0	0	0	0	0	0	0	0	0	0	0	0	0	0	0	0	0	0.166437	0.562137	0.959855	1	0.69995	0.412018	0.286263	0	COMM domain-containing protein 6
E9PAV3#44_39_47	0	0	0	0	0	0	0	0	0	0	0	0	0	0	0	0	0	0	0	0	0	0	0	0	0	0	0	0	0	0	0	0	0	0	0	0	0	0	0	0	0.143436	0.520178	0.927155	1	0.712279	0.405051	0.268387	0	Nascent polypeptide-associated complex subunit alpha, muscle-specific form
P39023#44_39_47	0	0	0	0	0	0	0	0	0	0	0	0	0	0	0	0	0	0	0	0	0	0	0	0	0	0	0	0	0	0	0	0	0	0	0	0	0	0	0	0.0301403	0.169488	0.52118	0.901352	1	0.724294	0.400592	0.243976	0	60S ribosomal protein L3
P62753#44_39_47	0	0	0	0	0	0	0	0	0	0	0	0	0	0	0	0	0	0	0	0	0	0	0	0	0	0	0	0	0	0	0	0	0	0	0	0	0	0	0	0.0106173	0.168889	0.547026	0.927255	1	0.709429	0.394241	0.234513	0	40S ribosomal protein S6
P80404#44_39_47	0	0	0	0	0	0	0	0	0	0	0	0	0	0	0	0	0	0	0	0	0	0	0	0	0	0	0	0	0	0	0	0	0	0	0	0	0	0	0	0.0337876	0.168334	0.513972	0.926465	1	0.769042	0.428093	0.227193	0	4-aminobutyrate aminotransferase, mitochondrial
Q9Y5K5#44_39_47	0	0	0	0	0	0	0	0	0	0	0	0	0	0	0	0	0	0	0	0	0	0	0	0	0	0	0	0	0	0	0	0	0	0	0	0	0	0	0	0	0.169415	0.560928	0.919955	1	0.732253	0.422418	0.207791	0	Ubiquitin carboxyl-terminal hydrolase isozyme L5
Q14534#44_39_47	0	0	0	0	0	0	0	0	0	0	0	0	0	0	0	0	0	0	0	0	0	0	0	0	0	0	0	0	0	0	0	0	0	0	0	0	0	0	0	0	0.156768	0.549476	0.98413	1	0.693415	0.351898	0.236298	0	Squalene monooxygenase
Q9HBH5#44_39_47	0	0	0	0	0	0	0	0	0	0	0	0	0	0	0	0	0	0	0	0	0	0	0	0	0	0	0	0	0	0	0	0	0	0	0	0	0	0	0	0	0.164402	0.576867	0.964626	1	0.668954	0.353461	0.230424	0	Retinol dehydrogenase 14
Q96G23#44_39_47	0	0	0	0	0	0	0	0	0	0	0	0	0	0	0	0	0	0	0	0	0	0	0	0	0	0	0	0	0	0	0	0	0	0	0	0	0	0	0	0	0.11672	0.503244	0.9104	1	0.670528	0.360005	0.248202	0	Ceramide synthase 2
P62166#44_39_47	0	0	0	0	0	0	0	0	0	0	0	0	0	0	0	0	0	0	0	0	0	0	0	0	0	0	0	0	0	0	0	0	0	0	0	0	0	0	0	0	0.140737	0.525221	0.927416	1	0.662149	0.336681	0.215004	0	Neuronal calcium sensor 1
Q15843#44_39_47	0	0	0	0	0	0	0	0	0	0	0	0	0	0	0	0	0	0	0	0	0	0	0	0	0	0	0	0	0	0	0	0	0	0	0	0	0	0	0	0	0.160677	0.529473	0.932019	1	0.675071	0.354028	0.233251	0	NEDD8
O75251#44_39_47	0	0	0	0	0	0	0	0	0	0	0	0	0	0	0	0	0	0	0	0	0	0	0	0	0	0	0	0	0	0	0	0	0	0	0	0	0	0	0	0.126758	0.238151	0.580686	0.912561	1	0.657621	0.321716	0.157004	0	NADH dehydrogenase [ubiquinone] iron-sulfur protein 7, mitochondrial
P20042#44_39_47	0	0	0	0	0	0	0	0	0	0	0	0	0	0	0	0	0	0	0	0	0	0	0	0	0	0	0	0	0	0	0	0	0	0	0	0	0	0	0	0.0873079	0.229598	0.589966	0.950001	1	0.700281	0.354465	0.143706	0	Eukaryotic translation initiation factor 2 subunit 2
P03915#44_39_47	0	0	0	0	0	0	0	0	0	0	0	0	0	0	0	0	0	0	0	0	0	0	0	0	0	0	0	0	0	0	0	0	0	0	0	0	0	0	0	0.0694125	0.189959	0.532611	0.867374	1	0.71826	0.374608	0.147258	0	NADH-ubiquinone oxidoreductase chain 5
Q9Y320#44_39_47	0	0	0	0	0	0	0	0	0	0	0	0	0	0	0	0	0	0	0	0	0	0	0	0	0	0	0	0	0	0	0	0	0	0	0	0	0	0	0	0.0530762	0.213346	0.560056	0.906433	1	0.744533	0.379973	0.154527	0	Thioredoxin-related transmembrane protein 2
O96005#44_39_47	0	0	0	0	0	0	0	0	0	0	0	0	0	0	0	0	0	0	0	0	0	0	0	0	0	0	0	0	0	0	0	0	0	0	0	0	0	0	0	0.0460242	0.180912	0.531575	0.912762	1	0.683357	0.32386	0.165217	0	Cleft lip and palate transmembrane protein 1
P43358#44_39_47	0	0	0	0	0	0	0	0	0	0	0	0	0	0	0	0	0	0	0	0	0	0	0	0	0	0	0	0	0	0	0	0	0	0	0	0	0	0	0	0.0349253	0.169881	0.545582	0.926503	1	0.693175	0.385982	0.166987	0	Melanoma-associated antigen 4
Q96BW9#44_38_47	0	0	0	0	0	0	0	0	0	0	0	0	0	0	0	0	0	0	0	0	0	0	0	0	0	0	0	0	0	0	0	0	0	0	0	0	0	0	0.0278852	0.152247	0.312305	0.595361	0.845058	1	0.72811	0.385752	0.152371	0	Phosphatidate cytidylyltransferase, mitochondrial
Q9H6U8#44_39_47	0	0	0	0	0	0	0	0	0	0	0	0	0	0	0	0	0	0	0	0	0	0	0	0	0	0	0	0	0	0	0	0	0	0	0	0	0	0	0	0.15479	0.243361	0.601525	0.907175	1	0.706262	0.37695	0.172387	0	Alpha-1,2-mannosyltransferase ALG9
P08574#44_39_47	0	0	0	0	0	0	0	0	0	0	0	0	0	0	0	0	0	0	0	0	0	0	0	0	0	0	0	0	0	0	0	0	0	0	0	0	0	0	0	0.163061	0.277432	0.573924	0.89826	1	0.73948	0.401552	0.172472	0	Cytochrome c1, heme protein, mitochondrial
P62314#44_39_47	0	0	0	0	0	0	0	0	0	0	0	0	0	0	0	0	0	0	0	0	0	0	0	0	0	0	0	0	0	0	0	0	0	0	0	0	0	0	0	0.129851	0.26667	0.590087	0.889053	1	0.729412	0.388785	0.164627	0	Small nuclear ribonucleoprotein Sm D1
Q92544#44_39_47	0	0	0	0	0	0	0	0	0	0	0	0	0	0	0	0	0	0	0	0	0	0	0	0	0	0	0	0	0	0	0	0	0	0	0	0	0	0	0	0.13937	0.235839	0.514671	0.890357	1	0.696575	0.360718	0.21451	0	Transmembrane 9 superfamily member 4
Q2PZI1#44_39_47	0	0	0	0	0	0	0	0	0	0	0	0	0	0	0	0	0	0	0	0	0	0	0	0	0	0	0	0	0	0	0	0	0	0	0	0	0	0	0	0.216009	0.249999	0.537842	0.899179	1	0.698127	0.331243	0.122597	0	Probable C-mannosyltransferase DPY19L1
Q9P035#44_39_47	0	0	0	0	0	0	0	0	0	0	0	0	0	0	0	0	0	0	0	0	0	0	0	0	0	0	0	0	0	0	0	0	0	0	0	0	0	0	0	0.167406	0.245173	0.523354	0.875814	1	0.730773	0.347824	0.128464	0	Very-long-chain (3R)-3-hydroxyacyl-CoA dehydratase 3
P80303#44_36_47	0	0	0	0	0	0	0	0	0	0	0	0	0	0	0	0	0	0	0	0	0	0	0	0	0	0	0	0	0	0	0	0	0	0	0	0	0.517829	0.321049	0.0727673	0	0.209416	0.67389	0.985921	1	0.791608	0.30354	0.0473696	0	Nucleobindin-2
Q9BRQ6#43_22_47	0	0	0	0	0	0	0	0	0	0	0	0	0	0	0	0	0	0	0	0	0	0	0.237927	0.233335	0.185043	0.0779319	0	0.0327225	0.120455	0.189948	0.109797	0.0736706	0.0684672	0.169147	0.19238	0.240368	0.226828	0.214953	0.162596	0.108887	0.258861	0.612726	1	0.970549	0.639556	0.269962	0.0763224	0	MICOS complex subunit MIC25
Q8IVD9#35_28_47	0	0	0	0	0	0	0	0	0	0	0	0	0	0	0	0	0	0	0	0	0	0	0	0	0	0	0	0	0.159676	0.0775349	0	0.0194911	0.147992	0.241868	0.26494	0.224175	0.18282	0.112248	0.0556719	0	0.199307	0.608053	1	0.949809	0.569504	0.24918	0.144752	0	NudC domain-containing protein 3
Q9HCN8#35_32_47	0	0	0	0	0	0	0	0	0	0	0	0	0	0	0	0	0	0	0	0	0	0	0	0	0	0	0	0	0	0	0	0	0.192617	0.265231	0.301031	0.260294	0.18926	0.0894955	0	0.0140839	0.238719	0.680816	1	0.917463	0.5076	0.215474	0.174379	0	Stromal cell-derived factor 2-like protein 1
P60953#36_33_47	0	0	0	0	0	0	0	0	0	0	0	0	0	0	0	0	0	0	0	0	0	0	0	0	0	0	0	0	0	0	0	0	0	0.086865	0.220313	0.253488	0.229311	0.159237	0.122026	0.0762826	0.200378	0.609965	1	0.994753	0.567167	0.246264	0.145277	0	Cell division control protein 42 homolog
Q13442#37_32_47	0	0	0	0	0	0	0	0	0	0	0	0	0	0	0	0	0	0	0	0	0	0	0	0	0	0	0	0	0	0	0	0	0	0.0227619	0.118962	0.232692	0.284979	0.241375	0.13822	0.10516	0.168615	0.499778	0.834393	1	0.70866	0.367859	0.180793	0	28 kDa heat- and acid-stable phosphoprotein
Q93077#44_37_47	0	0	0	0	0	0	0	0	0	0	0	0	0	0	0	0	0	0	0	0	0	0	0	0	0	0	0	0	0	0	0	0	0	0	0	0	0	0.389704	0.258715	0.174048	0.212178	0.428443	0.754443	1	0.981195	0.736171	0.423366	0	Histone H2A type 1-C
Q5SSJ5#44_37_47	0	0	0	0	0	0	0	0	0	0	0	0	0	0	0	0	0	0	0	0	0	0	0	0	0	0	0	0	0	0	0	0	0	0	0	0	0	0.490781	0.421167	0.382256	0.414058	0.629896	0.891431	1	0.78955	0.446333	0.200564	0	Heterochromatin protein 1-binding protein 3
Q92522#44_37_47	0	0	0	0	0	0	0	0	0	0	0	0	0	0	0	0	0	0	0	0	0	0	0	0	0	0	0	0	0	0	0	0	0	0	0	0	0	0.446661	0.395455	0.293864	0.206302	0.365785	0.740645	1	0.859468	0.475705	0.221216	0	Histone H1x
Q96N66#37_32_47	0	0	0	0	0	0	0	0	0	0	0	0	0	0	0	0	0	0	0	0	0	0	0	0	0	0	0	0	0	0	0	0	0.0873268	0.0951129	0.2004	0.347074	0.481386	0.373052	0.16684	0	0	0.276342	0.741014	1	0.842656	0.475042	0.295492	0	Lysophospholipid acyltransferase 7
O94992#37_35_47	0	0	0	0	0	0	0	0	0	0	0	0	0	0	0	0	0	0	0	0	0	0	0	0	0	0	0	0	0	0	0	0	0	0	0	0.256117	0.269658	0.188131	0.0537593	0	0.0826205	0.428006	0.810176	1	0.856539	0.565198	0.32955	0	Protein HEXIM1
Q13428-3#36_33_47	0	0	0	0	0	0	0	0	0	0	0	0	0	0	0	0	0	0	0	0	0	0	0	0	0	0	0	0	0	0	0	0	0	0.0607566	0.135293	0.194578	0.165858	0.106804	0.115055	0.182413	0.283593	0.347292	0.647258	0.861767	1	0.616526	0.32721	0	Isoform 3 of Treacle protein
P62979#43_40_47	0	0	0	0	0	0	0	0	0	0	0	0	0	0	0	0	0	0	0	0	0	0	0	0	0	0	0	0	0	0	0	0	0	0	0	0	0	0	0	0	0.134609	0.618321	1	0.785422	0.293414	0.362328	0.974269	0	Ubiquitin-40S ribosomal protein S27a
Q96CP2#43_36_47	0	0	0	0	0	0	0	0	0	0	0	0	0	0	0	0	0	0	0	0	0	0	0	0	0	0	0	0	0	0	0	0	0	0	0	0	0.256534	0.0851198	0.0237674	0.0161641	0.218829	0.669398	1	0.744076	0	0	0.594674	0	FLYWCH family member 2
P17096-2#43_42_47	0	0	0	0	0	0	0	0	0	0	0	0	0	0	0	0	0	0	0	0	0	0	0	0	0	0	0	0	0	0	0	0	0	0	0	0	0	0	0	0	0	0	1	0.512272	0.0773281	0.35147	0.99506	0	Isoform HMG-Y of High mobility group protein HMG-I/HMG-Y
Q9BUE6#43_40_47	0	0	0	0	0	0	0	0	0	0	0	0	0	0	0	0	0	0	0	0	0	0	0	0	0	0	0	0	0	0	0	0	0	0	0	0	0	0	0	0	0.0566517	0.351858	0.489846	0.436606	0.254502	0.591305	1	0	Iron-sulfur cluster assembly 1 homolog, mitochondrial
P21291#35_34_47	0	0	0	0	0	0	0	0	0	0	0	0	0	0	0	0	0	0	0	0	0	0	0	0	0	0	0	0	0	0	0	0	0	0	0.289266	0.161912	0.043027	0	0.0653852	0.248554	0.539244	0.850981	1	0.93659	0.756664	0.602814	0.51576	0	Cysteine and glycine-rich protein 1
P47813#35_34_47	0	0	0	0	0	0	0	0	0	0	0	0	0	0	0	0	0	0	0	0	0	0	0	0	0	0	0	0	0	0	0	0	0	0	0.177812	0.0604255	0	0.0323626	0.192045	0.283409	0.464191	0.743687	0.957396	1	0.831141	0.775183	0.609147	0	Eukaryotic translation initiation factor 1A, X-chromosomal
P62328#43_38_47	0	0	0	0	0	0	0	0	0	0	0	0	0	0	0	0	0	0	0	0	0	0	0	0	0	0	0	0	0	0	0	0	0	0	0	0	0	0	0.0901076	0.337158	0.68046	0.895209	1	0.952328	0.861613	0.697836	0.592966	0	Thymosin beta-4
Q14657#43_38_47	0	0	0	0	0	0	0	0	0	0	0	0	0	0	0	0	0	0	0	0	0	0	0	0	0	0	0	0	0	0	0	0	0	0	0	0	0	0	0	0.295321	0.620729	0.896223	1	0.96214	0.751287	0.562914	0.464748	0	EKC/KEOPS complex subunit LAGE3
P10606#36_35_47	0	0	0	0	0	0	0	0	0	0	0	0	0	0	0	0	0	0	0	0	0	0	0	0	0	0	0	0	0	0	0	0	0	0	0	0.183866	0.10673	0.0211167	0	0.181407	0.492553	0.770158	0.986048	1	0.87997	0.635874	0.610938	0	Cytochrome c oxidase subunit 5B, mitochondrial
Q53S58#43_38_47	0	0	0	0	0	0	0	0	0	0	0	0	0	0	0	0	0	0	0	0	0	0	0	0	0	0	0	0	0	0	0	0	0	0	0	0	0	0	0.0505512	0.157344	0.437811	0.829682	1	0.978681	0.792043	0.710559	0.425151	0	Transmembrane protein 177
Q08AM6#35_34_47	0	0	0	0	0	0	0	0	0	0	0	0	0	0	0	0	0	0	0	0	0	0	0	0	0	0	0	0	0	0	0	0	0	0	0.422853	0.273757	0.0878357	0.0352918	0.0512507	0.101383	0.226623	0.575542	0.912146	1	0.768782	0.515881	0.40343	0	Protein VAC14 homolog
Q99613#44_20_47	0	0	0	0	0	0	0	0	0	0	0	0	0	0	0	0	0	0	0	0	0.164179	0.0957669	0.0430529	0.0455296	0.029959	0.0566258	0.0607816	0.0656403	0.0318296	0.0117233	0	0.0180691	0.0792737	0.180972	0.26533	0.300514	0.259944	0.201521	0.180639	0.260159	0.465312	0.774806	0.996706	1	0.791757	0.649887	0.553067	0	Eukaryotic translation initiation factor 3 subunit C
O00541#44_33_47	0	0	0	0	0	0	0	0	0	0	0	0	0	0	0	0	0	0	0	0	0	0	0	0	0	0	0	0	0	0	0	0	0	0.150215	0.214636	0.228205	0.232655	0.206125	0.183406	0.20537	0.363427	0.695151	0.945372	1	0.862785	0.620984	0.340981	0	Pescadillo homolog
Q96PZ0#38_34_47	0	0	0	0	0	0	0	0	0	0	0	0	0	0	0	0	0	0	0	0	0	0	0	0	0	0	0	0	0	0	0	0	0	0	0.187283	0.182691	0.231631	0.268398	0.265741	0.284862	0.42576	0.728092	0.958621	1	0.874651	0.647771	0.363535	0	Pseudouridylate synthase 7 homolog
Q71UM5#44_36_47	0	0	0	0	0	0	0	0	0	0	0	0	0	0	0	0	0	0	0	0	0	0	0	0	0	0	0	0	0	0	0	0	0	0	0	0	0.135148	0.0842421	0.0418714	0	0.0814071	0.384009	0.784572	1	0.812866	0.663451	0.684703	0	40S ribosomal protein S27-like
P62263#44_27_47	0	0	0	0	0	0	0	0	0	0	0	0	0	0	0	0	0	0	0	0	0	0	0	0	0	0	0	0.0671593	0.0544865	0.0369439	0.0193259	0	0	0	0.019483	0.0307609	0.0229135	0	0	0.0211586	0.146632	0.466956	0.829613	1	0.855566	0.659082	0.577381	0	40S ribosomal protein S14
Q12974#44_39_47	0	0	0	0	0	0	0	0	0	0	0	0	0	0	0	0	0	0	0	0	0	0	0	0	0	0	0	0	0	0	0	0	0	0	0	0	0	0	0	0	0.106393	0.437039	0.83877	1	0.801172	0.594446	0.564587	0	Protein tyrosine phosphatase type IVA 2
Q9Y291#44_39_47	0	0	0	0	0	0	0	0	0	0	0	0	0	0	0	0	0	0	0	0	0	0	0	0	0	0	0	0	0	0	0	0	0	0	0	0	0	0	0	0	0.0514846	0.375461	0.799432	1	0.766918	0.558008	0.549087	0	28S ribosomal protein S33, mitochondrial
Q12962#43_39_47	0	0	0	0	0	0	0	0	0	0	0	0	0	0	0	0	0	0	0	0	0	0	0	0	0	0	0	0	0	0	0	0	0	0	0	0	0	0	0	0.0490218	0.316406	0.778284	1	0.872187	0.610423	0.566469	0.61363	0	Transcription initiation factor TFIID subunit 10
Q9H910#44_39_47	0	0	0	0	0	0	0	0	0	0	0	0	0	0	0	0	0	0	0	0	0	0	0	0	0	0	0	0	0	0	0	0	0	0	0	0	0	0	0	0.0243711	0.160778	0.530943	0.881281	1	0.784774	0.587138	0.458061	0	Hematological and neurological expressed 1-like protein
O75964#44_39_47	0	0	0	0	0	0	0	0	0	0	0	0	0	0	0	0	0	0	0	0	0	0	0	0	0	0	0	0	0	0	0	0	0	0	0	0	0	0	0	0	0.178109	0.559589	0.912489	1	0.755686	0.530529	0.408022	0	ATP synthase subunit g, mitochondrial
Q5BJH7-3#44_39_47	0	0	0	0	0	0	0	0	0	0	0	0	0	0	0	0	0	0	0	0	0	0	0	0	0	0	0	0	0	0	0	0	0	0	0	0	0	0	0	0.0429933	0.19841	0.575888	0.91835	1	0.797615	0.554298	0.374723	0	Isoform 3 of Protein YIF1B
Q9BT09#44_34_47	0	0	0	0	0	0	0	0	0	0	0	0	0	0	0	0	0	0	0	0	0	0	0	0	0	0	0	0	0	0	0	0	0	0	0.0630372	0.109722	0.0878114	0.0533267	0.0433614	0.0696699	0.205263	0.584111	0.95526	1	0.685368	0.529648	0.603895	0	Protein canopy homolog 3
Q02952#44_39_47	0	0	0	0	0	0	0	0	0	0	0	0	0	0	0	0	0	0	0	0	0	0	0	0	0	0	0	0	0	0	0	0	0	0	0	0	0	0	0	0.138898	0.282086	0.589696	0.917179	1	0.851759	0.657505	0.61653	0	A-kinase anchor protein 12
Q9Y6G5#44_35_47	0	0	0	0	0	0	0	0	0	0	0	0	0	0	0	0	0	0	0	0	0	0	0	0	0	0	0	0	0	0	0	0	0	0	0	0	0.0274834	0.10301	0.153619	0.0960757	0.175075	0.492378	0.893522	1	0.793003	0.617217	0.619116	0	COMM domain-containing protein 10
O00461#44_36_47	0	0	0	0	0	0	0	0	0	0	0	0	0	0	0	0	0	0	0	0	0	0	0	0	0	0	0	0	0	0	0	0	0	0	0	0	0.116411	0.086464	0.0116377	0.0344129	0.222731	0.573725	0.88002	1	0.966235	0.940302	0.973671	0	Golgi integral membrane protein 4
Q7Z2X7#44_37_47	0	0	0	0	0	0	0	0	0	0	0	0	0	0	0	0	0	0	0	0	0	0	0	0	0	0	0	0	0	0	0	0	0	0	0	0	0	0	0	0.0220196	0.172778	0.470032	0.823917	1	0.911058	0.783681	0.881169	0	P antigen family member 2
P61956#45_40_47	0	0	0	0	0	0	0	0	0	0	0	0	0	0	0	0	0	0	0	0	0	0	0	0	0	0	0	0	0	0	0	0	0	0	0	0	0	0	0	0	0.407606	0.542915	0.785242	0.992978	1	0.74828	0.418848	0	Small ubiquitin-related modifier 2
Q5VW38-2#45_38_47	0	0	0	0	0	0	0	0	0	0	0	0	0	0	0	0	0	0	0	0	0	0	0	0	0	0	0	0	0	0	0	0	0	0	0	0	0	0	0.0480996	0.209471	0.452238	0.636535	0.722052	0.910568	1	0.949912	0.604695	0	Isoform 2 of Protein GPR107
Q8TCT9#44_38_47	0	0	0	0	0	0	0	0	0	0	0	0	0	0	0	0	0	0	0	0	0	0	0	0	0	0	0	0	0	0	0	0	0	0	0	0	0	0	0.102821	0.156893	0.250236	0.508353	0.734426	1	0.991064	0.918038	0.576896	0	Minor histocompatibility antigen H13
O43674#44_40_47	0	0	0	0	0	0	0	0	0	0	0	0	0	0	0	0	0	0	0	0	0	0	0	0	0	0	0	0	0	0	0	0	0	0	0	0	0	0	0	0	0	0.163637	0.546155	1	0.903636	0.70307	0.579635	0	NADH dehydrogenase [ubiquinone] 1 beta subcomplex subunit 5, mitochondrial
Q5BJF2#44_40_47	0	0	0	0	0	0	0	0	0	0	0	0	0	0	0	0	0	0	0	0	0	0	0	0	0	0	0	0	0	0	0	0	0	0	0	0	0	0	0	0	0	0.159855	0.556174	1	0.919989	0.700229	0.58071	0	Transmembrane protein 97
Q99643#44_40_47	0	0	0	0	0	0	0	0	0	0	0	0	0	0	0	0	0	0	0	0	0	0	0	0	0	0	0	0	0	0	0	0	0	0	0	0	0	0	0	0	0	0.16414	0.562839	1	0.903107	0.656264	0.520013	0	Succinate dehydrogenase cytochrome b560 subunit, mitochondrial
Q9BRT6#44_40_47	0	0	0	0	0	0	0	0	0	0	0	0	0	0	0	0	0	0	0	0	0	0	0	0	0	0	0	0	0	0	0	0	0	0	0	0	0	0	0	0	0	0.165413	0.564778	1	0.896229	0.667451	0.558563	0	Protein LLP homolog
Q9UHR5#45_40_47	0	0	0	0	0	0	0	0	0	0	0	0	0	0	0	0	0	0	0	0	0	0	0	0	0	0	0	0	0	0	0	0	0	0	0	0	0	0	0	0	0	0.158125	0.567093	0.965211	1	0.682324	0.439291	0	SAP30-binding protein
Q9GZM5#44_40_47	0	0	0	0	0	0	0	0	0	0	0	0	0	0	0	0	0	0	0	0	0	0	0	0	0	0	0	0	0	0	0	0	0	0	0	0	0	0	0	0	0	0.184351	0.585121	1	0.960944	0.685394	0.502529	0	Protein YIPF3
Q9Y5U9#44_40_47	0	0	0	0	0	0	0	0	0	0	0	0	0	0	0	0	0	0	0	0	0	0	0	0	0	0	0	0	0	0	0	0	0	0	0	0	0	0	0	0	0	0.160714	0.559202	1	0.937753	0.661817	0.455384	0	Immediate early response 3-interacting protein 1
P56182#44_40_47	0	0	0	0	0	0	0	0	0	0	0	0	0	0	0	0	0	0	0	0	0	0	0	0	0	0	0	0	0	0	0	0	0	0	0	0	0	0	0	0	0	0.256701	0.658435	1	0.928468	0.696654	0.39963	0	Ribosomal RNA processing protein 1 homolog A
P83731#44_40_47	0	0	0	0	0	0	0	0	0	0	0	0	0	0	0	0	0	0	0	0	0	0	0	0	0	0	0	0	0	0	0	0	0	0	0	0	0	0	0	0	0.0286898	0.2691	0.666913	1	0.928117	0.627931	0.404036	0	60S ribosomal protein L24
Q9HBR0#44_40_47	0	0	0	0	0	0	0	0	0	0	0	0	0	0	0	0	0	0	0	0	0	0	0	0	0	0	0	0	0	0	0	0	0	0	0	0	0	0	0	0	0.0174015	0.283969	0.681018	1	0.963295	0.705975	0.477821	0	Putative sodium-coupled neutral amino acid transporter 10
Q02543#44_40_47	0	0	0	0	0	0	0	0	0	0	0	0	0	0	0	0	0	0	0	0	0	0	0	0	0	0	0	0	0	0	0	0	0	0	0	0	0	0	0	0	0	0.219476	0.625097	1	0.943342	0.666058	0.475048	0	60S ribosomal protein L18a
Q07812#44_40_47	0	0	0	0	0	0	0	0	0	0	0	0	0	0	0	0	0	0	0	0	0	0	0	0	0	0	0	0	0	0	0	0	0	0	0	0	0	0	0	0	0	0.224678	0.615203	1	0.957495	0.685291	0.465352	0	Apoptosis regulator BAX
O60725#44_40_47	0	0	0	0	0	0	0	0	0	0	0	0	0	0	0	0	0	0	0	0	0	0	0	0	0	0	0	0	0	0	0	0	0	0	0	0	0	0	0	0	0	0.266584	0.683828	1	0.882567	0.647474	0.530876	0	Protein-S-isoprenylcysteine O-methyltransferase
P12074#44_40_47	0	0	0	0	0	0	0	0	0	0	0	0	0	0	0	0	0	0	0	0	0	0	0	0	0	0	0	0	0	0	0	0	0	0	0	0	0	0	0	0	0.0128147	0.246133	0.646303	1	0.890846	0.637743	0.520076	0	Cytochrome c oxidase subunit 6A1, mitochondrial
P63173#44_40_47	0	0	0	0	0	0	0	0	0	0	0	0	0	0	0	0	0	0	0	0	0	0	0	0	0	0	0	0	0	0	0	0	0	0	0	0	0	0	0	0	0	0.224219	0.619035	1	0.904815	0.64687	0.507163	0	60S ribosomal protein L38
O43676#44_40_47	0	0	0	0	0	0	0	0	0	0	0	0	0	0	0	0	0	0	0	0	0	0	0	0	0	0	0	0	0	0	0	0	0	0	0	0	0	0	0	0	0	0.289653	0.693577	1	0.829247	0.595851	0.501413	0	NADH dehydrogenase [ubiquinone] 1 beta subcomplex subunit 3
O95707#44_40_47	0	0	0	0	0	0	0	0	0	0	0	0	0	0	0	0	0	0	0	0	0	0	0	0	0	0	0	0	0	0	0	0	0	0	0	0	0	0	0	0	0	0.237171	0.643746	1	0.841639	0.598415	0.469472	0	Ribonuclease P protein subunit p29
Q8N490-2#44_40_47	0	0	0	0	0	0	0	0	0	0	0	0	0	0	0	0	0	0	0	0	0	0	0	0	0	0	0	0	0	0	0	0	0	0	0	0	0	0	0	0	0	0.198677	0.582859	1	0.826395	0.587386	0.500514	0	Isoform 2 of Probable hydrolase PNKD
Q9NYP7-2#44_40_47	0	0	0	0	0	0	0	0	0	0	0	0	0	0	0	0	0	0	0	0	0	0	0	0	0	0	0	0	0	0	0	0	0	0	0	0	0	0	0	0	0	0.166043	0.562014	1	0.870753	0.591265	0.426295	0	Isoform 2 of Elongation of very long chain fatty acids protein 5
O75352#44_40_47	0	0	0	0	0	0	0	0	0	0	0	0	0	0	0	0	0	0	0	0	0	0	0	0	0	0	0	0	0	0	0	0	0	0	0	0	0	0	0	0	0	0.19548	0.601024	1	0.884558	0.619228	0.479895	0	Mannose-P-dolichol utilization defect 1 protein
P62888#44_40_47	0	0	0	0	0	0	0	0	0	0	0	0	0	0	0	0	0	0	0	0	0	0	0	0	0	0	0	0	0	0	0	0	0	0	0	0	0	0	0	0	0	0.205597	0.604296	1	0.930374	0.637897	0.45493	0	60S ribosomal protein L30
Q96G03-2#44_40_47	0	0	0	0	0	0	0	0	0	0	0	0	0	0	0	0	0	0	0	0	0	0	0	0	0	0	0	0	0	0	0	0	0	0	0	0	0	0	0	0	0	0.180911	0.609978	1	0.926184	0.575662	0.435284	0	Isoform 2 of Phosphoglucomutase-2
O00193#44_40_47	0	0	0	0	0	0	0	0	0	0	0	0	0	0	0	0	0	0	0	0	0	0	0	0	0	0	0	0	0	0	0	0	0	0	0	0	0	0	0	0	0	0.229564	0.647655	1	0.914147	0.611553	0.452746	0	Small acidic protein
P14406#44_40_47	0	0	0	0	0	0	0	0	0	0	0	0	0	0	0	0	0	0	0	0	0	0	0	0	0	0	0	0	0	0	0	0	0	0	0	0	0	0	0	0	0	0.22009	0.653012	1	0.893091	0.569367	0.434947	0	Cytochrome c oxidase subunit 7A2, mitochondrial
P56381#44_40_47	0	0	0	0	0	0	0	0	0	0	0	0	0	0	0	0	0	0	0	0	0	0	0	0	0	0	0	0	0	0	0	0	0	0	0	0	0	0	0	0	0	0.23179	0.643764	1	0.950503	0.792742	0.7558	0	ATP synthase subunit epsilon, mitochondrial
P61353#44_40_47	0	0	0	0	0	0	0	0	0	0	0	0	0	0	0	0	0	0	0	0	0	0	0	0	0	0	0	0	0	0	0	0	0	0	0	0	0	0	0	0	0	0.201613	0.579406	1	0.943251	0.75424	0.668778	0	60S ribosomal protein L27
P35268#45_40_47	0	0	0	0	0	0	0	0	0	0	0	0	0	0	0	0	0	0	0	0	0	0	0	0	0	0	0	0	0	0	0	0	0	0	0	0	0	0	0	0	0	0.223856	0.612645	0.999078	1	0.822231	0.701962	0	60S ribosomal protein L22
P84098#44_40_47	0	0	0	0	0	0	0	0	0	0	0	0	0	0	0	0	0	0	0	0	0	0	0	0	0	0	0	0	0	0	0	0	0	0	0	0	0	0	0	0	0	0.226238	0.61241	1	0.978284	0.806124	0.680497	0	60S ribosomal protein L19
P62424#45_40_47	0	0	0	0	0	0	0	0	0	0	0	0	0	0	0	0	0	0	0	0	0	0	0	0	0	0	0	0	0	0	0	0	0	0	0	0	0	0	0	0	0.0218193	0.21125	0.592282	0.946537	1	0.82374	0.713455	0	60S ribosomal protein L7a
Q02878#45_36_47	0	0	0	0	0	0	0	0	0	0	0	0	0	0	0	0	0	0	0	0	0	0	0	0	0	0	0	0	0	0	0	0	0	0	0	0	0.0381565	0.0205768	0.0148093	0	0.0156408	0.197189	0.585813	0.963379	1	0.799484	0.685678	0	60S ribosomal protein L6
Q96S97#45_40_47	0	0	0	0	0	0	0	0	0	0	0	0	0	0	0	0	0	0	0	0	0	0	0	0	0	0	0	0	0	0	0	0	0	0	0	0	0	0	0	0	0	0.173766	0.589494	0.896099	1	0.736085	0.592281	0	Myeloid-associated differentiation marker
P46778#45_40_47	0	0	0	0	0	0	0	0	0	0	0	0	0	0	0	0	0	0	0	0	0	0	0	0	0	0	0	0	0	0	0	0	0	0	0	0	0	0	0	0	0	0.165951	0.539034	0.997502	1	0.803835	0.62038	0	60S ribosomal protein L21
P62854#45_40_47	0	0	0	0	0	0	0	0	0	0	0	0	0	0	0	0	0	0	0	0	0	0	0	0	0	0	0	0	0	0	0	0	0	0	0	0	0	0	0	0	0	0.155354	0.526476	0.981897	1	0.800047	0.623337	0	40S ribosomal protein S26
P26373#44_40_47	0	0	0	0	0	0	0	0	0	0	0	0	0	0	0	0	0	0	0	0	0	0	0	0	0	0	0	0	0	0	0	0	0	0	0	0	0	0	0	0	0.0207194	0.258233	0.666195	1	0.95574	0.726623	0.58512	0	60S ribosomal protein L13
P60059#44_40_47	0	0	0	0	0	0	0	0	0	0	0	0	0	0	0	0	0	0	0	0	0	0	0	0	0	0	0	0	0	0	0	0	0	0	0	0	0	0	0	0	0	0.259013	0.668486	1	0.950295	0.721423	0.575167	0	Protein transport protein Sec61 subunit gamma
P62280#44_40_47	0	0	0	0	0	0	0	0	0	0	0	0	0	0	0	0	0	0	0	0	0	0	0	0	0	0	0	0	0	0	0	0	0	0	0	0	0	0	0	0	0.0213953	0.235705	0.646386	1	0.959596	0.692023	0.543789	0	40S ribosomal protein S11
P62380#44_35_47	0	0	0	0	0	0	0	0	0	0	0	0	0	0	0	0	0	0	0	0	0	0	0	0	0	0	0	0	0	0	0	0	0	0	0	0	0	0	0	0	0	0.233733	0.651593	1	0.968821	0.717102	0.560708	0	TATA box-binding protein-like protein 1
P39019#44_40_47	0	0	0	0	0	0	0	0	0	0	0	0	0	0	0	0	0	0	0	0	0	0	0	0	0	0	0	0	0	0	0	0	0	0	0	0	0	0	0	0	0	0.24033	0.635436	1	0.927873	0.705958	0.554604	0	40S ribosomal protein S19
P61254#44_40_47	0	0	0	0	0	0	0	0	0	0	0	0	0	0	0	0	0	0	0	0	0	0	0	0	0	0	0	0	0	0	0	0	0	0	0	0	0	0	0	0	0	0.223235	0.608335	1	0.947301	0.726595	0.561968	0	60S ribosomal protein L26
O75915#45_40_47	0	0	0	0	0	0	0	0	0	0	0	0	0	0	0	0	0	0	0	0	0	0	0	0	0	0	0	0	0	0	0	0	0	0	0	0	0	0	0	0	0.0168227	0.283933	0.648202	0.988304	1	0.819458	0.550584	0	PRA1 family protein 3
P62851#45_40_47	0	0	0	0	0	0	0	0	0	0	0	0	0	0	0	0	0	0	0	0	0	0	0	0	0	0	0	0	0	0	0	0	0	0	0	0	0	0	0	0	0.0806273	0.255564	0.610303	0.964149	1	0.743591	0.531697	0	40S ribosomal protein S25
Q6P5R6#44_40_47	0	0	0	0	0	0	0	0	0	0	0	0	0	0	0	0	0	0	0	0	0	0	0	0	0	0	0	0	0	0	0	0	0	0	0	0	0	0	0	0	0.138347	0.274802	0.609021	1	0.889601	0.649871	0.644762	0	60S ribosomal protein L22-like 1
P82921#44_40_47	0	0	0	0	0	0	0	0	0	0	0	0	0	0	0	0	0	0	0	0	0	0	0	0	0	0	0	0	0	0	0	0	0	0	0	0	0	0	0	0	0	0.188346	0.598005	1	0.831984	0.633074	0.650967	0	28S ribosomal protein S21, mitochondrial
P62277#44_36_47	0	0	0	0	0	0	0	0	0	0	0	0	0	0	0	0	0	0	0	0	0	0	0	0	0	0	0	0	0	0	0	0	0	0	0	0	0.0184315	0.0190378	0	0	0	0.243391	0.630835	1	0.907056	0.701121	0.608838	0	40S ribosomal protein S13
P62917#44_40_47	0	0	0	0	0	0	0	0	0	0	0	0	0	0	0	0	0	0	0	0	0	0	0	0	0	0	0	0	0	0	0	0	0	0	0	0	0	0	0	0	0	0.266237	0.685095	1	0.874285	0.660228	0.613915	0	60S ribosomal protein L8
P08134#44_34_47	0	0	0	0	0	0	0	0	0	0	0	0	0	0	0	0	0	0	0	0	0	0	0	0	0	0	0	0	0	0	0	0	0	0	0.0602108	0.0536242	0.0371839	0.0116528	0.0216245	0	0.0550445	0.32182	0.723653	1	0.844485	0.609064	0.457901	0	Rho-related GTP-binding protein RhoC
P62875#44_39_47	0	0	0	0	0	0	0	0	0	0	0	0	0	0	0	0	0	0	0	0	0	0	0	0	0	0	0	0	0	0	0	0	0	0	0	0	0	0	0	0	0.0516109	0.362766	0.760505	1	0.820167	0.610627	0.49928	0	DNA-directed RNA polymerases I, II, and III subunit RPABC5
Q6P1L8#44_39_47	0	0	0	0	0	0	0	0	0	0	0	0	0	0	0	0	0	0	0	0	0	0	0	0	0	0	0	0	0	0	0	0	0	0	0	0	0	0	0	0	0.0375368	0.334614	0.737559	1	0.798721	0.546409	0.460045	0	39S ribosomal protein L14, mitochondrial
P46777#44_39_47	0	0	0	0	0	0	0	0	0	0	0	0	0	0	0	0	0	0	0	0	0	0	0	0	0	0	0	0	0	0	0	0	0	0	0	0	0	0	0	0	0.0402257	0.336074	0.743805	1	0.837393	0.589946	0.443334	0	60S ribosomal protein L5
P62241#44_39_47	0	0	0	0	0	0	0	0	0	0	0	0	0	0	0	0	0	0	0	0	0	0	0	0	0	0	0	0	0	0	0	0	0	0	0	0	0	0	0	0	0.0576669	0.354237	0.761075	1	0.835463	0.57322	0.432723	0	40S ribosomal protein S8
Q96P16#44_39_47	0	0	0	0	0	0	0	0	0	0	0	0	0	0	0	0	0	0	0	0	0	0	0	0	0	0	0	0	0	0	0	0	0	0	0	0	0	0	0	0	0.0935026	0.40898	0.814452	1	0.852255	0.514379	0.250877	0	Regulation of nuclear pre-mRNA domain-containing protein 1A
P46783#44_40_47	0	0	0	0	0	0	0	0	0	0	0	0	0	0	0	0	0	0	0	0	0	0	0	0	0	0	0	0	0	0	0	0	0	0	0	0	0	0	0	0	0.13277	0.370501	0.730669	1	0.886127	0.54962	0.280894	0	40S ribosomal protein S10
P62847#44_39_47	0	0	0	0	0	0	0	0	0	0	0	0	0	0	0	0	0	0	0	0	0	0	0	0	0	0	0	0	0	0	0	0	0	0	0	0	0	0	0	0	0.0933681	0.371342	0.78205	1	0.892897	0.560787	0.330202	0	40S ribosomal protein S24
P62269#44_39_47	0	0	0	0	0	0	0	0	0	0	0	0	0	0	0	0	0	0	0	0	0	0	0	0	0	0	0	0	0	0	0	0	0	0	0	0	0	0	0	0.0130717	0.0682757	0.337429	0.717649	1	0.857795	0.575151	0.384204	0	40S ribosomal protein S18
O95139#44_39_47	0	0	0	0	0	0	0	0	0	0	0	0	0	0	0	0	0	0	0	0	0	0	0	0	0	0	0	0	0	0	0	0	0	0	0	0	0	0	0	0	0.064752	0.340039	0.746426	1	0.870473	0.542061	0.342272	0	NADH dehydrogenase [ubiquinone] 1 beta subcomplex subunit 6
P22392-2#44_39_47	0	0	0	0	0	0	0	0	0	0	0	0	0	0	0	0	0	0	0	0	0	0	0	0	0	0	0	0	0	0	0	0	0	0	0	0	0	0	0	0	0.0756643	0.362856	0.747829	1	0.82794	0.535281	0.356645	0	Isoform 3 of Nucleoside diphosphate kinase B
Q9Y3D3#44_39_47	0	0	0	0	0	0	0	0	0	0	0	0	0	0	0	0	0	0	0	0	0	0	0	0	0	0	0	0	0	0	0	0	0	0	0	0	0	0	0	0	0.105397	0.422499	0.819148	1	0.812472	0.532079	0.365731	0	28S ribosomal protein S16, mitochondrial
Q07817#44_39_47	0	0	0	0	0	0	0	0	0	0	0	0	0	0	0	0	0	0	0	0	0	0	0	0	0	0	0	0	0	0	0	0	0	0	0	0	0	0	0	0	0.0441979	0.3479	0.789016	1	0.847544	0.537632	0.369017	0	Bcl-2-like protein 1
P01034#44_39_47	0	0	0	0	0	0	0	0	0	0	0	0	0	0	0	0	0	0	0	0	0	0	0	0	0	0	0	0	0	0	0	0	0	0	0	0	0	0	0	0	0.0479911	0.36786	0.791929	1	0.814029	0.549622	0.403912	0	Cystatin-C
Q9BUL8#44_39_47	0	0	0	0	0	0	0	0	0	0	0	0	0	0	0	0	0	0	0	0	0	0	0	0	0	0	0	0	0	0	0	0	0	0	0	0	0	0	0	0	0.0570278	0.364873	0.791083	1	0.815822	0.526706	0.381696	0	Programmed cell death protein 10
Q13232#40_36_47	0	0	0	0	0	0	0	0	0	0	0	0	0	0	0	0	0	0	0	0	0	0	0	0	0	0	0	0	0	0	0	0	0	0	0	0	0	0.077068	0.186151	0.200151	0.148512	0.335763	0.677677	1	0.812971	0.598238	0.431785	0	Nucleoside diphosphate kinase 3
Q9BTX1#44_35_47	0	0	0	0	0	0	0	0	0	0	0	0	0	0	0	0	0	0	0	0	0	0	0	0	0	0	0	0	0	0	0	0	0	0	0	0	0	0	0.0526489	0.139561	0.228714	0.471332	0.791442	1	0.893247	0.646337	0.450004	0	Nucleoporin NDC1
Q9NUI1#44_39_47	0	0	0	0	0	0	0	0	0	0	0	0	0	0	0	0	0	0	0	0	0	0	0	0	0	0	0	0	0	0	0	0	0	0	0	0	0	0	0	0	0.0937586	0.402254	0.798203	1	0.920095	0.6542	0.417148	0	Peroxisomal 2,4-dienoyl-CoA reductase
Q6RW13#44_40_47	0	0	0	0	0	0	0	0	0	0	0	0	0	0	0	0	0	0	0	0	0	0	0	0	0	0	0	0	0	0	0	0	0	0	0	0	0	0	0	0	0.136101	0.404969	0.768332	1	0.870139	0.614173	0.366065	0	Type-1 angiotensin II receptor-associated protein
Q96EL2#44_39_47	0	0	0	0	0	0	0	0	0	0	0	0	0	0	0	0	0	0	0	0	0	0	0	0	0	0	0	0	0	0	0	0	0	0	0	0	0	0	0	0.066959	0.142356	0.444053	0.769074	1	0.841997	0.624002	0.409809	0	28S ribosomal protein S24, mitochondrial
O95168#44_39_47	0	0	0	0	0	0	0	0	0	0	0	0	0	0	0	0	0	0	0	0	0	0	0	0	0	0	0	0	0	0	0	0	0	0	0	0	0	0	0	0.108274	0.148161	0.365756	0.679155	1	0.899742	0.660064	0.469514	0	NADH dehydrogenase [ubiquinone] 1 beta subcomplex subunit 4
Q15800#44_39_47	0	0	0	0	0	0	0	0	0	0	0	0	0	0	0	0	0	0	0	0	0	0	0	0	0	0	0	0	0	0	0	0	0	0	0	0	0	0	0	0.107962	0.12497	0.370882	0.730295	1	0.835954	0.56707	0.336007	0	Methylsterol monooxygenase 1
Q9NX01#44_39_47	0	0	0	0	0	0	0	0	0	0	0	0	0	0	0	0	0	0	0	0	0	0	0	0	0	0	0	0	0	0	0	0	0	0	0	0	0	0	0	0.0461382	0.124798	0.414563	0.683522	1	0.901259	0.643548	0.343811	0	Thioredoxin-like protein 4B
Q9Y2R5#44_40_47	0	0	0	0	0	0	0	0	0	0	0	0	0	0	0	0	0	0	0	0	0	0	0	0	0	0	0	0	0	0	0	0	0	0	0	0	0	0	0	0	0.185642	0.357981	0.673453	1	0.87915	0.615487	0.392552	0	28S ribosomal protein S17, mitochondrial
O95059#44_40_47	0	0	0	0	0	0	0	0	0	0	0	0	0	0	0	0	0	0	0	0	0	0	0	0	0	0	0	0	0	0	0	0	0	0	0	0	0	0	0	0	0	0.261018	0.684888	1	0.835612	0.525506	0.334287	0	Ribonuclease P protein subunit p14
Q9NPE3#44_40_47	0	0	0	0	0	0	0	0	0	0	0	0	0	0	0	0	0	0	0	0	0	0	0	0	0	0	0	0	0	0	0	0	0	0	0	0	0	0	0	0	0	0.244166	0.669226	1	0.866152	0.526194	0.31465	0	H/ACA ribonucleoprotein complex subunit 3
P00846#44_40_47	0	0	0	0	0	0	0	0	0	0	0	0	0	0	0	0	0	0	0	0	0	0	0	0	0	0	0	0	0	0	0	0	0	0	0	0	0	0	0	0	0	0.269706	0.697657	1	0.851646	0.551497	0.404229	0	ATP synthase subunit a
P30536#44_40_47	0	0	0	0	0	0	0	0	0	0	0	0	0	0	0	0	0	0	0	0	0	0	0	0	0	0	0	0	0	0	0	0	0	0	0	0	0	0	0	0	0.0141287	0.293724	0.717497	1	0.878975	0.559939	0.333815	0	Translocator protein
P62906#44_40_47	0	0	0	0	0	0	0	0	0	0	0	0	0	0	0	0	0	0	0	0	0	0	0	0	0	0	0	0	0	0	0	0	0	0	0	0	0	0	0	0	0.0216307	0.278403	0.688057	1	0.860026	0.540886	0.349874	0	60S ribosomal protein L10a
Q8IXM2#44_40_47	0	0	0	0	0	0	0	0	0	0	0	0	0	0	0	0	0	0	0	0	0	0	0	0	0	0	0	0	0	0	0	0	0	0	0	0	0	0	0	0	0	0.291637	0.699134	1	0.800231	0.498914	0.33272	0	Chromatin complexes subunit BAP18
Q9HC21#44_40_47	0	0	0	0	0	0	0	0	0	0	0	0	0	0	0	0	0	0	0	0	0	0	0	0	0	0	0	0	0	0	0	0	0	0	0	0	0	0	0	0	0.0112874	0.289673	0.720801	1	0.82998	0.487584	0.30247	0	Mitochondrial thiamine pyrophosphate carrier
O14657#44_40_47	0	0	0	0	0	0	0	0	0	0	0	0	0	0	0	0	0	0	0	0	0	0	0	0	0	0	0	0	0	0	0	0	0	0	0	0	0	0	0	0	0.0433075	0.303827	0.713512	1	0.879326	0.542519	0.289002	0	Torsin-1B
P61586#44_40_47	0	0	0	0	0	0	0	0	0	0	0	0	0	0	0	0	0	0	0	0	0	0	0	0	0	0	0	0	0	0	0	0	0	0	0	0	0	0	0	0	0.0655356	0.331075	0.708767	1	0.838545	0.527248	0.307982	0	Transforming protein RhoA
Q15041#44_40_47	0	0	0	0	0	0	0	0	0	0	0	0	0	0	0	0	0	0	0	0	0	0	0	0	0	0	0	0	0	0	0	0	0	0	0	0	0	0	0	0	0	0.174083	0.583752	1	0.851019	0.476262	0.230197	0	ADP-ribosylation factor-like protein 6-interacting protein 1
Q15629#44_40_47	0	0	0	0	0	0	0	0	0	0	0	0	0	0	0	0	0	0	0	0	0	0	0	0	0	0	0	0	0	0	0	0	0	0	0	0	0	0	0	0	0	0.243562	0.673838	1	0.861254	0.478146	0.250872	0	Translocating chain-associated membrane protein 1
O60831#44_40_47	0	0	0	0	0	0	0	0	0	0	0	0	0	0	0	0	0	0	0	0	0	0	0	0	0	0	0	0	0	0	0	0	0	0	0	0	0	0	0	0	0	0.237788	0.608551	1	0.837741	0.500031	0.289645	0	PRA1 family protein 2
Q92604#44_40_47	0	0	0	0	0	0	0	0	0	0	0	0	0	0	0	0	0	0	0	0	0	0	0	0	0	0	0	0	0	0	0	0	0	0	0	0	0	0	0	0	0	0.212291	0.624587	1	0.83266	0.473277	0.24518	0	Acyl-CoA:lysophosphatidylglycerol acyltransferase 1
Q9H1E5#44_40_47	0	0	0	0	0	0	0	0	0	0	0	0	0	0	0	0	0	0	0	0	0	0	0	0	0	0	0	0	0	0	0	0	0	0	0	0	0	0	0	0	0	0.227548	0.644506	1	0.794025	0.454933	0.2789	0	Thioredoxin-related transmembrane protein 4
P02795#44_40_47	0	0	0	0	0	0	0	0	0	0	0	0	0	0	0	0	0	0	0	0	0	0	0	0	0	0	0	0	0	0	0	0	0	0	0	0	0	0	0	0	0	0.186	0.59809	1	0.866739	0.539435	0.345433	0	Metallothionein-2
P10620#44_40_47	0	0	0	0	0	0	0	0	0	0	0	0	0	0	0	0	0	0	0	0	0	0	0	0	0	0	0	0	0	0	0	0	0	0	0	0	0	0	0	0	0	0.168775	0.573251	1	0.853213	0.534737	0.348258	0	Microsomal glutathione S-transferase 1
P67812#45_40_47	0	0	0	0	0	0	0	0	0	0	0	0	0	0	0	0	0	0	0	0	0	0	0	0	0	0	0	0	0	0	0	0	0	0	0	0	0	0	0	0	0.0220845	0.166063	0.587261	0.969296	1	0.58968	0.33918	0	Signal peptidase complex catalytic subunit SEC11A
Q6UWP7#44_40_47	0	0	0	0	0	0	0	0	0	0	0	0	0	0	0	0	0	0	0	0	0	0	0	0	0	0	0	0	0	0	0	0	0	0	0	0	0	0	0	0	0	0.215235	0.641144	1	0.958022	0.581945	0.306084	0	Lysocardiolipin acyltransferase 1
Q6EEV4-2#44_40_47	0	0	0	0	0	0	0	0	0	0	0	0	0	0	0	0	0	0	0	0	0	0	0	0	0	0	0	0	0	0	0	0	0	0	0	0	0	0	0	0	0.0156476	0.242667	0.697284	1	0.872817	0.401744	0.133429	0	Isoform 5 of DNA-directed RNA polymerase II subunit GRINL1A, isoforms 4/5
Q8TBF4#44_39_47	0	0	0	0	0	0	0	0	0	0	0	0	0	0	0	0	0	0	0	0	0	0	0	0	0	0	0	0	0	0	0	0	0	0	0	0	0	0	0	0	0.0446128	0.283516	0.749859	1	0.880462	0.401874	0.132698	0	Zinc finger CCHC-type and RNA-binding motif-containing protein 1
Q53GQ0#44_40_47	0	0	0	0	0	0	0	0	0	0	0	0	0	0	0	0	0	0	0	0	0	0	0	0	0	0	0	0	0	0	0	0	0	0	0	0	0	0	0	0	0.0265563	0.283658	0.712396	1	0.780831	0.372424	0.148692	0	Very-long-chain 3-oxoacyl-CoA reductase
P07919#44_40_47	0	0	0	0	0	0	0	0	0	0	0	0	0	0	0	0	0	0	0	0	0	0	0	0	0	0	0	0	0	0	0	0	0	0	0	0	0	0	0	0	0	0.261504	0.697219	1	0.8124	0.390484	0.138477	0	Cytochrome b-c1 complex subunit 6, mitochondrial
Q9HD33#44_40_47	0	0	0	0	0	0	0	0	0	0	0	0	0	0	0	0	0	0	0	0	0	0	0	0	0	0	0	0	0	0	0	0	0	0	0	0	0	0	0	0	0.0348912	0.253564	0.671735	1	0.799265	0.380633	0.15939	0	39S ribosomal protein L47, mitochondrial
O15260#44_40_47	0	0	0	0	0	0	0	0	0	0	0	0	0	0	0	0	0	0	0	0	0	0	0	0	0	0	0	0	0	0	0	0	0	0	0	0	0	0	0	0	0	0.213341	0.64973	1	0.829287	0.407971	0.198156	0	Surfeit locus protein 4
P51970#44_40_47	0	0	0	0	0	0	0	0	0	0	0	0	0	0	0	0	0	0	0	0	0	0	0	0	0	0	0	0	0	0	0	0	0	0	0	0	0	0	0	0	0.015914	0.271833	0.673762	1	0.809154	0.435593	0.204995	0	NADH dehydrogenase [ubiquinone] 1 alpha subcomplex subunit 8
Q9UMY1#44_40_47	0	0	0	0	0	0	0	0	0	0	0	0	0	0	0	0	0	0	0	0	0	0	0	0	0	0	0	0	0	0	0	0	0	0	0	0	0	0	0	0	0	0.25412	0.670282	1	0.808368	0.431431	0.176889	0	Nucleolar protein 7
O43808#44_39_47	0	0	0	0	0	0	0	0	0	0	0	0	0	0	0	0	0	0	0	0	0	0	0	0	0	0	0	0	0	0	0	0	0	0	0	0	0	0	0	0	0.0248992	0.327147	0.760783	1	0.796598	0.467318	0.298277	0	Peroxisomal membrane protein PMP34
P41223#44_39_47	0	0	0	0	0	0	0	0	0	0	0	0	0	0	0	0	0	0	0	0	0	0	0	0	0	0	0	0	0	0	0	0	0	0	0	0	0	0	0	0	0.0491313	0.35402	0.797296	1	0.813024	0.482986	0.299105	0	Protein BUD31 homolog
P50914#44_39_47	0	0	0	0	0	0	0	0	0	0	0	0	0	0	0	0	0	0	0	0	0	0	0	0	0	0	0	0	0	0	0	0	0	0	0	0	0	0	0	0	0.057542	0.368365	0.797122	1	0.769797	0.464275	0.306604	0	60S ribosomal protein L14
Q9NVA1#44_39_47	0	0	0	0	0	0	0	0	0	0	0	0	0	0	0	0	0	0	0	0	0	0	0	0	0	0	0	0	0	0	0	0	0	0	0	0	0	0	0	0	0.0545333	0.378035	0.807667	1	0.766746	0.477736	0.393244	0	Ubiquinol-cytochrome-c reductase complex assembly factor 1
Q9P0M9#44_39_47	0	0	0	0	0	0	0	0	0	0	0	0	0	0	0	0	0	0	0	0	0	0	0	0	0	0	0	0	0	0	0	0	0	0	0	0	0	0	0	0	0.0415374	0.337478	0.743674	1	0.734826	0.455563	0.378409	0	39S ribosomal protein L27, mitochondrial
Q86Y39#44_39_47	0	0	0	0	0	0	0	0	0	0	0	0	0	0	0	0	0	0	0	0	0	0	0	0	0	0	0	0	0	0	0	0	0	0	0	0	0	0	0	0	0.0232792	0.347833	0.782339	1	0.736351	0.433704	0.334331	0	NADH dehydrogenase [ubiquinone] 1 alpha subcomplex subunit 11
Q8IXM6#44_39_47	0	0	0	0	0	0	0	0	0	0	0	0	0	0	0	0	0	0	0	0	0	0	0	0	0	0	0	0	0	0	0	0	0	0	0	0	0	0	0	0	0.0283654	0.357127	0.795385	1	0.753978	0.450819	0.340956	0	Nurim
Q8N2U0#44_40_47	0	0	0	0	0	0	0	0	0	0	0	0	0	0	0	0	0	0	0	0	0	0	0	0	0	0	0	0	0	0	0	0	0	0	0	0	0	0	0	0	0.0176516	0.183697	0.683566	1	0.716493	0.402134	0.324228	0	Transmembrane protein 256
P82914#44_40_47	0	0	0	0	0	0	0	0	0	0	0	0	0	0	0	0	0	0	0	0	0	0	0	0	0	0	0	0	0	0	0	0	0	0	0	0	0	0	0	0	0	0.288695	0.689903	1	0.728847	0.458306	0.363853	0	28S ribosomal protein S15, mitochondrial
O43324#44_40_47	0	0	0	0	0	0	0	0	0	0	0	0	0	0	0	0	0	0	0	0	0	0	0	0	0	0	0	0	0	0	0	0	0	0	0	0	0	0	0	0	0	0.291892	0.711676	1	0.731817	0.407164	0.29115	0	Eukaryotic translation elongation factor 1 epsilon-1
O75607#44_40_47	0	0	0	0	0	0	0	0	0	0	0	0	0	0	0	0	0	0	0	0	0	0	0	0	0	0	0	0	0	0	0	0	0	0	0	0	0	0	0	0	0	0.280286	0.714594	1	0.760611	0.421941	0.293369	0	Nucleoplasmin-3
O95070#44_40_47	0	0	0	0	0	0	0	0	0	0	0	0	0	0	0	0	0	0	0	0	0	0	0	0	0	0	0	0	0	0	0	0	0	0	0	0	0	0	0	0	0	0.289577	0.707315	1	0.78255	0.448157	0.270244	0	Protein YIF1A
P84157#44_40_47	0	0	0	0	0	0	0	0	0	0	0	0	0	0	0	0	0	0	0	0	0	0	0	0	0	0	0	0	0	0	0	0	0	0	0	0	0	0	0	0	0	0.272704	0.693254	1	0.783235	0.458594	0.304207	0	Matrix-remodeling-associated protein 7
Q9NS00#44_39_47	0	0	0	0	0	0	0	0	0	0	0	0	0	0	0	0	0	0	0	0	0	0	0	0	0	0	0	0	0	0	0	0	0	0	0	0	0	0	0	0	0.0319393	0.32752	0.723075	1	0.804333	0.460388	0.250423	0	Glycoprotein-N-acetylgalactosamine 3-beta-galactosyltransferase 1
Q9NX47#44_40_47	0	0	0	0	0	0	0	0	0	0	0	0	0	0	0	0	0	0	0	0	0	0	0	0	0	0	0	0	0	0	0	0	0	0	0	0	0	0	0	0	0	0.319412	0.725367	1	0.799961	0.488424	0.253411	0	E3 ubiquitin-protein ligase MARCH5
P56134#44_40_47	0	0	0	0	0	0	0	0	0	0	0	0	0	0	0	0	0	0	0	0	0	0	0	0	0	0	0	0	0	0	0	0	0	0	0	0	0	0	0	0	0.0247164	0.296868	0.713102	1	0.837986	0.488476	0.25387	0	ATP synthase subunit f, mitochondrial
Q6DKI1#44_40_47	0	0	0	0	0	0	0	0	0	0	0	0	0	0	0	0	0	0	0	0	0	0	0	0	0	0	0	0	0	0	0	0	0	0	0	0	0	0	0	0	0.0153881	0.292025	0.714803	1	0.832521	0.461574	0.213103	0	60S ribosomal protein L7-like 1
O14949#44_39_47	0	0	0	0	0	0	0	0	0	0	0	0	0	0	0	0	0	0	0	0	0	0	0	0	0	0	0	0	0	0	0	0	0	0	0	0	0	0	0	0.0452172	0.0865328	0.316104	0.734323	1	0.782184	0.406417	0.292396	0	Cytochrome b-c1 complex subunit 8
Q03135#44_39_47	0	0	0	0	0	0	0	0	0	0	0	0	0	0	0	0	0	0	0	0	0	0	0	0	0	0	0	0	0	0	0	0	0	0	0	0	0	0	0	0.0163505	0.0457156	0.323243	0.737654	1	0.757249	0.420641	0.274183	0	Caveolin-1
P04732#44_40_47	0	0	0	0	0	0	0	0	0	0	0	0	0	0	0	0	0	0	0	0	0	0	0	0	0	0	0	0	0	0	0	0	0	0	0	0	0	0	0	0	0	0.277681	0.707295	1	0.735427	0.383751	0.220324	0	Metallothionein-1E
Q8NEW0#44_39_47	0	0	0	0	0	0	0	0	0	0	0	0	0	0	0	0	0	0	0	0	0	0	0	0	0	0	0	0	0	0	0	0	0	0	0	0	0	0	0	0	0.0274155	0.326463	0.720672	1	0.782714	0.42882	0.211726	0	Zinc transporter 7
Q9Y2R9#44_39_47	0	0	0	0	0	0	0	0	0	0	0	0	0	0	0	0	0	0	0	0	0	0	0	0	0	0	0	0	0	0	0	0	0	0	0	0	0	0	0	0	0.0470513	0.326612	0.735436	1	0.794366	0.418875	0.196226	0	28S ribosomal protein S7, mitochondrial
Q9NX55#43_40_46	0	0	0	0	0	0	0	0	0	0	0	0	0	0	0	0	0	0	0	0	0	0	0	0	0	0	0	0	0	0	0	0	0	0	0	0	0	0	0	0	1	0.937176	0.996366	0.567892	0.182035	0	0	0	Huntingtin-interacting protein K
O43805#42_40_46	0	0	0	0	0	0	0	0	0	0	0	0	0	0	0	0	0	0	0	0	0	0	0	0	0	0	0	0	0	0	0	0	0	0	0	0	0	0	0	0	0.968232	1	0.870223	0.610157	0.273048	0.0448648	0	0	Sjoegren syndrome nuclear autoantigen 1
P08236#42_40_46	0	0	0	0	0	0	0	0	0	0	0	0	0	0	0	0	0	0	0	0	0	0	0	0	0	0	0	0	0	0	0	0	0	0	0	0	0	0	0	0	0.911808	1	0.894039	0.576293	0.160001	0	0	0	Beta-glucuronidase
O95772#42_38_46	0	0	0	0	0	0	0	0	0	0	0	0	0	0	0	0	0	0	0	0	0	0	0	0	0	0	0	0	0	0	0	0	0	0	0	0	0	0	0	0.206367	0.595932	1	0.906339	0.596583	0.270435	0.2417	0	0	MLN64 N-terminal domain homolog
Q6P582#42_38_46	0	0	0	0	0	0	0	0	0	0	0	0	0	0	0	0	0	0	0	0	0	0	0	0	0	0	0	0	0	0	0	0	0	0	0	0	0	0	0	0.212577	0.636452	1	0.918009	0.561528	0.238888	0.15192	0	0	Mitotic-spindle organizing protein 2A
Q8N668#42_38_46	0	0	0	0	0	0	0	0	0	0	0	0	0	0	0	0	0	0	0	0	0	0	0	0	0	0	0	0	0	0	0	0	0	0	0	0	0	0	0.019573	0.230392	0.679461	1	0.963854	0.546036	0.229362	0.0949699	0	0	COMM domain-containing protein 1
Q6P161#42_38_45	0	0	0	0	0	0	0	0	0	0	0	0	0	0	0	0	0	0	0	0	0	0	0	0	0	0	0	0	0	0	0	0	0	0	0	0	0	0	0	0.225248	0.600397	1	0.964337	0.639978	0.13129	0	0	0	39S ribosomal protein L54, mitochondrial
Q9NX14#43_38_46	0	0	0	0	0	0	0	0	0	0	0	0	0	0	0	0	0	0	0	0	0	0	0	0	0	0	0	0	0	0	0	0	0	0	0	0	0	0	0.0635241	0.23044	0.602821	0.987369	1	0.650777	0.216527	0.0125109	0	0	NADH dehydrogenase [ubiquinone] 1 beta subcomplex subunit 11, mitochondrial
Q9NX70#42_38_46	0	0	0	0	0	0	0	0	0	0	0	0	0	0	0	0	0	0	0	0	0	0	0	0	0	0	0	0	0	0	0	0	0	0	0	0	0	0	0.0214471	0.231249	0.548296	1	0.992888	0.704407	0.242762	0.0796497	0	0	Mediator of RNA polymerase II transcription subunit 29
P61077#43_38_46	0	0	0	0	0	0	0	0	0	0	0	0	0	0	0	0	0	0	0	0	0	0	0	0	0	0	0	0	0	0	0	0	0	0	0	0	0	0	0.115217	0.255687	0.633507	0.903542	1	0.569456	0.218266	0.0104001	0	0	Ubiquitin-conjugating enzyme E2 D3
O00488#43_38_47	0	0	0	0	0	0	0	0	0	0	0	0	0	0	0	0	0	0	0	0	0	0	0	0	0	0	0	0	0	0	0	0	0	0	0	0	0	0	0.0783965	0.2396	0.581348	0.936546	1	0.623678	0.289596	0.117581	0.0232839	0	Zinc finger protein 593
P61960#43_38_46	0	0	0	0	0	0	0	0	0	0	0	0	0	0	0	0	0	0	0	0	0	0	0	0	0	0	0	0	0	0	0	0	0	0	0	0	0	0	0.165042	0.227396	0.54002	0.887954	1	0.677307	0.285173	0.0748606	0	0	Ubiquitin-fold modifier 1
Q7L5D6#43_38_46	0	0	0	0	0	0	0	0	0	0	0	0	0	0	0	0	0	0	0	0	0	0	0	0	0	0	0	0	0	0	0	0	0	0	0	0	0	0	0.129083	0.266677	0.59218	0.941753	1	0.690322	0.272158	0.062249	0	0	Golgi to ER traffic protein 4 homolog
Q9Y399#42_38_45	0	0	0	0	0	0	0	0	0	0	0	0	0	0	0	0	0	0	0	0	0	0	0	0	0	0	0	0	0	0	0	0	0	0	0	0	0	0	0.139692	0.309466	0.665483	1	0.897893	0.410017	0.0165858	0	0	0	28S ribosomal protein S2, mitochondrial
Q9Y282#42_38_46	0	0	0	0	0	0	0	0	0	0	0	0	0	0	0	0	0	0	0	0	0	0	0	0	0	0	0	0	0	0	0	0	0	0	0	0	0	0	0.115504	0.344355	0.640154	1	0.933512	0.6435	0.102296	0.0413658	0	0	Endoplasmic reticulum-Golgi intermediate compartment protein 3
Q96A57#42_38_46	0	0	0	0	0	0	0	0	0	0	0	0	0	0	0	0	0	0	0	0	0	0	0	0	0	0	0	0	0	0	0	0	0	0	0	0	0	0	0.113032	0.290147	0.632565	1	0.883964	0.5086	0.116753	0	0	0	Transmembrane protein 230
Q9NSU2#42_37_46	0	0	0	0	0	0	0	0	0	0	0	0	0	0	0	0	0	0	0	0	0	0	0	0	0	0	0	0	0	0	0	0	0	0	0	0	0	0.0117414	0.112354	0.374078	0.740276	1	0.917698	0.53964	0.168041	0	0	0	Three-prime repair exonuclease 1
Q96C01#42_38_45	0	0	0	0	0	0	0	0	0	0	0	0	0	0	0	0	0	0	0	0	0	0	0	0	0	0	0	0	0	0	0	0	0	0	0	0	0	0	0.0767895	0.346554	0.727077	1	0.929131	0.552731	0.102023	0	0	0	Protein FAM136A
Q9NRW1#42_38_46	0	0	0	0	0	0	0	0	0	0	0	0	0	0	0	0	0	0	0	0	0	0	0	0	0	0	0	0	0	0	0	0	0	0	0	0	0	0	0.0868787	0.320912	0.687347	1	0.91785	0.545509	0.128347	0	0	0	Ras-related protein Rab-6B
Q9UL40#42_38_46	0	0	0	0	0	0	0	0	0	0	0	0	0	0	0	0	0	0	0	0	0	0	0	0	0	0	0	0	0	0	0	0	0	0	0	0	0	0	0.0258722	0.224529	0.684571	1	0.944144	0.459767	0.0988771	0	0	0	Zinc finger protein 346
A2A3N6#42_38_46	0	0	0	0	0	0	0	0	0	0	0	0	0	0	0	0	0	0	0	0	0	0	0	0	0	0	0	0	0	0	0	0	0	0	0	0	0	0	0.0171926	0.215264	0.655452	1	0.967504	0.531629	0.145653	0	0	0	Putative PIP5K1A and PSMD4-like protein
Q9BUH6#42_38_46	0	0	0	0	0	0	0	0	0	0	0	0	0	0	0	0	0	0	0	0	0	0	0	0	0	0	0	0	0	0	0	0	0	0	0	0	0	0	0.0332437	0.245883	0.697731	1	0.938976	0.5069	0.174216	0.04324	0	0	Protein PAXX
P29083#43_38_46	0	0	0	0	0	0	0	0	0	0	0	0	0	0	0	0	0	0	0	0	0	0	0	0	0	0	0	0	0	0	0	0	0	0	0	0	0	0	0	0.0732147	0.504336	0.978195	1	0.529049	0.097298	0	0	0	General transcription factor IIE subunit 1
Q15771#42_38_46	0	0	0	0	0	0	0	0	0	0	0	0	0	0	0	0	0	0	0	0	0	0	0	0	0	0	0	0	0	0	0	0	0	0	0	0	0	0	0	0.157455	0.60162	1	0.955328	0.478003	0.0851251	0	0	0	Ras-related protein Rab-30
P23396#43_37_47	0	0	0	0	0	0	0	0	0	0	0	0	0	0	0	0	0	0	0	0	0	0	0	0	0	0	0	0	0	0	0	0	0	0	0	0	0	0.058496	0.170992	0.396924	0.699989	0.974461	1	0.750221	0.375205	0.124165	0	0	40S ribosomal protein S3
P35237#43_37_47	0	0	0	0	0	0	0	0	0	0	0	0	0	0	0	0	0	0	0	0	0	0	0	0	0	0	0	0	0	0	0	0	0	0	0	0	0	0.0773863	0.196581	0.405755	0.694101	0.972802	1	0.715219	0.328548	0.100715	0.0118926	0	Serpin B6
P61604#43_38_47	0	0	0	0	0	0	0	0	0	0	0	0	0	0	0	0	0	0	0	0	0	0	0	0	0	0	0	0	0	0	0	0	0	0	0	0	0	0	0.221927	0.426439	0.697811	0.962816	1	0.763371	0.363926	0.108541	0.030555	0	10 kDa heat shock protein, mitochondrial
P36404#43_38_47	0	0	0	0	0	0	0	0	0	0	0	0	0	0	0	0	0	0	0	0	0	0	0	0	0	0	0	0	0	0	0	0	0	0	0	0	0	0	0.18704	0.380832	0.627167	0.962769	1	0.753613	0.328098	0.0873065	0	0	ADP-ribosylation factor-like protein 2
Q8TDP1#43_38_47	0	0	0	0	0	0	0	0	0	0	0	0	0	0	0	0	0	0	0	0	0	0	0	0	0	0	0	0	0	0	0	0	0	0	0	0	0	0	0.1758	0.376447	0.671341	0.980067	1	0.74442	0.358399	0.122642	0	0	Ribonuclease H2 subunit C
Q53H12#43_37_47	0	0	0	0	0	0	0	0	0	0	0	0	0	0	0	0	0	0	0	0	0	0	0	0	0	0	0	0	0	0	0	0	0	0	0	0	0	0.123024	0.223748	0.396794	0.650814	0.92934	1	0.797007	0.414787	0.142835	0	0	Acylglycerol kinase, mitochondrial
P37268#43_37_47	0	0	0	0	0	0	0	0	0	0	0	0	0	0	0	0	0	0	0	0	0	0	0	0	0	0	0	0	0	0	0	0	0	0	0	0	0	0.132462	0.251404	0.436985	0.719104	0.969618	1	0.702339	0.324387	0.0913274	0	0	Squalene synthase
Q9Y3C8#43_37_47	0	0	0	0	0	0	0	0	0	0	0	0	0	0	0	0	0	0	0	0	0	0	0	0	0	0	0	0	0	0	0	0	0	0	0	0	0	0.116779	0.258421	0.424428	0.686913	0.933135	1	0.735511	0.358613	0.112563	0	0	Ubiquitin-fold modifier-conjugating enzyme 1
P48729#42_34_47	0	0	0	0	0	0	0	0	0	0	0	0	0	0	0	0	0	0	0	0	0	0	0	0	0	0	0	0	0	0	0	0	0	0	0.0868829	0.0269769	0	0.0199719	0.17668	0.478693	0.807313	1	0.987862	0.750485	0.434339	0.146018	0.0101307	0	Casein kinase I isoform alpha
Q9Y605#43_38_47	0	0	0	0	0	0	0	0	0	0	0	0	0	0	0	0	0	0	0	0	0	0	0	0	0	0	0	0	0	0	0	0	0	0	0	0	0	0	0.243648	0.500503	0.76289	0.967964	1	0.795079	0.402926	0.105693	0	0	MORF4 family-associated protein 1
P51397#43_39_47	0	0	0	0	0	0	0	0	0	0	0	0	0	0	0	0	0	0	0	0	0	0	0	0	0	0	0	0	0	0	0	0	0	0	0	0	0	0	0	0.471922	0.691367	0.934395	1	0.797719	0.398065	0.125583	0	0	Death-associated protein 1
P07741#43_37_47	0	0	0	0	0	0	0	0	0	0	0	0	0	0	0	0	0	0	0	0	0	0	0	0	0	0	0	0	0	0	0	0	0	0	0	0	0	0.0100462	0.166547	0.420496	0.733206	0.975849	1	0.747415	0.408348	0.170805	0.0700516	0	Adenine phosphoribosyltransferase
P18669#43_37_47	0	0	0	0	0	0	0	0	0	0	0	0	0	0	0	0	0	0	0	0	0	0	0	0	0	0	0	0	0	0	0	0	0	0	0	0	0	0.0560767	0.192821	0.418435	0.718995	0.988844	1	0.775624	0.413009	0.18932	0.0508853	0	Phosphoglycerate mutase 1
O95870#43_37_47	0	0	0	0	0	0	0	0	0	0	0	0	0	0	0	0	0	0	0	0	0	0	0	0	0	0	0	0	0	0	0	0	0	0	0	0	0	0.0173285	0.123957	0.378919	0.736687	0.99078	1	0.773415	0.389788	0.118042	0	0	Abhydrolase domain-containing protein 16A
P63279#42_38_47	0	0	0	0	0	0	0	0	0	0	0	0	0	0	0	0	0	0	0	0	0	0	0	0	0	0	0	0	0	0	0	0	0	0	0	0	0	0	0.103651	0.383313	0.710851	1	0.978739	0.748654	0.383414	0.178343	0.0502254	0	SUMO-conjugating enzyme UBC9
Q9BW83#43_38_47	0	0	0	0	0	0	0	0	0	0	0	0	0	0	0	0	0	0	0	0	0	0	0	0	0	0	0	0	0	0	0	0	0	0	0	0	0	0	0.126044	0.370797	0.689676	0.951513	1	0.759472	0.427248	0.182396	0.0658147	0	Intraflagellar transport protein 27 homolog
P04080#42_38_46	0	0	0	0	0	0	0	0	0	0	0	0	0	0	0	0	0	0	0	0	0	0	0	0	0	0	0	0	0	0	0	0	0	0	0	0	0	0	0.0352091	0.301678	0.678665	1	0.982452	0.677241	0.289385	0.120498	0	0	Cystatin-B
P63027#42_38_47	0	0	0	0	0	0	0	0	0	0	0	0	0	0	0	0	0	0	0	0	0	0	0	0	0	0	0	0	0	0	0	0	0	0	0	0	0	0	0.046577	0.289792	0.693749	1	0.972004	0.624464	0.282528	0.107377	0	0	Vesicle-associated membrane protein 2
P62070#42_38_46	0	0	0	0	0	0	0	0	0	0	0	0	0	0	0	0	0	0	0	0	0	0	0	0	0	0	0	0	0	0	0	0	0	0	0	0	0	0	0.123655	0.361971	0.71989	1	0.978478	0.655024	0.294563	0.080846	0	0	Ras-related protein R-Ras2
Q9ULR0#42_37_47	0	0	0	0	0	0	0	0	0	0	0	0	0	0	0	0	0	0	0	0	0	0	0	0	0	0	0	0	0	0	0	0	0	0	0	0	0	0	0.0811994	0.345159	0.741025	1	0.968198	0.665993	0.335961	0.0995405	0	0	Pre-mRNA-splicing factor ISY1 homolog
P10253#42_38_47	0	0	0	0	0	0	0	0	0	0	0	0	0	0	0	0	0	0	0	0	0	0	0	0	0	0	0	0	0	0	0	0	0	0	0	0	0	0	0.073414	0.340852	0.700968	1	0.928774	0.633002	0.314608	0.147644	0.0383096	0	Lysosomal alpha-glucosidase
P30046#42_38_46	0	0	0	0	0	0	0	0	0	0	0	0	0	0	0	0	0	0	0	0	0	0	0	0	0	0	0	0	0	0	0	0	0	0	0	0	0	0	0.0799851	0.367426	0.702652	1	0.946111	0.666257	0.279475	0.128187	0	0	D-dopachrome decarboxylase
P24539#43_38_46	0	0	0	0	0	0	0	0	0	0	0	0	0	0	0	0	0	0	0	0	0	0	0	0	0	0	0	0	0	0	0	0	0	0	0	0	0	0	0.123178	0.348131	0.687934	0.994768	1	0.683701	0.282931	0.0785044	0	0	ATP synthase F(0) complex subunit B1, mitochondrial
Q9BSD7#43_38_46	0	0	0	0	0	0	0	0	0	0	0	0	0	0	0	0	0	0	0	0	0	0	0	0	0	0	0	0	0	0	0	0	0	0	0	0	0	0	0.137343	0.327447	0.654349	0.974708	1	0.698162	0.289357	0.072735	0	0	Cancer-related nucleoside-triphosphatase
P01111#43_38_47	0	0	0	0	0	0	0	0	0	0	0	0	0	0	0	0	0	0	0	0	0	0	0	0	0	0	0	0	0	0	0	0	0	0	0	0	0	0	0.0790898	0.303541	0.657392	0.978564	1	0.726008	0.335922	0.125653	0.0195448	0	GTPase NRas
P30043#43_38_47	0	0	0	0	0	0	0	0	0	0	0	0	0	0	0	0	0	0	0	0	0	0	0	0	0	0	0	0	0	0	0	0	0	0	0	0	0	0	0.105931	0.307676	0.650179	0.964025	1	0.711888	0.316677	0.0988518	0.011215	0	Flavin reductase (NADPH)
Q99497#43_38_46	0	0	0	0	0	0	0	0	0	0	0	0	0	0	0	0	0	0	0	0	0	0	0	0	0	0	0	0	0	0	0	0	0	0	0	0	0	0	0.10775	0.310462	0.643904	0.971977	1	0.700235	0.295747	0.0821263	0	0	Protein deglycase DJ-1
Q9Y619#43_37_47	0	0	0	0	0	0	0	0	0	0	0	0	0	0	0	0	0	0	0	0	0	0	0	0	0	0	0	0	0	0	0	0	0	0	0	0	0	0.0382668	0.125813	0.314897	0.666933	0.991355	1	0.679526	0.320766	0.157674	0.0396493	0	Mitochondrial ornithine transporter 1
Q9NY12#42_38_47	0	0	0	0	0	0	0	0	0	0	0	0	0	0	0	0	0	0	0	0	0	0	0	0	0	0	0	0	0	0	0	0	0	0	0	0	0	0	0.0897455	0.342826	0.711922	1	0.974803	0.703229	0.3658	0.148437	0.0338674	0	H/ACA ribonucleoprotein complex subunit 1
Q9Y534#42_38_47	0	0	0	0	0	0	0	0	0	0	0	0	0	0	0	0	0	0	0	0	0	0	0	0	0	0	0	0	0	0	0	0	0	0	0	0	0	0	0.107944	0.325272	0.711961	1	0.98011	0.702748	0.388147	0.167374	0.0399444	0	Cold shock domain-containing protein C2
Q9UKD2#43_37_46	0	0	0	0	0	0	0	0	0	0	0	0	0	0	0	0	0	0	0	0	0	0	0	0	0	0	0	0	0	0	0	0	0	0	0	0	0	0.0976127	0.172377	0.339145	0.67288	0.976827	1	0.655499	0.262688	0.0586264	0	0	mRNA turnover protein 4 homolog
Q9Y296#43_37_46	0	0	0	0	0	0	0	0	0	0	0	0	0	0	0	0	0	0	0	0	0	0	0	0	0	0	0	0	0	0	0	0	0	0	0	0	0	0.0653762	0.193327	0.336072	0.667962	0.940049	1	0.611542	0.250883	0.0656567	0	0	Trafficking protein particle complex subunit 4
O95639#43_37_46	0	0	0	0	0	0	0	0	0	0	0	0	0	0	0	0	0	0	0	0	0	0	0	0	0	0	0	0	0	0	0	0	0	0	0	0	0	0.0806215	0.211045	0.371589	0.606198	0.910439	1	0.596622	0.161958	0	0	0	Cleavage and polyadenylation specificity factor subunit 4
Q96DE5#43_38_46	0	0	0	0	0	0	0	0	0	0	0	0	0	0	0	0	0	0	0	0	0	0	0	0	0	0	0	0	0	0	0	0	0	0	0	0	0	0	0.249449	0.320111	0.578721	0.85855	1	0.656618	0.246101	0	0	0	Anaphase-promoting complex subunit 16
Q8IZQ5#43_38_46	0	0	0	0	0	0	0	0	0	0	0	0	0	0	0	0	0	0	0	0	0	0	0	0	0	0	0	0	0	0	0	0	0	0	0	0	0	0	0.225045	0.356177	0.634471	0.937447	1	0.71753	0.29052	0.0652507	0	0	Selenoprotein H
O43447#43_38_47	0	0	0	0	0	0	0	0	0	0	0	0	0	0	0	0	0	0	0	0	0	0	0	0	0	0	0	0	0	0	0	0	0	0	0	0	0	0	0.171405	0.309657	0.632823	0.947605	1	0.70061	0.320276	0.0930936	0	0	Peptidyl-prolyl cis-trans isomerase H
P30085#43_38_47	0	0	0	0	0	0	0	0	0	0	0	0	0	0	0	0	0	0	0	0	0	0	0	0	0	0	0	0	0	0	0	0	0	0	0	0	0	0	0.16204	0.328864	0.635986	0.944679	1	0.705924	0.322667	0.0967356	0	0	UMP-CMP kinase
Q9UI09#43_38_47	0	0	0	0	0	0	0	0	0	0	0	0	0	0	0	0	0	0	0	0	0	0	0	0	0	0	0	0	0	0	0	0	0	0	0	0	0	0	0.195104	0.285071	0.54558	0.871409	1	0.752527	0.365598	0.102362	0	0	NADH dehydrogenase [ubiquinone] 1 alpha subcomplex subunit 12
Q13015#43_38_47	0	0	0	0	0	0	0	0	0	0	0	0	0	0	0	0	0	0	0	0	0	0	0	0	0	0	0	0	0	0	0	0	0	0	0	0	0	0	0.164925	0.286674	0.594022	0.917274	1	0.708499	0.331754	0.0910485	0	0	Protein AF1q
P61923#43_38_47	0	0	0	0	0	0	0	0	0	0	0	0	0	0	0	0	0	0	0	0	0	0	0	0	0	0	0	0	0	0	0	0	0	0	0	0	0	0	0.204561	0.313802	0.581711	0.893635	1	0.733604	0.332287	0.0883526	0	0	Coatomer subunit zeta-1
Q969X5#43_38_46	0	0	0	0	0	0	0	0	0	0	0	0	0	0	0	0	0	0	0	0	0	0	0	0	0	0	0	0	0	0	0	0	0	0	0	0	0	0	0.191273	0.308951	0.582091	0.916165	1	0.7198	0.306268	0.0727488	0	0	Endoplasmic reticulum-Golgi intermediate compartment protein 1
Q13509#43_38_47	0	0	0	0	0	0	0	0	0	0	0	0	0	0	0	0	0	0	0	0	0	0	0	0	0	0	0	0	0	0	0	0	0	0	0	0	0	0	0.148038	0.392103	0.598875	0.843739	1	0.70612	0.365421	0.173496	0.0732766	0	Tubulin beta-3 chain
Q8IXM3#43_38_47	0	0	0	0	0	0	0	0	0	0	0	0	0	0	0	0	0	0	0	0	0	0	0	0	0	0	0	0	0	0	0	0	0	0	0	0	0	0	0.188675	0.370113	0.657226	0.936447	1	0.784373	0.407142	0.140094	0.0135302	0	39S ribosomal protein L41, mitochondrial
O95777#43_38_47	0	0	0	0	0	0	0	0	0	0	0	0	0	0	0	0	0	0	0	0	0	0	0	0	0	0	0	0	0	0	0	0	0	0	0	0	0	0	0.179646	0.345713	0.636277	0.926471	1	0.762102	0.374868	0.111387	0	0	U6 snRNA-associated Sm-like protein LSm8
P09455#43_38_47	0	0	0	0	0	0	0	0	0	0	0	0	0	0	0	0	0	0	0	0	0	0	0	0	0	0	0	0	0	0	0	0	0	0	0	0	0	0	0.138311	0.32958	0.634873	0.949403	1	0.76375	0.380151	0.131147	0	0	Retinol-binding protein 1
O15479#43_37_46	0	0	0	0	0	0	0	0	0	0	0	0	0	0	0	0	0	0	0	0	0	0	0	0	0	0	0	0	0	0	0	0	0	0	0	0	0	0.0380319	0.135881	0.328168	0.628295	0.946806	1	0.74798	0.356731	0.195029	0	0	Melanoma-associated antigen B2
P08758#43_37_47	0	0	0	0	0	0	0	0	0	0	0	0	0	0	0	0	0	0	0	0	0	0	0	0	0	0	0	0	0	0	0	0	0	0	0	0	0	0.0637748	0.147847	0.313774	0.616098	0.929688	1	0.750775	0.358974	0.112111	0	0	Annexin A5
P49768#43_38_47	0	0	0	0	0	0	0	0	0	0	0	0	0	0	0	0	0	0	0	0	0	0	0	0	0	0	0	0	0	0	0	0	0	0	0	0	0	0	0	0.12807	0.51837	0.904064	1	0.68814	0.399681	0.236436	0.154879	0	Presenilin-1
Q8N5M4#42_38_47	0	0	0	0	0	0	0	0	0	0	0	0	0	0	0	0	0	0	0	0	0	0	0	0	0	0	0	0	0	0	0	0	0	0	0	0	0	0	0.0493966	0.211332	0.587822	1	0.995331	0.672957	0.3184	0.161407	0.0457943	0	Tetratricopeptide repeat protein 9C
Q9BQ13#43_38_47	0	0	0	0	0	0	0	0	0	0	0	0	0	0	0	0	0	0	0	0	0	0	0	0	0	0	0	0	0	0	0	0	0	0	0	0	0	0	0	0.163178	0.553136	0.939063	1	0.676289	0.325347	0.17082	0.0764384	0	BTB/POZ domain-containing protein KCTD14
P06703#43_38_46	0	0	0	0	0	0	0	0	0	0	0	0	0	0	0	0	0	0	0	0	0	0	0	0	0	0	0	0	0	0	0	0	0	0	0	0	0	0	0.0241654	0.188554	0.538778	0.882524	1	0.759695	0.381244	0.186081	0	0	Protein S100-A6
P16455#43_38_47	0	0	0	0	0	0	0	0	0	0	0	0	0	0	0	0	0	0	0	0	0	0	0	0	0	0	0	0	0	0	0	0	0	0	0	0	0	0	0.0346184	0.210415	0.558984	0.912382	1	0.73989	0.391215	0.162899	0.0704992	0	Methylated-DNA--protein-cysteine methyltransferase
P28074#43_38_47	0	0	0	0	0	0	0	0	0	0	0	0	0	0	0	0	0	0	0	0	0	0	0	0	0	0	0	0	0	0	0	0	0	0	0	0	0	0	0.0294449	0.207696	0.557475	0.911872	1	0.756977	0.387648	0.1772	0.0952615	0	Proteasome subunit beta type-5
Q96AT1#43_38_47	0	0	0	0	0	0	0	0	0	0	0	0	0	0	0	0	0	0	0	0	0	0	0	0	0	0	0	0	0	0	0	0	0	0	0	0	0	0	0.124952	0.21721	0.5372	0.899099	1	0.741385	0.389526	0.184999	0.0493379	0	Uncharacterized protein KIAA1143
O95400#43_33_47	0	0	0	0	0	0	0	0	0	0	0	0	0	0	0	0	0	0	0	0	0	0	0	0	0	0	0	0	0	0	0	0	0	0.027649	0	0	0	0.0378451	0.0835067	0.254892	0.536912	0.892103	1	0.762493	0.403525	0.135007	0	0	CD2 antigen cytoplasmic tail-binding protein 2
P51571#43_38_47	0	0	0	0	0	0	0	0	0	0	0	0	0	0	0	0	0	0	0	0	0	0	0	0	0	0	0	0	0	0	0	0	0	0	0	0	0	0	0.095843	0.286058	0.591031	0.908783	1	0.796275	0.407781	0.144444	0.0113951	0	Translocon-associated protein subunit delta
P09001#43_38_47	0	0	0	0	0	0	0	0	0	0	0	0	0	0	0	0	0	0	0	0	0	0	0	0	0	0	0	0	0	0	0	0	0	0	0	0	0	0	0.107339	0.269635	0.59151	0.918865	1	0.729421	0.356453	0.111623	0	0	39S ribosomal protein L3, mitochondrial
P61224#43_38_46	0	0	0	0	0	0	0	0	0	0	0	0	0	0	0	0	0	0	0	0	0	0	0	0	0	0	0	0	0	0	0	0	0	0	0	0	0	0	0.088654	0.26896	0.583824	0.909999	1	0.718917	0.318694	0.109242	0	0	Ras-related protein Rap-1b
O43414#43_38_47	0	0	0	0	0	0	0	0	0	0	0	0	0	0	0	0	0	0	0	0	0	0	0	0	0	0	0	0	0	0	0	0	0	0	0	0	0	0	0.0449829	0.20012	0.559984	0.864933	1	0.735289	0.363924	0.0684058	0	0	ERI1 exoribonuclease 3
P61019#43_38_47	0	0	0	0	0	0	0	0	0	0	0	0	0	0	0	0	0	0	0	0	0	0	0	0	0	0	0	0	0	0	0	0	0	0	0	0	0	0	0.0665446	0.228885	0.543214	0.89152	1	0.755281	0.361921	0.101715	0	0	Ras-related protein Rab-2A
Q86X83#43_38_47	0	0	0	0	0	0	0	0	0	0	0	0	0	0	0	0	0	0	0	0	0	0	0	0	0	0	0	0	0	0	0	0	0	0	0	0	0	0	0.0537628	0.233747	0.555434	0.909551	1	0.761652	0.371778	0.121621	0.010552	0	COMM domain-containing protein 2
P62316#43_38_46	0	0	0	0	0	0	0	0	0	0	0	0	0	0	0	0	0	0	0	0	0	0	0	0	0	0	0	0	0	0	0	0	0	0	0	0	0	0	0.0216972	0.263354	0.61219	0.951287	1	0.730478	0.297593	0.0642	0	0	Small nuclear ribonucleoprotein Sm D2
Q9NQX7#43_38_47	0	0	0	0	0	0	0	0	0	0	0	0	0	0	0	0	0	0	0	0	0	0	0	0	0	0	0	0	0	0	0	0	0	0	0	0	0	0	0.0183816	0.219906	0.591942	0.956832	1	0.724236	0.296237	0.0515451	0	0	Integral membrane protein 2C
Q9BWJ5#43_38_47	0	0	0	0	0	0	0	0	0	0	0	0	0	0	0	0	0	0	0	0	0	0	0	0	0	0	0	0	0	0	0	0	0	0	0	0	0	0	0.0629308	0.240339	0.572094	0.928335	1	0.734205	0.30934	0.0801409	0	0	Splicing factor 3B subunit 5
Q9Y2Q5#43_38_47	0	0	0	0	0	0	0	0	0	0	0	0	0	0	0	0	0	0	0	0	0	0	0	0	0	0	0	0	0	0	0	0	0	0	0	0	0	0	0.0463732	0.243768	0.596385	0.911142	1	0.765771	0.349287	0.0630341	0	0	Ragulator complex protein LAMTOR2
P14209#43_39_47	0	0	0	0	0	0	0	0	0	0	0	0	0	0	0	0	0	0	0	0	0	0	0	0	0	0	0	0	0	0	0	0	0	0	0	0	0	0	0	0.346438	0.608168	0.935373	1	0.762655	0.364461	0.149394	0.0264901	0	CD99 antigen
P63220#43_38_46	0	0	0	0	0	0	0	0	0	0	0	0	0	0	0	0	0	0	0	0	0	0	0	0	0	0	0	0	0	0	0	0	0	0	0	0	0	0	0.0242495	0.239771	0.615415	0.954865	1	0.739628	0.343716	0.16172	0	0	40S ribosomal protein S21
P60903#43_33_47	0	0	0	0	0	0	0	0	0	0	0	0	0	0	0	0	0	0	0	0	0	0	0	0	0	0	0	0	0	0	0	0	0	0	0.0540232	0.110621	0.0937854	0.0645995	0.101496	0.299778	0.620644	0.916831	1	0.791403	0.374494	0.113011	0.11405	0	Protein S100-A10
P62633#42_34_47	0	0	0	0	0	0	0	0	0	0	0	0	0	0	0	0	0	0	0	0	0	0	0	0	0	0	0	0	0	0	0	0	0	0	0.0516064	0	0.0167717	0.0398849	0.0592588	0.258359	0.606437	1	0.992396	0.742966	0.389011	0.218722	0.112363	0	Cellular nucleic acid-binding protein
Q13547#43_36_47	0	0	0	0	0	0	0	0	0	0	0	0	0	0	0	0	0	0	0	0	0	0	0	0	0	0	0	0	0	0	0	0	0	0	0	0	0.0452981	0	0.0355178	0.252349	0.619673	0.942511	1	0.795043	0.458552	0.217707	0.0723181	0	Histone deacetylase 1
P17931#42_37_47	0	0	0	0	0	0	0	0	0	0	0	0	0	0	0	0	0	0	0	0	0	0	0	0	0	0	0	0	0	0	0	0	0	0	0	0	0	0	0.0869337	0.329081	0.695196	1	0.99308	0.75484	0.421501	0.236397	0.118392	0	Galectin-3
Q8TCD5#43_38_47	0	0	0	0	0	0	0	0	0	0	0	0	0	0	0	0	0	0	0	0	0	0	0	0	0	0	0	0	0	0	0	0	0	0	0	0	0	0	0.0925217	0.325894	0.669968	0.988886	1	0.756588	0.421812	0.212757	0.0733403	0	5(3)-deoxyribonucleotidase, cytosolic type
Q9NP72#43_38_47	0	0	0	0	0	0	0	0	0	0	0	0	0	0	0	0	0	0	0	0	0	0	0	0	0	0	0	0	0	0	0	0	0	0	0	0	0	0	0.129334	0.329664	0.637016	0.942739	1	0.774774	0.430201	0.198418	0.061058	0	Ras-related protein Rab-18
Q9Y6C9#43_37_47	0	0	0	0	0	0	0	0	0	0	0	0	0	0	0	0	0	0	0	0	0	0	0	0	0	0	0	0	0	0	0	0	0	0	0	0	0	0.0176756	0.111083	0.308657	0.628805	0.927803	1	0.762963	0.396765	0.174339	0.0772702	0	Mitochondrial carrier homolog 2
Q7Z6I8#42_38_46	0	0	0	0	0	0	0	0	0	0	0	0	0	0	0	0	0	0	0	0	0	0	0	0	0	0	0	0	0	0	0	0	0	0	0	0	0	0	0.0766118	0.345053	0.724411	1	0.992198	0.73744	0.485399	0.359305	0	0	UPF0461 protein C5orf24
P63000-2#43_33_47	0	0	0	0	0	0	0	0	0	0	0	0	0	0	0	0	0	0	0	0	0	0	0	0	0	0	0	0	0	0	0	0	0	0.107861	0.119509	0.0556867	0	0.0218903	0.144278	0.355501	0.634392	0.895903	1	0.835832	0.543554	0.272885	0.157094	0	Isoform B of Ras-related C3 botulinum toxin substrate 1
P25398#43_38_47	0	0	0	0	0	0	0	0	0	0	0	0	0	0	0	0	0	0	0	0	0	0	0	0	0	0	0	0	0	0	0	0	0	0	0	0	0	0	0.0950554	0.279425	0.587292	0.908763	1	0.811841	0.458053	0.229069	0.117155	0	40S ribosomal protein S12
Q9BT73#43_38_47	0	0	0	0	0	0	0	0	0	0	0	0	0	0	0	0	0	0	0	0	0	0	0	0	0	0	0	0	0	0	0	0	0	0	0	0	0	0	0.094024	0.300082	0.638936	0.904095	1	0.79888	0.47596	0.251516	0.17377	0	Proteasome assembly chaperone 3
P50897#43_37_47	0	0	0	0	0	0	0	0	0	0	0	0	0	0	0	0	0	0	0	0	0	0	0	0	0	0	0	0	0	0	0	0	0	0	0	0	0	0.0240693	0.111454	0.344991	0.670379	0.966769	1	0.814233	0.511156	0.296982	0.176584	0	Palmitoyl-protein thioesterase 1
P62081#43_38_47	0	0	0	0	0	0	0	0	0	0	0	0	0	0	0	0	0	0	0	0	0	0	0	0	0	0	0	0	0	0	0	0	0	0	0	0	0	0	0.101382	0.314068	0.639166	0.925853	1	0.818232	0.496723	0.231068	0.0716223	0	40S ribosomal protein S7
Q9NP79#43_37_47	0	0	0	0	0	0	0	0	0	0	0	0	0	0	0	0	0	0	0	0	0	0	0	0	0	0	0	0	0	0	0	0	0	0	0	0	0	0.04662	0.113051	0.344075	0.674359	0.944055	1	0.825265	0.506516	0.240402	0.0771548	0	Vacuolar protein sorting-associated protein VTA1 homolog
Q9UBX3#43_38_47	0	0	0	0	0	0	0	0	0	0	0	0	0	0	0	0	0	0	0	0	0	0	0	0	0	0	0	0	0	0	0	0	0	0	0	0	0	0	0.148053	0.280978	0.532758	0.864913	1	0.842159	0.458616	0.179951	0.0319598	0	Mitochondrial dicarboxylate carrier
Q9Y5L4#43_38_47	0	0	0	0	0	0	0	0	0	0	0	0	0	0	0	0	0	0	0	0	0	0	0	0	0	0	0	0	0	0	0	0	0	0	0	0	0	0	0.163726	0.280256	0.486479	0.813161	1	0.856659	0.47427	0.158829	0.0233765	0	Mitochondrial import inner membrane translocase subunit Tim13
Q9H0U4#43_38_47	0	0	0	0	0	0	0	0	0	0	0	0	0	0	0	0	0	0	0	0	0	0	0	0	0	0	0	0	0	0	0	0	0	0	0	0	0	0	0.207543	0.308212	0.505408	0.819945	1	0.846572	0.424528	0.112607	0	0	Ras-related protein Rab-1B
P78346#43_38_47	0	0	0	0	0	0	0	0	0	0	0	0	0	0	0	0	0	0	0	0	0	0	0	0	0	0	0	0	0	0	0	0	0	0	0	0	0	0	0.132032	0.314462	0.545655	0.864768	1	0.856904	0.42749	0.128799	0	0	Ribonuclease P protein subunit p30
Q04760#43_38_47	0	0	0	0	0	0	0	0	0	0	0	0	0	0	0	0	0	0	0	0	0	0	0	0	0	0	0	0	0	0	0	0	0	0	0	0	0	0	0.151917	0.272266	0.524131	0.857884	1	0.810449	0.397678	0.119208	0	0	Lactoylglutathione lyase
Q5JVF3#43_38_47	0	0	0	0	0	0	0	0	0	0	0	0	0	0	0	0	0	0	0	0	0	0	0	0	0	0	0	0	0	0	0	0	0	0	0	0	0	0	0.337574	0.351205	0.556423	0.824769	1	0.809876	0.489069	0.204799	0.048003	0	PCI domain-containing protein 2
Q96HE7#43_38_47	0	0	0	0	0	0	0	0	0	0	0	0	0	0	0	0	0	0	0	0	0	0	0	0	0	0	0	0	0	0	0	0	0	0	0	0	0	0	0.301264	0.359277	0.546127	0.837263	1	0.819134	0.42727	0.121731	0	0	ERO1-like protein alpha
Q9UBQ6#43_38_47	0	0	0	0	0	0	0	0	0	0	0	0	0	0	0	0	0	0	0	0	0	0	0	0	0	0	0	0	0	0	0	0	0	0	0	0	0	0	0.282971	0.416128	0.650383	0.885967	1	0.832779	0.527696	0.236314	0.0690658	0	Exostosin-like 2
P05387#43_38_47	0	0	0	0	0	0	0	0	0	0	0	0	0	0	0	0	0	0	0	0	0	0	0	0	0	0	0	0	0	0	0	0	0	0	0	0	0	0	0.231554	0.375076	0.641222	0.910251	1	0.797876	0.461515	0.177131	0.0312573	0	60S acidic ribosomal protein P2
Q15388#43_37_47	0	0	0	0	0	0	0	0	0	0	0	0	0	0	0	0	0	0	0	0	0	0	0	0	0	0	0	0	0	0	0	0	0	0	0	0	0	0.0399717	0.192069	0.407367	0.63936	0.894673	1	0.827758	0.44862	0.184606	0.0950609	0	Mitochondrial import receptor subunit TOM20 homolog
Q96S44#43_38_47	0	0	0	0	0	0	0	0	0	0	0	0	0	0	0	0	0	0	0	0	0	0	0	0	0	0	0	0	0	0	0	0	0	0	0	0	0	0	0.245272	0.335064	0.58044	0.890615	1	0.743179	0.4213	0.168944	0.0334902	0	TP53-regulating kinase
O14828#43_37_47	0	0	0	0	0	0	0	0	0	0	0	0	0	0	0	0	0	0	0	0	0	0	0	0	0	0	0	0	0	0	0	0	0	0	0	0	0	0.0693801	0.173298	0.323198	0.590202	0.899786	1	0.781825	0.452456	0.241378	0.11453	0	Secretory carrier-associated membrane protein 3
Q8TB36#43_38_47	0	0	0	0	0	0	0	0	0	0	0	0	0	0	0	0	0	0	0	0	0	0	0	0	0	0	0	0	0	0	0	0	0	0	0	0	0	0	0.214796	0.314523	0.583171	0.897291	1	0.821295	0.475345	0.212499	0.0592906	0	Ganglioside-induced differentiation-associated protein 1
Q13636#42_37_46	0	0	0	0	0	0	0	0	0	0	0	0	0	0	0	0	0	0	0	0	0	0	0	0	0	0	0	0	0	0	0	0	0	0	0	0	0	0.117019	0.248087	0.480169	0.772506	1	0.956275	0.653216	0.297943	0.0930285	0	0	Ras-related protein Rab-31
Q9H7Z7#42_37_46	0	0	0	0	0	0	0	0	0	0	0	0	0	0	0	0	0	0	0	0	0	0	0	0	0	0	0	0	0	0	0	0	0	0	0	0	0	0.0844157	0.221368	0.46331	0.787832	1	0.926568	0.606617	0.265049	0.0843319	0	0	Prostaglandin E synthase 2
P49721#42_37_46	0	0	0	0	0	0	0	0	0	0	0	0	0	0	0	0	0	0	0	0	0	0	0	0	0	0	0	0	0	0	0	0	0	0	0	0	0	0.111288	0.178865	0.41658	0.766606	1	0.906159	0.570643	0.242051	0.0738201	0	0	Proteasome subunit beta type-2
Q16836#42_37_47	0	0	0	0	0	0	0	0	0	0	0	0	0	0	0	0	0	0	0	0	0	0	0	0	0	0	0	0	0	0	0	0	0	0	0	0	0	0.143554	0.176911	0.393311	0.727659	1	0.924802	0.621291	0.2828	0.107292	0	0	Hydroxyacyl-coenzyme A dehydrogenase, mitochondrial
P04183#42_37_46	0	0	0	0	0	0	0	0	0	0	0	0	0	0	0	0	0	0	0	0	0	0	0	0	0	0	0	0	0	0	0	0	0	0	0	0	0	0.209381	0.295423	0.452611	0.765898	1	0.940478	0.611879	0.278165	0.0957496	0	0	Thymidine kinase, cytosolic
P09525#42_37_46	0	0	0	0	0	0	0	0	0	0	0	0	0	0	0	0	0	0	0	0	0	0	0	0	0	0	0	0	0	0	0	0	0	0	0	0	0	0.169268	0.274641	0.448966	0.715159	1	0.977578	0.662237	0.23756	0.0747637	0	0	Annexin A4
P61088#42_37_46	0	0	0	0	0	0	0	0	0	0	0	0	0	0	0	0	0	0	0	0	0	0	0	0	0	0	0	0	0	0	0	0	0	0	0	0	0	0.087288	0.240935	0.449591	0.735334	1	0.981478	0.598817	0.155579	0	0	0	Ubiquitin-conjugating enzyme E2 N
Q96FK6#42_36_46	0	0	0	0	0	0	0	0	0	0	0	0	0	0	0	0	0	0	0	0	0	0	0	0	0	0	0	0	0	0	0	0	0	0	0	0	0.0597203	0.152173	0.294761	0.433385	0.744042	1	0.968038	0.606507	0.209823	0.0235348	0	0	WD repeat-containing protein 89
Q96HQ2#42_37_47	0	0	0	0	0	0	0	0	0	0	0	0	0	0	0	0	0	0	0	0	0	0	0	0	0	0	0	0	0	0	0	0	0	0	0	0	0	0	0.124404	0.42265	0.785419	1	0.918219	0.666698	0.380699	0.188057	0.068098	0	CDKN2AIP N-terminal-like protein
P23528#42_37_47	0	0	0	0	0	0	0	0	0	0	0	0	0	0	0	0	0	0	0	0	0	0	0	0	0	0	0	0	0	0	0	0	0	0	0	0	0	0.099255	0.230015	0.472735	0.773267	1	0.977996	0.716961	0.400251	0.166983	0.0366503	0	Cofilin-1
Q9H9B4#42_37_47	0	0	0	0	0	0	0	0	0	0	0	0	0	0	0	0	0	0	0	0	0	0	0	0	0	0	0	0	0	0	0	0	0	0	0	0	0	0.0569775	0.192081	0.460123	0.775573	1	0.932966	0.672212	0.357095	0.183682	0.0812112	0	Sideroflexin-1
P10301#42_37_47	0	0	0	0	0	0	0	0	0	0	0	0	0	0	0	0	0	0	0	0	0	0	0	0	0	0	0	0	0	0	0	0	0	0	0	0	0	0.0536222	0.209545	0.495471	0.820647	1	0.921233	0.66868	0.358369	0.153031	0.0344293	0	Ras-related protein R-Ras
Q8WUD1#42_37_47	0	0	0	0	0	0	0	0	0	0	0	0	0	0	0	0	0	0	0	0	0	0	0	0	0	0	0	0	0	0	0	0	0	0	0	0	0	0.0676471	0.226349	0.524685	0.803392	1	0.879712	0.659649	0.326794	0.168129	0.0789712	0	Ras-related protein Rab-2B
Q16718#43_38_47	0	0	0	0	0	0	0	0	0	0	0	0	0	0	0	0	0	0	0	0	0	0	0	0	0	0	0	0	0	0	0	0	0	0	0	0	0	0	0.307717	0.488027	0.747254	0.999364	1	0.740194	0.345861	0.106625	0	0	NADH dehydrogenase [ubiquinone] 1 alpha subcomplex subunit 5
P11234#42_38_47	0	0	0	0	0	0	0	0	0	0	0	0	0	0	0	0	0	0	0	0	0	0	0	0	0	0	0	0	0	0	0	0	0	0	0	0	0	0	0.235493	0.45394	0.746529	1	0.989286	0.702147	0.32572	0.104496	0	0	Ras-related protein Ral-B
P36405#42_38_46	0	0	0	0	0	0	0	0	0	0	0	0	0	0	0	0	0	0	0	0	0	0	0	0	0	0	0	0	0	0	0	0	0	0	0	0	0	0	0.283089	0.473587	0.762721	1	0.972395	0.679287	0.309369	0.0978101	0	0	ADP-ribosylation factor-like protein 3
Q9Y696#42_38_46	0	0	0	0	0	0	0	0	0	0	0	0	0	0	0	0	0	0	0	0	0	0	0	0	0	0	0	0	0	0	0	0	0	0	0	0	0	0	0.304198	0.44899	0.722946	1	0.996449	0.689745	0.227442	0.037204	0	0	Chloride intracellular channel protein 4
P63098#43_38_46	0	0	0	0	0	0	0	0	0	0	0	0	0	0	0	0	0	0	0	0	0	0	0	0	0	0	0	0	0	0	0	0	0	0	0	0	0	0	0.274097	0.409141	0.694037	0.910843	1	0.640852	0.274528	0.0648484	0	0	Calcineurin subunit B type 1
Q9BY32#43_38_46	0	0	0	0	0	0	0	0	0	0	0	0	0	0	0	0	0	0	0	0	0	0	0	0	0	0	0	0	0	0	0	0	0	0	0	0	0	0	0.370916	0.424935	0.697304	0.931779	1	0.659724	0.3195	0.0840531	0	0	Inosine triphosphate pyrophosphatase
Q9P000#42_37_46	0	0	0	0	0	0	0	0	0	0	0	0	0	0	0	0	0	0	0	0	0	0	0	0	0	0	0	0	0	0	0	0	0	0	0	0	0	0	0.185068	0.486744	0.830611	1	0.920003	0.618655	0.299716	0.0947087	0	0	COMM domain-containing protein 9
P19404#42_38_46	0	0	0	0	0	0	0	0	0	0	0	0	0	0	0	0	0	0	0	0	0	0	0	0	0	0	0	0	0	0	0	0	0	0	0	0	0	0	0.196011	0.408422	0.730811	1	0.961467	0.636813	0.258989	0.0704161	0	0	NADH dehydrogenase [ubiquinone] flavoprotein 2, mitochondrial
O15514#42_38_46	0	0	0	0	0	0	0	0	0	0	0	0	0	0	0	0	0	0	0	0	0	0	0	0	0	0	0	0	0	0	0	0	0	0	0	0	0	0	0.171582	0.463251	0.756635	1	0.937667	0.669273	0.265522	0.0462607	0	0	DNA-directed RNA polymerase II subunit RPB4
Q96GD0#42_37_46	0	0	0	0	0	0	0	0	0	0	0	0	0	0	0	0	0	0	0	0	0	0	0	0	0	0	0	0	0	0	0	0	0	0	0	0	0	0.0357944	0.201129	0.494153	0.777221	1	0.943644	0.636473	0.237628	0.0215565	0	0	Pyridoxal phosphate phosphatase
O15446#43_35_47	0	0	0	0	0	0	0	0	0	0	0	0	0	0	0	0	0	0	0	0	0	0	0	0	0	0	0	0	0	0	0	0	0	0	0	0.0992487	0.0484873	0.0422452	0.163432	0.424111	0.743359	0.980151	1	0.686345	0.278822	0.020007	0	0	DNA-directed RNA polymerase I subunit RPA34
P30086#42_37_47	0	0	0	0	0	0	0	0	0	0	0	0	0	0	0	0	0	0	0	0	0	0	0	0	0	0	0	0	0	0	0	0	0	0	0	0	0	0.0608493	0.214517	0.449361	0.769387	1	0.977701	0.691597	0.318688	0.101666	0	0	Phosphatidylethanolamine-binding protein 1
P61106#43_37_46	0	0	0	0	0	0	0	0	0	0	0	0	0	0	0	0	0	0	0	0	0	0	0	0	0	0	0	0	0	0	0	0	0	0	0	0	0	0.0840847	0.221492	0.438302	0.740804	0.999405	1	0.696716	0.304745	0.0842281	0	0	Ras-related protein Rab-14
Q86TS9#42_37_47	0	0	0	0	0	0	0	0	0	0	0	0	0	0	0	0	0	0	0	0	0	0	0	0	0	0	0	0	0	0	0	0	0	0	0	0	0	0.111641	0.206575	0.428568	0.765026	1	0.996691	0.69417	0.344534	0.111051	0	0	39S ribosomal protein L52, mitochondrial
Q9H9J2#42_37_47	0	0	0	0	0	0	0	0	0	0	0	0	0	0	0	0	0	0	0	0	0	0	0	0	0	0	0	0	0	0	0	0	0	0	0	0	0	0.0990683	0.245592	0.460545	0.768417	1	0.997204	0.708914	0.345786	0.113952	0	0	39S ribosomal protein L44, mitochondrial
P27824#42_35_47	0	0	0	0	0	0	0	0	0	0	0	0	0	0	0	0	0	0	0	0	0	0	0	0	0	0	0	0	0	0	0	0	0	0	0	0.0516523	0.0289729	0.0570407	0.162121	0.419828	0.743147	1	0.955051	0.682731	0.310812	0.100614	0	0	Calnexin
Q7Z7H8#43_37_47	0	0	0	0	0	0	0	0	0	0	0	0	0	0	0	0	0	0	0	0	0	0	0	0	0	0	0	0	0	0	0	0	0	0	0	0	0	0.0318092	0.176628	0.445218	0.752333	0.991155	1	0.718194	0.340823	0.0740287	0	0	39S ribosomal protein L10, mitochondrial
P32322#34_31_47	0	0	0	0	0	0	0	0	0	0	0	0	0	0	0	0	0	0	0	0	0	0	0	0	0	0	0	0	0	0	0	0.0391499	0.117077	0.182284	0.139146	0.0722751	0.0121077	0.0319641	0.0931734	0.308532	0.666094	1	0.977663	0.589848	0.193816	0.0495374	0.0282773	0	Pyrroline-5-carboxylate reductase 1, mitochondrial
Q9BYG3#34_33_47	0	0	0	0	0	0	0	0	0	0	0	0	0	0	0	0	0	0	0	0	0	0	0	0	0	0	0	0	0	0	0	0	0	0.223533	0.158402	0.0777261	0.0465011	0.0739483	0.164109	0.342804	0.658534	0.949761	1	0.686395	0.317931	0.0925541	0	0	MKI67 FHA domain-interacting nucleolar phosphoprotein
P50613#34_30_47	0	0	0	0	0	0	0	0	0	0	0	0	0	0	0	0	0	0	0	0	0	0	0	0	0	0	0	0	0	0	0	0.0528348	0.147632	0.255697	0.195981	0.111316	0.0482828	0.101147	0.213092	0.454725	0.795327	1	0.84549	0.446364	0.111537	0	0	0	Cyclin-dependent kinase 7
Q13907#35_32_47	0	0	0	0	0	0	0	0	0	0	0	0	0	0	0	0	0	0	0	0	0	0	0	0	0	0	0	0	0	0	0	0	0.131818	0.244296	0.272107	0.237933	0.201702	0.193811	0.21226	0.393657	0.723351	1	0.888724	0.508008	0.16059	0.0437381	0	0	Isopentenyl-diphosphate Delta-isomerase 1
Q6ZUT6#43_36_47	0	0	0	0	0	0	0	0	0	0	0	0	0	0	0	0	0	0	0	0	0	0	0	0	0	0	0	0	0	0	0	0	0	0	0	0	0.220406	0.268868	0.349664	0.489118	0.682311	0.971533	1	0.764721	0.286857	0.0425245	0	0	Uncharacterized protein C15orf52
O14773#42_36_47	0	0	0	0	0	0	0	0	0	0	0	0	0	0	0	0	0	0	0	0	0	0	0	0	0	0	0	0	0	0	0	0	0	0	0	0	0.184678	0.183968	0.245493	0.442468	0.767888	1	0.947063	0.68041	0.339913	0.136437	0.0221219	0	Tripeptidyl-peptidase 1
Q9UBV2#42_36_47	0	0	0	0	0	0	0	0	0	0	0	0	0	0	0	0	0	0	0	0	0	0	0	0	0	0	0	0	0	0	0	0	0	0	0	0	0.171642	0.210692	0.250501	0.424087	0.727482	1	0.991171	0.687102	0.304213	0.066743	0	0	Protein sel-1 homolog 1
O00487#42_25_47	0	0	0	0	0	0	0	0	0	0	0	0	0	0	0	0	0	0	0	0	0	0	0	0	0	0.0389081	0.0928011	0.117095	0.105698	0.0643214	0.0367063	0.0558155	0.139228	0.158976	0.0880247	0	0	0.112293	0.277998	0.560783	0.816411	1	0.895162	0.592109	0.268857	0.119851	0.0812932	0	26S proteasome non-ATPase regulatory subunit 14
Q16656#42_35_47	0	0	0	0	0	0	0	0	0	0	0	0	0	0	0	0	0	0	0	0	0	0	0	0	0	0	0	0	0	0	0	0	0	0	0	0.19464	0.141662	0.152422	0.199668	0.441672	0.754215	1	0.905139	0.55651	0.187553	0.0122212	0	0	Nuclear respiratory factor 1
Q96C36#43_31_47	0	0	0	0	0	0	0	0	0	0	0	0	0	0	0	0	0	0	0	0	0	0	0	0	0	0	0	0	0	0	0	0.0452451	0.103857	0.132245	0.107715	0.0675971	0.0382898	0.092896	0.250429	0.490619	0.759103	0.984926	1	0.716846	0.333517	0.0899004	0	0	Pyrroline-5-carboxylate reductase 2
P06493#42_32_47	0	0	0	0	0	0	0	0	0	0	0	0	0	0	0	0	0	0	0	0	0	0	0	0	0	0	0	0	0	0	0	0	0.049404	0.113814	0.125176	0.110095	0.101491	0.164372	0.311018	0.579675	0.874333	1	0.869893	0.55949	0.283301	0.104738	0.0297886	0	Cyclin-dependent kinase 1
Q13155#42_31_47	0	0	0	0	0	0	0	0	0	0	0	0	0	0	0	0	0	0	0	0	0	0	0	0	0	0	0	0	0	0	0	0.0817917	0.131627	0.107133	0.105992	0.151022	0.18881	0.20053	0.239129	0.463309	0.763772	1	0.899787	0.585528	0.238904	0.0825513	0.0133001	0	Aminoacyl tRNA synthase complex-interacting multifunctional protein 2
Q3SXM5#42_37_46	0	0	0	0	0	0	0	0	0	0	0	0	0	0	0	0	0	0	0	0	0	0	0	0	0	0	0	0	0	0	0	0	0	0	0	0	0	0.126059	0.310626	0.577822	0.876538	1	0.88469	0.57645	0.253562	0.0715184	0	0	Inactive hydroxysteroid dehydrogenase-like protein 1
Q9BVG4#42_37_46	0	0	0	0	0	0	0	0	0	0	0	0	0	0	0	0	0	0	0	0	0	0	0	0	0	0	0	0	0	0	0	0	0	0	0	0	0	0.140068	0.274168	0.530728	0.836695	1	0.887592	0.585491	0.260529	0.0889093	0	0	Protein PBDC1
Q9Y3D9#42_37_46	0	0	0	0	0	0	0	0	0	0	0	0	0	0	0	0	0	0	0	0	0	0	0	0	0	0	0	0	0	0	0	0	0	0	0	0	0	0.149021	0.269234	0.535542	0.836772	1	0.872438	0.564945	0.251809	0.0900139	0	0	28S ribosomal protein S23, mitochondrial
Q9P015#42_37_46	0	0	0	0	0	0	0	0	0	0	0	0	0	0	0	0	0	0	0	0	0	0	0	0	0	0	0	0	0	0	0	0	0	0	0	0	0	0.117486	0.277366	0.553595	0.851127	1	0.833485	0.535977	0.253676	0.128769	0	0	39S ribosomal protein L15, mitochondrial
P00387#42_37_46	0	0	0	0	0	0	0	0	0	0	0	0	0	0	0	0	0	0	0	0	0	0	0	0	0	0	0	0	0	0	0	0	0	0	0	0	0	0.114849	0.28093	0.5508	0.849993	1	0.860985	0.530236	0.198295	0.0499186	0	0	NADH-cytochrome b5 reductase 3
P61457#42_37_46	0	0	0	0	0	0	0	0	0	0	0	0	0	0	0	0	0	0	0	0	0	0	0	0	0	0	0	0	0	0	0	0	0	0	0	0	0	0.126431	0.256999	0.581633	0.890797	1	0.829064	0.533634	0.22233	0.0763025	0	0	Pterin-4-alpha-carbinolamine dehydratase
O75531#42_38_46	0	0	0	0	0	0	0	0	0	0	0	0	0	0	0	0	0	0	0	0	0	0	0	0	0	0	0	0	0	0	0	0	0	0	0	0	0	0	0.288237	0.54668	0.823809	1	0.906452	0.615277	0.275445	0.0948468	0	0	Barrier-to-autointegration factor
Q13526#42_38_46	0	0	0	0	0	0	0	0	0	0	0	0	0	0	0	0	0	0	0	0	0	0	0	0	0	0	0	0	0	0	0	0	0	0	0	0	0	0	0.282416	0.556528	0.874265	1	0.875314	0.561033	0.259793	0.0884697	0	0	Peptidyl-prolyl cis-trans isomerase NIMA-interacting 1
O95336#42_37_46	0	0	0	0	0	0	0	0	0	0	0	0	0	0	0	0	0	0	0	0	0	0	0	0	0	0	0	0	0	0	0	0	0	0	0	0	0	0.0343404	0.196741	0.527915	0.852458	1	0.825662	0.543562	0.271305	0.148743	0	0	6-phosphogluconolactonase
O60927#42_37_46	0	0	0	0	0	0	0	0	0	0	0	0	0	0	0	0	0	0	0	0	0	0	0	0	0	0	0	0	0	0	0	0	0	0	0	0	0	0.0278184	0.212815	0.515108	0.843751	1	0.83942	0.511429	0.215463	0.074451	0	0	Protein phosphatase 1 regulatory subunit 11
Q9BYD2#42_37_46	0	0	0	0	0	0	0	0	0	0	0	0	0	0	0	0	0	0	0	0	0	0	0	0	0	0	0	0	0	0	0	0	0	0	0	0	0	0.0392824	0.206013	0.494902	0.830776	1	0.880407	0.553597	0.225792	0.0669344	0	0	39S ribosomal protein L9, mitochondrial
Q9NZ45#42_38_46	0	0	0	0	0	0	0	0	0	0	0	0	0	0	0	0	0	0	0	0	0	0	0	0	0	0	0	0	0	0	0	0	0	0	0	0	0	0	0.224365	0.528796	0.839048	1	0.875225	0.562464	0.22935	0.0777874	0	0	CDGSH iron-sulfur domain-containing protein 1
Q9BUR5#42_38_46	0	0	0	0	0	0	0	0	0	0	0	0	0	0	0	0	0	0	0	0	0	0	0	0	0	0	0	0	0	0	0	0	0	0	0	0	0	0	0.421715	0.493319	0.752869	1	0.890646	0.472408	0.110674	0	0	0	Apolipoprotein O
P63241#42_38_46	0	0	0	0	0	0	0	0	0	0	0	0	0	0	0	0	0	0	0	0	0	0	0	0	0	0	0	0	0	0	0	0	0	0	0	0	0	0	0.398214	0.67704	0.918933	1	0.814633	0.461181	0.151193	0.0350883	0	0	Eukaryotic translation initiation factor 5A-1
Q9Y2B0#42_38_46	0	0	0	0	0	0	0	0	0	0	0	0	0	0	0	0	0	0	0	0	0	0	0	0	0	0	0	0	0	0	0	0	0	0	0	0	0	0	0.446486	0.593178	0.836507	1	0.818287	0.392969	0.0719853	0	0	0	Protein canopy homolog 2
O75419#41_38_46	0	0	0	0	0	0	0	0	0	0	0	0	0	0	0	0	0	0	0	0	0	0	0	0	0	0	0	0	0	0	0	0	0	0	0	0	0	0	0.347926	0.722971	1	0.956457	0.781477	0.489683	0.217978	0.0206662	0	0	Cell division control protein 45 homolog
Q9GZQ8#42_37_46	0	0	0	0	0	0	0	0	0	0	0	0	0	0	0	0	0	0	0	0	0	0	0	0	0	0	0	0	0	0	0	0	0	0	0	0	0	0.0224749	0.300028	0.735867	0.997175	1	0.792948	0.52003	0.231184	0.0800403	0	0	Microtubule-associated proteins 1A/1B light chain 3B
Q9NX20#42_37_45	0	0	0	0	0	0	0	0	0	0	0	0	0	0	0	0	0	0	0	0	0	0	0	0	0	0	0	0	0	0	0	0	0	0	0	0	0	0.0599986	0.288528	0.607943	0.894621	1	0.8217	0.54178	0.276532	0	0	0	39S ribosomal protein L16, mitochondrial
O43678#42_38_46	0	0	0	0	0	0	0	0	0	0	0	0	0	0	0	0	0	0	0	0	0	0	0	0	0	0	0	0	0	0	0	0	0	0	0	0	0	0	0.348018	0.650219	0.897297	1	0.835307	0.531794	0.209804	0.06386	0	0	NADH dehydrogenase [ubiquinone] 1 alpha subcomplex subunit 2
Q9Y639#42_38_46	0	0	0	0	0	0	0	0	0	0	0	0	0	0	0	0	0	0	0	0	0	0	0	0	0	0	0	0	0	0	0	0	0	0	0	0	0	0	0.399537	0.630896	0.850498	1	0.861654	0.584475	0.228907	0.0418938	0	0	Neuroplastin
Q9C0C9#43_39_47	0	0	0	0	0	0	0	0	0	0	0	0	0	0	0	0	0	0	0	0	0	0	0	0	0	0	0	0	0	0	0	0	0	0	0	0	0	0	0	0.520569	0.717696	0.987783	1	0.695575	0.28948	0.0483092	0	0	E2/E3 hybrid ubiquitin-protein ligase UBE2O
O75506#42_39_46	0	0	0	0	0	0	0	0	0	0	0	0	0	0	0	0	0	0	0	0	0	0	0	0	0	0	0	0	0	0	0	0	0	0	0	0	0	0	0	0.480819	0.772488	1	0.971954	0.650689	0.279286	0.0803306	0	0	Heat shock factor-binding protein 1
Q9UHA4#42_39_46	0	0	0	0	0	0	0	0	0	0	0	0	0	0	0	0	0	0	0	0	0	0	0	0	0	0	0	0	0	0	0	0	0	0	0	0	0	0	0	0.564146	0.779542	1	0.971051	0.666916	0.29421	0.0863874	0	0	Ragulator complex protein LAMTOR3
P00403#42_39_47	0	0	0	0	0	0	0	0	0	0	0	0	0	0	0	0	0	0	0	0	0	0	0	0	0	0	0	0	0	0	0	0	0	0	0	0	0	0	0	0.799129	0.897536	1	0.956046	0.728023	0.397534	0.172587	0.0414761	0	Cytochrome c oxidase subunit 2
Q96C90#42_39_46	0	0	0	0	0	0	0	0	0	0	0	0	0	0	0	0	0	0	0	0	0	0	0	0	0	0	0	0	0	0	0	0	0	0	0	0	0	0	0	0.685942	0.90209	1	0.844286	0.534723	0.271028	0.114807	0	0	Protein phosphatase 1 regulatory subunit 14B
O43504#42_39_46	0	0	0	0	0	0	0	0	0	0	0	0	0	0	0	0	0	0	0	0	0	0	0	0	0	0	0	0	0	0	0	0	0	0	0	0	0	0	0	0.710887	0.862982	1	0.933096	0.629624	0.259931	0.0410445	0	0	Ragulator complex protein LAMTOR5
Q8WUR7#42_39_46	0	0	0	0	0	0	0	0	0	0	0	0	0	0	0	0	0	0	0	0	0	0	0	0	0	0	0	0	0	0	0	0	0	0	0	0	0	0	0	0.750164	0.873876	1	0.91174	0.666304	0.289604	0.0579405	0	0	UPF0235 protein C15orf40
Q9NYH9#42_38_46	0	0	0	0	0	0	0	0	0	0	0	0	0	0	0	0	0	0	0	0	0	0	0	0	0	0	0	0	0	0	0	0	0	0	0	0	0	0	0.270761	0.468111	0.754844	1	0.874627	0.575573	0.193202	0.0290342	0	0	U3 small nucleolar RNA-associated protein 6 homolog
P47985#42_37_46	0	0	0	0	0	0	0	0	0	0	0	0	0	0	0	0	0	0	0	0	0	0	0	0	0	0	0	0	0	0	0	0	0	0	0	0	0	0.0864854	0.183776	0.429674	0.76044	1	0.881649	0.51264	0.163199	0.0506751	0	0	Cytochrome b-c1 complex subunit Rieske, mitochondrial
Q14019#42_37_46	0	0	0	0	0	0	0	0	0	0	0	0	0	0	0	0	0	0	0	0	0	0	0	0	0	0	0	0	0	0	0	0	0	0	0	0	0	0.0869032	0.175856	0.466302	0.804889	1	0.849974	0.542236	0.203188	0.052958	0	0	Coactosin-like protein
P01112#42_38_46	0	0	0	0	0	0	0	0	0	0	0	0	0	0	0	0	0	0	0	0	0	0	0	0	0	0	0	0	0	0	0	0	0	0	0	0	0	0	0.245042	0.531273	0.84553	1	0.780182	0.489454	0.181698	0.0485313	0	0	GTPase HRas
Q8WVY7#42_37_45	0	0	0	0	0	0	0	0	0	0	0	0	0	0	0	0	0	0	0	0	0	0	0	0	0	0	0	0	0	0	0	0	0	0	0	0	0	0.0250763	0.193011	0.507672	0.858913	1	0.842139	0.443291	0.163819	0	0	0	Ubiquitin-like domain-containing CTD phosphatase 1
Q9BTT4#42_37_46	0	0	0	0	0	0	0	0	0	0	0	0	0	0	0	0	0	0	0	0	0	0	0	0	0	0	0	0	0	0	0	0	0	0	0	0	0	0.018713	0.130311	0.464905	0.829832	1	0.813766	0.462195	0.147103	0.016447	0	0	Mediator of RNA polymerase II transcription subunit 10
Q8IZ81#42_37_46	0	0	0	0	0	0	0	0	0	0	0	0	0	0	0	0	0	0	0	0	0	0	0	0	0	0	0	0	0	0	0	0	0	0	0	0	0	0	0.114655	0.374366	0.869377	1	0.915659	0.41631	0.127672	0	0	0	ELMO domain-containing protein 2
P68402#42_37_46	0	0	0	0	0	0	0	0	0	0	0	0	0	0	0	0	0	0	0	0	0	0	0	0	0	0	0	0	0	0	0	0	0	0	0	0	0	0.12062	0.210287	0.439984	0.792042	1	0.873007	0.460737	0.123262	0	0	0	Platelet-activating factor acetylhydrolase IB subunit beta
Q92882#42_31_47	0	0	0	0	0	0	0	0	0	0	0	0	0	0	0	0	0	0	0	0	0	0	0	0	0	0	0	0	0	0	0	0	0	0	0	0	0	0.0305642	0.179961	0.451492	0.806562	1	0.892318	0.445808	0.102973	0	0	0	Osteoclast-stimulating factor 1
O43427#42_37_46	0	0	0	0	0	0	0	0	0	0	0	0	0	0	0	0	0	0	0	0	0	0	0	0	0	0	0	0	0	0	0	0	0	0	0	0	0	0	0.0617721	0.38134	0.808405	1	0.815039	0.476996	0.172314	0.037707	0	0	Acidic fibroblast growth factor intracellular-binding protein
P07311#42_39_46	0	0	0	0	0	0	0	0	0	0	0	0	0	0	0	0	0	0	0	0	0	0	0	0	0	0	0	0	0	0	0	0	0	0	0	0	0	0	0	0.477765	0.762317	1	0.857833	0.450993	0.138157	0.0853339	0	0	Acylphosphatase-1
Q53H96#42_32_47	0	0	0	0	0	0	0	0	0	0	0	0	0	0	0	0	0	0	0	0	0	0	0	0	0	0	0	0	0	0	0	0	0.0835273	0.0911535	0.0508039	0.0228334	0.0282358	0	0.0599935	0.299519	0.749545	1	0.907674	0.531811	0.258686	0.148256	0.099311	0	Pyrroline-5-carboxylate reductase 3
Q9NX08#42_37_46	0	0	0	0	0	0	0	0	0	0	0	0	0	0	0	0	0	0	0	0	0	0	0	0	0	0	0	0	0	0	0	0	0	0	0	0	0	0	0.10145	0.373314	0.757779	1	0.873909	0.505063	0.211549	0.121563	0	0	COMM domain-containing protein 8
P56559#42_37_46	0	0	0	0	0	0	0	0	0	0	0	0	0	0	0	0	0	0	0	0	0	0	0	0	0	0	0	0	0	0	0	0	0	0	0	0	0	0	0.118135	0.402846	0.779593	1	0.876462	0.509341	0.237775	0.164883	0	0	ADP-ribosylation factor-like protein 4C
Q9NPD8#42_38_46	0	0	0	0	0	0	0	0	0	0	0	0	0	0	0	0	0	0	0	0	0	0	0	0	0	0	0	0	0	0	0	0	0	0	0	0	0	0	0.100879	0.374722	0.82468	1	0.861131	0.499973	0.255408	0.147477	0	0	Ubiquitin-conjugating enzyme E2 T
Q15014#42_37_47	0	0	0	0	0	0	0	0	0	0	0	0	0	0	0	0	0	0	0	0	0	0	0	0	0	0	0	0	0	0	0	0	0	0	0	0	0	0	0.0427983	0.34373	0.741342	1	0.876591	0.60188	0.245204	0.0676815	0	0	Mortality factor 4-like protein 2
O75880#42_37_46	0	0	0	0	0	0	0	0	0	0	0	0	0	0	0	0	0	0	0	0	0	0	0	0	0	0	0	0	0	0	0	0	0	0	0	0	0	0	0.125835	0.397264	0.793774	1	0.91277	0.603821	0.231109	0.0860164	0	0	Protein SCO1 homolog, mitochondrial
P61599#42_38_46	0	0	0	0	0	0	0	0	0	0	0	0	0	0	0	0	0	0	0	0	0	0	0	0	0	0	0	0	0	0	0	0	0	0	0	0	0	0	0.089314	0.361472	0.753728	1	0.924295	0.568969	0.217309	0.0749525	0	0	N-alpha-acetyltransferase 20
P30405#42_38_47	0	0	0	0	0	0	0	0	0	0	0	0	0	0	0	0	0	0	0	0	0	0	0	0	0	0	0	0	0	0	0	0	0	0	0	0	0	0	0.4517	0.583508	0.821311	1	0.936204	0.665983	0.334521	0.137182	0.027017	0	Peptidyl-prolyl cis-trans isomerase F, mitochondrial
Q9Y333#42_38_46	0	0	0	0	0	0	0	0	0	0	0	0	0	0	0	0	0	0	0	0	0	0	0	0	0	0	0	0	0	0	0	0	0	0	0	0	0	0	0.366116	0.618663	0.867939	1	0.905446	0.631545	0.298078	0.0950837	0	0	U6 snRNA-associated Sm-like protein LSm2
P52434#42_38_46	0	0	0	0	0	0	0	0	0	0	0	0	0	0	0	0	0	0	0	0	0	0	0	0	0	0	0	0	0	0	0	0	0	0	0	0	0	0	0.333755	0.560399	0.798226	1	0.968414	0.685223	0.292711	0.0534059	0	0	DNA-directed RNA polymerases I, II, and III subunit RPABC3
Q9Y5J7#42_38_46	0	0	0	0	0	0	0	0	0	0	0	0	0	0	0	0	0	0	0	0	0	0	0	0	0	0	0	0	0	0	0	0	0	0	0	0	0	0	0.371398	0.601783	0.804179	1	0.942511	0.71831	0.277206	0.0445279	0	0	Mitochondrial import inner membrane translocase subunit Tim9
P00374#42_38_46	0	0	0	0	0	0	0	0	0	0	0	0	0	0	0	0	0	0	0	0	0	0	0	0	0	0	0	0	0	0	0	0	0	0	0	0	0	0	0.400658	0.521087	0.782003	1	0.982266	0.675948	0.315685	0.0988496	0	0	Dihydrofolate reductase
P14174#42_38_46	0	0	0	0	0	0	0	0	0	0	0	0	0	0	0	0	0	0	0	0	0	0	0	0	0	0	0	0	0	0	0	0	0	0	0	0	0	0	0.317279	0.500142	0.780792	1	0.957239	0.62857	0.273267	0.0721983	0	0	Macrophage migration inhibitory factor
Q9BQE3#43_38_47	0	0	0	0	0	0	0	0	0	0	0	0	0	0	0	0	0	0	0	0	0	0	0	0	0	0	0	0	0	0	0	0	0	0	0	0	0	0	0.656114	0.703061	0.771283	0.960227	1	0.934766	0.477558	0.169838	0.0109878	0	Tubulin alpha-1C chain
O60828#43_38_47	0	0	0	0	0	0	0	0	0	0	0	0	0	0	0	0	0	0	0	0	0	0	0	0	0	0	0	0	0	0	0	0	0	0	0	0	0	0	0.502195	0.618014	0.774343	0.979585	1	0.79245	0.377204	0.0714308	0	0	Polyglutamine-binding protein 1
Q8N5K1#42_38_47	0	0	0	0	0	0	0	0	0	0	0	0	0	0	0	0	0	0	0	0	0	0	0	0	0	0	0	0	0	0	0	0	0	0	0	0	0	0	0.52704	0.655063	0.818859	1	0.966779	0.701491	0.340963	0.119769	0.0130987	0	CDGSH iron-sulfur domain-containing protein 2
Q9BRT2#42_38_46	0	0	0	0	0	0	0	0	0	0	0	0	0	0	0	0	0	0	0	0	0	0	0	0	0	0	0	0	0	0	0	0	0	0	0	0	0	0	0.517652	0.661172	0.860699	1	0.968341	0.681637	0.323349	0.101006	0	0	Ubiquinol-cytochrome-c reductase complex assembly factor 2
Q71RG4#43_38_47	0	0	0	0	0	0	0	0	0	0	0	0	0	0	0	0	0	0	0	0	0	0	0	0	0	0	0	0	0	0	0	0	0	0	0	0	0	0	0.556945	0.41863	0.625505	0.896681	1	0.74669	0.324174	0.0544186	0	0	Transmembrane and ubiquitin-like domain-containing protein 2
O15155#43_38_46	0	0	0	0	0	0	0	0	0	0	0	0	0	0	0	0	0	0	0	0	0	0	0	0	0	0	0	0	0	0	0	0	0	0	0	0	0	0	0.468116	0.59799	0.747967	0.911748	1	0.670482	0.308344	0.0692639	0	0	BET1 homolog
Q4VC31#39_38_46	0	0	0	0	0	0	0	0	0	0	0	0	0	0	0	0	0	0	0	0	0	0	0	0	0	0	0	0	0	0	0	0	0	0	0	0	0	0	0.59009	0.56563	0.726155	0.892854	1	0.657677	0.291733	0.0473477	0	0	Coiled-coil domain-containing protein 58
P02794#35_32_47	0	0	0	0	0	0	0	0	0	0	0	0	0	0	0	0	0	0	0	0	0	0	0	0	0	0	0	0	0	0	0	0	0.103183	0.174492	0.228202	0.0549356	0	0.110532	0.483843	0.761925	0.967497	1	0.95955	0.732398	0.437453	0.185088	0.160938	0	Ferritin heavy chain
P24941#34_32_47	0	0	0	0	0	0	0	0	0	0	0	0	0	0	0	0	0	0	0	0	0	0	0	0	0	0	0	0	0	0	0	0	0.165733	0.187821	0.113521	0.0427539	0.0952667	0.262413	0.473424	0.697691	0.902871	1	0.889895	0.677675	0.429422	0.259477	0.11466	0	Cyclin-dependent kinase 2
P62937#42_37_47	0	0	0	0	0	0	0	0	0	0	0	0	0	0	0	0	0	0	0	0	0	0	0	0	0	0	0	0	0	0	0	0	0	0	0	0	0	0.198477	0.375716	0.629269	0.870878	1	0.914777	0.700788	0.443334	0.257006	0.108789	0	Peptidyl-prolyl cis-trans isomerase A
Q9BSH4#42_37_47	0	0	0	0	0	0	0	0	0	0	0	0	0	0	0	0	0	0	0	0	0	0	0	0	0	0	0	0	0	0	0	0	0	0	0	0	0	0.279157	0.366007	0.612107	0.860187	1	0.837153	0.612946	0.402177	0.283047	0.143607	0	Translational activator of cytochrome c oxidase 1
Q16854#42_36_47	0	0	0	0	0	0	0	0	0	0	0	0	0	0	0	0	0	0	0	0	0	0	0	0	0	0	0	0	0	0	0	0	0	0	0	0	0.0901324	0.235664	0.443829	0.713368	0.883752	1	0.930138	0.749727	0.41046	0.196996	0.0602043	0	Deoxyguanosine kinase, mitochondrial
P49459#42_37_47	0	0	0	0	0	0	0	0	0	0	0	0	0	0	0	0	0	0	0	0	0	0	0	0	0	0	0	0	0	0	0	0	0	0	0	0	0	0.237785	0.410855	0.759882	0.968576	1	0.841977	0.605339	0.371766	0.182508	0.060855	0	Ubiquitin-conjugating enzyme E2 A
Q13630#42_37_47	0	0	0	0	0	0	0	0	0	0	0	0	0	0	0	0	0	0	0	0	0	0	0	0	0	0	0	0	0	0	0	0	0	0	0	0	0	0.283641	0.489469	0.69239	0.904963	1	0.896851	0.630801	0.355752	0.188301	0.0658578	0	GDP-L-fucose synthase
P60520#41_37_47	0	0	0	0	0	0	0	0	0	0	0	0	0	0	0	0	0	0	0	0	0	0	0	0	0	0	0	0	0	0	0	0	0	0	0	0	0	0.16256	0.395447	0.942047	1	0.981355	0.824215	0.827117	0.475606	0.215743	0.0722291	0	Gamma-aminobutyric acid receptor-associated protein-like 2
P54105#42_36_47	0	0	0	0	0	0	0	0	0	0	0	0	0	0	0	0	0	0	0	0	0	0	0	0	0	0	0	0	0	0	0	0	0	0	0	0	0.215894	0.237198	0.404743	0.70305	0.927063	1	0.864141	0.705356	0.54519	0.382513	0.202576	0	Methylosome subunit pICln
P51148#43_37_47	0	0	0	0	0	0	0	0	0	0	0	0	0	0	0	0	0	0	0	0	0	0	0	0	0	0	0	0	0	0	0	0	0	0	0	0	0	0.243132	0.418563	0.614026	0.843067	0.990826	1	0.827147	0.570277	0.28917	0.110052	0	Ras-related protein Rab-5C
Q9NVJ2#43_37_47	0	0	0	0	0	0	0	0	0	0	0	0	0	0	0	0	0	0	0	0	0	0	0	0	0	0	0	0	0	0	0	0	0	0	0	0	0	0.243509	0.531291	0.746993	0.875211	0.968598	1	0.864389	0.583696	0.305526	0.121515	0	ADP-ribosylation factor-like protein 8B
Q9NZD8#42_36_47	0	0	0	0	0	0	0	0	0	0	0	0	0	0	0	0	0	0	0	0	0	0	0	0	0	0	0	0	0	0	0	0	0	0	0	0	0.127165	0.23702	0.309693	0.537123	0.808927	1	0.89439	0.637084	0.354009	0.180062	0.0609867	0	Maspardin
O94919#42_36_47	0	0	0	0	0	0	0	0	0	0	0	0	0	0	0	0	0	0	0	0	0	0	0	0	0	0	0	0	0	0	0	0	0	0	0	0	0.0742942	0.151415	0.282592	0.537566	0.784681	1	0.938173	0.715467	0.352429	0.15577	0.063597	0	Endonuclease domain-containing 1 protein
Q9BTV4#42_36_47	0	0	0	0	0	0	0	0	0	0	0	0	0	0	0	0	0	0	0	0	0	0	0	0	0	0	0	0	0	0	0	0	0	0	0	0	0.0627139	0.169428	0.323692	0.551428	0.819774	1	0.921764	0.643686	0.322239	0.139309	0.0296298	0	Transmembrane protein 43
Q3ZCQ8#42_37_47	0	0	0	0	0	0	0	0	0	0	0	0	0	0	0	0	0	0	0	0	0	0	0	0	0	0	0	0	0	0	0	0	0	0	0	0	0	0.156727	0.254954	0.49891	0.795143	1	0.911254	0.646041	0.328603	0.137905	0.0271924	0	Mitochondrial import inner membrane translocase subunit TIM50
Q9H2H8#42_37_47	0	0	0	0	0	0	0	0	0	0	0	0	0	0	0	0	0	0	0	0	0	0	0	0	0	0	0	0	0	0	0	0	0	0	0	0	0	0.167936	0.292749	0.54166	0.825273	1	0.938419	0.661924	0.33551	0.121969	0.0102953	0	Peptidyl-prolyl cis-trans isomerase-like 3
P26447#42_37_46	0	0	0	0	0	0	0	0	0	0	0	0	0	0	0	0	0	0	0	0	0	0	0	0	0	0	0	0	0	0	0	0	0	0	0	0	0	0.157034	0.315907	0.569901	0.849593	1	0.878194	0.592269	0.296661	0.180715	0	0	Protein S100-A4
P00568#42_37_47	0	0	0	0	0	0	0	0	0	0	0	0	0	0	0	0	0	0	0	0	0	0	0	0	0	0	0	0	0	0	0	0	0	0	0	0	0	0.175597	0.34201	0.592527	0.848472	1	0.897237	0.641358	0.327199	0.147686	0.0358742	0	Adenylate kinase isoenzyme 1
Q04837#42_37_47	0	0	0	0	0	0	0	0	0	0	0	0	0	0	0	0	0	0	0	0	0	0	0	0	0	0	0	0	0	0	0	0	0	0	0	0	0	0.176761	0.37268	0.648779	0.880913	1	0.905433	0.650907	0.331241	0.132521	0.0267989	0	Single-stranded DNA-binding protein, mitochondrial
O14745#42_36_47	0	0	0	0	0	0	0	0	0	0	0	0	0	0	0	0	0	0	0	0	0	0	0	0	0	0	0	0	0	0	0	0	0	0	0	0	0.0779684	0.18772	0.350748	0.617843	0.873528	1	0.903868	0.637141	0.362991	0.164127	0.0936013	0	Na(+)/H(+) exchange regulatory cofactor NHE-RF1
O43396#42_37_47	0	0	0	0	0	0	0	0	0	0	0	0	0	0	0	0	0	0	0	0	0	0	0	0	0	0	0	0	0	0	0	0	0	0	0	0	0	0.234541	0.378136	0.624116	0.858745	1	0.870291	0.617287	0.342411	0.188738	0.0709634	0	Thioredoxin-like protein 1
Q9BXW7#42_36_46	0	0	0	0	0	0	0	0	0	0	0	0	0	0	0	0	0	0	0	0	0	0	0	0	0	0	0	0	0	0	0	0	0	0	0	0	0.0371429	0.151076	0.355825	0.569405	0.820296	1	0.946885	0.646171	0.254636	0.0408532	0	0	Cat eye syndrome critical region protein 5
P61225#42_37_46	0	0	0	0	0	0	0	0	0	0	0	0	0	0	0	0	0	0	0	0	0	0	0	0	0	0	0	0	0	0	0	0	0	0	0	0	0	0.149393	0.355934	0.691101	0.890488	1	0.861628	0.620183	0.258801	0.0734683	0	0	Ras-related protein Rap-2b
Q96AB3#42_37_46	0	0	0	0	0	0	0	0	0	0	0	0	0	0	0	0	0	0	0	0	0	0	0	0	0	0	0	0	0	0	0	0	0	0	0	0	0	0.188573	0.366233	0.618919	0.87347	1	0.865357	0.569252	0.267362	0.106155	0	0	Isochorismatase domain-containing protein 2, mitochondrial
P10619#43_37_46	0	0	0	0	0	0	0	0	0	0	0	0	0	0	0	0	0	0	0	0	0	0	0	0	0	0	0	0	0	0	0	0	0	0	0	0	0	0.289811	0.398269	0.490679	0.72125	0.925863	1	0.680967	0.319024	0.0769777	0	0	Lysosomal protective protein
Q15738#43_37_47	0	0	0	0	0	0	0	0	0	0	0	0	0	0	0	0	0	0	0	0	0	0	0	0	0	0	0	0	0	0	0	0	0	0	0	0	0	0.409416	0.467081	0.503144	0.667885	0.934254	1	0.720966	0.322127	0.0925979	0	0	Sterol-4-alpha-carboxylate 3-dehydrogenase, decarboxylating
P20339#42_37_47	0	0	0	0	0	0	0	0	0	0	0	0	0	0	0	0	0	0	0	0	0	0	0	0	0	0	0	0	0	0	0	0	0	0	0	0	0	0.325928	0.457629	0.608303	0.80193	1	0.970152	0.715747	0.381854	0.196258	0.064178	0	Ras-related protein Rab-5A
Q07021#42_37_47	0	0	0	0	0	0	0	0	0	0	0	0	0	0	0	0	0	0	0	0	0	0	0	0	0	0	0	0	0	0	0	0	0	0	0	0	0	0.342146	0.437949	0.61813	0.832268	1	0.929741	0.69678	0.392201	0.18622	0.0562502	0	Complement component 1 Q subcomponent-binding protein, mitochondrial
O43854#42_37_47	0	0	0	0	0	0	0	0	0	0	0	0	0	0	0	0	0	0	0	0	0	0	0	0	0	0	0	0	0	0	0	0	0	0	0	0	0	0.306801	0.451385	0.609922	0.811241	1	0.998914	0.755322	0.401286	0.155768	0.0238495	0	EGF-like repeat and discoidin I-like domain-containing protein 3
P09601#42_37_47	0	0	0	0	0	0	0	0	0	0	0	0	0	0	0	0	0	0	0	0	0	0	0	0	0	0	0	0	0	0	0	0	0	0	0	0	0	0.256309	0.406671	0.599629	0.829389	1	0.97476	0.716287	0.382933	0.135166	0.0116964	0	Heme oxygenase 1
P30519#42_37_47	0	0	0	0	0	0	0	0	0	0	0	0	0	0	0	0	0	0	0	0	0	0	0	0	0	0	0	0	0	0	0	0	0	0	0	0	0	0.27706	0.401113	0.583492	0.812533	1	0.992916	0.739623	0.390219	0.146489	0.018063	0	Heme oxygenase 2
P07203#42_37_46	0	0	0	0	0	0	0	0	0	0	0	0	0	0	0	0	0	0	0	0	0	0	0	0	0	0	0	0	0	0	0	0	0	0	0	0	0	0.267917	0.405547	0.616499	0.84052	1	0.910564	0.6177	0.288657	0.100723	0	0	Glutathione peroxidase 1
Q6P587#42_37_46	0	0	0	0	0	0	0	0	0	0	0	0	0	0	0	0	0	0	0	0	0	0	0	0	0	0	0	0	0	0	0	0	0	0	0	0	0	0.280325	0.390171	0.589368	0.820886	1	0.902809	0.585514	0.253529	0.0837167	0	0	Acylpyruvase FAHD1, mitochondrial
Q96CN7#42_37_47	0	0	0	0	0	0	0	0	0	0	0	0	0	0	0	0	0	0	0	0	0	0	0	0	0	0	0	0	0	0	0	0	0	0	0	0	0	0.303299	0.376636	0.568944	0.824011	1	0.932339	0.645774	0.331019	0.122127	0.011496	0	Isochorismatase domain-containing protein 1
Q9Y276#42_37_47	0	0	0	0	0	0	0	0	0	0	0	0	0	0	0	0	0	0	0	0	0	0	0	0	0	0	0	0	0	0	0	0	0	0	0	0	0	0.327834	0.380149	0.550799	0.798793	1	0.952426	0.663374	0.325261	0.102041	0	0	Mitochondrial chaperone BCS1
O75396#42_37_47	0	0	0	0	0	0	0	0	0	0	0	0	0	0	0	0	0	0	0	0	0	0	0	0	0	0	0	0	0	0	0	0	0	0	0	0	0	0.255692	0.388531	0.610159	0.833473	1	0.928072	0.67099	0.330331	0.113664	0	0	Vesicle-trafficking protein SEC22b
Q9HBL7#42_37_46	0	0	0	0	0	0	0	0	0	0	0	0	0	0	0	0	0	0	0	0	0	0	0	0	0	0	0	0	0	0	0	0	0	0	0	0	0	0.265804	0.347467	0.574906	0.79072	1	0.967402	0.689873	0.292573	0.105873	0	0	Plasminogen receptor (KT)
Q9NS86#42_33_47	0	0	0	0	0	0	0	0	0	0	0	0	0	0	0	0	0	0	0	0	0	0	0	0	0	0	0	0	0	0	0	0	0	0	0	0.0179542	0.0748317	0.046495	0.0977378	0.356634	0.740979	1	0.924963	0.678363	0.404839	0.29057	0.255776	0	LanC-like protein 2
Q13825#42_37_47	0	0	0	0	0	0	0	0	0	0	0	0	0	0	0	0	0	0	0	0	0	0	0	0	0	0	0	0	0	0	0	0	0	0	0	0	0	0	0.102302	0.401989	0.773243	1	0.953855	0.759379	0.598072	0.423731	0.25414	0	Methylglutaconyl-CoA hydratase, mitochondrial
Q7Z4W1#43_37_47	0	0	0	0	0	0	0	0	0	0	0	0	0	0	0	0	0	0	0	0	0	0	0	0	0	0	0	0	0	0	0	0	0	0	0	0	0	0	0.130006	0.420746	0.726601	0.997846	1	0.786531	0.489709	0.382472	0.358091	0	L-xylulose reductase
Q9C005#42_37_47	0	0	0	0	0	0	0	0	0	0	0	0	0	0	0	0	0	0	0	0	0	0	0	0	0	0	0	0	0	0	0	0	0	0	0	0	0	0	0.157834	0.476014	0.86254	1	0.928769	0.854287	0.727032	0.592542	0.388257	0	Protein dpy-30 homolog
P61081#35_34_47	0	0	0	0	0	0	0	0	0	0	0	0	0	0	0	0	0	0	0	0	0	0	0	0	0	0	0	0	0	0	0	0	0	0	0.180887	0.136011	0.0441207	0	0.094874	0.355945	0.693521	0.938223	1	0.872013	0.658293	0.424897	0.262161	0	NEDD8-conjugating enzyme Ubc12
P55036#43_35_47	0	0	0	0	0	0	0	0	0	0	0	0	0	0	0	0	0	0	0	0	0	0	0	0	0	0	0	0	0	0	0	0	0	0	0	0	0.0186494	0.0959782	0.200976	0.400592	0.669927	0.941382	1	0.833294	0.578228	0.41705	0.322348	0	26S proteasome non-ATPase regulatory subunit 4
Q969S3#43_34_47	0	0	0	0	0	0	0	0	0	0	0	0	0	0	0	0	0	0	0	0	0	0	0	0	0	0	0	0	0	0	0	0	0	0	0.132919	0.0263784	0	0.0874779	0.21241	0.408948	0.688428	0.971644	1	0.833758	0.640567	0.478363	0.268982	0	Zinc finger protein 622
P07711#40_39_47	0	0	0	0	0	0	0	0	0	0	0	0	0	0	0	0	0	0	0	0	0	0	0	0	0	0	0	0	0	0	0	0	0	0	0	0	0	0	0	0.869409	0.755447	0.913061	0.919355	1	0.683441	0.435041	0.216074	0	Cathepsin L1
P84103#43_38_47	0	0	0	0	0	0	0	0	0	0	0	0	0	0	0	0	0	0	0	0	0	0	0	0	0	0	0	0	0	0	0	0	0	0	0	0	0	0	0.526175	0.714337	0.870958	0.971258	1	0.942355	0.768025	0.489709	0.24548	0	Serine/arginine-rich splicing factor 3
Q14331#42_37_47	0	0	0	0	0	0	0	0	0	0	0	0	0	0	0	0	0	0	0	0	0	0	0	0	0	0	0	0	0	0	0	0	0	0	0	0	0	0.111579	0.298428	0.561642	0.839635	1	0.934168	0.798433	0.613273	0.445877	0.237075	0	Protein FRG1
P07858#43_34_47	0	0	0	0	0	0	0	0	0	0	0	0	0	0	0	0	0	0	0	0	0	0	0	0	0	0	0	0	0	0	0	0	0	0	0.156478	0.0167047	0	0.158226	0.323512	0.555993	0.752216	0.978228	1	0.934918	0.651418	0.474534	0.311136	0	Cathepsin B
P48960#43_34_47	0	0	0	0	0	0	0	0	0	0	0	0	0	0	0	0	0	0	0	0	0	0	0	0	0	0	0	0	0	0	0	0	0	0	0.107476	0.12355	0.151818	0.174979	0.285904	0.557838	0.800537	0.966645	1	0.924415	0.68263	0.40043	0.182737	0	CD97 antigen
Q03519#43_36_47	0	0	0	0	0	0	0	0	0	0	0	0	0	0	0	0	0	0	0	0	0	0	0	0	0	0	0	0	0	0	0	0	0	0	0	0	0.0464247	0.200447	0.429861	0.573255	0.71357	0.89112	1	0.892548	0.554395	0.25833	0.081442	0	Antigen peptide transporter 2
Q9HD45#43_37_47	0	0	0	0	0	0	0	0	0	0	0	0	0	0	0	0	0	0	0	0	0	0	0	0	0	0	0	0	0	0	0	0	0	0	0	0	0	0.262005	0.411354	0.593995	0.753369	0.92295	1	0.872452	0.489279	0.171841	0.0196869	0	Transmembrane 9 superfamily member 3
P61020#43_37_47	0	0	0	0	0	0	0	0	0	0	0	0	0	0	0	0	0	0	0	0	0	0	0	0	0	0	0	0	0	0	0	0	0	0	0	0	0	0.138605	0.313913	0.546003	0.779434	0.959262	1	0.833233	0.501775	0.229556	0.0677672	0	Ras-related protein Rab-5B
Q96GC5#43_37_47	0	0	0	0	0	0	0	0	0	0	0	0	0	0	0	0	0	0	0	0	0	0	0	0	0	0	0	0	0	0	0	0	0	0	0	0	0	0.197725	0.309654	0.499704	0.740975	0.975011	1	0.805264	0.45152	0.201651	0.0533857	0	39S ribosomal protein L48, mitochondrial
Q9NRN7#43_37_47	0	0	0	0	0	0	0	0	0	0	0	0	0	0	0	0	0	0	0	0	0	0	0	0	0	0	0	0	0	0	0	0	0	0	0	0	0	0.177302	0.330987	0.54701	0.740589	0.976982	1	0.811127	0.43576	0.176759	0.0349989	0	L-aminoadipate-semialdehyde dehydrogenase-phosphopantetheinyl transferase
P04083#42_36_47	0	0	0	0	0	0	0	0	0	0	0	0	0	0	0	0	0	0	0	0	0	0	0	0	0	0	0	0	0	0	0	0	0	0	0	0	0.149211	0.261112	0.400189	0.5799	0.801694	1	0.999728	0.783485	0.424721	0.171044	0.0331516	0	Annexin A1
P15880#42_36_47	0	0	0	0	0	0	0	0	0	0	0	0	0	0	0	0	0	0	0	0	0	0	0	0	0	0	0	0	0	0	0	0	0	0	0	0	0.06201	0.188453	0.3535	0.571003	0.815462	1	0.993973	0.807584	0.459831	0.180056	0.0368371	0	40S ribosomal protein S2
Q9BUP3-3#42_37_47	0	0	0	0	0	0	0	0	0	0	0	0	0	0	0	0	0	0	0	0	0	0	0	0	0	0	0	0	0	0	0	0	0	0	0	0	0	0.0251589	0.182567	0.470677	0.766725	1	0.995488	0.83426	0.504506	0.29091	0.134644	0	Isoform 3 of Oxidoreductase HTATIP2
Q9UG56#43_37_47	0	0	0	0	0	0	0	0	0	0	0	0	0	0	0	0	0	0	0	0	0	0	0	0	0	0	0	0	0	0	0	0	0	0	0	0	0	0.110487	0.246523	0.417244	0.666363	0.92264	1	0.828039	0.488251	0.262909	0.146863	0	Phosphatidylserine decarboxylase proenzyme
P01116-2#42_38_47	0	0	0	0	0	0	0	0	0	0	0	0	0	0	0	0	0	0	0	0	0	0	0	0	0	0	0	0	0	0	0	0	0	0	0	0	0	0	0.310602	0.515417	0.767558	1	0.993699	0.800301	0.50007	0.282892	0.117356	0	Isoform 2B of GTPase KRas
P04216#42_38_47	0	0	0	0	0	0	0	0	0	0	0	0	0	0	0	0	0	0	0	0	0	0	0	0	0	0	0	0	0	0	0	0	0	0	0	0	0	0	0.328924	0.558153	0.816603	1	0.987219	0.77393	0.461117	0.210385	0.0625477	0	Thy-1 membrane glycoprotein
P62826#42_37_47	0	0	0	0	0	0	0	0	0	0	0	0	0	0	0	0	0	0	0	0	0	0	0	0	0	0	0	0	0	0	0	0	0	0	0	0	0	0.0780513	0.281787	0.552246	0.82929	1	0.940091	0.694487	0.418331	0.236006	0.0939179	0	GTP-binding nuclear protein Ran
Q8TED1#42_37_47	0	0	0	0	0	0	0	0	0	0	0	0	0	0	0	0	0	0	0	0	0	0	0	0	0	0	0	0	0	0	0	0	0	0	0	0	0	0.143692	0.284967	0.521627	0.803764	1	0.938803	0.713128	0.429672	0.227075	0.0855054	0	Probable glutathione peroxidase 8
O75832#42_32_47	0	0	0	0	0	0	0	0	0	0	0	0	0	0	0	0	0	0	0	0	0	0	0	0	0	0	0	0	0	0	0	0	0	0	0	0	0	0.0630908	0.241442	0.516941	0.810927	1	0.929358	0.697183	0.436985	0.323676	0.211941	0	26S proteasome non-ATPase regulatory subunit 10
P57772#43_31_47	0	0	0	0	0	0	0	0	0	0	0	0	0	0	0	0	0	0	0	0	0	0	0	0	0	0	0	0	0	0	0	0	0	0	0	0	0	0.04167	0.276206	0.468706	0.771451	0.912776	1	0.669789	0.446806	0.297705	0.160446	0	Selenocysteine-specific elongation factor
O43242#43_24_47	0	0	0	0	0	0	0	0	0	0	0	0	0	0	0	0	0	0	0	0	0	0	0	0	0.280357	0.308152	0.302574	0.281062	0.184893	0.068523	0	0.0107838	0.0464431	0.0531836	0.0822439	0.122871	0.165494	0.21865	0.331297	0.52793	0.748162	0.966526	1	0.815878	0.468312	0.214521	0.11123	0	26S proteasome non-ATPase regulatory subunit 3
P78330#43_37_47	0	0	0	0	0	0	0	0	0	0	0	0	0	0	0	0	0	0	0	0	0	0	0	0	0	0	0	0	0	0	0	0	0	0	0	0	0	0.286191	0.400688	0.48817	0.621224	0.834686	1	0.91936	0.604329	0.297873	0.105686	0	Phosphoserine phosphatase
Q9UBF2#43_33_47	0	0	0	0	0	0	0	0	0	0	0	0	0	0	0	0	0	0	0	0	0	0	0	0	0	0	0	0	0	0	0	0	0	0.032641	0	0.0433042	0.137363	0.209353	0.339455	0.450114	0.649134	0.848204	1	0.893308	0.593813	0.281231	0.128843	0	Coatomer subunit gamma-2
P30530#43_37_47	0	0	0	0	0	0	0	0	0	0	0	0	0	0	0	0	0	0	0	0	0	0	0	0	0	0	0	0	0	0	0	0	0	0	0	0	0	0.236119	0.2794	0.325107	0.575884	0.84951	1	0.790487	0.475514	0.173398	0	0	Tyrosine-protein kinase receptor UFO
Q9NT62#43_33_47	0	0	0	0	0	0	0	0	0	0	0	0	0	0	0	0	0	0	0	0	0	0	0	0	0	0	0	0	0	0	0	0	0	0	0.0305131	0.0895179	0.17736	0.294461	0.373767	0.383876	0.519129	0.778988	1	0.871507	0.539113	0.221042	0.0692014	0	Ubiquitin-like-conjugating enzyme ATG3
P32321#43_36_47	0	0	0	0	0	0	0	0	0	0	0	0	0	0	0	0	0	0	0	0	0	0	0	0	0	0	0	0	0	0	0	0	0	0	0	0	0.172366	0.280842	0.392374	0.465529	0.634116	0.876548	1	0.824554	0.437727	0.159276	0.0171813	0	Deoxycytidylate deaminase
Q658P3#43_36_47	0	0	0	0	0	0	0	0	0	0	0	0	0	0	0	0	0	0	0	0	0	0	0	0	0	0	0	0	0	0	0	0	0	0	0	0	0.152814	0.252794	0.33456	0.443488	0.616071	0.873604	1	0.886816	0.512342	0.192979	0.0340502	0	Metalloreductase STEAP3
Q3ZCM7#42_35_46	0	0	0	0	0	0	0	0	0	0	0	0	0	0	0	0	0	0	0	0	0	0	0	0	0	0	0	0	0	0	0	0	0	0	0	0.287867	0.197055	0.0686571	0	0.192821	0.619291	1	0.8893	0.430499	0.0568872	0	0	0	Tubulin beta-8 chain
Q8IZ73#43_35_47	0	0	0	0	0	0	0	0	0	0	0	0	0	0	0	0	0	0	0	0	0	0	0	0	0	0	0	0	0	0	0	0	0	0	0	0.364523	0.417864	0.282355	0.0569708	0.0507598	0.457036	0.934365	1	0.640038	0.190301	0	0	0	RNA pseudouridylate synthase domain-containing protein 2
O95490#35_34_47	0	0	0	0	0	0	0	0	0	0	0	0	0	0	0	0	0	0	0	0	0	0	0	0	0	0	0	0	0	0	0	0	0	0	0.745806	0.602213	0.245252	0.0376616	0	0.278175	0.602479	0.982023	1	0.853464	0.42658	0.0979264	0	0	Latrophilin-2
Q8NC96#36_34_47	0	0	0	0	0	0	0	0	0	0	0	0	0	0	0	0	0	0	0	0	0	0	0	0	0	0	0	0	0	0	0	0	0	0	0.363543	0.387686	0.206084	0.0336103	0	0.0512549	0.303877	0.772476	1	0.859039	0.382325	0.0756008	0	0	Adaptin ear-binding coat-associated protein 1
Q9HD42#35_34_47	0	0	0	0	0	0	0	0	0	0	0	0	0	0	0	0	0	0	0	0	0	0	0	0	0	0	0	0	0	0	0	0	0	0	0.188	0.163663	0.106947	0.0868079	0.0873913	0.158076	0.356918	0.772341	1	0.8151	0.294192	0.0145121	0	0	Charged multivesicular body protein 1a
Q9HCN4#35_29_47	0	0	0	0	0	0	0	0	0	0	0	0	0	0	0	0	0	0	0	0	0	0	0	0	0	0	0	0	0	0	0.0116822	0.057112	0.136521	0.260779	0.322201	0.314732	0.204848	0.133679	0.109955	0.26225	0.527256	0.883919	1	0.830107	0.422007	0.137288	0	0	GPN-loop GTPase 1
Q15334#36_34_47	0	0	0	0	0	0	0	0	0	0	0	0	0	0	0	0	0	0	0	0	0	0	0	0	0	0	0	0	0	0	0	0	0	0	0.20364	0.32618	0.298945	0.245298	0.172416	0.244623	0.487082	0.837349	1	0.790302	0.404054	0.156391	0.0974168	0	Lethal(2) giant larvae protein homolog 1
Q9GZN8#36_34_47	0	0	0	0	0	0	0	0	0	0	0	0	0	0	0	0	0	0	0	0	0	0	0	0	0	0	0	0	0	0	0	0	0	0	0.271158	0.341686	0.249063	0.105301	0.0972837	0.267616	0.586438	0.927941	1	0.740593	0.30121	0.0667224	0	0	UPF0687 protein C20orf27
Q92643#36_31_47	0	0	0	0	0	0	0	0	0	0	0	0	0	0	0	0	0	0	0	0	0	0	0	0	0	0	0	0	0	0	0	0.0205489	0.0988792	0.217832	0.344574	0.469542	0.466198	0.371524	0.307775	0.355762	0.512247	0.762795	1	0.96364	0.61237	0.226692	0.0464097	0	GPI-anchor transamidase
Q8TEA8#38_32_47	0	0	0	0	0	0	0	0	0	0	0	0	0	0	0	0	0	0	0	0	0	0	0	0	0	0	0	0	0	0	0	0	0.0732131	0.178762	0.275451	0.316845	0.35544	0.387895	0.382326	0.321699	0.393369	0.698215	1	0.936236	0.519267	0.131992	0	0	D-tyrosyl-tRNA(Tyr) deacylase 1
Q9Y3D6#36_34_47	0	0	0	0	0	0	0	0	0	0	0	0	0	0	0	0	0	0	0	0	0	0	0	0	0	0	0	0	0	0	0	0	0	0	0.308354	0.319434	0.315412	0.352555	0.378702	0.370367	0.41806	0.709845	1	0.965441	0.499143	0.105152	0	0	Mitochondrial fission 1 protein
Q96BJ3#34_26_47	0	0	0	0	0	0	0	0	0	0	0	0	0	0	0	0	0	0	0	0	0	0	0	0	0	0	0.0940447	0.110725	0.111542	0.114342	0.122601	0.160085	0.226364	0.265562	0.244095	0.213446	0.251662	0.327413	0.327116	0.307521	0.462551	0.822539	1	0.801714	0.367569	0.110491	0	0	Axin interactor, dorsalization-associated protein
Q9NXW2#38_30_47	0	0	0	0	0	0	0	0	0	0	0	0	0	0	0	0	0	0	0	0	0	0	0	0	0	0	0	0	0	0	0	0.0456369	0.180896	0.23086	0.238699	0.255983	0.334179	0.372749	0.372567	0.439377	0.602146	0.856388	1	0.884663	0.507983	0.167759	0.0196154	0	DnaJ homolog subfamily B member 12
Q99608#43_31_47	0	0	0	0	0	0	0	0	0	0	0	0	0	0	0	0	0	0	0	0	0	0	0	0	0	0	0	0	0	0	0	0.139145	0.115929	0.115091	0.13906	0.190795	0.272501	0.379351	0.431292	0.456448	0.5613	0.824024	1	0.83722	0.442511	0.117856	0	0	Necdin
Q9BUR4#39_33_47	0	0	0	0	0	0	0	0	0	0	0	0	0	0	0	0	0	0	0	0	0	0	0	0	0	0	0	0	0	0	0	0	0	0.0536886	0.13963	0.208794	0.35159	0.41162	0.456479	0.422681	0.570092	0.805447	1	0.839549	0.469871	0.126543	0	0	Telomerase Cajal body protein 1
P46977#43_35_47	0	0	0	0	0	0	0	0	0	0	0	0	0	0	0	0	0	0	0	0	0	0	0	0	0	0	0	0	0	0	0	0	0	0	0	0.103633	0.195038	0.324422	0.438614	0.489483	0.569808	0.787346	1	0.982427	0.62384	0.252475	0.0629773	0	Dolichyl-diphosphooligosaccharide--protein glycosyltransferase subunit STT3A
Q15392#43_34_47	0	0	0	0	0	0	0	0	0	0	0	0	0	0	0	0	0	0	0	0	0	0	0	0	0	0	0	0	0	0	0	0	0	0	0.0801312	0.159017	0.275077	0.40388	0.498849	0.50711	0.575864	0.79159	1	0.914518	0.564525	0.228669	0.053049	0	Delta(24)-sterol reductase
[truncated: 6,836 more rows]
[truncated: 10 more columns]
