# Supplementary material for: Global Membrane Protein Interactome Analysis using In vivo Crosslinking and Mass Spectrometry-based Protein Correlation Profiling
Source: Mol Cell Proteomics. 2016 Apr 25;15(7):2476–90. doi: 10.1074/mcp.O115.055467 (PMC4937518; doi:10.1074/mcp.O115.055467)
Supplement: Supplemental Data [file 10.1074_O115.055467_mcp.O115.055467-7.xlsx]

## Sheet: Supplementary Table 6
Supplementary Table 6 - Protein Peaks used for Machine Learning	Crosslinked Fraction Mean Normalised LFQ Intensity
Protein Peak Uniprot Accession#Centre fraction_Start fraction_End fraction	1	2	3	4	5	6	7	8	9	10	11	12	13	14	15	16	17	18	19	20	21	22	23	24	25	26	27	28	29	30	31	32	33	34	35	36	37	38	39	40	41	42	43	44	45	46	47	48	Predicted MW from Sequence
A0AVT1#27_21_30	0	0	0	0	0	0	0	0	0	0	0	0	0	0	0	0	0	0	0	0	0	0.147979	0.230468	0.390625	0.686918	0.968372	1	0.706552	0.316911	0.0746562	0	0	0	0	0	0	0	0	0	0	0	0	0	0	0	0	0	0	117.97
A0FGR8-2#13_3_25	0	0	0	0	0	0.0148296	0.118272	0.257042	0.383773	0.492297	0.646661	0.767418	0.798034	0.782239	0.824527	0.922611	1	0.954484	0.767068	0.449262	0.248584	0.163178	0.152033	0.065211	0	0	0	0	0	0	0	0	0	0	0	0	0	0	0	0	0	0	0	0	0	0	0	0	98.9
A0MZ66#10_0_17	0	0.0518457	0.136378	0.256348	0.400964	0.582256	0.770069	0.91712	0.983642	1	0.987988	0.983552	0.925971	0.885323	0.862086	0.890432	0.887289	0	0	0	0	0	0	0	0	0	0	0	0	0	0	0	0	0	0	0	0	0	0	0	0	0	0	0	0	0	0	0	71.639
A0MZ66#24_17_30	0	0	0	0	0	0	0	0	0	0	0	0	0	0	0	0	0	0.933618	0.873342	0.834688	0.847747	0.890701	0.982104	1	0.865131	0.596206	0.364328	0.219082	0.140907	0.0631887	0	0	0	0	0	0	0	0	0	0	0	0	0	0	0	0	0	0	71.639
A1L0T0#26_19_30	0	0	0	0	0	0	0	0	0	0	0	0	0	0	0	0	0	0	0	0	0.0389976	0.271404	0.506396	0.675054	0.778581	0.781537	0.644025	0.62266	0.829508	1	0	0	0	0	0	0	0	0	0	0	0	0	0	0	0	0	0	0	67.867
A1L390#9_0_27	0	0.0418347	0.10663	0.192126	0.316557	0.467485	0.634277	0.746331	0.767463	0.72119	0.66937	0.704346	0.810113	0.953264	1	0.915243	0.819669	0.778936	0.787693	0.690418	0.563683	0.41917	0.310666	0.202849	0.120153	0.0848138	0.0603166	0	0	0	0	0	0	0	0	0	0	0	0	0	0	0	0	0	0	0	0	0	134.41
A1X283#9_0_26	0	0.082212	0.242766	0.524202	0.749865	0.854264	0.886214	0.945308	1	0.989377	0.951651	0.905179	0.862578	0.769629	0.655682	0.535872	0.44203	0.416287	0.423124	0.424093	0.371898	0.311807	0.253543	0.184935	0.125074	0.0914518	0	0	0	0	0	0	0	0	0	0	0	0	0	0	0	0	0	0	0	0	0	0	101.58
A2RRP1#11_2_16	0	0	0.0573557	0.156563	0.299157	0.41876	0.510737	0.535652	0.651894	0.838133	1	0.909288	0.643641	0.407468	0.285135	0.216364	0	0	0	0	0	0	0	0	0	0	0	0	0	0	0	0	0	0	0	0	0	0	0	0	0	0	0	0	0	0	0	0	268.57
A3KMH1#15_3_25	0	0	0	0	0	0.0233589	0.0945334	0.221591	0.364933	0.529294	0.664257	0.775064	0.87813	0.971303	1	0.935108	0.879844	0.864886	0.808386	0.634714	0.40994	0.251564	0.151561	0.0787519	0	0	0	0	0	0	0	0	0	0	0	0	0	0	0	0	0	0	0	0	0	0	0	0	214.82
A3KN83#19_12_33	0	0	0	0	0	0	0	0	0	0	0	0	0.0105526	0	0.108176	0.274359	0.52328	0.748515	0.977484	0.895106	0.591159	0.407119	0.56072	0.962757	1	0.896472	0.610065	0.42392	0.169472	0.034644	0	0	0	0	0	0	0	0	0	0	0	0	0	0	0	0	0	0	154.31
A4D1E9#33_24_47	0	0	0	0	0	0	0	0	0	0	0	0	0	0	0	0	0	0	0	0	0	0	0	0	0.0254005	0.0628642	0.109324	0.162875	0.208226	0.314998	0.516705	0.762463	0.846527	0.713448	0.542793	0.556972	0.765223	0.954025	1	0.889495	0.785017	0.718374	0.646167	0.486456	0.289805	0.136724	0.0422868	0	42.932
A5YKK6#6_0_12	0	0.241245	0.488098	0.781844	0.979765	1	0.924559	0.778827	0.631439	0.48282	0.369366	0.271753	0	0	0	0	0	0	0	0	0	0	0	0	0	0	0	0	0	0	0	0	0	0	0	0	0	0	0	0	0	0	0	0	0	0	0	0	266.94
A6NDB9#27_22_31	0	0	0	0	0	0	0	0	0	0	0	0	0	0	0	0	0	0	0	0	0	0	0.197407	0.352931	0.631192	0.908598	1	0.782228	0.438383	0.156806	0.0404296	0	0	0	0	0	0	0	0	0	0	0	0	0	0	0	0	0	71.695
A6NDG6#34_25_47	0	0	0	0	0	0	0	0	0	0	0	0	0	0	0	0	0	0	0	0	0	0	0	0	0	0	0	0.0207216	0.04952	0.0865746	0.223387	0.562897	0.917528	0.999025	0.781425	0.596887	0.554871	0.656861	0.744388	0.900879	0.990442	1	0.837763	0.605305	0.364887	0.188545	0.0669875	0	34.006
A6NDG6#8_0_25	0	0	0	0	0.0820502	0.391076	0.867959	1	0.961855	0.842358	0.91468	0.853827	0.700878	0.522486	0.408272	0.420492	0.425083	0.39669	0.197949	0.0475731	0	0	0	0	0	0	0	0	0	0	0	0	0	0	0	0	0	0	0	0	0	0	0	0	0	0	0	0	34.006
A6NDU8#33_29_37	0	0	0	0	0	0	0	0	0	0	0	0	0	0	0	0	0	0	0	0	0	0	0	0	0	0	0	0	0	0	0.156263	0.579756	1	0.783931	0.451725	0.222726	0.44946	0	0	0	0	0	0	0	0	0	0	0	33.62
A6NDU8#4_0_5	0.0182713	0.5513	0.880182	1	0.898188	0	0	0	0	0	0	0	0	0	0	0	0	0	0	0	0	0	0	0	0	0	0	0	0	0	0	0	0	0	0	0	0	0	0	0	0	0	0	0	0	0	0	0	33.62
A6NDU8#8_5_14	0	0	0	0	0	0.744778	0.892211	1	0.933734	0.873607	0.884317	0.768333	0.490726	0.117532	0	0	0	0	0	0	0	0	0	0	0	0	0	0	0	0	0	0	0	0	0	0	0	0	0	0	0	0	0	0	0	0	0	0	33.62
A6NED2#32_27_34	0	0	0	0	0	0	0	0	0	0	0	0	0	0	0	0	0	0	0	0	0	0	0	0	0	0	0	0.0101113	0.152887	0.486429	0.841499	1	0.787598	0.488745	0	0	0	0	0	0	0	0	0	0	0	0	0	0	40.078
A6NHQ2#33_29_36	0	0	0	0	0	0	0	0	0	0	0	0	0	0	0	0	0	0	0	0	0	0	0	0	0	0	0	0	0	0.0378952	0.459844	0.924451	1	0.545466	0.116389	0	0	0	0	0	0	0	0	0	0	0	0	0	34.675
A6NHR9#24_13_40	0	0	0	0	0	0	0	0	0	0	0	0	0	0.0623273	0.173905	0.296092	0.415627	0.552873	0.719756	0.829951	0.90611	0.939021	0.980657	1	0.989766	0.972986	0.869099	0.776418	0.704701	0.677866	0.640162	0.55185	0.453646	0.365491	0.327002	0.300954	0.286207	0.232927	0.157068	0.0859618	0	0	0	0	0	0	0	0	226.37
A6NIH7#33_29_36	0	0	0	0	0	0	0	0	0	0	0	0	0	0	0	0	0	0	0	0	0	0	0	0	0	0	0	0	0	0	0.192459	0.603172	1	0.8433	0.534672	0.288002	0	0	0	0	0	0	0	0	0	0	0	0	28.136
A6NJ78#12_7_28	0	0	0	0	0	0	0	0	0.0468264	0.106732	0.165202	0.192321	0.163971	0.33905	0.654926	1	0.898091	0.688427	0.513258	0.641236	0.672909	0.566164	0.264259	0.043193	0	0.121545	0.227405	0.27137	0	0	0	0	0	0	0	0	0	0	0	0	0	0	0	0	0	0	0	0	46.121
A6NKD9#7_0_16	0	0.189911	0.386493	0.602979	0.831198	0.926479	1	0.985134	0.994556	0.915975	0.81695	0.648747	0.524645	0.376729	0.24245	0.0894785	0	0	0	0	0	0	0	0	0	0	0	0	0	0	0	0	0	0	0	0	0	0	0	0	0	0	0	0	0	0	0	0	45.209
C4AMC7#22_21_38	0	0	0	0	0	0	0	0	0	0	0	0	0	0	0	0	0	0	0	0	0	0.335576	0.27286	0.131099	0.0866558	0.210576	0.363105	0.535474	0.804707	1	0.930301	0.469212	0.121197	0	0	0	0	0	0	0	0	0	0	0	0	0	0	0	49.994
C4AMC7#9_0_21	0	0.312666	0.525768	0.634889	0.708982	0.717489	0.843844	0.877836	0.89918	0.895052	0.93451	0.97684	1	0.956998	0.785896	0.552106	0.384371	0.299244	0.241176	0.178023	0.200022	0	0	0	0	0	0	0	0	0	0	0	0	0	0	0	0	0	0	0	0	0	0	0	0	0	0	0	49.994
C9JLW8#37_32_40	0	0	0	0	0	0	0	0	0	0	0	0	0	0	0	0	0	0	0	0	0	0	0	0	0	0	0	0	0	0	0	0	0.0337575	0.217486	0.597018	0.976383	1	0.729388	0.429494	0.353503	0	0	0	0	0	0	0	0	10.92
O00116#26_17_47	0	0	0	0	0	0	0	0	0	0	0	0	0	0	0	0	0	0.0449077	0.0638052	0.075859	0.0854734	0.126375	0.181207	0.263276	0.396972	0.458519	0.300733	0.199963	0.381642	0.706021	0.649292	0.346705	0.199275	0.431098	0.761462	0.937713	1	0.976234	0.938641	0.772575	0.587697	0.421002	0.302868	0.140464	0.0317039	0	0.032275	0	72.911
O00116#8_0_17	0.10028	0.0969367	0.137448	0.213575	0.352707	0.556034	0.771109	1	0.612631	0.25423	0.0368131	0	0	0.0407887	0.0689629	0.120964	0.120823	0	0	0	0	0	0	0	0	0	0	0	0	0	0	0	0	0	0	0	0	0	0	0	0	0	0	0	0	0	0	0	72.911
O00139-2#21_17_28	0	0	0	0	0	0	0	0	0	0	0	0	0	0	0	0	0	0.415197	0.536471	0.837854	1	0.907007	0.689839	0.544698	0.430247	0.259185	0.0637584	0	0	0	0	0	0	0	0	0	0	0	0	0	0	0	0	0	0	0	0	0	75.042
O00139-2#8_0_17	0	0.161985	0.34224	0.576256	0.722766	0.837173	0.94691	1	0.934061	0.772027	0.625612	0.498423	0.521153	0.549188	0.570915	0.446112	0.30684	0	0	0	0	0	0	0	0	0	0	0	0	0	0	0	0	0	0	0	0	0	0	0	0	0	0	0	0	0	0	0	75.042
O00148#31_13_47	0	0	0	0	0	0	0	0	0	0	0	0	0	0	0.0180724	0.0275768	0.0452483	0.0616767	0.0959211	0.122419	0.132486	0.116758	0.0991149	0.108276	0.158344	0.255699	0.327536	0.349597	0.365221	0.513801	0.660042	0.658034	0.444884	0.248959	0.209692	0.328325	0.551987	0.770625	0.942599	1	0.968008	0.837412	0.616693	0.380587	0.186688	0.0768149	0.0123669	0	49.129
O00151#34_31_47	0	0	0	0	0	0	0	0	0	0	0	0	0	0	0	0	0	0	0	0	0	0	0	0	0	0	0	0	0	0	0	0.0584665	0.185152	0.311067	0.283535	0.140676	0.0791414	0.175217	0.421184	0.737347	0.967824	1	0.748421	0.488633	0.267487	0.177144	0.0805562	0	36.071
O00151#8_0_31	0	0.0628348	0.181356	0.408654	0.502481	0.67579	0.852511	1	0.982586	0.817817	0.771312	0.84551	0.956251	0.926907	0.820107	0.670588	0.566628	0.575723	0.685084	0.74641	0.632358	0.517381	0.541194	0.625884	0.600351	0.457439	0.291269	0.151035	0.0588675	0.0407412	0	0	0	0	0	0	0	0	0	0	0	0	0	0	0	0	0	0	36.071
O00154-4#30_21_47	0	0	0	0	0	0	0	0	0	0	0	0	0	0	0	0	0	0	0	0	0	0	0	0	0.0262287	0.107171	0.247259	0.385399	0.506825	0.559274	0.544155	0.457933	0.369022	0.333704	0.396592	0.55111	0.722844	0.842788	0.90433	0.936763	0.964984	1	0.988265	0.885183	0.619821	0.326403	0.13242	0	37.419
O00159#9_0_28	0	0.131614	0.290847	0.501798	0.673332	0.78467	0.907955	0.977792	1	0.953238	0.951724	0.968401	0.99645	0.982359	0.952512	0.893854	0.84107	0.827329	0.842995	0.83555	0.76704	0.703196	0.635359	0.609093	0.575558	0.522427	0.358976	0.136556	0	0	0	0	0	0	0	0	0	0	0	0	0	0	0	0	0	0	0	0	121.68
O00161#34_29_41	0	0	0	0	0	0	0	0	0	0	0	0	0	0	0	0	0	0	0	0	0	0	0	0	0	0	0	0	0	0.22302	0.292981	0.502447	0.819166	1	0.840349	0.566056	0.395801	0.346541	0.254959	0.147244	0.0762145	0	0	0	0	0	0	0	23.354
O00165#10_1_24	0	0	0	0	0.024281	0.138444	0.298034	0.575865	0.829404	1	0.883535	0.720522	0.610951	0.633131	0.653885	0.643689	0.628994	0.535805	0.47803	0.412172	0.342514	0.169074	0.0514708	0	0	0	0	0	0	0	0	0	0	0	0	0	0	0	0	0	0	0	0	0	0	0	0	0	31.62
O00165#30_24_47	0	0	0	0	0	0	0	0	0	0	0	0	0	0	0	0	0	0	0	0	0	0	0	0	0	0	0.102028	0.281424	0.411961	0.442038	0.421929	0.553014	0.738852	0.864251	0.714457	0.646646	0.676459	0.86364	0.947604	1	0.897181	0.693869	0.498437	0.368308	0.243166	0.0850044	0.0123702	0	31.62
O00170#33_27_47	0	0	0	0	0	0	0	0	0	0	0	0	0	0	0	0	0	0	0	0	0	0	0	0	0	0	0	0	0	0.0471205	0.260928	0.476283	0.631541	0.490562	0.32409	0.297961	0.474803	0.6963	0.862408	1	0.891687	0.698486	0.375735	0.153971	0.0236061	0.0377355	0.0785277	0	37.636
O00170#6_0_27	0	0	0.0810793	0.285469	0.410393	0.438803	0.436698	0.61235	0.83261	1	0.984791	0.91138	0.882434	0.902001	0.882336	0.780375	0.655865	0.536653	0.483075	0.489994	0.592698	0.620988	0.533974	0.323947	0.238909	0.193113	0.151108	0	0	0	0	0	0	0	0	0	0	0	0	0	0	0	0	0	0	0	0	0	37.636
O00178#9_0_32	0.0944384	0	0.014504	0.148565	0.421483	0.653819	0.798698	0.864122	1	0.976686	0.848211	0.72063	0.727786	0.729448	0.634955	0.494117	0.406726	0.354689	0.333345	0.336109	0.389901	0.442178	0.476024	0.426339	0.301219	0.157155	0.115271	0.296046	0.611922	0.74641	0.512318	0.121404	0	0	0	0	0	0	0	0	0	0	0	0	0	0	0	0	72.453
O00186#6_0_29	0	0.0924949	0.288977	0.65615	0.951021	1	0.992831	0.947167	0.930951	0.821635	0.812248	0.840158	0.909139	0.871279	0.817006	0.772915	0.794111	0.803284	0.728827	0.560564	0.421689	0.373691	0.375357	0.328141	0.272698	0.23222	0.249834	0.238987	0.206824	0	0	0	0	0	0	0	0	0	0	0	0	0	0	0	0	0	0	0	67.764
O00192#29_25_36	0	0	0	0	0	0	0	0	0	0	0	0	0	0	0	0	0	0	0	0	0	0	0	0	0	0.607628	0.528333	0.823061	1	0.913244	0.603456	0.412411	0.251869	0.0478041	0	0	0	0	0	0	0	0	0	0	0	0	0	0	104.64
O00192#5_0_25	0	0.158621	0.358425	0.636224	0.909701	0.87508	0.796717	0.695691	0.76221	0.892473	0.982501	1	0.949038	0.957404	0.922515	0.864939	0.798917	0.751459	0.696791	0.581323	0.55334	0.538996	0.535992	0.447591	0.332613	0	0	0	0	0	0	0	0	0	0	0	0	0	0	0	0	0	0	0	0	0	0	0	104.64
O00193#20_14_23	0	0	0	0	0	0	0	0	0	0	0	0	0	0	0.239704	0.321489	0.414267	0.594445	0.846894	1	0.916021	0.849264	0.835853	0	0	0	0	0	0	0	0	0	0	0	0	0	0	0	0	0	0	0	0	0	0	0	0	0	20.332
O00193#28_23_32	0	0	0	0	0	0	0	0	0	0	0	0	0	0	0	0	0	0	0	0	0	0	0	0.619646	0.758424	0.918116	0.993992	1	0.943669	0.826055	0.647349	0.504781	0	0	0	0	0	0	0	0	0	0	0	0	0	0	0	0	20.332
O00193#35_32_40	0	0	0	0	0	0	0	0	0	0	0	0	0	0	0	0	0	0	0	0	0	0	0	0	0	0	0	0	0	0	0	0	0.704225	0.844187	1	0.932767	0.63946	0.315165	0.159945	0.0704679	0	0	0	0	0	0	0	0	20.332
O00203#12_0_26	0	0.102351	0.213342	0.347888	0.452003	0.516079	0.574213	0.644169	0.754148	0.896683	0.98026	1	0.940234	0.913331	0.838909	0.764339	0.684217	0.648084	0.60767	0.54933	0.514931	0.486049	0.426616	0.29755	0.144792	0.0245263	0	0	0	0	0	0	0	0	0	0	0	0	0	0	0	0	0	0	0	0	0	0	121.32
O00214#5_0_11	0.0376238	0.197337	0.438761	0.882903	1	0.90509	0.641076	0.498553	0.335764	0.154353	0.0263187	0	0	0	0	0	0	0	0	0	0	0	0	0	0	0	0	0	0	0	0	0	0	0	0	0	0	0	0	0	0	0	0	0	0	0	0	0	35.808
O00231#14_5_23	0	0	0	0	0	0.100366	0.111759	0.124518	0.15088	0.197093	0.358192	0.583552	0.860559	1	0.998363	0.802014	0.558323	0.324763	0.17716	0.0956018	0.0504451	0.0199834	0	0	0	0	0	0	0	0	0	0	0	0	0	0	0	0	0	0	0	0	0	0	0	0	0	0	47.463
O00231#28_23_47	0	0	0	0	0	0	0	0	0	0	0	0	0	0	0	0	0	0	0	0	0	0	0	0	0.0244348	0.0878103	0.197108	0.276062	0.267722	0.272144	0.353916	0.454928	0.414691	0.325193	0.309765	0.466531	0.668742	0.842285	0.928617	0.981878	0.995649	1	0.883772	0.682625	0.376914	0.163315	0.0397873	0	47.463
O00232#14_5_24	0	0	0	0	0	0.011446	0.0229495	0.0388899	0.0635859	0.14523	0.311235	0.565987	0.824621	1	0.981537	0.793143	0.536352	0.322256	0.166128	0.0627007	0	0	0	0.0246903	0	0	0	0	0	0	0	0	0	0	0	0	0	0	0	0	0	0	0	0	0	0	0	0	52.904
O00232#31_24_47	0	0	0	0	0	0	0	0	0	0	0	0	0	0	0	0	0	0	0	0	0	0	0	0	0.0426708	0.0808507	0.110406	0.130473	0.144932	0.187653	0.243179	0.241968	0.186435	0.15198	0.227658	0.446977	0.736249	0.957774	1	0.985564	0.967028	0.95977	0.784032	0.54023	0.26885	0.106496	0.0170376	0	52.904
O00233#29_19_30	0	0	0	0	0	0	0	0	0	0	0	0	0	0	0	0	0	0	0	0	0.032162	0.177799	0.247617	0.281385	0.329884	0.419454	0.604687	0.814181	1	0.788271	0	0	0	0	0	0	0	0	0	0	0	0	0	0	0	0	0	0	24.682
O00233#34_30_38	0	0	0	0	0	0	0	0	0	0	0	0	0	0	0	0	0	0	0	0	0	0	0	0	0	0	0	0	0	0	0.0884978	0.228427	0.619238	1	0.949804	0.6302	0.319299	0.242677	0	0	0	0	0	0	0	0	0	0	24.682
O00244#15_0_34	0.136761	0.0597828	0.0270857	0	0.121307	0.35257	0.525236	0.568026	0.573628	0.597568	0.702169	0.773648	0.830557	0.83762	0.877379	0.870879	0.869876	0.869008	0.952028	0.97207	0.900714	0.730236	0.638369	0.678583	0.767157	0.822115	0.867919	0.963936	1	0.872152	0.636521	0.413707	0.189599	0.295457	0	0	0	0	0	0	0	0	0	0	0	0	0	0	7.4016
O00244#36_34_47	0	0	0	0	0	0	0	0	0	0	0	0	0	0	0	0	0	0	0	0	0	0	0	0	0	0	0	0	0	0	0	0	0	0	0.170058	0.286697	0.248251	0.134394	0	0.0975636	0.401167	0.877536	1	0.808836	0.409644	0.343571	0.379769	0	7.4016
O00255-2#4_0_7	0.142619	0.588909	0.863439	1	0.881504	0.612404	0.496404	0	0	0	0	0	0	0	0	0	0	0	0	0	0	0	0	0	0	0	0	0	0	0	0	0	0	0	0	0	0	0	0	0	0	0	0	0	0	0	0	0	67.496
O00255-2#9_7_12	0	0	0	0	0	0	0	0.898408	1	0.727884	0.282491	0	0	0	0	0	0	0	0	0	0	0	0	0	0	0	0	0	0	0	0	0	0	0	0	0	0	0	0	0	0	0	0	0	0	0	0	0	67.496
O00264#35_31_39	0	0	0	0	0	0	0	0	0	0	0	0	0	0	0	0	0	0	0	0	0	0	0	0	0	0	0	0	0	0	0	0.02156	0.244814	0.652534	1	0.914048	0.54668	0.214296	0.108789	0	0	0	0	0	0	0	0	0	21.671
O00267#21_8_29	0	0	0	0	0	0	0	0	0.329686	0.180241	0.074375	0	0	0.0507234	0.109156	0.181785	0.313795	0.503562	0.697163	0.851815	0.974133	0.955493	0.949816	0.966376	1	0.948881	0.821302	0.642554	0.529128	0	0	0	0	0	0	0	0	0	0	0	0	0	0	0	0	0	0	0	121
O00268#14_11_16	0	0	0	0	0	0	0	0	0	0	0	0.597576	0.750974	1	0.657445	0.222883	0	0	0	0	0	0	0	0	0	0	0	0	0	0	0	0	0	0	0	0	0	0	0	0	0	0	0	0	0	0	0	0	110.11
O00268#21_16_26	0	0	0	0	0	0	0	0	0	0	0	0	0	0	0	0	0	0.208941	0.576994	0.91301	1	0.87432	0.656395	0.376671	0.148456	0	0	0	0	0	0	0	0	0	0	0	0	0	0	0	0	0	0	0	0	0	0	0	110.11
O00268#6_4_11	0	0	0	0	0.579309	0.679343	0.629118	0.788704	0.95486	1	0.627922	0	0	0	0	0	0	0	0	0	0	0	0	0	0	0	0	0	0	0	0	0	0	0	0	0	0	0	0	0	0	0	0	0	0	0	0	0	110.11
O00273#33_27_37	0	0	0	0	0	0	0	0	0	0	0	0	0	0	0	0	0	0	0	0	0	0	0	0	0	0	0	0.224046	0.303549	0.414329	0.675895	0.93482	1	0.793087	0.519882	0.3109	0.20999	0	0	0	0	0	0	0	0	0	0	0	36.521
O00291#20_11_40	0	0	0	0	0	0	0	0	0	0	0	0.0818645	0	0.0160464	0.193264	0.344301	0.464231	0.630813	0.880722	1	0.823311	0.604811	0.482843	0.510388	0.617994	0.781609	0.905261	0.871926	0.838056	0.77761	0.692411	0.57872	0.513241	0.50883	0.375678	0.236434	0.0686956	0.0496788	0.0131079	0.0199656	0	0	0	0	0	0	0	0	116.22
O00303#34_21_47	0	0	0	0	0	0	0	0	0	0	0	0	0	0	0	0	0	0	0	0	0	0.0373418	0	0.0283343	0.06594	0.154769	0.204034	0.309847	0.484503	0.613912	0.67314	0.741611	0.918456	1	0.94131	0.830369	0.710389	0.587932	0.464103	0.512732	0.551311	0.538401	0.37511	0.228402	0.0886703	0.0264421	0	0	37.563
O00303#9_0_21	0	0.0964545	0.244487	0.465534	0.680423	0.855227	0.949322	0.995745	1	0.978424	0.9101	0.838325	0.772124	0.685849	0.530917	0.347244	0.178429	0.0923979	0.031942	0.0340964	0.0145807	0	0	0	0	0	0	0	0	0	0	0	0	0	0	0	0	0	0	0	0	0	0	0	0	0	0	0	37.563
O00330#23_14_40	0	0	0	0	0	0	0	0	0	0	0	0	0	0	0.0112251	0.0406558	0.0790327	0.10354	0.144226	0.264014	0.521143	0.726952	0.758589	0.614654	0.556057	0.56261	0.512594	0.36022	0.44366	0.775737	1	0.753969	0.335542	0.108576	0.154956	0.243021	0.263339	0.207964	0.103375	0.0414269	0	0	0	0	0	0	0	0	54.122
O00401#20_17_30	0	0	0	0	0	0	0	0	0	0	0	0	0	0	0	0	0	0.490284	0.651286	0.68961	0.689269	0.802064	0.991163	1	0.768717	0.535166	0.376471	0.334	0.225082	0.166877	0	0	0	0	0	0	0	0	0	0	0	0	0	0	0	0	0	0	54.826
O00401#7_0_17	0	0	0.0760634	0.34725	0.787778	0.993235	1	0.84247	0.833857	0.790932	0.787736	0.736478	0.818519	0.818041	0.74335	0.50216	0.385677	0	0	0	0	0	0	0	0	0	0	0	0	0	0	0	0	0	0	0	0	0	0	0	0	0	0	0	0	0	0	0	54.826
O00410#14_0_30	0.0670696	0	0	0.112934	0.228015	0.313318	0.33628	0.340836	0.372265	0.442344	0.547233	0.66196	0.760124	0.821908	0.775631	0.722738	0.686524	0.725363	0.769461	0.83787	0.887363	0.873439	0.850497	0.886532	1	0.999495	0.776722	0.384456	0.076556	0	0	0	0	0	0	0	0	0	0	0	0	0	0	0	0	0	0	0	123.63
O00411#16_5_29	0	0	0	0	0	0	0.0307646	0.146903	0.295877	0.382495	0.439901	0.553498	0.717711	0.884699	0.971907	1	0.982737	0.930875	0.879843	0.841554	0.871138	0.909956	0.945966	0.888801	0.727925	0.489584	0.280319	0.132706	0.032347	0	0	0	0	0	0	0	0	0	0	0	0	0	0	0	0	0	0	0	138.62
O00425#5_0_29	0	0.144069	0.359848	0.691397	1	0.875106	0.657447	0.436995	0.479834	0.532835	0.701576	0.802799	0.863674	0.705366	0.505128	0.313511	0.25387	0.269611	0.246655	0.196163	0.0831292	0.0373746	0	0.032936	0.0401263	0.0242874	0	0	0.020569	0	0	0	0	0	0	0	0	0	0	0	0	0	0	0	0	0	0	0	63.704
O00429#9_0_23	0	0.0367722	0.112027	0.226667	0.381406	0.571828	0.782976	0.939752	1	0.985108	0.963821	0.930408	0.864308	0.741396	0.617969	0.501707	0.405033	0.31944	0.238222	0.172557	0.104974	0.0626484	0.0311468	0	0	0	0	0	0	0	0	0	0	0	0	0	0	0	0	0	0	0	0	0	0	0	0	0	81.876
O00442#25_19_30	0	0	0	0	0	0	0	0	0	0	0	0	0	0	0	0	0	0	0	0.062323	0.392693	0.582031	0.65406	0.829253	1	0.946299	0.46614	0.172107	0.224115	0.602427	0	0	0	0	0	0	0	0	0	0	0	0	0	0	0	0	0	0	39.336
O00442#33_30_47	0	0	0	0	0	0	0	0	0	0	0	0	0	0	0	0	0	0	0	0	0	0	0	0	0	0	0	0	0	0	0.31371	0.394463	0.41241	0.314158	0.246619	0.280031	0.562773	0.813076	0.92647	0.872491	0.902376	1	0.986856	0.903192	0.707599	0.514821	0.273948	0	39.336
O00443#14_9_16	0	0	0	0	0	0	0	0	0	0	0.178361	0.563761	0.912406	1	0.89867	0.68855	0	0	0	0	0	0	0	0	0	0	0	0	0	0	0	0	0	0	0	0	0	0	0	0	0	0	0	0	0	0	0	0	190.68
O00443#19_16_23	0	0	0	0	0	0	0	0	0	0	0	0	0	0	0	0	0.716638	0.856795	1	0.965441	0.70437	0.472613	0.334033	0	0	0	0	0	0	0	0	0	0	0	0	0	0	0	0	0	0	0	0	0	0	0	0	0	190.68
O00461#15_2_23	0	0	0.0103141	0	0.123266	0.294483	0.412496	0.472091	0.504423	0.556285	0.657178	0.76041	0.892229	0.967504	1	0.913992	0.894501	0.899765	0.861468	0.628872	0.357	0.164644	0.164816	0	0	0	0	0	0	0	0	0	0	0	0	0	0	0	0	0	0	0	0	0	0	0	0	0	81.879
O00461#25_23_36	0	0	0	0	0	0	0	0	0	0	0	0	0	0	0	0	0	0	0	0	0	0	0	0.280253	0.326853	0.29213	0.28285	0.52345	0.832795	1	0.838528	0.510313	0.192694	0.0139221	0	0.0916378	0	0	0	0	0	0	0	0	0	0	0	0	81.879
O00462#28_24_32	0	0	0	0	0	0	0	0	0	0	0	0	0	0	0	0	0	0	0	0	0	0	0	0	0	0.244462	0.675227	1	0.701857	0.268596	0	0	0	0	0	0	0	0	0	0	0	0	0	0	0	0	0	0	100.89
O00468-6#11_1_26	0	0	0	0	0.051386	0.20705	0.430034	0.683686	0.871998	0.990084	1	0.940879	0.849017	0.775379	0.729429	0.683199	0.661247	0.64245	0.609014	0.508261	0.371822	0.254759	0.171322	0.109951	0.0506033	0.0304185	0	0	0	0	0	0	0	0	0	0	0	0	0	0	0	0	0	0	0	0	0	0	214.84
O00469-2#22_15_33	0	0	0	0	0	0	0	0	0	0	0	0	0	0	0	0.0407849	0.0852469	0.147615	0.199392	0.256531	0.283387	0.30479	0.282102	0.295171	0.286388	0.231333	0.261697	0.594531	1	0.993596	0.519009	0.0801412	0	0	0	0	0	0	0	0	0	0	0	0	0	0	0	0	87.097
O00471#7_0_22	0	0.127687	0.297227	0.53143	0.756428	0.889363	1	0.988215	0.92119	0.733543	0.619821	0.527826	0.524852	0.494155	0.468824	0.411761	0.360562	0.285786	0.198549	0.108802	0.0582285	0.0283225	0	0	0	0	0	0	0	0	0	0	0	0	0	0	0	0	0	0	0	0	0	0	0	0	0	0	81.852
O00487#15_5_25	0	0	0	0	0	0	0.0266401	0.0514031	0.0742428	0.140762	0.267899	0.484544	0.729374	0.939195	1	0.943447	0.792412	0.636185	0.458691	0.303515	0.170242	0.0995163	0.0626176	0.0319947	0.010571	0	0	0	0	0	0	0	0	0	0	0	0	0	0	0	0	0	0	0	0	0	0	0	34.577
O00488#35_31_38	0	0	0	0	0	0	0	0	0	0	0	0	0	0	0	0	0	0	0	0	0	0	0	0	0	0	0	0	0	0	0	0	0.0825277	0.523075	1	0.988468	0.485447	0.199855	0	0	0	0	0	0	0	0	0	0	15.199
O00499-2#26_17_44	0	0	0	0	0	0	0	0	0	0	0	0	0	0	0	0	0	0.0360075	0.0698918	0.106797	0.112877	0.159924	0.2505	0.422123	0.547089	0.577185	0.451451	0.378578	0.532765	0.855531	1	0.797853	0.504031	0.322792	0.314094	0.318498	0.365379	0.370946	0.350069	0.26357	0.182487	0.123692	0.0902507	0.0407118	0	0	0	0	56.498
O00499-2#4_0_17	0.657219	0.780239	0.909121	1	0.939895	0.819891	0.762311	0.753483	0.785335	0.735242	0.575386	0.435074	0.3562	0.322929	0.180293	0.0504951	0	0	0	0	0	0	0	0	0	0	0	0	0	0	0	0	0	0	0	0	0	0	0	0	0	0	0	0	0	0	0	0	56.498
O00541#24_13_33	0	0	0	0	0	0	0	0	0	0	0	0	0	0.0298812	0	0.0595757	0.184381	0.299867	0.380093	0.471669	0.64718	0.854373	0.993635	1	0.929108	0.841102	0.745313	0.579036	0.354766	0.179772	0.123728	0.107723	0.145351	0	0	0	0	0	0	0	0	0	0	0	0	0	0	0	68.002
O00560#33_24_47	0	0	0	0	0	0	0	0	0	0	0	0	0	0	0	0	0	0	0	0	0	0	0	0	0.0145857	0.0510865	0.067206	0.0952404	0.109881	0.196103	0.438238	0.803111	1	0.819789	0.449768	0.317883	0.454908	0.683665	0.777391	0.80366	0.714546	0.545726	0.330267	0.154304	0.0548935	0	0	0	32.444
O00567#22_13_30	0	0	0	0	0	0	0	0	0	0	0	0	0	0.0702399	0	0	0.0953678	0.219362	0.448664	0.73067	0.990481	1	0.934981	0.890479	0.892167	0.836106	0.777895	0.859823	0.952418	0.996164	0	0	0	0	0	0	0	0	0	0	0	0	0	0	0	0	0	0	66.049
O00571#8_0_19	0	0.165209	0.345107	0.557852	0.758787	0.879477	0.991482	1	0.976566	0.879089	0.786989	0.684382	0.597399	0.493053	0.349586	0.209275	0.105973	0.0681254	0.0578433	0	0	0	0	0	0	0	0	0	0	0	0	0	0	0	0	0	0	0	0	0	0	0	0	0	0	0	0	0	73.243
O00592#20_16_23	0	0	0	0	0	0	0	0	0	0	0	0	0	0	0	0	0.0593597	0.293076	0.689934	1	0.998415	0.775988	0.607777	0	0	0	0	0	0	0	0	0	0	0	0	0	0	0	0	0	0	0	0	0	0	0	0	0	58.635
O00592#26_23_30	0	0	0	0	0	0	0	0	0	0	0	0	0	0	0	0	0	0	0	0	0	0	0	0.66199	0.895503	1	0.789304	0.425022	0.145416	0.0467472	0	0	0	0	0	0	0	0	0	0	0	0	0	0	0	0	0	0	58.635
O00622#15_9_34	0	0	0	0	0	0	0	0	0	0	0	0.0449322	0.247683	0.701785	0.969797	0.889489	0.494057	0.405593	0.644369	0.956807	0.908136	0.664118	0.568691	0.773184	1	0.885647	0.527911	0.166895	0.0297254	0	0	0	0	0	0	0	0	0	0	0	0	0	0	0	0	0	0	0	42.026
O00625#33_28_36	0	0	0	0	0	0	0	0	0	0	0	0	0	0	0	0	0	0	0	0	0	0	0	0	0	0	0	0	0.28583	0.300449	0.56174	0.882506	1	0.688149	0.390856	0.243464	0	0	0	0	0	0	0	0	0	0	0	0	32.113
O00629#24_17_47	0	0	0	0	0	0	0	0	0	0	0	0	0	0	0	0	0	0	0	0.0438188	0.0427445	0.0881289	0.153551	0.188045	0.153045	0.08641	0.0720433	0.075002	0.162804	0.319139	0.506504	0.521232	0.389245	0.247358	0.287826	0.412703	0.580118	0.721035	0.898127	0.979178	1	0.997054	0.953556	0.740367	0.370113	0.0893818	0	0	57.886
O00743#14_12_19	0	0	0	0	0	0	0	0	0	0	0	0	0.94315	1	0.997509	0.858202	0.524612	0.189011	0.101206	0	0	0	0	0	0	0	0	0	0	0	0	0	0	0	0	0	0	0	0	0	0	0	0	0	0	0	0	0	35.144
O00743#33_29_36	0	0	0	0	0	0	0	0	0	0	0	0	0	0	0	0	0	0	0	0	0	0	0	0	0	0	0	0	0	0	0.209283	0.628687	1	0.9914	0.749088	0.624035	0	0	0	0	0	0	0	0	0	0	0	0	35.144
O00743#9_0_12	0	0.1543	0.295967	0.432169	0.564449	0.676982	0.872607	0.970998	1	0.912292	0.819851	0.735235	0	0	0	0	0	0	0	0	0	0	0	0	0	0	0	0	0	0	0	0	0	0	0	0	0	0	0	0	0	0	0	0	0	0	0	0	35.144
O00762#35_27_47	0	0	0	0	0	0	0	0	0	0	0	0	0	0	0	0	0	0	0	0	0	0	0	0	0	0	0	0.0303215	0	0.0142013	0.0637751	0.232765	0.558776	0.904281	1	0.814562	0.620203	0.580273	0.669285	0.719123	0.798373	0.817434	0.706964	0.441534	0.222756	0.119848	0.0384394	0	19.652
O00762#6_0_27	0	0.0794065	0.26631	0.613851	0.916527	1	0.970041	0.974516	0.931136	0.796043	0.560831	0.553326	0.621222	0.766406	0.721012	0.691244	0.653675	0.544307	0.353046	0.177238	0.255578	0.341637	0.387136	0.354931	0.434029	0.457547	0.331461	0	0	0	0	0	0	0	0	0	0	0	0	0	0	0	0	0	0	0	0	0	19.652
O00764#33_29_36	0	0	0	0	0	0	0	0	0	0	0	0	0	0	0	0	0	0	0	0	0	0	0	0	0	0	0	0	0	0.0798117	0.298307	0.683808	1	0.845223	0.483492	0.266187	0	0	0	0	0	0	0	0	0	0	0	0	35.102
O14497#23_16_36	0	0	0	0	0	0	0	0	0	0	0	0	0	0	0	0	0.0124054	0.191855	0.367517	0.519992	0.658598	0.807074	0.975641	0.952874	1	0.982131	0.948843	0.866416	0.840024	0.731439	0.583645	0.372217	0.24947	0.168315	0.165928	0.162674	0	0	0	0	0	0	0	0	0	0	0	0	242.04
O14530#14_9_18	0	0	0	0	0	0	0	0	0	0.174134	0.374802	0.643344	0.905327	1	0.853577	0.513563	0.251479	0.09967	0	0	0	0	0	0	0	0	0	0	0	0	0	0	0	0	0	0	0	0	0	0	0	0	0	0	0	0	0	0	26.534
O14530#23_18_29	0	0	0	0	0	0	0	0	0	0	0	0	0	0	0	0	0	0	0.318693	0	0.32108	0.782855	1	0.658609	0.455168	0.324827	0.262383	0	0.226389	0	0	0	0	0	0	0	0	0	0	0	0	0	0	0	0	0	0	0	26.534
O14530#35_29_39	0	0	0	0	0	0	0	0	0	0	0	0	0	0	0	0	0	0	0	0	0	0	0	0	0	0	0	0	0	0.158718	0.237181	0.282883	0.602209	0.962447	1	0.762215	0.395916	0.207175	0.0503169	0	0	0	0	0	0	0	0	0	26.534
O14531#10_1_32	0	0.0781322	0	0.0354773	0.145007	0.254727	0.315016	0.473256	0.673559	0.774969	0.69182	0.621676	0.675581	0.753691	0.801789	0.790789	0.805289	0.782067	0.875861	0.975883	1	0.851563	0.750701	0.793264	0.8483	0.783378	0.547445	0.360749	0.317067	0.386531	0.304693	0.13176	0	0	0	0	0	0	0	0	0	0	0	0	0	0	0	0	61.877
O14561#37_32_44	0	0	0	0	0	0	0	0	0	0	0	0	0	0	0	0	0	0	0	0	0	0	0	0	0	0	0	0	0	0	0	0	0.0477229	0.194145	0.479527	0.783361	1	0.974132	0.787321	0.578139	0.471783	0.358048	0.227245	0.0799993	0	0	0	0	17.417
O14562#14_0_25	0	0.012256	0.165583	0.521765	0.743937	0.745811	0.592957	0.621552	0.686218	0.646253	0.587111	0.665709	0.878586	1	0.812141	0.504943	0.270072	0.311653	0.408105	0.434748	0.432955	0.404743	0.446416	0.366191	0.353471	0	0	0	0	0	0	0	0	0	0	0	0	0	0	0	0	0	0	0	0	0	0	0	33.382
O14562#34_25_47	0	0	0	0	0	0	0	0	0	0	0	0	0	0	0	0	0	0	0	0	0	0	0	0	0	0.079858	0.122639	0.131774	0.0955499	0	0.112723	0.470584	0.913249	1	0.814688	0.605642	0.573312	0.574663	0.545812	0.48575	0.447279	0.399013	0.33373	0.211017	0.0906939	0.0102605	0	0	33.382
O14578-4#5_0_10	0.0352939	0.415111	0.71125	0.986819	1	0.817184	0.582822	0.391612	0.25264	0.126954	0	0	0	0	0	0	0	0	0	0	0	0	0	0	0	0	0	0	0	0	0	0	0	0	0	0	0	0	0	0	0	0	0	0	0	0	0	0	236.6
O14579#33_26_47	0	0	0	0	0	0	0	0	0	0	0	0	0	0	0	0	0	0	0	0	0	0	0	0	0	0	0	0.0152381	0.0220362	0.0243257	0.108599	0.264639	0.401406	0.34886	0.248878	0.30887	0.602572	0.885831	1	0.960819	0.871963	0.732702	0.549148	0.369919	0.236786	0.133383	0.0546958	0	34.482
O14579#7_0_26	0	0.0769834	0.227588	0.476273	0.747324	0.900094	1	0.977584	0.929154	0.833045	0.803527	0.803373	0.790535	0.761505	0.656154	0.517526	0.343461	0.238079	0.16024	0.0822908	0.0420243	0.0382518	0.061271	0.0375441	0.0121513	0	0	0	0	0	0	0	0	0	0	0	0	0	0	0	0	0	0	0	0	0	0	0	34.482
O14617-5#11_0_27	0	0.239003	0.404371	0.487797	0.536413	0.627183	0.76477	0.867043	0.92224	0.976673	1	0.99883	0.970077	0.967515	0.95539	0.929979	0.865345	0.815183	0.730235	0.615744	0.438738	0.286588	0.171693	0.185747	0.222425	0.237226	0.124267	0	0	0	0	0	0	0	0	0	0	0	0	0	0	0	0	0	0	0	0	0	136.65
O14618#34_29_38	0	0	0	0	0	0	0	0	0	0	0	0	0	0	0	0	0	0	0	0	0	0	0	0	0	0	0	0	0	0.103299	0.190659	0.440629	0.816273	1	0.875091	0.609093	0.414796	0.33144	0	0	0	0	0	0	0	0	0	0	29.04
O14639#8_0_24	0	0.159435	0.334138	0.542832	0.710844	0.851363	0.950246	1	0.985213	0.906482	0.803301	0.70597	0.64573	0.583443	0.52552	0.462181	0.408484	0.340373	0.277691	0.221358	0.175301	0.12134	0.0721434	0.0414243	0	0	0	0	0	0	0	0	0	0	0	0	0	0	0	0	0	0	0	0	0	0	0	0	87.687
O14639-3#11_8_16	0	0	0	0	0	0	0	0	0.811529	0.963716	1	0.785051	0.554447	0.369265	0.201078	0.0423918	0	0	0	0	0	0	0	0	0	0	0	0	0	0	0	0	0	0	0	0	0	0	0	0	0	0	0	0	0	0	0	0	48.803
O14639-3#4_0_8	0	0.505727	0.832112	1	0.971812	0.944421	0.80892	0.62293	0	0	0	0	0	0	0	0	0	0	0	0	0	0	0	0	0	0	0	0	0	0	0	0	0	0	0	0	0	0	0	0	0	0	0	0	0	0	0	0	48.803
O14641#27_19_31	0	0	0	0	0	0	0	0	0	0	0	0	0	0	0	0	0	0	0	0.0666137	0.204408	0.315912	0.366614	0.381386	0.487434	0.768313	1	0.983529	0.609657	0.206032	0	0	0	0	0	0	0	0	0	0	0	0	0	0	0	0	0	0	78.947
O14641#9_0_12	0	0.0139401	0.125461	0.362443	0.528269	0.446541	0.637697	0.945917	1	0.526134	0.0939082	0	0	0	0	0	0	0	0	0	0	0	0	0	0	0	0	0	0	0	0	0	0	0	0	0	0	0	0	0	0	0	0	0	0	0	0	0	78.947
O14646#9_7_13	0	0	0	0	0	0	0	0.924238	1	0.809036	0.74241	0.301197	0.123785	0	0	0	0	0	0	0	0	0	0	0	0	0	0	0	0	0	0	0	0	0	0	0	0	0	0	0	0	0	0	0	0	0	0	0	196.69
O14653#33_28_37	0	0	0	0	0	0	0	0	0	0	0	0	0	0	0	0	0	0	0	0	0	0	0	0	0	0	0	0	0.0986249	0.235859	0.565194	0.803883	1	0.939814	0.718324	0.684952	0.806358	0	0	0	0	0	0	0	0	0	0	0	24.775
O14656#28_16_34	0	0	0	0	0	0	0	0	0	0	0	0	0	0	0	0	0.0145436	0.0716056	0.153315	0.202829	0.168886	0.204465	0.320171	0.595654	0.769954	0.944439	0.989848	1	0.888177	0.78554	0.629193	0.387547	0.13718	0	0	0	0	0	0	0	0	0	0	0	0	0	0	0	37.808
O14657#20_15_23	0	0	0	0	0	0	0	0	0	0	0	0	0	0	0	0	0.0873014	0.518024	0.994229	1	0.527802	0.0898521	0	0	0	0	0	0	0	0	0	0	0	0	0	0	0	0	0	0	0	0	0	0	0	0	0	0	37.978
O14657#27_23_32	0	0	0	0	0	0	0	0	0	0	0	0	0	0	0	0	0	0	0	0	0	0	0	0.0977729	0.421996	0.780871	1	0.965616	0.848845	0.643672	0.291276	0.0489723	0	0	0	0	0	0	0	0	0	0	0	0	0	0	0	0	37.978
O14662-5#10_5_12	0	0	0	0	0	0	0.0463249	0.334839	0.914587	1	0.806667	0.485189	0	0	0	0	0	0	0	0	0	0	0	0	0	0	0	0	0	0	0	0	0	0	0	0	0	0	0	0	0	0	0	0	0	0	0	0	36.544
O14662-5#15_12_22	0	0	0	0	0	0	0	0	0	0	0	0	0.77258	0.96238	1	0.883333	0.80574	0.885829	0.938988	0.774976	0.387774	0	0	0	0	0	0	0	0	0	0	0	0	0	0	0	0	0	0	0	0	0	0	0	0	0	0	0	36.544
O14662-5#27_22_29	0	0	0	0	0	0	0	0	0	0	0	0	0	0	0	0	0	0	0	0	0	0	0.115636	0.348827	0.695259	0.828019	1	0.938334	0.767944	0	0	0	0	0	0	0	0	0	0	0	0	0	0	0	0	0	0	0	36.544
O14662-5#33_29_38	0	0	0	0	0	0	0	0	0	0	0	0	0	0	0	0	0	0	0	0	0	0	0	0	0	0	0	0	0	0.127289	0.340738	0.696971	1	0.8738	0.615934	0.350657	0.23397	0.0845493	0	0	0	0	0	0	0	0	0	0	36.544
O14672#20_14_31	0	0	0	0	0	0	0	0	0	0	0	0	0	0	0.106	0.122673	0.169827	0.201623	0.23934	0.24013	0.237912	0.134288	0.363707	0.702119	1	0.633135	0.22351	0	0.0816523	0.213382	0.352507	0	0	0	0	0	0	0	0	0	0	0	0	0	0	0	0	0	84.141
O14682#17_14_31	0	0	0	0	0	0	0	0	0	0	0	0	0	0	0.680096	0.847561	1	0.89808	0.788298	0.607799	0.442254	0.354062	0.530598	0.776297	0.825882	0.544541	0.219392	0.0172275	0	0	0	0	0	0	0	0	0	0	0	0	0	0	0	0	0	0	0	0	66.129
O14682#5_0_14	0	0.373488	0.661762	0.879174	1	0.939295	0.916028	0.787474	0.695175	0.529337	0.481359	0.376733	0.364268	0.300053	0	0	0	0	0	0	0	0	0	0	0	0	0	0	0	0	0	0	0	0	0	0	0	0	0	0	0	0	0	0	0	0	0	0	66.129
O14683#13_8_34	0	0	0	0	0	0	0	0	0.170638	0.124391	0.18863	0.316933	0.391374	0.335032	0.368443	0.552199	0.759367	0.878444	0.970381	1	0.977267	0.843272	0.656911	0.419202	0.246077	0.213781	0.294652	0.500311	0.645801	0.726718	0.587239	0.339527	0.0257839	0	0	0	0	0	0	0	0	0	0	0	0	0	0	0	21.054
O14683#36_34_47	0	0	0	0	0	0	0	0	0	0	0	0	0	0	0	0	0	0	0	0	0	0	0	0	0	0	0	0	0	0	0	0	0	0	0.0887918	0.19118	0.100205	0.216675	0.402206	0.63655	0.59372	0.875226	1	0.97141	0.361573	0.247658	0.450344	0	21.054
O14734#33_28_36	0	0	0	0	0	0	0	0	0	0	0	0	0	0	0	0	0	0	0	0	0	0	0	0	0	0	0	0	0.0957523	0.150296	0.388125	0.771158	1	0.908848	0.633004	0.528207	0	0	0	0	0	0	0	0	0	0	0	0	35.914
O14737#12_7_16	0	0	0	0	0	0	0	0.370543	0.460585	0.630838	0.874297	1	0.949736	0.775817	0.580745	0.461633	0	0	0	0	0	0	0	0	0	0	0	0	0	0	0	0	0	0	0	0	0	0	0	0	0	0	0	0	0	0	0	0	14.285
O14737#36_32_40	0	0	0	0	0	0	0	0	0	0	0	0	0	0	0	0	0	0	0	0	0	0	0	0	0	0	0	0	0	0	0	0	0.0593971	0.301058	0.693109	1	0.990256	0.748591	0.482453	0.322653	0	0	0	0	0	0	0	0	14.285
O14744#23_13_33	0	0	0	0	0	0	0	0	0	0	0	0	0	0.0287169	0.1189	0.215418	0.302329	0.343815	0.413656	0.53785	0.799263	0.971117	0.973897	0.741488	0.676984	0.803736	1	0.88413	0.582778	0.279196	0.102475	0	0.0139567	0	0	0	0	0	0	0	0	0	0	0	0	0	0	0	72.683
O14745#11_0_23	0.0831025	0	0.0131534	0.152926	0.318822	0.484459	0.579782	0.690567	0.79263	0.930075	1	0.990743	0.95861	0.952316	0.992028	0.961126	0.979769	0.937477	0.80447	0.474301	0.228917	0.169712	0.242436	0	0	0	0	0	0	0	0	0	0	0	0	0	0	0	0	0	0	0	0	0	0	0	0	0	38.868
O14745#32_23_36	0	0	0	0	0	0	0	0	0	0	0	0	0	0	0	0	0	0	0	0	0	0	0	0.0598155	0.0601982	0.0738492	0.112693	0.127569	0.116687	0.293638	0.672037	1	0.846796	0.404276	0.0424611	0	0	0	0	0	0	0	0	0	0	0	0	0	38.868
O14757#21_12_33	0	0	0	0	0	0	0	0	0	0	0	0	0.11342	0	0	0.0432316	0.235392	0.344264	0.627297	0.799147	0.846663	0.744983	0.878171	1	0.871597	0.394504	0.10596	0.16941	0.396649	0.388313	0.200304	0.0318132	0	0	0	0	0	0	0	0	0	0	0	0	0	0	0	0	54.433
O14773#32_27_36	0	0	0	0	0	0	0	0	0	0	0	0	0	0	0	0	0	0	0	0	0	0	0	0	0	0	0	0	0.0688353	0.343809	0.794775	1	0.898324	0.52046	0.245035	0.111778	0	0	0	0	0	0	0	0	0	0	0	0	61.247
O14777#7_0_25	0	0.120586	0.296353	0.552816	0.81113	0.966728	1	0.909247	0.799149	0.6849	0.565903	0.469409	0.391673	0.388572	0.369479	0.391412	0.386983	0.40792	0.374348	0.328371	0.245276	0.161026	0.0868922	0.0808605	0.120812	0	0	0	0	0	0	0	0	0	0	0	0	0	0	0	0	0	0	0	0	0	0	0	73.912
O14786#21_9_31	0	0	0	0	0	0	0	0	0	0.0168845	0.0455998	0.0932117	0.178095	0.274359	0.337551	0.390995	0.50237	0.722478	0.881801	0.974861	1	0.992429	0.871579	0.694526	0.564581	0.486301	0.386244	0.252084	0.118104	0.0381582	0	0	0	0	0	0	0	0	0	0	0	0	0	0	0	0	0	0	103.13
O14787-2#20_18_31	0	0	0	0	0	0	0	0	0	0	0	0	0	0	0	0	0	0	0.801077	1	0.744138	0.46178	0.305881	0.42844	0.527676	0.491343	0.221579	0.0569801	0	0	0	0	0	0	0	0	0	0	0	0	0	0	0	0	0	0	0	0	100.41
O14787-2#6_0_18	0	0.141923	0.346633	0.673739	0.874788	1	0.875316	0.705194	0.575711	0.695938	0.758407	0.71338	0.515422	0.435816	0.261897	0.115476	0	0.120195	0	0	0	0	0	0	0	0	0	0	0	0	0	0	0	0	0	0	0	0	0	0	0	0	0	0	0	0	0	0	100.41
O14802#11_0_24	0.081523	0.0223802	0	0.0261677	0.109573	0.244169	0.478254	0.602146	0.764977	0.809811	0.961368	0.938331	0.849897	0.664326	0.674215	0.894917	1	0.796606	0.359313	0.0907174	0	0	0	0	0	0	0	0	0	0	0	0	0	0	0	0	0	0	0	0	0	0	0	0	0	0	0	0	155.64
O14818#15_7_25	0	0	0	0	0	0	0	0.235417	0.227308	0.25316	0.353363	0.530963	0.757279	0.926207	1	0.945042	0.827666	0.670012	0.533478	0.39453	0.268066	0.136712	0.0374253	0	0.0153884	0	0	0	0	0	0	0	0	0	0	0	0	0	0	0	0	0	0	0	0	0	0	0	27.887
O14818#36_25_47	0	0	0	0	0	0	0	0	0	0	0	0	0	0	0	0	0	0	0	0	0	0	0	0	0	0.027303	0.0609242	0.118048	0.221553	0.34967	0.428629	0.469239	0.537044	0.648881	0.696105	0.696685	0.694578	0.765273	0.875929	0.996051	1	0.81664	0.499277	0.231043	0.0779771	0.0335215	0	0	27.887
O14828#33_24_37	0	0	0	0	0	0	0	0	0	0	0	0	0	0	0	0	0	0	0	0	0	0	0	0	0.169096	0.261337	0.376974	0.505661	0.623967	0.697363	0.786221	0.924717	1	0.77968	0.341359	0	0	0	0	0	0	0	0	0	0	0	0	0	38.287
O14841#25_21_29	0	0	0	0	0	0	0	0	0	0	0	0	0	0	0	0	0	0	0	0	0	0	0.220388	0.645795	1	0.77439	0.352137	0.0174784	0	0	0	0	0	0	0	0	0	0	0	0	0	0	0	0	0	0	0	0	137.46
O14907#23_15_31	0	0	0	0	0	0	0	0	0	0	0	0	0	0	0	0.241346	0.131916	0	0.0140567	0.159373	0.463072	0.781392	1	0.866072	0.580255	0.41971	0.469103	0.532525	0.502844	0.459943	0.38022	0	0	0	0	0	0	0	0	0	0	0	0	0	0	0	0	0	13.735
O14907#37_31_47	0	0	0	0	0	0	0	0	0	0	0	0	0	0	0	0	0	0	0	0	0	0	0	0	0	0	0	0	0	0	0	0.0809294	0.0768885	0.127275	0.223225	0.335853	0.392038	0.340928	0.333714	0.437444	0.72587	0.953614	1	0.759916	0.417614	0.161175	0.0250357	0	13.735
O14907#5_0_15	0.459997	0.675602	0.838133	0.961616	1	0.93819	0.845099	0.717742	0.617056	0.437944	0.333489	0.281726	0.329422	0.329177	0.356417	0	0	0	0	0	0	0	0	0	0	0	0	0	0	0	0	0	0	0	0	0	0	0	0	0	0	0	0	0	0	0	0	0	13.735
O14908#33_25_47	0	0	0	0	0	0	0	0	0	0	0	0	0	0	0	0	0	0	0	0	0	0	0	0	0	0.0158202	0.0283526	0.0425467	0.1031	0.224195	0.518783	0.798108	0.843744	0.632099	0.52477	0.673489	0.840264	0.925792	0.896596	0.989876	1	0.91855	0.595636	0.270253	0.06137	0	0	0	36.049
O14908#6_0_25	0	0.280477	0.511663	0.623118	0.948118	1	0.947975	0.848287	0.929297	0.841398	0.646147	0.589168	0.78032	0.739931	0.540981	0.271658	0.368806	0.501026	0.743353	0.796051	0.828606	0.586483	0.265192	0	0	0	0	0	0	0	0	0	0	0	0	0	0	0	0	0	0	0	0	0	0	0	0	0	36.049
O14920#7_0_14	0	0.219823	0.37161	0.427503	0.571334	0.779919	1	0.82495	0.601798	0.429272	0.459535	0.400183	0.304186	0.191596	0	0	0	0	0	0	0	0	0	0	0	0	0	0	0	0	0	0	0	0	0	0	0	0	0	0	0	0	0	0	0	0	0	0	86.563
O14929#22_14_32	0	0	0	0	0	0	0	0	0	0	0	0	0	0	0	0.022545	0.0391393	0.0789205	0.149996	0.341484	0.511344	0.661147	0.640484	0.579803	0.55362	0.691948	0.839213	0.881256	0.846761	0.893858	1	0.970452	0	0	0	0	0	0	0	0	0	0	0	0	0	0	0	0	49.512
O14936#23_19_29	0	0	0	0	0	0	0	0	0	0	0	0	0	0	0	0	0	0	0	0.562093	0.881053	0.979051	1	0.843436	0.838517	0.878864	0.723906	0.451459	0.142687	0	0	0	0	0	0	0	0	0	0	0	0	0	0	0	0	0	0	0	105.12
O14936#9_0_19	0.0394589	0	0.0389386	0.173756	0.343435	0.455858	0.639175	0.786177	0.863499	0.842607	0.92565	0.9783	1	0.927139	0.927605	0.807687	0.681371	0.443535	0.4459	0	0	0	0	0	0	0	0	0	0	0	0	0	0	0	0	0	0	0	0	0	0	0	0	0	0	0	0	0	105.12
O14950#35_25_47	0	0	0	0	0	0	0	0	0	0	0	0	0	0	0	0	0	0	0	0	0	0	0	0	0	0.0166248	0.0217558	0.0272454	0.0356806	0.108551	0.265561	0.469399	0.695806	0.8919	1	0.910871	0.720982	0.557588	0.528674	0.630385	0.808663	0.933482	0.8556	0.632989	0.391611	0.22046	0.0887229	0	19.779
O14950#8_0_25	0.0441147	0.130576	0.287274	0.540256	0.776854	0.938807	0.995692	1	0.970495	0.860673	0.798751	0.788789	0.82032	0.769266	0.68872	0.586847	0.488213	0.42796	0.392545	0.316144	0.153024	0.0329277	0	0.0321355	0.0493668	0	0	0	0	0	0	0	0	0	0	0	0	0	0	0	0	0	0	0	0	0	0	0	19.779
O14964#20_14_27	0	0	0	0	0	0	0	0	0	0	0	0	0	0	0.172681	0.135874	0.0650056	0.286822	0.637027	1	0.895351	0.651838	0.296613	0.200684	0.190636	0.215074	0.200892	0	0	0	0	0	0	0	0	0	0	0	0	0	0	0	0	0	0	0	0	0	86.191
O14965#15_13_23	0	0	0	0	0	0	0	0	0	0	0	0	0	0.498909	0.642541	0.58721	0.407209	0.684086	0.98545	1	0.578823	0.172839	0	0	0	0	0	0	0	0	0	0	0	0	0	0	0	0	0	0	0	0	0	0	0	0	0	0	45.809
O14965#7_2_13	0	0	0.0511911	0.145325	0.4055	0.757246	1	0.933631	0.839236	0.73598	0.661483	0.394438	0.209888	0	0	0	0	0	0	0	0	0	0	0	0	0	0	0	0	0	0	0	0	0	0	0	0	0	0	0	0	0	0	0	0	0	0	0	45.809
O14974#8_0_19	0	0.220833	0.422193	0.623691	0.747299	0.852867	0.937582	1	0.958907	0.844813	0.672987	0.537583	0.441369	0.389355	0.353384	0.344786	0.335192	0.294388	0.219641	0	0	0	0	0	0	0	0	0	0	0	0	0	0	0	0	0	0	0	0	0	0	0	0	0	0	0	0	0	115.28
O14979-3#23_12_29	0	0	0	0	0	0	0	0	0	0	0	0	0	0.0270919	0.100926	0.211276	0.339198	0.480955	0.635795	0.79082	0.925681	0.989318	1	0.983429	0.981253	0.962844	0.926359	0.909038	0.936197	0	0	0	0	0	0	0	0	0	0	0	0	0	0	0	0	0	0	0	27.191
O14979-3#33_29_47	0	0	0	0	0	0	0	0	0	0	0	0	0	0	0	0	0	0	0	0	0	0	0	0	0	0	0	0	0	0.448819	0.518806	0.635683	0.730356	0.665711	0.531322	0.483363	0.603019	0.799208	0.948579	1	0.926357	0.765063	0.571302	0.421972	0.311895	0.21006	0.105565	0	27.191
O14980#26_14_29	0	0	0	0	0	0	0	0	0	0	0	0	0	0	0.165545	0.0891367	0.027979	0.0811559	0.218207	0.296082	0.350652	0.463276	0.638152	0.776105	0.919097	1	0.886933	0.513346	0.220002	0	0	0	0	0	0	0	0	0	0	0	0	0	0	0	0	0	0	0	123.38
O14980#4_0_14	0.151815	0.551115	0.822381	1	0.984798	0.780232	0.660083	0.496251	0.339967	0.129517	0.0404724	0	0.0271653	0.053149	0	0	0	0	0	0	0	0	0	0	0	0	0	0	0	0	0	0	0	0	0	0	0	0	0	0	0	0	0	0	0	0	0	0	123.38
O14981#22_12_33	0	0	0	0	0	0	0	0	0	0	0	0	0	0	0.0267452	0.0711564	0.161657	0.325767	0.531315	0.738239	0.924668	1	0.894226	0.66428	0.456011	0.325982	0.248473	0.227329	0.234719	0.239972	0.160248	0.0629794	0	0	0	0	0	0	0	0	0	0	0	0	0	0	0	0	206.89
O15013#10_0_29	0	0	0	0.0908754	0.256761	0.346851	0.410812	0.578437	0.830753	0.987233	0.908392	0.847083	0.847813	0.947792	0.874414	0.697086	0.483023	0.500117	0.696298	0.911171	1	0.920917	0.727526	0.450762	0.304753	0.206582	0.142821	0.0340099	0.0100195	0	0	0	0	0	0	0	0	0	0	0	0	0	0	0	0	0	0	0	151.61
O15014#9_6_13	0	0	0	0	0	0	0.898927	0.971767	1	0.872767	0.596213	0.199827	0	0	0	0	0	0	0	0	0	0	0	0	0	0	0	0	0	0	0	0	0	0	0	0	0	0	0	0	0	0	0	0	0	0	0	0	151.19
O15027-5#23_9_30	0	0	0	0	0	0	0	0	0	0.0776527	0	0.0611251	0.175883	0.222562	0.248508	0.249243	0.326896	0.444886	0.578546	0.694373	0.824422	0.944621	1	0.957207	0.941259	0.927026	0.895528	0.724576	0.517752	0.362203	0	0	0	0	0	0	0	0	0	0	0	0	0	0	0	0	0	0	235.75
O15027-5#4_0_9	0.219851	0.59716	0.842521	1	0.906865	0.653595	0.411405	0.230392	0.105822	0	0	0	0	0	0	0	0	0	0	0	0	0	0	0	0	0	0	0	0	0	0	0	0	0	0	0	0	0	0	0	0	0	0	0	0	0	0	0	235.75
O15031#23_12_33	0	0	0	0	0	0	0	0	0	0	0	0	0.115747	0.15907	0.257008	0.328514	0.402623	0.442957	0.521871	0.585882	0.733296	0.925676	1	0.808273	0.61511	0.696086	0.863352	0.790536	0.462201	0.174007	0	0	0.0747638	0	0	0	0	0	0	0	0	0	0	0	0	0	0	0	205.12
O15031#4_0_12	0.311044	0.46924	0.691144	1	0.890709	0.753924	0.632262	0.43072	0.251237	0.0888257	0.176855	0.288515	0	0	0	0	0	0	0	0	0	0	0	0	0	0	0	0	0	0	0	0	0	0	0	0	0	0	0	0	0	0	0	0	0	0	0	0	205.12
O15066#11_0_27	0	0.0687307	0.187707	0.365145	0.592164	0.748616	0.840309	0.856589	0.90921	0.957631	1	0.994209	0.984196	0.936935	0.872271	0.781035	0.712797	0.604145	0.510856	0.460481	0.495653	0.474824	0.351443	0.19772	0.141913	0.141204	0.140433	0	0	0	0	0	0	0	0	0	0	0	0	0	0	0	0	0	0	0	0	0	85.124
O15067#25_20_29	0	0	0	0	0	0	0	0	0	0	0	0	0	0	0	0	0	0	0	0	0.017818	0.109414	0.373706	0.763294	1	0.902683	0.57004	0.273092	0.129165	0	0	0	0	0	0	0	0	0	0	0	0	0	0	0	0	0	0	0	144.73
O15084#9_0_24	0	0.177765	0.355536	0.562581	0.678072	0.765731	0.824816	0.891338	0.945022	0.942768	0.911986	0.877599	0.924027	0.967416	1	0.933813	0.811311	0.634467	0.487049	0.37266	0.259764	0.144107	0.0447714	0	0	0	0	0	0	0	0	0	0	0	0	0	0	0	0	0	0	0	0	0	0	0	0	0	112.96
O15111#8_0_26	0	0.206616	0.387418	0.548498	0.680123	0.850412	0.976068	1	0.886	0.639333	0.457292	0.45915	0.53181	0.523002	0.533136	0.619909	0.649063	0.516487	0.385267	0.348005	0.306169	0.198548	0.0639098	0	0	0	0	0	0	0	0	0	0	0	0	0	0	0	0	0	0	0	0	0	0	0	0	0	84.639
O15116#17_9_21	0	0	0	0	0	0	0	0	0	0.286269	0.555086	0.709785	0.647595	0.469086	0.640255	0.873559	1	0.725913	0.406702	0.123438	0.0273286	0	0	0	0	0	0	0	0	0	0	0	0	0	0	0	0	0	0	0	0	0	0	0	0	0	0	0	15.179
O15116#35_30_39	0	0	0	0	0	0	0	0	0	0	0	0	0	0	0	0	0	0	0	0	0	0	0	0	0	0	0	0	0	0	0.103154	0.33529	0.646268	0.972518	1	0.867501	0.628786	0.444442	0.358455	0	0	0	0	0	0	0	0	0	15.179
O15118#29_24_33	0	0	0	0	0	0	0	0	0	0	0	0	0	0	0	0	0	0	0	0	0	0	0	0	0.0470978	0.12656	0.38656	0.75543	1	0.890177	0.55795	0.264413	0.159438	0	0	0	0	0	0	0	0	0	0	0	0	0	0	0	142.17
O15126#33_24_47	0	0	0	0	0	0	0	0	0	0	0	0	0	0	0	0	0	0	0	0	0	0	0	0	0.128953	0.0998014	0.0702283	0.0696969	0.136185	0.226598	0.475174	0.739456	0.913867	0.725018	0.462257	0.278897	0.341863	0.508639	0.752963	0.962299	1	0.87768	0.649011	0.455535	0.259703	0.136167	0.0488497	0	37.92
O15143#12_11_28	0	0	0	0	0	0	0	0	0	0	0	0.428759	0.417395	0.356854	0.330446	0.504157	0.77227	0.953919	1	0.863352	0.733013	0.59108	0.642433	0.692239	0.742019	0.616631	0.447769	0.203976	0	0	0	0	0	0	0	0	0	0	0	0	0	0	0	0	0	0	0	0	40.949
O15143#33_28_47	0	0	0	0	0	0	0	0	0	0	0	0	0	0	0	0	0	0	0	0	0	0	0	0	0	0	0	0	0	0	0.291167	0.666758	0.834788	0.57974	0.306285	0.252311	0.438757	0.685509	0.908849	1	0.820376	0.545347	0.298325	0.0864294	0.0126946	0.110387	0.349082	0	40.949
O15144#25_15_31	0	0	0	0	0	0	0	0	0	0	0	0	0	0	0	0.110924	0.12734	0.160462	0.202198	0.258969	0.358117	0.51079	0.710895	0.897993	1	0.958506	0.824784	0.695457	0.590717	0.414621	0.165667	0	0	0	0	0	0	0	0	0	0	0	0	0	0	0	0	0	34.333
O15145#23_17_33	0	0	0	0	0	0	0	0	0	0	0	0	0	0	0	0	0	0.239633	0.0924786	0.242349	0.650707	0.98397	1	0.844076	0.673561	0.520146	0.448381	0.488802	0.591018	0.601135	0.429335	0.229676	0.467109	0	0	0	0	0	0	0	0	0	0	0	0	0	0	0	20.546
O15145#35_33_47	0	0	0	0	0	0	0	0	0	0	0	0	0	0	0	0	0	0	0	0	0	0	0	0	0	0	0	0	0	0	0	0	0	0.277543	0.336812	0.216153	0.0590874	0	0.111528	0.361923	0.74954	1	0.994031	0.709132	0.414176	0.256784	0.203324	0	20.546
O15155#36_32_38	0	0	0	0	0	0	0	0	0	0	0	0	0	0	0	0	0	0	0	0	0	0	0	0	0	0	0	0	0	0	0	0	0.0888176	0.41489	0.844257	1	0.740421	0.571727	0	0	0	0	0	0	0	0	0	0	13.289
O15160#32_24_47	0	0	0	0	0	0	0	0	0	0	0	0	0	0	0	0	0	0	0	0	0	0	0	0	0.0362342	0.0717395	0.10108	0.156433	0.207629	0.333985	0.518116	0.695507	0.688999	0.542714	0.447184	0.525326	0.679581	0.820756	0.913486	1	0.957876	0.810027	0.549815	0.332536	0.160267	0.0670246	0.0112524	0	39.249
O15160#9_0_24	0	0.0528369	0.127675	0.232603	0.333021	0.483021	0.611087	0.721452	0.785518	0.749129	0.672389	0.597832	0.647252	0.736983	0.843146	0.914608	0.963692	1	0.876709	0.635623	0.282846	0.0857509	0	0.0562834	0	0	0	0	0	0	0	0	0	0	0	0	0	0	0	0	0	0	0	0	0	0	0	0	39.249
O15173#35_31_39	0	0	0	0	0	0	0	0	0	0	0	0	0	0	0	0	0	0	0	0	0	0	0	0	0	0	0	0	0	0	0	0.0441631	0.246896	0.637459	1	0.931807	0.584234	0.256745	0.15483	0	0	0	0	0	0	0	0	0	23.818
O15212#13_2_31	0	0	0.015422	0.0599335	0.137637	0.227687	0.306541	0.379168	0.492451	0.626677	0.789284	0.91163	1	0.927714	0.790515	0.626567	0.613167	0.639621	0.66561	0.591345	0.501024	0.406468	0.354122	0.365702	0.422705	0.484033	0.489015	0.508375	0.511214	0.45834	0.271937	0	0	0	0	0	0	0	0	0	0	0	0	0	0	0	0	0	14.582
O15212#36_31_47	0	0	0	0	0	0	0	0	0	0	0	0	0	0	0	0	0	0	0	0	0	0	0	0	0	0	0	0	0	0	0	0.0317046	0	0.124176	0.326934	0.445939	0.393354	0.347196	0.479708	0.749542	0.974154	1	0.839685	0.532178	0.237843	0.100271	0.102058	0	14.582
O15228#23_13_47	0	0	0	0	0	0	0	0	0	0	0	0	0	0	0	0	0.0665348	0.142821	0.191115	0.215364	0.295627	0.441536	0.545127	0.500668	0.360466	0.210398	0.203236	0.421653	0.738436	0.85036	0.658851	0.443068	0.431667	0.60775	0.86186	1	0.962457	0.675681	0.451266	0.326941	0.360135	0.362429	0.325682	0.207033	0.0689269	0	0	0	77.187
O15231#9_0_29	0	0.0222255	0.136815	0.362383	0.631101	0.834539	0.953699	0.996654	1	0.99325	0.981279	0.941989	0.862145	0.787713	0.743471	0.706965	0.649806	0.59575	0.577996	0.604637	0.617361	0.562288	0.422505	0.296065	0.239044	0.249468	0.229355	0.169156	0.0771543	0	0	0	0	0	0	0	0	0	0	0	0	0	0	0	0	0	0	0	73.525
O15234#21_16_34	0	0	0	0	0	0	0	0	0	0	0	0	0	0	0	0	0.319669	0.416355	0.665433	0.876811	0.877247	0.799419	0.715072	0.811872	0.861533	1	0.971658	0.832825	0.495935	0.222663	0.0426574	0	0	0	0	0	0	0	0	0	0	0	0	0	0	0	0	0	76.277
O15234#7_0_16	0	0.140878	0.328746	0.598469	0.803248	0.971914	1	0.888063	0.768121	0.673953	0.587452	0.424512	0.344998	0.321899	0.290444	0.19915	0	0	0	0	0	0	0	0	0	0	0	0	0	0	0	0	0	0	0	0	0	0	0	0	0	0	0	0	0	0	0	0	76.277
O15254#13_6_29	0	0	0	0	0	0	0	0	0	0.0480621	0.220762	0.38549	0.388281	0.312753	0.439602	0.782157	1	0.862901	0.506578	0.356204	0.386261	0.579291	0.667546	0.857242	0.850244	0.682678	0.242732	0.0319614	0	0	0	0	0	0	0	0	0	0	0	0	0	0	0	0	0	0	0	0	77.628
O15269#20_0_27	0	0.141422	0.338723	0.247867	0.270978	0.471549	0.74444	0.850803	0.782284	0.603522	0.557234	0.508911	0.623468	0.646776	0.699054	0.599304	0.582868	0.650189	0.901241	1	0.978198	0.734038	0.558058	0.223942	0	0.0418618	0.278747	0	0	0	0	0	0	0	0	0	0	0	0	0	0	0	0	0	0	0	0	0	52.743
O15269#32_27_47	0	0	0	0	0	0	0	0	0	0	0	0	0	0	0	0	0	0	0	0	0	0	0	0	0	0	0	0.0777098	0.069105	0.146047	0.253066	0.313041	0.270026	0.292887	0.459015	0.678617	0.853277	0.961818	1	0.925453	0.756158	0.609361	0.466635	0.322544	0.180029	0.0817479	0.0233666	0	52.743
O15270#31_24_47	0	0	0	0	0	0	0	0	0	0	0	0	0	0	0	0	0	0	0	0	0	0	0	0	0.121803	0.128133	0.137608	0.141689	0.27806	0.455748	0.553018	0.428317	0.304966	0.329127	0.544086	0.807046	0.968324	1	0.897366	0.800206	0.70844	0.624715	0.474364	0.286271	0.134922	0.0424563	0	0	62.924
O15294#27_17_37	0	0	0	0	0	0	0	0	0	0	0	0	0	0	0	0	0	0.0182102	0.0844464	0.128402	0.131818	0.160377	0.213951	0.32964	0.566992	0.869127	1	0.803766	0.469859	0.225801	0.17287	0.176674	0.203673	0.184232	0.143134	0.0881676	0.0549431	0	0	0	0	0	0	0	0	0	0	0	116.92
O15294#6_0_17	0.010777	0.328334	0.595208	0.83057	0.972459	1	0.991747	0.927397	0.863333	0.732105	0.583354	0.415189	0.333028	0.28402	0.21909	0.0935389	0	0	0	0	0	0	0	0	0	0	0	0	0	0	0	0	0	0	0	0	0	0	0	0	0	0	0	0	0	0	0	0	116.92
O15297#12_7_22	0	0	0	0	0	0	0	0.0108782	0.198622	0.538664	0.916638	1	0.919166	0.900544	0.846385	0.624876	0.230892	0.0274887	0	0	0	0	0	0	0	0	0	0	0	0	0	0	0	0	0	0	0	0	0	0	0	0	0	0	0	0	0	0	66.674
O15297#4_0_7	0.378585	0.786346	0.980189	1	0.708927	0.331382	0.10415	0	0	0	0	0	0	0	0	0	0	0	0	0	0	0	0	0	0	0	0	0	0	0	0	0	0	0	0	0	0	0	0	0	0	0	0	0	0	0	0	0	66.674
O15305#18_12_27	0	0	0	0	0	0	0	0	0	0	0	0	0.0283162	0.0164594	0	0.290859	0.686252	1	0.806895	0.589751	0.570427	0.668197	0.651981	0.535386	0.469228	0.275617	0.188966	0	0	0	0	0	0	0	0	0	0	0	0	0	0	0	0	0	0	0	0	0	28.082
O15305#34_27_47	0	0	0	0	0	0	0	0	0	0	0	0	0	0	0	0	0	0	0	0	0	0	0	0	0	0	0	0.0468227	0.0599994	0.0306842	0.0573101	0.339535	0.75341	1	0.799635	0.481079	0.279971	0.390056	0.592392	0.793815	0.722072	0.477673	0.162193	0	0.0107598	0.17561	0.346082	0	28.082
O15320#20_13_26	0	0	0	0	0	0	0	0	0	0	0	0	0	0.165048	0.22157	0.263511	0.365835	0.568078	0.86806	1	0.955276	0.823089	0.696382	0.47348	0.187101	0.0190318	0	0	0	0	0	0	0	0	0	0	0	0	0	0	0	0	0	0	0	0	0	0	90.995
O15320#5_0_13	0	0.272623	0.542092	0.882551	1	0.899787	0.726084	0.658229	0.649456	0.569366	0.382331	0.187975	0.0812324	0	0	0	0	0	0	0	0	0	0	0	0	0	0	0	0	0	0	0	0	0	0	0	0	0	0	0	0	0	0	0	0	0	0	0	90.995
O15347#25_14_47	0	0	0	0	0	0	0	0	0	0	0	0	0	0	0.028257	0.0389164	0.0308096	0.0299996	0.0296428	0.0483697	0.0673704	0.126448	0.1731	0.223043	0.245336	0.241646	0.216404	0.18913	0.232286	0.258125	0.314726	0.354836	0.492281	0.537499	0.469012	0.259372	0.181136	0.279448	0.515473	0.723908	0.903359	1	0.910027	0.609157	0.294519	0.109707	0	0	22.98
O15355#29_15_33	0	0	0	0	0	0	0	0	0	0	0	0	0	0	0	0.0121328	0.0260347	0.0433042	0.0747203	0.11228	0.153654	0.20291	0.243944	0.285429	0.305525	0.368566	0.561805	0.856455	1	0.813598	0.464236	0.234477	0.224548	0	0	0	0	0	0	0	0	0	0	0	0	0	0	0	59.271
O15357#10_0_23	0	0.0981801	0.24121	0.451405	0.640342	0.796828	0.888967	0.953214	0.995162	1	0.946678	0.869504	0.802681	0.753771	0.681004	0.587077	0.480591	0.410901	0.353176	0.284422	0.178092	0.0947586	0.0602251	0	0	0	0	0	0	0	0	0	0	0	0	0	0	0	0	0	0	0	0	0	0	0	0	0	138.6
O15371#10_0_20	0	0.0568836	0.162259	0.329646	0.513579	0.662523	0.794583	0.891554	0.973887	1	0.985961	0.914566	0.806185	0.6673	0.511594	0.356479	0.220926	0.124944	0.0616134	0.0272415	0	0	0	0	0	0	0	0	0	0	0	0	0	0	0	0	0	0	0	0	0	0	0	0	0	0	0	0	63.972
O15372#10_0_20	0	0.0921717	0.222099	0.403554	0.589812	0.739281	0.8606	0.936641	0.986489	1	0.983788	0.893829	0.758711	0.593917	0.453181	0.308441	0.192515	0.0990505	0.0534297	0.0160641	0	0	0	0	0	0	0	0	0	0	0	0	0	0	0	0	0	0	0	0	0	0	0	0	0	0	0	0	39.93
O15372#30_20_47	0	0	0	0	0	0	0	0	0	0	0	0	0	0	0	0	0	0	0	0	0	0	0.115287	0.244267	0.366341	0.478209	0.535064	0.649282	0.818036	1	0.860278	0.507026	0.220552	0.282284	0.497781	0.72299	0.816144	0.84167	0.732356	0.636598	0.526822	0.464959	0.321793	0.175453	0.045179	0.0263319	0.0345635	0	39.93
O15382#33_28_35	0	0	0	0	0	0	0	0	0	0	0	0	0	0	0	0	0	0	0	0	0	0	0	0	0	0	0	0	0.015146	0.140627	0.490627	0.917499	1	0.684635	0.430919	0	0	0	0	0	0	0	0	0	0	0	0	0	44.287
O15397#23_14_28	0	0	0	0	0	0	0	0	0	0	0	0	0	0	0.685626	0.6287	0.645818	0.654644	0.71583	0.820236	0.944011	0.984873	1	0.924044	0.738255	0.397562	0.143628	0	0	0	0	0	0	0	0	0	0	0	0	0	0	0	0	0	0	0	0	0	119.94
O15397#4_0_14	0	0.402096	0.628498	0.642783	0.594087	0.569476	0.639374	0.799929	0.98304	1	0.904449	0.833414	0.917015	0.936118	0	0	0	0	0	0	0	0	0	0	0	0	0	0	0	0	0	0	0	0	0	0	0	0	0	0	0	0	0	0	0	0	0	0	119.94
O15400#34_29_38	0	0	0	0	0	0	0	0	0	0	0	0	0	0	0	0	0	0	0	0	0	0	0	0	0	0	0	0	0	0.102541	0.184811	0.46614	0.833191	1	0.791078	0.437585	0.173409	0.0960224	0	0	0	0	0	0	0	0	0	0	29.815
O15440#25_20_28	0	0	0	0	0	0	0	0	0	0	0	0	0	0	0	0	0	0	0	0	0.110114	0.167053	0.379112	0.741766	1	0.730297	0.285422	0	0	0	0	0	0	0	0	0	0	0	0	0	0	0	0	0	0	0	0	0	160.66
O15446#30_17_35	0	0	0	0	0	0	0	0	0	0	0	0	0	0	0	0	0	0.016005	0.0354892	0.0435024	0.136699	0.261215	0.392395	0.413698	0.466335	0.557771	0.618141	0.65031	0.79779	1	0.922226	0.534332	0.124972	0	0.0646664	0	0	0	0	0	0	0	0	0	0	0	0	0	54.985
O15460#18_13_24	0	0	0	0	0	0	0	0	0	0	0	0	0	0.0244773	0.174787	0.424209	0.617623	0.68386	0.658421	0.628151	0.638412	0.755792	0.920895	1	0	0	0	0	0	0	0	0	0	0	0	0	0	0	0	0	0	0	0	0	0	0	0	0	60.901
O15460#28_24_32	0	0	0	0	0	0	0	0	0	0	0	0	0	0	0	0	0	0	0	0	0	0	0	0	0.431851	0.479074	0.719873	1	0.901623	0.510303	0.130712	0	0	0	0	0	0	0	0	0	0	0	0	0	0	0	0	0	60.901
O15460-2#22_10_33	0	0	0	0	0	0	0	0	0	0	0.0763154	0.102954	0.158036	0.232531	0.316315	0.360427	0.397072	0.488066	0.604315	0.701578	0.737122	0.788964	0.774646	0.660643	0.561309	0.702628	0.970653	1	0.664137	0.248356	0.0185665	0	0.0640088	0	0	0	0	0	0	0	0	0	0	0	0	0	0	0	60.632
O15479#11_5_15	0	0	0	0	0	0.133032	0.227076	0.384649	0.646028	0.892894	1	0.859293	0.600102	0.361793	0.234718	0	0	0	0	0	0	0	0	0	0	0	0	0	0	0	0	0	0	0	0	0	0	0	0	0	0	0	0	0	0	0	0	0	35.277
O15479#34_30_37	0	0	0	0	0	0	0	0	0	0	0	0	0	0	0	0	0	0	0	0	0	0	0	0	0	0	0	0	0	0	0.596262	0.7272	0.988604	1	0.600422	0.147403	0	0	0	0	0	0	0	0	0	0	0	0	35.277
O15484#29_24_33	0	0	0	0	0	0	0	0	0	0	0	0	0	0	0	0	0	0	0	0	0	0	0	0	0.0639984	0.118354	0.33971	0.685015	1	0.91328	0.518943	0.121542	0	0	0	0	0	0	0	0	0	0	0	0	0	0	0	0	73.168
O15511#11_0_17	0	0.0257428	0.0838748	0.178716	0.284002	0.390765	0.462556	0.509679	0.590784	0.688564	0.77922	0.774972	0.816294	0.895767	1	0.968213	0.895611	0	0	0	0	0	0	0	0	0	0	0	0	0	0	0	0	0	0	0	0	0	0	0	0	0	0	0	0	0	0	0	16.32
O15511#22_17_25	0	0	0	0	0	0	0	0	0	0	0	0	0	0	0	0	0	0.825785	0.887972	0.949877	0.968371	1	0.894008	0.681299	0.436553	0	0	0	0	0	0	0	0	0	0	0	0	0	0	0	0	0	0	0	0	0	0	0	16.32
O15511#29_25_33	0	0	0	0	0	0	0	0	0	0	0	0	0	0	0	0	0	0	0	0	0	0	0	0	0	0.546299	0.73033	0.961111	1	0.872384	0.550437	0.221975	0.0144533	0	0	0	0	0	0	0	0	0	0	0	0	0	0	0	16.32
O15530#8_0_24	0	0	0.0255279	0.12864	0.334045	0.583135	0.883686	1	0.910182	0.70494	0.6531	0.730585	0.818011	0.821558	0.746909	0.597016	0.496732	0.480373	0.508912	0.38081	0.176682	0	0.0109844	0.0910379	0	0	0	0	0	0	0	0	0	0	0	0	0	0	0	0	0	0	0	0	0	0	0	0	63.151
O43143#28_13_35	0	0	0	0	0	0	0	0	0	0	0	0	0	0.0129494	0.0497108	0.0794579	0.10914	0.153179	0.222427	0.295723	0.353369	0.397896	0.440471	0.51684	0.617073	0.777814	0.93018	1	0.885041	0.661357	0.441721	0.355054	0.398026	0.492854	0.553157	0	0	0	0	0	0	0	0	0	0	0	0	0	90.932
O43148#23_12_30	0	0	0	0	0	0	0	0	0	0	0	0	0	0	0.0142747	0.0381757	0.0978158	0.169783	0.25224	0.342454	0.480196	0.60441	0.65235	0.591327	0.545764	0.578661	0.656701	0.688404	0.810011	1	0	0	0	0	0	0	0	0	0	0	0	0	0	0	0	0	0	0	54.843
O43148#31_30_47	0	0	0	0	0	0	0	0	0	0	0	0	0	0	0	0	0	0	0	0	0	0	0	0	0	0	0	0	0	0	0.788592	0.676553	0.50061	0.418261	0.489386	0.661321	0.808986	0.907842	0.946066	1	0.982185	0.871289	0.689099	0.524268	0.357455	0.195712	0.0809426	0	54.843
O43156#9_0_22	0	0.0230218	0.131979	0.347464	0.547631	0.733905	0.868604	0.980635	1	0.973661	0.904113	0.830029	0.743151	0.684827	0.618484	0.552789	0.44413	0.334965	0.219994	0.171404	0.133833	0.116022	0	0	0	0	0	0	0	0	0	0	0	0	0	0	0	0	0	0	0	0	0	0	0	0	0	0	122.07
O43164#28_19_37	0	0	0	0	0	0	0	0	0	0	0	0	0	0	0	0	0	0	0	0	0	0	0.0150982	0.064195	0.2536	0.523938	0.883949	1	0.869522	0.512971	0.262348	0.113893	0.0671582	0.0367067	0.0337501	0.0250385	0	0	0	0	0	0	0	0	0	0	0	0	78.213
O43164#7_0_19	0	0.0485126	0.185658	0.409567	0.698755	0.930207	1	0.865848	0.84743	0.831957	0.665405	0.332602	0.256157	0.395153	0.437642	0.233895	0.0453268	0	0	0	0	0	0	0	0	0	0	0	0	0	0	0	0	0	0	0	0	0	0	0	0	0	0	0	0	0	0	0	78.213
O43166#21_16_30	0	0	0	0	0	0	0	0	0	0	0	0	0	0	0	0	0.712252	0.590758	0.707424	0.863634	1	0.97318	0.920398	0.758791	0.506891	0.18838	0.015628	0	0	0	0	0	0	0	0	0	0	0	0	0	0	0	0	0	0	0	0	0	200.03
O43166#7_0_16	0	0.154467	0.35307	0.631478	0.865838	0.968975	1	0.943318	0.83909	0.694824	0.605234	0.550286	0.528719	0.482318	0.442036	0.359261	0	0	0	0	0	0	0	0	0	0	0	0	0	0	0	0	0	0	0	0	0	0	0	0	0	0	0	0	0	0	0	0	200.03
O43169#36_31_40	0	0	0	0	0	0	0	0	0	0	0	0	0	0	0	0	0	0	0	0	0	0	0	0	0	0	0	0	0	0	0	0.0108578	0.103004	0.382974	0.762871	1	0.958493	0.791159	0.622377	0.549649	0	0	0	0	0	0	0	0	16.332
O43172#24_14_26	0	0	0	0	0	0	0	0	0	0	0	0	0	0	0.0323589	0.157019	0.323908	0.495499	0.591177	0.638161	0.651622	0.76226	0.876009	1	0.97346	0.894251	0	0	0	0	0	0	0	0	0	0	0	0	0	0	0	0	0	0	0	0	0	0	58.449
O43172#30_26_33	0	0	0	0	0	0	0	0	0	0	0	0	0	0	0	0	0	0	0	0	0	0	0	0	0	0	0.524512	0.594463	0.809486	1	0.939315	0.690269	0.497849	0	0	0	0	0	0	0	0	0	0	0	0	0	0	0	58.449
O43175#27_19_47	0	0	0	0	0	0	0	0	0	0	0	0	0	0	0	0	0	0	0	0.0355406	0	0	0.0293277	0.10507	0.259471	0.443241	0.487949	0.473482	0.633943	0.956359	1	0.661143	0.312657	0.301829	0.570707	0.822994	0.945731	0.88912	0.771418	0.630806	0.476823	0.321189	0.198056	0.127824	0.0666585	0.014645	0	0	56.65
O43175#4_0_19	0.813389	0.875016	0.949565	1	0.844745	0.701087	0.588459	0.535287	0.447616	0.350724	0.26019	0.208487	0.155792	0.0923088	0.0390928	0.0353827	0.0796109	0.148226	0.144917	0	0	0	0	0	0	0	0	0	0	0	0	0	0	0	0	0	0	0	0	0	0	0	0	0	0	0	0	0	56.65
O43181#28_21_47	0	0	0	0	0	0	0	0	0	0	0	0	0	0	0	0	0	0	0	0	0	0	0.0327116	0.101924	0.199252	0.326991	0.409174	0.432307	0.356289	0.264318	0.202274	0.241459	0.347608	0.575746	0.82391	1	0.952811	0.816171	0.711032	0.725919	0.767181	0.749478	0.608937	0.381821	0.163879	0.0363558	0	0	20.108
O43237#10_0_24	0	0.0514441	0.118451	0.201007	0.310732	0.409446	0.551096	0.734088	0.951229	1	0.862668	0.652065	0.563641	0.554979	0.558471	0.50334	0.404176	0.29009	0.230475	0.226864	0.23083	0.203487	0.160619	0.101978	0	0	0	0	0	0	0	0	0	0	0	0	0	0	0	0	0	0	0	0	0	0	0	0	54.099
O43237#31_24_47	0	0	0	0	0	0	0	0	0	0	0	0	0	0	0	0	0	0	0	0	0	0	0	0	0.0728661	0.046138	0.0558768	0.0745522	0.178731	0.378238	0.51114	0.344233	0.0689548	0	0.306197	0.726309	1	0.97617	0.759076	0.50202	0.330689	0.260245	0.211816	0.171117	0.0727915	0.0110479	0	0	54.099
O43242#15_5_24	0	0	0	0	0	0	0.0125862	0.0379376	0.0786831	0.142029	0.285206	0.512935	0.788208	0.977229	1	0.849457	0.629316	0.434101	0.303725	0.219538	0.160968	0.123712	0.107714	0.114973	0	0	0	0	0	0	0	0	0	0	0	0	0	0	0	0	0	0	0	0	0	0	0	0	60.977
O43251-6#32_22_47	0	0	0	0	0	0	0	0	0	0	0	0	0	0	0	0	0	0	0	0	0	0	0.0773104	0.0708281	0.0797124	0.128175	0.199194	0.236418	0.353469	0.653137	0.977874	1	0.687902	0.398951	0.334649	0.451054	0.574339	0.671579	0.714642	0.726604	0.725768	0.68025	0.563659	0.414621	0.278066	0.162907	0.0710638	0	47.215
O43252#22_13_28	0	0	0	0	0	0	0	0	0	0	0	0	0	0.0117969	0.0878953	0.113338	0.096149	0.267192	0.565655	0.877646	0.929509	0.986918	0.966946	0.980157	0.961864	1	0.978404	0.979342	0	0	0	0	0	0	0	0	0	0	0	0	0	0	0	0	0	0	0	0	70.832
O43252#30_28_45	0	0	0	0	0	0	0	0	0	0	0	0	0	0	0	0	0	0	0	0	0	0	0	0	0	0	0	0	0.636524	0.654342	0.547268	0.445036	0.491661	0.706812	0.919853	1	0.875509	0.673482	0.42623	0.279392	0.117019	0.0582356	0	0	0.0143092	0	0	0	70.832
O43264#8_1_15	0	0.107169	0.240257	0.403346	0.584409	0.767484	0.936577	1	0.958662	0.819395	0.700581	0.575499	0.445782	0.297505	0.205469	0	0	0	0	0	0	0	0	0	0	0	0	0	0	0	0	0	0	0	0	0	0	0	0	0	0	0	0	0	0	0	0	0	88.828
O43293#15_12_19	0	0	0	0	0	0	0	0	0	0	0	0	0.93963	0.971678	1	0.870081	0.469188	0.137309	0	0	0	0	0	0	0	0	0	0	0	0	0	0	0	0	0	0	0	0	0	0	0	0	0	0	0	0	0	0	52.535
O43293#8_0_12	0	0.147044	0.304417	0.489027	0.661449	0.80331	0.960065	1	0.909181	0.737025	0.58625	0.468254	0	0	0	0	0	0	0	0	0	0	0	0	0	0	0	0	0	0	0	0	0	0	0	0	0	0	0	0	0	0	0	0	0	0	0	0	52.535
O43294#11_9_14	0	0	0	0	0	0	0	0	0	0.960673	1	0.826958	0.353949	0	0	0	0	0	0	0	0	0	0	0	0	0	0	0	0	0	0	0	0	0	0	0	0	0	0	0	0	0	0	0	0	0	0	0	49.814
O43294#17_14_20	0	0	0	0	0	0	0	0	0	0	0	0	0	0	0.127803	0.634146	1	0.634146	0.219512	0	0	0	0	0	0	0	0	0	0	0	0	0	0	0	0	0	0	0	0	0	0	0	0	0	0	0	0	0	49.814
O43294#6_0_9	0.0760127	0.417738	0.680335	0.888432	0.952742	1	0.925385	0.754149	0.565372	0	0	0	0	0	0	0	0	0	0	0	0	0	0	0	0	0	0	0	0	0	0	0	0	0	0	0	0	0	0	0	0	0	0	0	0	0	0	0	49.814
O43301#18_11_31	0	0	0	0	0	0	0	0	0	0	0	0.175915	0.211317	0.253446	0.284385	0.39416	0.565546	0.687896	0.664214	0.613246	0.691082	0.806512	0.831697	0.695791	0.540727	0.42559	0.51029	0.749427	1	0.907085	0.536151	0	0	0	0	0	0	0	0	0	0	0	0	0	0	0	0	0	74.977
O43310#20_17_33	0	0	0	0	0	0	0	0	0	0	0	0	0	0	0	0	0	0.465753	0.708145	0.937502	0.866196	0.559583	0.521783	0.774424	1	0.981569	0.816974	0.54874	0.371816	0.165548	0.0751645	0	0	0	0	0	0	0	0	0	0	0	0	0	0	0	0	0	67.586
O43310#9_0_17	0.0194984	0	0	0.0287612	0.174476	0.420319	0.576731	0.63544	0.63955	0.62705	0.738387	0.877551	1	0.840108	0.794136	0.722986	0.67795	0	0	0	0	0	0	0	0	0	0	0	0	0	0	0	0	0	0	0	0	0	0	0	0	0	0	0	0	0	0	0	67.586
O43314#9_0_28	0	0	0.0380042	0.117553	0.256497	0.448868	0.714358	0.833709	0.839247	0.686737	0.649331	0.657587	0.808893	0.922601	1	0.987923	0.954905	0.95236	0.872942	0.681061	0.462007	0.393073	0.425014	0.425573	0.384537	0.364579	0.324622	0.209383	0	0	0	0	0	0	0	0	0	0	0	0	0	0	0	0	0	0	0	0	140.41
O43318#22_18_30	0	0	0	0	0	0	0	0	0	0	0	0	0	0	0	0	0	0	0.181164	0.440196	0.79418	1	0.948433	0.6449	0.265857	0.0595661	0	0	0	0	0	0	0	0	0	0	0	0	0	0	0	0	0	0	0	0	0	0	67.195
O43318#7_0_18	0	0.25171	0.490769	0.749275	0.888406	0.993799	1	0.980813	0.947605	0.902589	0.851175	0.773769	0.752938	0.702863	0.574686	0.30989	0.101856	0.0121495	0	0	0	0	0	0	0	0	0	0	0	0	0	0	0	0	0	0	0	0	0	0	0	0	0	0	0	0	0	0	67.195
O43353#12_6_16	0	0	0	0	0	0	0.0427677	0.278673	0.4914	0.69131	0.800816	1	0.915112	0.680408	0.327422	0.133776	0	0	0	0	0	0	0	0	0	0	0	0	0	0	0	0	0	0	0	0	0	0	0	0	0	0	0	0	0	0	0	0	61.194
O43353#20_16_23	0	0	0	0	0	0	0	0	0	0	0	0	0	0	0	0	0.0278296	0.163381	0.634146	1	0.634146	0.219512	0	0	0	0	0	0	0	0	0	0	0	0	0	0	0	0	0	0	0	0	0	0	0	0	0	0	61.194
O43379#10_0_29	0	0.040297	0.143603	0.31384	0.521417	0.759439	0.825652	0.842352	0.845948	0.945029	0.909025	0.847287	0.792918	0.90679	1	0.985877	0.942019	0.899953	0.871465	0.841047	0.929696	0.999099	0.832377	0.462694	0.20154	0.134697	0.158091	0.0792562	0.0297415	0	0	0	0	0	0	0	0	0	0	0	0	0	0	0	0	0	0	0	165.95
O43390#30_12_47	0	0	0	0	0	0	0	0	0	0	0	0	0	0.0106638	0.0472931	0.0811792	0.12623	0.182243	0.248247	0.300703	0.332671	0.369683	0.391947	0.409057	0.414909	0.441624	0.471462	0.608514	0.806023	0.929743	0.775032	0.508888	0.373533	0.485961	0.702287	0.901506	1	0.976811	0.867267	0.753162	0.641261	0.515513	0.378514	0.26272	0.175486	0.0965618	0.039266	0	70.942
O43396#14_9_20	0	0	0	0	0	0	0	0	0	0.236757	0.356955	0.610423	0.855489	1	0.940219	0.790093	0.582184	0.416826	0.24257	0.127729	0	0	0	0	0	0	0	0	0	0	0	0	0	0	0	0	0	0	0	0	0	0	0	0	0	0	0	0	32.251
O43396#33_29_37	0	0	0	0	0	0	0	0	0	0	0	0	0	0	0	0	0	0	0	0	0	0	0	0	0	0	0	0	0	0.142531	0.272645	0.627549	1	0.986915	0.66884	0.378568	0.361205	0	0	0	0	0	0	0	0	0	0	0	32.251
O43399#35_30_39	0	0	0	0	0	0	0	0	0	0	0	0	0	0	0	0	0	0	0	0	0	0	0	0	0	0	0	0	0	0	0.0821622	0.18091	0.417699	0.743237	1	0.964274	0.694632	0.40807	0.282001	0	0	0	0	0	0	0	0	0	22.237
O43399-2#35_31_39	0	0	0	0	0	0	0	0	0	0	0	0	0	0	0	0	0	0	0	0	0	0	0	0	0	0	0	0	0	0	0	0.0743707	0.28729	0.661135	1	0.957588	0.634142	0.323672	0.266329	0	0	0	0	0	0	0	0	0	19.901
O43402#34_30_36	0	0	0	0	0	0	0	0	0	0	0	0	0	0	0	0	0	0	0	0	0	0	0	0	0	0	0	0	0	0	0	0.109802	0.54498	1	0.969443	0.608249	0	0	0	0	0	0	0	0	0	0	0	0	23.773
O43432#4_0_27	0	0.341497	0.607218	0.798154	0.795795	0.64636	0.588507	0.660852	0.835989	0.967887	1	0.950807	0.901279	0.856763	0.807755	0.684483	0.595792	0.574934	0.688234	0.743035	0.669672	0.430209	0.180388	0.0246108	0	0	0	0	0	0	0	0	0	0	0	0	0	0	0	0	0	0	0	0	0	0	0	0	176.65
O43464#32_22_47	0	0	0	0	0	0	0	0	0	0	0	0	0	0	0	0	0	0	0	0	0	0	0	0	0.0710501	0.22661	0.336389	0.431273	0.479397	0.586239	0.677858	0.753636	0.722517	0.645454	0.604808	0.736339	0.921344	1	0.913087	0.827891	0.813901	0.809897	0.711647	0.58608	0.428458	0.289884	0.146957	0	48.84
O43488#12_8_24	0	0	0	0	0	0	0	0	0.330099	0.461695	0.728363	1	0.964499	0.938949	0.917998	0.798704	0.388821	0.0120934	0	0.237476	0.349131	0.299016	0.141404	0.103451	0	0	0	0	0	0	0	0	0	0	0	0	0	0	0	0	0	0	0	0	0	0	0	0	39.589
O43488#33_24_47	0	0	0	0	0	0	0	0	0	0	0	0	0	0	0	0	0	0	0	0	0	0	0	0	0.0155728	0.0587027	0.105098	0.154473	0.159589	0.174456	0.281174	0.469881	0.579668	0.48279	0.341014	0.356194	0.564239	0.774883	0.917712	0.993451	1	0.903641	0.680282	0.421621	0.196982	0.0720772	0	0	39.589
O43491#19_0_30	0	0	0.048362	0.130984	0.211292	0.276232	0.33381	0.406919	0.494088	0.573174	0.637317	0.699751	0.777479	0.841477	0.89161	0.912467	0.936883	0.970914	1	0.989472	0.935947	0.90559	0.896422	0.899319	0.864279	0.750424	0.514974	0.236194	0.0462278	0	0	0	0	0	0	0	0	0	0	0	0	0	0	0	0	0	0	0	112.59
O43493#15_6_19	0	0	0	0	0	0	0.163815	0.0400238	0.0920635	0.287381	0.255289	0.0271923	0.30892	0.742855	1	0.707437	0.511096	0.389714	0.355866	0	0	0	0	0	0	0	0	0	0	0	0	0	0	0	0	0	0	0	0	0	0	0	0	0	0	0	0	0	51.112
O43493#27_19_35	0	0	0	0	0	0	0	0	0	0	0	0	0	0	0	0	0	0	0	0.182184	0.249661	0.371263	0.463556	0.52169	0.525746	0.578078	0.627877	0.605734	0.755732	0.870313	1	0.696351	0.570414	0.297025	0.185126	0	0	0	0	0	0	0	0	0	0	0	0	0	51.112
O43504#36_31_39	0	0	0	0	0	0	0	0	0	0	0	0	0	0	0	0	0	0	0	0	0	0	0	0	0	0	0	0	0	0	0	0.0538472	0.174592	0.437814	0.765056	1	0.990358	0.845009	0.723719	0	0	0	0	0	0	0	0	0	9.6138
O43504#42_39_46	0	0	0	0	0	0	0	0	0	0	0	0	0	0	0	0	0	0	0	0	0	0	0	0	0	0	0	0	0	0	0	0	0	0	0	0	0	0	0	0.710887	0.862982	1	0.933096	0.629624	0.259931	0.0410445	0	0	9.6138
O43583#11_0_20	0	0.10558	0.228849	0.393512	0.508136	0.586856	0.648386	0.68144	0.772222	0.860264	1	0.9955	0.937504	0.804587	0.752009	0.702501	0.721084	0.679885	0.565655	0.34008	0	0	0	0	0	0	0	0	0	0	0	0	0	0	0	0	0	0	0	0	0	0	0	0	0	0	0	0	22.092
O43583#28_20_35	0	0	0	0	0	0	0	0	0	0	0	0	0	0	0	0	0	0	0	0	0.225191	0.289052	0.438484	0.526237	0.632176	0.725251	0.810548	0.824779	0.639455	0.381201	0.155573	0.334568	0.703057	1	0.815491	0	0	0	0	0	0	0	0	0	0	0	0	0	22.092
O43592#19_14_44	0	0	0	0	0	0	0	0	0	0	0	0	0	0	0	0.0604217	0.152614	0.254341	0.307023	0.301008	0.239704	0.245225	0.214398	0.226784	0.319076	0.708559	1	0.971845	0.588556	0.229354	0.0471034	0.0741953	0.246999	0.379284	0.397525	0.318141	0.303099	0.247186	0.176783	0.0525062	0.0205848	0	0.0211299	0	0	0	0	0	109.96
O43592#4_0_14	0.943185	0.981654	0.991676	1	0.891756	0.742853	0.574761	0.443512	0.376052	0.3411	0.312748	0.237137	0.100681	0	0	0	0	0	0	0	0	0	0	0	0	0	0	0	0	0	0	0	0	0	0	0	0	0	0	0	0	0	0	0	0	0	0	0	109.96
O43615#32_25_47	0	0	0	0	0	0	0	0	0	0	0	0	0	0	0	0	0	0	0	0	0	0	0	0	0	0.133761	0.142057	0.149417	0.14405	0.243724	0.387583	0.523316	0.511475	0.467356	0.545022	0.787895	0.978891	1	0.884475	0.798261	0.716654	0.651542	0.513713	0.347822	0.156758	0.0407661	0	0	51.355
O43639#25_19_35	0	0	0	0	0	0	0	0	0	0	0	0	0	0	0	0	0	0	0	0.127534	0	0	0.0992508	0.530728	1	0.929949	0.628031	0.447896	0.542795	0.370487	0.128246	0	0	0	0	0	0	0	0	0	0	0	0	0	0	0	0	0	42.915
O43639#7_0_19	0	0.341927	0.573452	0.654396	0.74257	0.939567	1	0.809622	0.456422	0.455906	0.495498	0.500863	0.378565	0.482177	0.524653	0.567392	0.456487	0.442122	0.237888	0	0	0	0	0	0	0	0	0	0	0	0	0	0	0	0	0	0	0	0	0	0	0	0	0	0	0	0	0	42.915
O43663#20_15_24	0	0	0	0	0	0	0	0	0	0	0	0	0	0	0	0	0.0536928	0.337488	0.805883	1	0.796081	0.328605	0.0509362	0	0	0	0	0	0	0	0	0	0	0	0	0	0	0	0	0	0	0	0	0	0	0	0	0	71.606
O43665-3#5_0_18	0.233932	0.324196	0.497804	0.832829	1	0.78362	0.358373	0.198235	0.372501	0.55498	0.518552	0.375147	0.281441	0.187558	0.0678572	0	0	0	0	0	0	0	0	0	0	0	0	0	0	0	0	0	0	0	0	0	0	0	0	0	0	0	0	0	0	0	0	0	21.21
O43670-2#24_13_34	0	0	0	0	0	0	0	0	0	0	0	0	0	0	0	0.0348972	0.0710523	0.126086	0.16676	0.217751	0.290178	0.401366	0.463667	0.478063	0.434711	0.458148	0.51046	0.605041	0.752773	0.929732	1	0.759798	0.43587	0.219073	0	0	0	0	0	0	0	0	0	0	0	0	0	0	49.692
O43678#36_32_38	0	0	0	0	0	0	0	0	0	0	0	0	0	0	0	0	0	0	0	0	0	0	0	0	0	0	0	0	0	0	0	0	0.143592	0.353637	0.706344	1	0.799757	0.64611	0	0	0	0	0	0	0	0	0	0	10.921
O43681#33_22_47	0	0	0	0	0	0	0	0	0	0	0	0	0	0	0	0	0	0	0	0	0	0	0.198447	0.155562	0.121967	0.134169	0.181756	0.254094	0.335822	0.431972	0.632057	0.871748	1	0.847141	0.651797	0.580534	0.632569	0.5995	0.530452	0.509644	0.509174	0.427554	0.279705	0.173319	0.107148	0.0577625	0.0226035	0	38.792
O43683#9_0_20	0	0.203968	0.401606	0.616082	0.753145	0.820651	0.874743	0.943726	1	0.974612	0.921199	0.885441	0.838167	0.700738	0.457549	0.254587	0.12396	0.0751982	0.0178417	0	0	0	0	0	0	0	0	0	0	0	0	0	0	0	0	0	0	0	0	0	0	0	0	0	0	0	0	0	122.37
O43684#24_13_47	0	0	0	0	0	0	0	0	0	0	0	0	0	0	0	0.0292007	0.0515314	0.0578065	0.0687154	0.0818184	0.101645	0.127679	0.174208	0.200987	0.199849	0.184778	0.209088	0.224671	0.221285	0.314783	0.653808	0.990604	1	0.636645	0.351392	0.37938	0.615913	0.827721	0.945204	0.986202	0.889906	0.68741	0.445175	0.2574	0.155105	0.0825273	0.0295868	0	37.154
O43707#23_13_34	0	0	0	0	0	0	0	0	0	0	0	0	0	0	0.0400434	0.0654885	0.107738	0.185009	0.295692	0.42985	0.614005	0.839808	1	0.935286	0.71046	0.604784	0.69213	0.754729	0.528266	0.205534	0	0	0.0549777	0.0864941	0	0	0	0	0	0	0	0	0	0	0	0	0	0	104.85
O43709#22_14_31	0	0	0	0	0	0	0	0	0	0	0	0	0	0	0	0	0	0.0329146	0.201433	0.504736	0.616	0.623354	0.53788	0.71525	0.841329	0.998754	1	0.934498	0.645458	0.24948	0.111925	0	0	0	0	0	0	0	0	0	0	0	0	0	0	0	0	0	31.88
O43719#11_8_16	0	0	0	0	0	0	0	0	0.532741	0.908341	1	0.943738	0.696915	0.594239	0.503424	0.507706	0	0	0	0	0	0	0	0	0	0	0	0	0	0	0	0	0	0	0	0	0	0	0	0	0	0	0	0	0	0	0	0	85.852
O43719#19_16_32	0	0	0	0	0	0	0	0	0	0	0	0	0	0	0	0	0.242463	0.298482	0.305838	0.288378	0.243434	0.310959	0.414121	0.639626	0.860657	1	0.854543	0.501175	0.173705	0.0174444	0	0.0822826	0	0	0	0	0	0	0	0	0	0	0	0	0	0	0	0	85.852
O43747#23_14_30	0	0	0	0	0	0	0	0	0	0	0	0	0	0	0	0.166635	0.29064	0.428134	0.559038	0.612758	0.759904	0.907867	1	0.739796	0.468736	0.305873	0.356406	0.352344	0.298412	0.201652	0	0	0	0	0	0	0	0	0	0	0	0	0	0	0	0	0	0	91.35
O43752#10_2_19	0	0	0.0102806	0.144034	0.365894	0.537863	0.543822	0.651558	0.810337	1	0.9304	0.785237	0.578302	0.38085	0.283778	0.215057	0.211886	0.090212	0.0364933	0	0	0	0	0	0	0	0	0	0	0	0	0	0	0	0	0	0	0	0	0	0	0	0	0	0	0	0	0	29.176
O43752#34_29_38	0	0	0	0	0	0	0	0	0	0	0	0	0	0	0	0	0	0	0	0	0	0	0	0	0	0	0	0	0	0.0805729	0.173229	0.461781	0.830689	1	0.82971	0.566149	0.35259	0.246498	0	0	0	0	0	0	0	0	0	0	29.176
O43765#30_22_36	0	0	0	0	0	0	0	0	0	0	0	0	0	0	0	0	0	0	0	0	0	0	0	0.0416455	0.141343	0.206774	0.266129	0.509402	0.825051	1	0.935999	0.856401	0.721575	0.496189	0.253371	0.207791	0	0	0	0	0	0	0	0	0	0	0	0	34.063
O43765#6_0_22	0	0.0214708	0.185354	0.53098	0.696658	0.749281	0.685078	0.805223	0.834971	0.797766	0.55412	0.586062	0.735027	0.960155	1	0.954553	0.905382	0.900124	0.960836	0.879843	0.589245	0.206963	0	0	0	0	0	0	0	0	0	0	0	0	0	0	0	0	0	0	0	0	0	0	0	0	0	0	34.063
O43768#36_31_40	0	0	0	0	0	0	0	0	0	0	0	0	0	0	0	0	0	0	0	0	0	0	0	0	0	0	0	0	0	0	0	0.0627925	0.139045	0.442315	0.832451	1	0.740668	0.415658	0.241875	0.222084	0	0	0	0	0	0	0	0	13.389
O43776#30_29_47	0	0	0	0	0	0	0	0	0	0	0	0	0	0	0	0	0	0	0	0	0	0	0	0	0	0	0	0	0	0.206419	0.189313	0.0816583	0.0740279	0.294261	0.538174	0.768413	0.912535	1	0.950146	0.846604	0.743288	0.657377	0.538223	0.365108	0.182595	0.0527464	0	0	62.942
O43776#8_0_29	0.128382	0	0.0506887	0.33031	0.690461	0.856188	0.956222	1	0.966082	0.816951	0.598404	0.562511	0.549141	0.57657	0.403748	0.333587	0.322851	0.512918	0.518528	0.441154	0.289796	0.381033	0.507726	0.653691	0.756815	0.718596	0.308817	0	0.277749	0	0	0	0	0	0	0	0	0	0	0	0	0	0	0	0	0	0	0	62.942
O43795#16_13_30	0	0	0	0	0	0	0	0	0	0	0	0	0	0.631001	0.636736	0.642871	0.635202	0.69684	0.793543	0.87216	0.855989	0.852806	0.91128	1	0.959825	0.723743	0.372736	0.0939173	0	0.0404285	0	0	0	0	0	0	0	0	0	0	0	0	0	0	0	0	0	0	131.98
O43795#9_0_13	0	0.1178	0.265249	0.475611	0.618839	0.702969	0.786084	0.864529	0.872849	0.866523	0.873715	0.950806	1	0	0	0	0	0	0	0	0	0	0	0	0	0	0	0	0	0	0	0	0	0	0	0	0	0	0	0	0	0	0	0	0	0	0	0	131.98
O43805#37_32_40	0	0	0	0	0	0	0	0	0	0	0	0	0	0	0	0	0	0	0	0	0	0	0	0	0	0	0	0	0	0	0	0	0.0370985	0.26209	0.65255	0.968785	1	0.781077	0.531301	0.436173	0	0	0	0	0	0	0	0	13.596
O43809#34_31_47	0	0	0	0	0	0	0	0	0	0	0	0	0	0	0	0	0	0	0	0	0	0	0	0	0	0	0	0	0	0	0	0.12794	0.199302	0.269829	0.239657	0.174935	0.183506	0.308563	0.500493	0.714804	0.927555	1	0.844608	0.541853	0.268675	0.118411	0.0245028	0	26.227
O43815#9_0_21	0	0.0588284	0.169473	0.344464	0.54287	0.723898	0.889017	0.968405	1	0.974049	0.973519	0.966823	0.922583	0.808495	0.631078	0.456569	0.301415	0.215369	0.171203	0.145706	0.100328	0	0	0	0	0	0	0	0	0	0	0	0	0	0	0	0	0	0	0	0	0	0	0	0	0	0	0	86.131
O43818#26_14_33	0	0	0	0	0	0	0	0	0	0	0	0	0	0	0	0	0	0	0.0169044	0.048835	0.0653815	0.0620228	0.160774	0.392541	0.615975	0.684502	0.611632	0.544989	0.540047	0.624917	0.878221	1	0.89051	0	0	0	0	0	0	0	0	0	0	0	0	0	0	0	51.84
O43837#33_21_47	0	0	0	0	0	0	0	0	0	0	0	0	0	0	0	0	0	0	0	0	0	0.0491887	0.0880864	0.151612	0.241247	0.325209	0.375264	0.47057	0.530977	0.537016	0.566749	0.776583	1	0.963317	0.801078	0.733879	0.811977	0.77955	0.663526	0.549915	0.470372	0.359665	0.237814	0.15136	0.101459	0.0513454	0.0191556	0	42.183
O43847#18_15_32	0	0	0	0	0	0	0	0	0	0	0	0	0	0	0	0.0911601	0.156385	0.201653	0.186662	0.148796	0.187615	0.301997	0.40243	0.523552	0.748915	0.991859	1	0.695784	0.313108	0.0540119	0	0.038388	0	0	0	0	0	0	0	0	0	0	0	0	0	0	0	0	131.57
O43847#5_0_15	0.34742	0.511586	0.692951	0.980546	1	0.854113	0.719148	0.737341	0.70614	0.636388	0.525749	0.432796	0.35443	0.302717	0.309531	0	0	0	0	0	0	0	0	0	0	0	0	0	0	0	0	0	0	0	0	0	0	0	0	0	0	0	0	0	0	0	0	0	131.57
O43852#34_29_38	0	0	0	0	0	0	0	0	0	0	0	0	0	0	0	0	0	0	0	0	0	0	0	0	0	0	0	0	0	0.0184973	0.171977	0.536119	0.934616	1	0.763039	0.447694	0.2671	0.174171	0	0	0	0	0	0	0	0	0	0	37.106
O43852-4#34_29_38	0	0	0	0	0	0	0	0	0	0	0	0	0	0	0	0	0	0	0	0	0	0	0	0	0	0	0	0	0	0.0837615	0.250113	0.592313	0.974188	1	0.702571	0.305658	0.10614	0.0249085	0	0	0	0	0	0	0	0	0	0	38.078
O43854#33_28_37	0	0	0	0	0	0	0	0	0	0	0	0	0	0	0	0	0	0	0	0	0	0	0	0	0	0	0	0	0.1984	0.253229	0.408839	0.717177	1	0.946841	0.607041	0.348604	0.409671	0	0	0	0	0	0	0	0	0	0	0	53.764
O43865#22_17_30	0	0	0	0	0	0	0	0	0	0	0	0	0	0	0	0	0	0	0.0878187	0.339911	0.420031	0.538595	0.536279	0.607736	0.539768	0.560909	0.36224	0.306781	0.514807	1	0	0	0	0	0	0	0	0	0	0	0	0	0	0	0	0	0	0	58.951
O43896#11_10_18	0	0	0	0	0	0	0	0	0	0	1	0.994131	0.924442	0.819188	0.657574	0.509839	0.34589	0.133912	0	0	0	0	0	0	0	0	0	0	0	0	0	0	0	0	0	0	0	0	0	0	0	0	0	0	0	0	0	0	122.95
O43896#6_1_10	0	0.0851234	0.232748	0.425275	0.809169	1	0.98366	0.727247	0.599219	0.581799	0	0	0	0	0	0	0	0	0	0	0	0	0	0	0	0	0	0	0	0	0	0	0	0	0	0	0	0	0	0	0	0	0	0	0	0	0	0	122.95
O43913#5_0_10	0.806074	0.87544	0.925723	0.956001	1	0.924472	0.751502	0.492657	0.291755	0.122835	0	0	0	0	0	0	0	0	0	0	0	0	0	0	0	0	0	0	0	0	0	0	0	0	0	0	0	0	0	0	0	0	0	0	0	0	0	0	50.282
O43929#20_17_33	0	0	0	0	0	0	0	0	0	0	0	0	0	0	0	0	0	0.0997885	0.238553	0.249784	0.129749	0.162475	0.325834	0.521562	0.720203	0.950551	1	0.727162	0.422536	0.316579	0.402346	0.390864	0.398741	0	0	0	0	0	0	0	0	0	0	0	0	0	0	0	50.377
O60216#26_14_35	0	0	0	0	0	0	0	0	0	0	0	0	0	0	0.0141186	0	0.0280561	0.158097	0.352512	0.543572	0.645151	0.734569	0.759085	0.812529	0.824551	0.830969	0.823803	0.833191	0.906401	1	0.975465	0.784201	0.607247	0.573145	0.622076	0	0	0	0	0	0	0	0	0	0	0	0	0	71.689
O60216#4_0_14	0.480284	0.810429	0.981788	1	0.835553	0.700552	0.623453	0.540462	0.3746	0.186906	0.0832821	0.0454327	0.0385759	0.0116571	0	0	0	0	0	0	0	0	0	0	0	0	0	0	0	0	0	0	0	0	0	0	0	0	0	0	0	0	0	0	0	0	0	0	71.689
O60264#28_14_47	0	0	0	0	0	0	0	0	0	0	0	0	0	0	0.139652	0.201436	0.237032	0.242099	0.229486	0.22294	0.255362	0.33669	0.431829	0.577159	0.715808	0.866005	0.942857	1	0.971756	0.924204	0.8362	0.76805	0.766895	0.818025	0.810489	0.739108	0.63696	0.548593	0.469116	0.417669	0.406981	0.412137	0.388854	0.312215	0.202116	0.0961363	0.0335864	0	121.9
O60271-4#16_2_27	0	0	0.0189484	0.0702361	0.153958	0.259911	0.365276	0.471266	0.574378	0.670457	0.748363	0.802402	0.856177	0.917948	0.987426	1	0.95489	0.860947	0.830319	0.821268	0.794478	0.624571	0.40177	0.18708	0.0770903	0.0217367	0	0	0	0	0	0	0	0	0	0	0	0	0	0	0	0	0	0	0	0	0	0	144.68
O60279#28_18_36	0	0	0	0	0	0	0	0	0	0	0	0	0	0	0	0	0	0	0.0149621	0.0497258	0.0667732	0.10039	0.147612	0.226505	0.361365	0.592712	0.844628	1	0.964329	0.768049	0.502822	0.277824	0.155553	0.123388	0.161358	0.205098	0	0	0	0	0	0	0	0	0	0	0	0	68.02
O60282#5_0_21	0	0.13144	0.293088	0.551406	0.672082	0.607838	0.579473	0.646327	0.776622	0.849331	0.92898	0.975339	0.99038	1	0.905836	0.672437	0.299096	0.0631988	0	0	0	0	0	0	0	0	0	0	0	0	0	0	0	0	0	0	0	0	0	0	0	0	0	0	0	0	0	0	109.49
O60306#25_16_29	0	0	0	0	0	0	0	0	0	0	0	0	0	0	0	0	0.109793	0.199229	0.38992	0.615625	0.745407	0.764603	0.781437	0.938529	1	0.884174	0.584483	0.326033	0.134051	0	0	0	0	0	0	0	0	0	0	0	0	0	0	0	0	0	0	0	171.29
O60313-2#23_14_30	0	0	0	0	0	0	0	0	0	0	0	0	0	0	0.0389596	0.047103	0.084209	0.154174	0.286584	0.485745	0.716291	0.904091	1	0.866085	0.529343	0.167075	0.0150992	0.0406401	0.0743745	0.0455117	0	0	0	0	0	0	0	0	0	0	0	0	0	0	0	0	0	0	115.88
O60313-2#8_0_14	0.0455946	0.0186331	0.12651	0	0.134522	0.464801	0.853529	1	0.984184	0.802473	0.598606	0.381483	0.253004	0.162407	0	0	0	0	0	0	0	0	0	0	0	0	0	0	0	0	0	0	0	0	0	0	0	0	0	0	0	0	0	0	0	0	0	0	115.88
O60333-2#8_0_27	0	0	0.088354	0.293173	0.504858	0.71869	0.778035	0.790154	0.740507	0.799599	0.874372	0.926987	0.931232	0.976326	1	0.903441	0.692823	0.577449	0.524739	0.561273	0.496073	0.476041	0.336838	0.235264	0.0891228	0.0485114	0.0383946	0	0	0	0	0	0	0	0	0	0	0	0	0	0	0	0	0	0	0	0	0	199.26
O60333-3#12_0_27	0	0	0.0225905	0.0597941	0.149508	0.355466	0.562112	0.708046	0.731669	0.866811	0.937306	1	0.932275	0.880818	0.775192	0.736457	0.736609	0.746209	0.723545	0.749697	0.736867	0.605551	0.349078	0.124153	0.0148048	0	0	0	0	0	0	0	0	0	0	0	0	0	0	0	0	0	0	0	0	0	0	0	130.36
O60341#20_14_33	0	0	0	0	0	0	0	0	0	0	0	0	0	0	0	0.0110293	0.0554489	0.146059	0.252693	0.348452	0.343005	0.253044	0.185798	0.284127	0.505054	0.756137	0.954521	1	0.838931	0.537078	0.345708	0.303135	0.366337	0	0	0	0	0	0	0	0	0	0	0	0	0	0	0	92.902
O60341#4_0_14	0.665362	0.806677	0.906897	1	0.966964	0.824783	0.62785	0.43165	0.305122	0.229882	0.169386	0.112768	0.0506921	0.025741	0	0	0	0	0	0	0	0	0	0	0	0	0	0	0	0	0	0	0	0	0	0	0	0	0	0	0	0	0	0	0	0	0	0	92.902
O60343#9_0_25	0	0.0835507	0.184774	0.311741	0.44156	0.580743	0.711305	0.783351	0.80228	0.786511	0.815412	0.883982	0.970348	1	0.951703	0.838458	0.728099	0.644099	0.541346	0.406079	0.261926	0.165731	0.121083	0.091939	0.0440638	0	0	0	0	0	0	0	0	0	0	0	0	0	0	0	0	0	0	0	0	0	0	0	146.56
O60443#17_13_31	0	0	0	0	0	0	0	0	0	0	0	0	0	0.411647	0.754612	0.936926	1	0.981902	0.971225	0.974789	0.815939	0.608713	0.398464	0.529681	0.68398	0.731104	0.483555	0.213789	0	0	0.213373	0	0	0	0	0	0	0	0	0	0	0	0	0	0	0	0	0	54.554
O60443#9_0_13	0	0.0662362	0.198436	0.427804	0.59023	0.673006	0.740173	0.900752	1	0.946116	0.754458	0.437489	0.322841	0	0	0	0	0	0	0	0	0	0	0	0	0	0	0	0	0	0	0	0	0	0	0	0	0	0	0	0	0	0	0	0	0	0	0	54.554
O60488#21_15_30	0	0	0	0	0	0	0	0	0	0	0	0	0	0	0	0.310745	0.322512	0.357064	0.47527	0.555336	0.613911	0.55363	0.539907	0.587342	0.735574	0.801201	0.836123	0.944078	1	0.773436	0	0	0	0	0	0	0	0	0	0	0	0	0	0	0	0	0	0	79.187
O60488#6_0_15	0	0	0.093979	0.447353	0.929964	1	0.694885	0.217733	0.0522698	0	0.269564	0.550538	0.759341	0.662699	0.51455	0	0	0	0	0	0	0	0	0	0	0	0	0	0	0	0	0	0	0	0	0	0	0	0	0	0	0	0	0	0	0	0	0	79.187
O60493#35_29_47	0	0	0	0	0	0	0	0	0	0	0	0	0	0	0	0	0	0	0	0	0	0	0	0	0	0	0	0	0	0.0561293	0.093906	0.0975137	0.187198	0.347929	0.546955	0.535643	0.462262	0.419299	0.586514	0.794965	0.976186	1	0.835842	0.555882	0.294798	0.145583	0.0431676	0	18.762
O60499#34_28_40	0	0	0	0	0	0	0	0	0	0	0	0	0	0	0	0	0	0	0	0	0	0	0	0	0	0	0	0	0	0.112919	0.372517	0.769047	0.898124	1	0.904548	0.897856	0.72746	0.560377	0.255918	0.0648391	0	0	0	0	0	0	0	0	28.114
O60502#5_0_27	0.443597	0.144732	0.135133	0.556011	0.905615	0.828511	0.914413	1	0.815676	0.372116	0.0983011	0.243999	0.533447	0.666951	0.50737	0.277366	0.335417	0.546008	0.57554	0.249824	0	0.09951	0.329325	0.292496	0.167604	0.354624	0.700186	0	0	0	0	0	0	0	0	0	0	0	0	0	0	0	0	0	0	0	0	0	102.91
O60504#11_0_23	0	0.0254294	0.0733576	0.161038	0.176374	0.236794	0.41019	0.684413	0.829304	0.896768	1	0.99242	0.792874	0.464379	0.321157	0.319723	0.420557	0.502118	0.484406	0.335557	0.132403	0.0233662	0	0	0	0	0	0	0	0	0	0	0	0	0	0	0	0	0	0	0	0	0	0	0	0	0	0	75.34
O60504#28_23_44	0	0	0	0	0	0	0	0	0	0	0	0	0	0	0	0	0	0	0	0	0	0	0	0.0774103	0.157969	0.260881	0.309773	0.319682	0.273438	0.248814	0.485258	0.83926	1	0.707321	0.408724	0.369179	0.525364	0.517975	0.344178	0.140904	0.0259351	0	0	0	0	0	0	0	75.34
O60506#30_19_47	0	0	0	0	0	0	0	0	0	0	0	0	0	0	0	0	0	0	0	0.0318895	0.0491015	0.0724474	0.103679	0.123935	0.144438	0.166962	0.222596	0.441317	0.781739	1	0.816295	0.441035	0.227595	0.314967	0.514917	0.648149	0.674606	0.588196	0.47321	0.383843	0.348931	0.325852	0.276749	0.199412	0.10168	0.0318734	0	0	69.602
O60506-3#26_20_47	0	0	0	0	0	0	0	0	0	0	0	0	0	0	0	0	0	0	0	0	0.0964837	0.09081	0.0895252	0.124034	0.167174	0.221123	0.20566	0.305756	0.562698	0.869715	0.812267	0.500499	0.265646	0.347564	0.592551	0.833756	1	0.98305	0.788329	0.493693	0.285283	0.185328	0.145094	0.0696144	0	0	0.0175134	0	62.656
O60506-3#4_0_20	0.759498	0.913391	0.998225	1	0.987109	0.960347	0.928923	0.732285	0.575674	0.456054	0.39052	0.331856	0.27525	0.203066	0.0893865	0.0353547	0	0.126998	0.24601	0.377948	0	0	0	0	0	0	0	0	0	0	0	0	0	0	0	0	0	0	0	0	0	0	0	0	0	0	0	0	62.656
O60524#10_0_17	0	0	0.0274927	0.118686	0.266118	0.403373	0.550852	0.715935	0.89836	1	0.940093	0.735595	0.531114	0.417912	0.407936	0.442516	0.488378	0	0	0	0	0	0	0	0	0	0	0	0	0	0	0	0	0	0	0	0	0	0	0	0	0	0	0	0	0	0	0	122.95
O60524#18_17_29	0	0	0	0	0	0	0	0	0	0	0	0	0	0	0	0	0	0.448648	0.407591	0.376162	0.398259	0.501688	0.693688	0.901451	1	0.872172	0.588657	0.255393	0.03403	0	0	0	0	0	0	0	0	0	0	0	0	0	0	0	0	0	0	0	122.95
O60547#32_27_35	0	0	0	0	0	0	0	0	0	0	0	0	0	0	0	0	0	0	0	0	0	0	0	0	0	0	0	0.0238887	0.107844	0.365395	0.741738	1	0.899953	0.545621	0.449187	0	0	0	0	0	0	0	0	0	0	0	0	0	41.949
O60551#31_23_33	0	0	0	0	0	0	0	0	0	0	0	0	0	0	0	0	0	0	0	0	0	0	0	0.0277164	0.169008	0.403314	0.575261	0.666879	0.809636	0.991142	1	0.668165	0.227968	0	0	0	0	0	0	0	0	0	0	0	0	0	0	0	56.98
O60563#24_14_33	0	0	0	0	0	0	0	0	0	0	0	0	0	0	0	0.04446	0.182672	0.212463	0.249806	0.335604	0.635484	0.863348	0.983748	1	0.933601	0.714459	0.399465	0.197435	0.093094	0.0525955	0	0	0	0	0	0	0	0	0	0	0	0	0	0	0	0	0	0	80.684
O60566#8_0_29	0	0.162351	0.348008	0.591828	0.755413	0.839002	0.941725	1	0.971427	0.840313	0.797529	0.791207	0.818047	0.805229	0.755606	0.669016	0.54055	0.479304	0.422736	0.420078	0.480561	0.599591	0.61519	0.419289	0.160017	0	0	0	0	0	0	0	0	0	0	0	0	0	0	0	0	0	0	0	0	0	0	0	119.54
O60568#16_5_25	0	0	0	0	0	0	0.0231553	0.10092	0.171733	0.258859	0.32407	0.444162	0.601396	0.814313	0.975424	1	0.95101	0.901616	0.848169	0.687232	0.460637	0.264204	0.137511	0.0754762	0.0615006	0	0	0	0	0	0	0	0	0	0	0	0	0	0	0	0	0	0	0	0	0	0	0	84.784
O60568#30_25_47	0	0	0	0	0	0	0	0	0	0	0	0	0	0	0	0	0	0	0	0	0	0	0	0	0	0.0247704	0.0477074	0.287456	0.645978	0.816605	0.530567	0.169662	0	0.169434	0.418953	0.687039	0.822793	0.876396	0.879961	0.960151	1	0.997783	0.812406	0.59958	0.333645	0.165865	0.0597698	0	84.784
O60573#6_0_32	0	0.183452	0.405819	0.729851	0.907838	1	0.977958	0.95068	0.925967	0.949722	0.958779	0.926351	0.828365	0.655782	0.504955	0.455536	0.520696	0.528836	0.469496	0.322886	0.19664	0.0738406	0.0828225	0.13828	0.211595	0.144139	0.0807918	0.0463635	0.0609167	0.0246107	0	0.0160231	0	0	0	0	0	0	0	0	0	0	0	0	0	0	0	0	28.362
O60610#16_0_27	0	0	0.0561938	0.150908	0.273636	0.390763	0.521118	0.592506	0.644501	0.655455	0.727459	0.76672	0.855598	0.90611	0.994392	1	0.964645	0.855462	0.757717	0.627891	0.488737	0.363689	0.333146	0.297273	0.195991	0.0607101	0.0174666	0	0	0	0	0	0	0	0	0	0	0	0	0	0	0	0	0	0	0	0	0	141.35
O60613#17_10_18	0	0	0	0	0	0	0	0	0	0	0.127938	0.303283	0.466512	0.681287	0.87896	0.967397	1	0.992408	0	0	0	0	0	0	0	0	0	0	0	0	0	0	0	0	0	0	0	0	0	0	0	0	0	0	0	0	0	0	17.79
O60613#22_18_27	0	0	0	0	0	0	0	0	0	0	0	0	0	0	0	0	0	0	0.718901	0.761229	0.926205	1	0.984911	0.739971	0.517267	0.289396	0.105482	0	0	0	0	0	0	0	0	0	0	0	0	0	0	0	0	0	0	0	0	0	17.79
O60613#36_27_39	0	0	0	0	0	0	0	0	0	0	0	0	0	0	0	0	0	0	0	0	0	0	0	0	0	0	0	0	0.0326722	0.22362	0.274379	0.317152	0.378488	0.658022	0.866989	1	0.894559	0.611491	0.30885	0	0	0	0	0	0	0	0	0	17.79
O60645-3#9_0_19	0	0.117492	0.273094	0.477212	0.699627	0.855315	0.960018	0.973778	1	0.938219	0.832824	0.631603	0.475943	0.349409	0.28985	0.240267	0.206497	0.166951	0.140317	0	0	0	0	0	0	0	0	0	0	0	0	0	0	0	0	0	0	0	0	0	0	0	0	0	0	0	0	0	85.566
O60664#32_27_36	0	0	0	0	0	0	0	0	0	0	0	0	0	0	0	0	0	0	0	0	0	0	0	0	0	0	0	0.0412105	0.147869	0.456493	0.855008	1	0.762834	0.382316	0.135103	0.0570722	0	0	0	0	0	0	0	0	0	0	0	0	47.074
O60671#34_29_36	0	0	0	0	0	0	0	0	0	0	0	0	0	0	0	0	0	0	0	0	0	0	0	0	0	0	0	0	0	0	0.0230421	0.404682	0.864136	1	0.608118	0.307134	0	0	0	0	0	0	0	0	0	0	0	0	31.827
O60678#14_10_17	0	0	0	0	0	0	0	0	0	0	0.220126	0.441046	0.745657	1	0.76329	0.490497	0.295413	0	0	0	0	0	0	0	0	0	0	0	0	0	0	0	0	0	0	0	0	0	0	0	0	0	0	0	0	0	0	0	59.875
O60678#18_17_25	0	0	0	0	0	0	0	0	0	0	0	0	0	0	0	0	0	1	0.876919	0.861167	0.926419	0.895598	0.635257	0.291955	0.0370439	0	0	0	0	0	0	0	0	0	0	0	0	0	0	0	0	0	0	0	0	0	0	0	59.875
O60678#33_25_36	0	0	0	0	0	0	0	0	0	0	0	0	0	0	0	0	0	0	0	0	0	0	0	0	0	0.131947	0.446878	0.664708	0.605349	0.489833	0.658164	0.902193	1	0.670393	0.239032	0	0	0	0	0	0	0	0	0	0	0	0	0	59.875
O60678#5_0_10	0	0.166102	0.372803	0.677755	0.791603	0.788139	0.860756	1	0.981723	0.960591	0	0	0	0	0	0	0	0	0	0	0	0	0	0	0	0	0	0	0	0	0	0	0	0	0	0	0	0	0	0	0	0	0	0	0	0	0	0	59.875
O60684#24_15_47	0	0	0	0	0	0	0	0	0	0	0	0	0	0	0	0	0	0.0181971	0.0251956	0.0756455	0.104342	0.146791	0.166033	0.187576	0.165516	0.110491	0.0562623	0.091164	0.368835	0.779238	1	0.805163	0.475366	0.346891	0.500837	0.746358	0.889983	0.917509	0.828105	0.763807	0.698182	0.653416	0.55058	0.368028	0.169516	0.0226941	0	0	60.029
O60684#5_0_15	0.686758	0.756003	0.840292	0.99896	1	0.795647	0.594022	0.500702	0.444851	0.332864	0.19314	0.0863012	0.0400414	0.0203631	0	0	0	0	0	0	0	0	0	0	0	0	0	0	0	0	0	0	0	0	0	0	0	0	0	0	0	0	0	0	0	0	0	0	60.029
O60701#27_17_47	0	0	0	0	0	0	0	0	0	0	0	0	0	0	0	0	0	0	0.0365053	0.106104	0.196721	0.291065	0.409809	0.500908	0.58499	0.659761	0.707206	0.657929	0.684343	0.847793	1	0.842388	0.547782	0.407113	0.519047	0.682937	0.781714	0.804345	0.738484	0.599847	0.443333	0.314024	0.2109	0.106894	0.0299216	0	0	0	55.023
O60704#25_18_25	0	0	0	0	0	0	0	0	0	0	0	0	0	0	0	0	0	0	0.0851927	0.273899	0.415241	0.582569	0.685963	0.895735	1	0	0	0	0	0	0	0	0	0	0	0	0	0	0	0	0	0	0	0	0	0	0	0	41.911
O60704#29_25_33	0	0	0	0	0	0	0	0	0	0	0	0	0	0	0	0	0	0	0	0	0	0	0	0	0	0.502655	0.529169	0.738434	1	0.986555	0.639661	0.258068	0.0893821	0	0	0	0	0	0	0	0	0	0	0	0	0	0	0	41.911
O60716-3#9_0_30	0	0.14248	0.302676	0.510004	0.647185	0.735419	0.848016	0.957189	1	0.932608	0.8485	0.780207	0.777882	0.77004	0.742631	0.641119	0.541221	0.521916	0.588037	0.650058	0.604189	0.490097	0.374386	0.343566	0.361745	0.383476	0.326572	0.210914	0.0832022	0.02036	0	0	0	0	0	0	0	0	0	0	0	0	0	0	0	0	0	0	104.98
O60732#19_16_30	0	0	0	0	0	0	0	0	0	0	0	0	0	0	0	0	0.175581	0.218445	0.246228	0.197813	0.190308	0.208966	0.347649	0.646858	0.950728	1	0.62366	0.225735	0	0.0965268	0	0	0	0	0	0	0	0	0	0	0	0	0	0	0	0	0	0	123.64
O60732#5_0_16	0	0.127865	0.380806	0.769094	0.981402	0.820092	0.853524	0.907942	1	0.900876	0.772281	0.646376	0.726062	0.932037	0.9457	0.835222	0	0	0	0	0	0	0	0	0	0	0	0	0	0	0	0	0	0	0	0	0	0	0	0	0	0	0	0	0	0	0	0	123.64
O60749#30_18_46	0	0	0	0	0	0	0	0	0	0	0	0	0	0	0	0	0	0	0.0430071	0.0175881	0	0.0303936	0.118677	0.258471	0.408173	0.550809	0.584185	0.620152	0.780357	1	0.944935	0.590824	0.309549	0.367158	0.628125	0.843407	0.906903	0.8382	0.668078	0.500193	0.337089	0.218384	0.110485	0.0508558	0	0	0	0	58.47
O60763#21_13_31	0	0	0	0	0	0	0	0	0	0	0	0	0	0.143409	0.182801	0.183712	0.184478	0.253763	0.499826	0.79654	1	0.98053	0.881229	0.735708	0.760218	0.827684	0.852875	0.565127	0.218984	0	0.0340498	0	0	0	0	0	0	0	0	0	0	0	0	0	0	0	0	0	107.89
O60784#31_26_34	0	0	0	0	0	0	0	0	0	0	0	0	0	0	0	0	0	0	0	0	0	0	0	0	0	0	0.1357	0.234402	0.533941	0.903612	1	0.698659	0.330912	0.165461	0	0	0	0	0	0	0	0	0	0	0	0	0	0	53.818
O60814#30_16_41	0	0	0	0	0	0	0	0	0	0	0	0	0	0	0	0	0	0	0.0527399	0.118372	0.196677	0.327024	0.464065	0.573119	0.631345	0.70934	0.772337	0.851784	0.929257	0.974065	0.943871	0.885568	0.927361	0.987262	1	0.953482	0.941137	0.890135	0.650847	0.292405	0	0	0	0	0	0	0	0	13.89
O60814#6_0_16	0.192847	0.250472	0.398464	0.660574	0.893886	1	0.74843	0.557951	0.4113	0.399659	0.252624	0.160477	0.0835307	0.059154	0.0295308	0.0149406	0	0	0	0	0	0	0	0	0	0	0	0	0	0	0	0	0	0	0	0	0	0	0	0	0	0	0	0	0	0	0	0	13.89
O60825#9_0_35	0	0.0557076	0.112806	0.169782	0.238628	0.297336	0.365024	0.384848	0.38705	0.339863	0.330899	0.355412	0.479964	0.573943	0.632114	0.552847	0.533154	0.577408	0.740335	0.791752	0.749776	0.676259	0.684999	0.782294	0.883269	1	0.960866	0.782506	0.491338	0.362843	0.30459	0.24237	0.0756367	0	0	0	0	0	0	0	0	0	0	0	0	0	0	0	58.476
O60826#9_0_22	0	0.104158	0.231672	0.399125	0.539241	0.67823	0.825061	0.949903	1	0.983291	0.933818	0.873722	0.821407	0.749814	0.632693	0.484796	0.344024	0.245116	0.164923	0.120928	0.0871049	0.0636748	0	0	0	0	0	0	0	0	0	0	0	0	0	0	0	0	0	0	0	0	0	0	0	0	0	0	70.755
O60828#23_6_31	0	0	0	0	0	0	0.416719	0.197556	0.107794	0.0823094	0.0494389	0	0	0.0556935	0.126468	0.187619	0.296193	0.385644	0.4781	0.585712	0.772487	0.926007	1	0.989517	0.943702	0.906137	0.869903	0.86974	0.890204	0.898363	0.826605	0	0	0	0	0	0	0	0	0	0	0	0	0	0	0	0	0	30.472
O60828#35_31_38	0	0	0	0	0	0	0	0	0	0	0	0	0	0	0	0	0	0	0	0	0	0	0	0	0	0	0	0	0	0	0	0.83704	0.84693	0.95208	1	0.870643	0.671242	0.55857	0	0	0	0	0	0	0	0	0	0	30.472
O60832#20_13_28	0	0	0	0	0	0	0	0	0	0	0	0	0	0.0563556	0.0519755	0.119048	0.218781	0.517499	0.839092	1	0.900498	0.818883	0.839434	0.917175	0.837386	0.709882	0.53185	0.503442	0	0	0	0	0	0	0	0	0	0	0	0	0	0	0	0	0	0	0	0	57.673
O60841#9_0_27	0	0.0692242	0.162115	0.286117	0.413585	0.552371	0.728062	0.898669	1	0.98808	0.921825	0.851724	0.798489	0.741782	0.697573	0.671942	0.658891	0.62856	0.586805	0.535805	0.503575	0.454587	0.371539	0.246398	0.121661	0.0382128	0	0	0	0	0	0	0	0	0	0	0	0	0	0	0	0	0	0	0	0	0	0	138.83
O60869#18_0_30	0	0.0651608	0.117897	0.140516	0.187847	0.255334	0.34635	0.440999	0.45266	0.468004	0.491109	0.52466	0.506008	0.549822	0.675333	0.862338	0.936116	1	0.924024	0.788161	0.586112	0.551416	0.58771	0.599042	0.53404	0.472016	0.393301	0.31222	0.256321	0.295079	0	0	0	0	0	0	0	0	0	0	0	0	0	0	0	0	0	0	16.368
O60869#35_30_47	0	0	0	0	0	0	0	0	0	0	0	0	0	0	0	0	0	0	0	0	0	0	0	0	0	0	0	0	0	0	0.0683797	0	0.0133374	0.174925	0.365707	0.36556	0.258465	0.202346	0.294279	0.522847	0.778009	1	0.892701	0.602897	0.222667	0.103218	0.0450616	0	16.368
O60879-2#10_0_33	0	0	0.0199852	0.0704476	0.185803	0.297365	0.493911	0.732607	0.983882	1	0.803389	0.62019	0.535496	0.502515	0.477504	0.61393	0.795372	0.782126	0.525848	0.31872	0.226412	0.252477	0.21395	0.288038	0.314764	0.378636	0.321378	0.263039	0.114978	0.0302933	0	0	0	0	0	0	0	0	0	0	0	0	0	0	0	0	0	0	124.83
O60884#33_25_47	0	0	0	0	0	0	0	0	0	0	0	0	0	0	0	0	0	0	0	0	0	0	0	0	0	0.0516742	0	0	0	0.0392699	0.136585	0.2484	0.297706	0.228183	0.189765	0.289452	0.586653	0.861577	1	0.935	0.823769	0.653315	0.43105	0.216198	0.11259	0.117213	0.123264	0	45.745
O60884#9_0_25	0	0.104137	0.249574	0.450536	0.660784	0.798404	0.898306	0.972981	1	0.945513	0.871209	0.865626	0.885125	0.876176	0.867747	0.852627	0.786249	0.598943	0.387781	0.20727	0.12525	0.119323	0.14629	0.141744	0.0917647	0	0	0	0	0	0	0	0	0	0	0	0	0	0	0	0	0	0	0	0	0	0	0	45.745
O60885#24_19_32	0	0	0	0	0	0	0	0	0	0	0	0	0	0	0	0	0	0	0	0.256508	0.438922	0.751862	0.970117	1	0.972939	0.949006	0.973972	0.957425	0.875897	0.634062	0.301734	0.0841423	0	0	0	0	0	0	0	0	0	0	0	0	0	0	0	0	152.22
O60888-3#36_29_47	0	0	0	0	0	0	0	0	0	0	0	0	0	0	0	0	0	0	0	0	0	0	0	0	0	0	0	0	0	0	0.010771	0.0179919	0.0691048	0.300025	0.599444	0.809294	0.777643	0.722929	0.746981	0.897894	1	0.993501	0.807605	0.525186	0.268307	0.109141	0.0186321	0	16.832
O60925#36_32_40	0	0	0	0	0	0	0	0	0	0	0	0	0	0	0	0	0	0	0	0	0	0	0	0	0	0	0	0	0	0	0	0	0.0377274	0.296497	0.712197	1	0.870723	0.516649	0.213441	0.101535	0	0	0	0	0	0	0	0	14.21
O60927#35_30_37	0	0	0	0	0	0	0	0	0	0	0	0	0	0	0	0	0	0	0	0	0	0	0	0	0	0	0	0	0	0	0.102723	0.263189	0.64779	0.943526	1	0.530327	0.152471	0	0	0	0	0	0	0	0	0	0	0	13.952
O60934#4_0_9	0.711571	0.870754	0.958161	1	0.877241	0.68808	0.455837	0.311774	0.209978	0	0	0	0	0	0	0	0	0	0	0	0	0	0	0	0	0	0	0	0	0	0	0	0	0	0	0	0	0	0	0	0	0	0	0	0	0	0	0	84.958
O60942#4_0_9	0.0928581	0.512605	0.791193	1	0.857605	0.631784	0.477075	0.282451	0.0801023	0	0	0	0	0	0	0	0	0	0	0	0	0	0	0	0	0	0	0	0	0	0	0	0	0	0	0	0	0	0	0	0	0	0	0	0	0	0	0	68.556
O75027#27_22_32	0	0	0	0	0	0	0	0	0	0	0	0	0	0	0	0	0	0	0	0	0	0	0.71657	0.766351	0.872764	0.975655	1	0.861681	0.584915	0.256566	0.0108888	0	0	0	0	0	0	0	0	0	0	0	0	0	0	0	0	0	82.64
O75044#13_0_27	0	0.0213046	0.107752	0.27031	0.455087	0.623757	0.729829	0.797528	0.817631	0.835618	0.924334	0.995776	1	0.866829	0.782903	0.712108	0.695174	0.652896	0.641357	0.587652	0.513056	0.403017	0.303854	0.185561	0.092816	0.0390171	0.0237723	0	0	0	0	0	0	0	0	0	0	0	0	0	0	0	0	0	0	0	0	0	120.88
O75054#24_18_29	0	0	0	0	0	0	0	0	0	0	0	0	0	0	0	0	0	0	0.291446	0.407872	0.580175	0.80489	0.991439	1	0.819225	0.569554	0.326152	0.161136	0.0606102	0	0	0	0	0	0	0	0	0	0	0	0	0	0	0	0	0	0	0	135.19
O75083#30_21_47	0	0	0	0	0	0	0	0	0	0	0	0	0	0	0	0	0	0	0	0	0	0.0324575	0.0234923	0.0161225	0.020244	0.0891017	0.167683	0.346616	0.597611	0.808873	0.721095	0.459753	0.253521	0.322017	0.5563	0.839409	1	0.99349	0.833845	0.65665	0.488593	0.387876	0.27395	0.168593	0.0477262	0	0	0	66.193
O75083#7_0_21	0	0.116262	0.291879	0.566236	0.78934	0.934233	0.95634	0.937913	0.959927	1	0.926112	0.800669	0.740149	0.750215	0.641761	0.460625	0.27648	0.198945	0.0749521	0.0229799	0	0	0	0	0	0	0	0	0	0	0	0	0	0	0	0	0	0	0	0	0	0	0	0	0	0	0	0	66.193
O75113#11_0_23	0	0.0782565	0.182322	0.313874	0.470635	0.581991	0.663974	0.718237	0.864506	0.953394	1	0.921655	0.820081	0.660653	0.513654	0.468119	0.516657	0.520898	0.369022	0.139845	0.0114015	0	0	0	0	0	0	0	0	0	0	0	0	0	0	0	0	0	0	0	0	0	0	0	0	0	0	0	100.38
O75116#8_0_20	0	0.155076	0.340435	0.584618	0.781449	0.898843	0.975168	1	0.967763	0.870783	0.775394	0.675973	0.57293	0.46056	0.374086	0.296391	0.225227	0.155532	0.108508	0.072428	0	0	0	0	0	0	0	0	0	0	0	0	0	0	0	0	0	0	0	0	0	0	0	0	0	0	0	0	160.9
O75122-3#9_0_28	0	0.200672	0.392149	0.600209	0.736623	0.79682	0.874727	0.947025	1	0.953401	0.856121	0.719961	0.635632	0.567048	0.565387	0.558057	0.566103	0.584548	0.621427	0.608385	0.489738	0.383785	0.324455	0.287149	0.182672	0.0745454	0	0	0	0	0	0	0	0	0	0	0	0	0	0	0	0	0	0	0	0	0	0	165.92
O75131#31_26_34	0	0	0	0	0	0	0	0	0	0	0	0	0	0	0	0	0	0	0	0	0	0	0	0	0	0	0.135554	0.24653	0.548855	0.891637	1	0.732418	0.394104	0.2174	0	0	0	0	0	0	0	0	0	0	0	0	0	0	60.13
O75143#28_23_32	0	0	0	0	0	0	0	0	0	0	0	0	0	0	0	0	0	0	0	0	0	0	0	0	0.078693	0.360171	0.839182	1	0.829185	0.351111	0.0758813	0	0	0	0	0	0	0	0	0	0	0	0	0	0	0	0	0	56.571
O75143#5_0_11	0	0.290179	0.550266	0.853969	1	0.884524	0.837626	0.685982	0.541009	0.224006	0.0827776	0	0	0	0	0	0	0	0	0	0	0	0	0	0	0	0	0	0	0	0	0	0	0	0	0	0	0	0	0	0	0	0	0	0	0	0	0	56.571
O75146#15_10_32	0	0	0	0	0	0	0	0	0	0	0.571881	0.466637	0.405211	0.513786	0.708968	0.70125	0.46417	0.388956	0.593591	0.896091	1	0.954004	0.74377	0.580714	0.553632	0.658012	0.639327	0.451571	0.353135	0.321875	0.278752	0.0743865	0	0	0	0	0	0	0	0	0	0	0	0	0	0	0	0	119.39
O75153#10_0_13	0.0288208	0	0	0.0299618	0.0899345	0.21789	0.448508	0.756249	0.98225	1	0.804656	0.554726	0.404315	0	0	0	0	0	0	0	0	0	0	0	0	0	0	0	0	0	0	0	0	0	0	0	0	0	0	0	0	0	0	0	0	0	0	0	146.67
O75153#19_13_30	0	0	0	0	0	0	0	0	0	0	0	0	0	0.251788	0.338496	0.445952	0.57568	0.708018	0.79768	0.76595	0.719574	0.775795	0.943668	1	0.863917	0.565186	0.274519	0.0684395	0	0.0142571	0	0	0	0	0	0	0	0	0	0	0	0	0	0	0	0	0	0	146.67
O75157#25_17_33	0	0	0	0	0	0	0	0	0	0	0	0	0	0	0	0	0	0.0135147	0.0253848	0.0217504	0.0459911	0.150668	0.340755	0.486901	0.531765	0.358473	0.442708	0.689851	1	0.705395	0.30021	0.0344763	0.225592	0	0	0	0	0	0	0	0	0	0	0	0	0	0	0	79.227
O75165#11_0_27	0	0.0349326	0.0861949	0.164869	0.217127	0.300155	0.435874	0.619261	0.828493	0.964958	1	0.944542	0.938073	0.93745	0.893206	0.748479	0.604531	0.481317	0.429521	0.383901	0.367895	0.30434	0.231884	0.140249	0.124495	0.145971	0.154483	0	0	0	0	0	0	0	0	0	0	0	0	0	0	0	0	0	0	0	0	0	254.41
O75175#5_0_29	0	0.271769	0.541469	0.881795	1	0.993275	0.921661	0.875295	0.79727	0.686192	0.554503	0.449791	0.412122	0.456515	0.515839	0.466752	0.379764	0.316408	0.371733	0.386058	0.3301	0.21634	0.159774	0.173509	0.191958	0.291262	0.383218	0.46736	0.336335	0	0	0	0	0	0	0	0	0	0	0	0	0	0	0	0	0	0	0	81.871
O75179#9_0_26	0	0.0841098	0.215013	0.405106	0.612618	0.798509	0.931617	0.999628	1	0.936149	0.850633	0.76897	0.702954	0.606198	0.504619	0.42013	0.389165	0.393349	0.377828	0.320462	0.232579	0.178237	0.139987	0.0990163	0.0512797	0.0174163	0	0	0	0	0	0	0	0	0	0	0	0	0	0	0	0	0	0	0	0	0	0	274.25
O75182-2#13_10_16	0	0	0	0	0	0	0	0	0	0	0.3087	0.631803	1	0.680224	0.250752	0	0	0	0	0	0	0	0	0	0	0	0	0	0	0	0	0	0	0	0	0	0	0	0	0	0	0	0	0	0	0	0	0	129.36
O75182-2#5_0_10	0.0437126	0.155981	0.371775	0.825948	1	0.890056	0.762552	0.59264	0.356843	0.096397	0	0	0	0	0	0	0	0	0	0	0	0	0	0	0	0	0	0	0	0	0	0	0	0	0	0	0	0	0	0	0	0	0	0	0	0	0	0	129.36
O75190#15_7_19	0	0	0	0	0	0	0	0.330271	0.108248	0.073148	0	0.0712838	0.344533	0.82075	1	0.838167	0.360318	0.0761826	0	0	0	0	0	0	0	0	0	0	0	0	0	0	0	0	0	0	0	0	0	0	0	0	0	0	0	0	0	0	36.087
O75223#35_30_39	0	0	0	0	0	0	0	0	0	0	0	0	0	0	0	0	0	0	0	0	0	0	0	0	0	0	0	0	0	0	0	0.0745017	0.335359	0.703319	1	0.948581	0.633979	0.283917	0.0774493	0	0	0	0	0	0	0	0	0	21.007
O75306#30_20_47	0	0	0	0	0	0	0	0	0	0	0	0	0	0	0	0	0	0	0	0	0.0172851	0.034867	0.0593196	0.110935	0.172748	0.297835	0.491465	0.672081	0.72311	0.739575	0.735554	0.668928	0.474181	0.402028	0.572809	0.864398	1	0.967463	0.887018	0.831841	0.756242	0.645858	0.495764	0.334062	0.175214	0.064663	0	0	52.545
O75312#31_23_46	0	0	0	0	0	0	0	0	0	0	0	0	0	0	0	0	0	0	0	0	0	0	0	0.0701257	0.155837	0.212259	0.255683	0.271335	0.314618	0.402061	0.507933	0.48232	0.407825	0.382465	0.572921	0.825956	1	0.915962	0.641281	0.352879	0.18253	0.114854	0.0562008	0.0101565	0	0	0	0	50.925
O75312#4_0_23	0	0.290925	0.527406	0.774025	0.75443	0.670332	0.629456	0.749294	0.805412	0.873956	0.83675	0.847335	0.860736	0.960593	1	0.925727	0.794309	0.725759	0.707639	0.563475	0.276887	0	0	0	0	0	0	0	0	0	0	0	0	0	0	0	0	0	0	0	0	0	0	0	0	0	0	0	50.925
O75323#20_10_27	0	0	0	0	0	0	0	0	0	0	0	0.0105629	0.0733073	0.134383	0.179351	0.176688	0.274693	0.465428	0.828945	1	0.915661	0.541302	0.259122	0.169264	0.168731	0.152112	0.0556097	0	0	0	0	0	0	0	0	0	0	0	0	0	0	0	0	0	0	0	0	0	33.742
O75323#33_27_47	0	0	0	0	0	0	0	0	0	0	0	0	0	0	0	0	0	0	0	0	0	0	0	0	0	0	0	0	0	0.0708297	0.221767	0.427876	0.598811	0.576384	0.371863	0.186031	0.297995	0.632017	0.953291	1	0.854902	0.569453	0.297541	0.0685549	0	0.0290308	0.0694651	0	33.742
O75326#23_17_31	0	0	0	0	0	0	0	0	0	0	0	0	0	0	0	0	0	0	0	0	0.156152	0.342591	0.476442	0.418808	0.451692	0.538298	0.632264	0.619677	0.670561	0.861886	1	0	0	0	0	0	0	0	0	0	0	0	0	0	0	0	0	0	74.823
O75330#7_0_19	0	0.165615	0.37523	0.660818	0.902722	0.989222	1	0.966724	0.933931	0.797774	0.6634	0.520338	0.433073	0.327192	0.262632	0.195616	0.165214	0.128701	0.0996736	0	0	0	0	0	0	0	0	0	0	0	0	0	0	0	0	0	0	0	0	0	0	0	0	0	0	0	0	0	84.099
O75340#34_30_37	0	0	0	0	0	0	0	0	0	0	0	0	0	0	0	0	0	0	0	0	0	0	0	0	0	0	0	0	0	0	0.58364	0.712717	0.846873	1	0.901683	0.734673	0.613075	0	0	0	0	0	0	0	0	0	0	0	21.868
O75340#4_0_7	0.92499	0.984129	0.999274	1	0.889292	0.532352	0.36184	0	0	0	0	0	0	0	0	0	0	0	0	0	0	0	0	0	0	0	0	0	0	0	0	0	0	0	0	0	0	0	0	0	0	0	0	0	0	0	0	0	21.868
O75347#19_7_26	0	0	0	0	0	0	0	0.307614	0.520665	0.706699	0.614099	0.512427	0.484221	0.623414	0.604129	0.582851	0.66692	0.904314	1	0.836816	0.45809	0.127087	0	0.126652	0.341302	0.506234	0	0	0	0	0	0	0	0	0	0	0	0	0	0	0	0	0	0	0	0	0	0	12.855
O75347#30_26_47	0	0	0	0	0	0	0	0	0	0	0	0	0	0	0	0	0	0	0	0	0	0	0	0	0	0	0.0979558	0.11815	0.204259	0.325669	0.32216	0.176243	0.0335481	0.224093	0.646579	1	0.887062	0.633434	0.491766	0.580431	0.546638	0.481985	0.421029	0.539277	0.52777	0.440426	0.267282	0	12.855
O75348#25_15_32	0	0	0	0	0	0	0	0	0	0	0	0	0	0	0	0.579005	0.579217	0.617526	0.695553	0.814828	0.887618	0.923245	0.944836	0.986292	1	0.964973	0.9404	0.871767	0.719041	0.397591	0.125181	0	0	0	0	0	0	0	0	0	0	0	0	0	0	0	0	0	13.757
O75348#36_32_47	0	0	0	0	0	0	0	0	0	0	0	0	0	0	0	0	0	0	0	0	0	0	0	0	0	0	0	0	0	0	0	0	0.0681237	0.272506	0.489284	0.552568	0.387363	0.238441	0.304355	0.62728	0.897027	1	0.817311	0.615514	0.383339	0.295956	0.181554	0	13.757
O75348#8_0_15	0.161124	0	0.0108292	0.206363	0.573104	0.875716	0.981015	1	0.970156	0.940803	0.880791	0.851826	0.843812	0.857849	0.875813	0	0	0	0	0	0	0	0	0	0	0	0	0	0	0	0	0	0	0	0	0	0	0	0	0	0	0	0	0	0	0	0	0	13.757
O75351#31_20_47	0	0	0	0	0	0	0	0	0	0	0	0	0	0	0	0	0	0	0	0	0.0619018	0.0855973	0.120525	0.152478	0.207792	0.232057	0.258846	0.273688	0.394063	0.622784	0.77646	0.669653	0.363655	0.217199	0.340802	0.635094	0.859498	0.979609	1	0.939689	0.796848	0.631662	0.454507	0.312516	0.156163	0.058781	0	0	49.301
O75351#8_0_20	0.150313	0.308202	0.479364	0.704094	0.821448	0.871513	0.925082	1	0.947704	0.807187	0.60891	0.515724	0.398648	0.377579	0.338526	0.357273	0.220352	0.0788551	0	0.0539064	0	0	0	0	0	0	0	0	0	0	0	0	0	0	0	0	0	0	0	0	0	0	0	0	0	0	0	0	49.301
O75367#34_15_36	0	0	0	0	0	0	0	0	0	0	0	0	0	0	0	0.0146023	0.0542224	0.103672	0.167691	0.225064	0.261094	0.328648	0.386091	0.454489	0.531128	0.637566	0.724978	0.772062	0.829557	0.891869	0.960584	0.971134	0.995138	1	0.991306	0.909932	0	0	0	0	0	0	0	0	0	0	0	0	39.617
O75367#4_0_15	0.413708	0.682571	0.869622	1	0.961748	0.812065	0.611349	0.443616	0.313145	0.211422	0.135061	0.066648	0.0306982	0	0	0	0	0	0	0	0	0	0	0	0	0	0	0	0	0	0	0	0	0	0	0	0	0	0	0	0	0	0	0	0	0	0	0	39.617
O75368#36_31_45	0	0	0	0	0	0	0	0	0	0	0	0	0	0	0	0	0	0	0	0	0	0	0	0	0	0	0	0	0	0	0	0	0.0727813	0.368299	0.765608	1	0.937418	0.823083	0.774318	0.731076	0.587742	0.438149	0.303157	0.168569	0.049037	0	0	0	12.774
O75369#7_0_25	0	0.0370825	0.155808	0.346124	0.66055	0.918782	0.962679	0.759116	0.572643	0.317698	0.297075	0.534567	0.967603	1	0.667528	0.299049	0.364743	0.636626	0.833275	0.611259	0.318741	0.127031	0.163553	0.185391	0.18962	0	0	0	0	0	0	0	0	0	0	0	0	0	0	0	0	0	0	0	0	0	0	0	278.16
O75369-8#20_11_32	0	0	0	0	0	0	0	0	0	0	0	0.321997	0.363301	0.443809	0.554198	0.67709	0.79121	0.900174	0.976891	1	0.9733	0.941053	0.91765	0.85901	0.748798	0.607548	0.462228	0.333987	0.234085	0.158792	0.0804468	0.0139327	0	0	0	0	0	0	0	0	0	0	0	0	0	0	0	0	281.63
O75369-8#7_0_11	0	0.0945993	0.275326	0.589502	0.842334	0.98895	1	0.963902	0.890695	0.834428	0.789214	0	0	0	0	0	0	0	0	0	0	0	0	0	0	0	0	0	0	0	0	0	0	0	0	0	0	0	0	0	0	0	0	0	0	0	0	0	281.63
O75379#36_31_39	0	0	0	0	0	0	0	0	0	0	0	0	0	0	0	0	0	0	0	0	0	0	0	0	0	0	0	0	0	0	0	0	0.159596	0.552795	0.972175	1	0.646426	0.212988	0.0139131	0	0	0	0	0	0	0	0	0	16.397
O75381#22_6_34	0	0	0	0	0	0	0.0862027	0.136645	0.176801	0.206312	0.255533	0.343173	0.420556	0.478564	0.506989	0.59335	0.673761	0.774721	0.840477	0.940855	0.950002	0.959068	0.940584	1	0.923264	0.818502	0.628259	0.611483	0.558606	0.515214	0.442081	0.548601	0.651453	0.55562	0	0	0	0	0	0	0	0	0	0	0	0	0	0	41.236
O75382#5_0_18	0	0.375343	0.66652	0.920748	1	0.987083	0.963892	0.863491	0.778813	0.653061	0.616031	0.582132	0.533223	0.362747	0.137627	0	0	0.0526472	0	0	0	0	0	0	0	0	0	0	0	0	0	0	0	0	0	0	0	0	0	0	0	0	0	0	0	0	0	0	80.829
O75390#15_6_28	0	0	0	0	0	0	0.0867057	0.077055	0.0393877	0.0574296	0.165164	0.427763	0.728356	0.951361	1	0.916215	0.866496	0.897876	0.901692	0.793753	0.587389	0.425567	0.32351	0.276486	0.228251	0.203819	0.235857	0.208642	0	0	0	0	0	0	0	0	0	0	0	0	0	0	0	0	0	0	0	0	51.712
O75391#34_29_47	0	0	0	0	0	0	0	0	0	0	0	0	0	0	0	0	0	0	0	0	0	0	0	0	0	0	0	0	0	0.0831479	0.128178	0.200937	0.290491	0.321311	0.286316	0.262156	0.317464	0.437568	0.613708	0.84657	1	0.97456	0.716017	0.40295	0.134143	0.0185149	0	0	26.034
O75396#34_30_37	0	0	0	0	0	0	0	0	0	0	0	0	0	0	0	0	0	0	0	0	0	0	0	0	0	0	0	0	0	0	0.204122	0.403263	0.727112	1	0.874603	0.682455	0.604434	0	0	0	0	0	0	0	0	0	0	0	24.593
O75400#21_7_31	0	0	0	0	0	0	0	0.215008	0.10633	0.0304628	0	0.021978	0.137104	0.306723	0.446495	0.524965	0.580595	0.703473	0.876725	0.979223	1	0.972277	0.876229	0.797322	0.692025	0.633406	0.584786	0.544666	0.468115	0.406523	0.330172	0	0	0	0	0	0	0	0	0	0	0	0	0	0	0	0	0	108.8
O75410#8_0_21	0	0.143192	0.301744	0.489629	0.664651	0.819313	0.958634	1	0.973027	0.890274	0.806391	0.718147	0.633315	0.5445	0.442365	0.357659	0.28716	0.23149	0.171866	0.118607	0.0635568	0	0	0	0	0	0	0	0	0	0	0	0	0	0	0	0	0	0	0	0	0	0	0	0	0	0	0	87.793
O75431#10_0_19	0	0	0	0	0.0865531	0.263828	0.502187	0.757115	0.932413	1	0.975709	0.875435	0.706261	0.502602	0.343095	0.218782	0.104015	0.0120168	0	0	0	0	0	0	0	0	0	0	0	0	0	0	0	0	0	0	0	0	0	0	0	0	0	0	0	0	0	0	29.763
O75431#26_19_33	0	0	0	0	0	0	0	0	0	0	0	0	0	0	0	0	0	0	0	0.0495381	0.0667813	0.145568	0.29658	0.615775	0.825586	0.954988	0.944337	0.983603	1	0.926722	0.753403	0.560297	0.532099	0	0	0	0	0	0	0	0	0	0	0	0	0	0	0	29.763
O75431#36_33_47	0	0	0	0	0	0	0	0	0	0	0	0	0	0	0	0	0	0	0	0	0	0	0	0	0	0	0	0	0	0	0	0	0	0.299084	0.353102	0.353543	0.293622	0.250368	0.377898	0.70012	0.982398	1	0.732529	0.391801	0.159395	0.0560834	0	0	29.763
O75436#33_26_47	0	0	0	0	0	0	0	0	0	0	0	0	0	0	0	0	0	0	0	0	0	0	0	0	0	0	0.028551	0.0813018	0.0978318	0.0605834	0.106536	0.273951	0.39525	0.34069	0.265962	0.341668	0.52239	0.705538	0.864552	1	0.987967	0.847232	0.631745	0.432801	0.238185	0.0872919	0.0109996	0	38.169
O75436#9_0_26	0	0.118609	0.269494	0.4853	0.629339	0.747028	0.856761	0.977066	1	0.973299	0.918579	0.930193	0.937292	0.935542	0.919315	0.921159	0.863917	0.702939	0.491788	0.271197	0.161541	0.052038	0.0695874	0.0498353	0.0704754	0	0	0	0	0	0	0	0	0	0	0	0	0	0	0	0	0	0	0	0	0	0	0	38.169
O75439#32_23_47	0	0	0	0	0	0	0	0	0	0	0	0	0	0	0	0	0	0	0	0	0	0	0	0.08337	0.0773748	0.122014	0.204378	0.213688	0.253858	0.45697	0.746502	0.77533	0.582328	0.450199	0.607128	0.854705	1	0.934768	0.772938	0.584625	0.429041	0.262612	0.110166	0.0198427	0	0.0212656	0.0454123	0	54.366
O75448#7_4_11	0	0	0	0	0.874633	0.983101	1	0.750195	0.397103	0.0970331	0	0	0	0	0	0	0	0	0	0	0	0	0	0	0	0	0	0	0	0	0	0	0	0	0	0	0	0	0	0	0	0	0	0	0	0	0	0	110.3
O75475#31_14_34	0	0	0	0	0	0	0	0	0	0	0	0	0	0	0.0133516	0.0424605	0.0706084	0.117032	0.176972	0.243172	0.287523	0.3441	0.419351	0.514892	0.573438	0.586512	0.615953	0.694387	0.832915	0.943445	1	0.931224	0.825453	0.738863	0	0	0	0	0	0	0	0	0	0	0	0	0	0	60.103
O75477#12_2_29	0	0	0.0186509	0	0	0.0239431	0.106825	0.260905	0.483851	0.72247	0.920622	1	0.962886	0.840792	0.701426	0.574981	0.48868	0.424437	0.358657	0.286176	0.243097	0.233718	0.232267	0.223564	0.20491	0.171742	0.118122	0.071687	0.0348041	0	0	0	0	0	0	0	0	0	0	0	0	0	0	0	0	0	0	0	38.925
O75487#20_13_26	0	0	0	0	0	0	0	0	0	0	0	0	0	0.157944	0.279246	0.423343	0.587946	0.765	0.927921	1	0.959973	0.800781	0.590258	0.371384	0.201185	0.089901	0	0	0	0	0	0	0	0	0	0	0	0	0	0	0	0	0	0	0	0	0	0	62.411
O75489#34_28_47	0	0	0	0	0	0	0	0	0	0	0	0	0	0	0	0	0	0	0	0	0	0	0	0	0	0	0	0	0.106723	0.0811855	0.085081	0.206987	0.377927	0.490703	0.468375	0.474448	0.626572	0.85138	1	0.992562	0.910496	0.789371	0.62562	0.421483	0.216389	0.093398	0.019798	0	30.241
O75506#36_31_39	0	0	0	0	0	0	0	0	0	0	0	0	0	0	0	0	0	0	0	0	0	0	0	0	0	0	0	0	0	0	0	0.0636401	0.118456	0.370581	0.760482	1	0.867152	0.551429	0.408088	0	0	0	0	0	0	0	0	0	8.5435
O75506#42_39_46	0	0	0	0	0	0	0	0	0	0	0	0	0	0	0	0	0	0	0	0	0	0	0	0	0	0	0	0	0	0	0	0	0	0	0	0	0	0	0	0.480819	0.772488	1	0.971954	0.650689	0.279286	0.0803306	0	0	8.5435
O75521#11_0_17	0	0	0	0	0	0	0.0296197	0.214726	0.565711	0.892101	1	0.816194	0.635298	0.458161	0.268601	0.0848457	0	0	0	0	0	0	0	0	0	0	0	0	0	0	0	0	0	0	0	0	0	0	0	0	0	0	0	0	0	0	0	0	43.585
O75521#22_17_31	0	0	0	0	0	0	0	0	0	0	0	0	0	0	0	0	0	0.0404609	0.240372	0.506053	0.758602	0.841491	0.784788	0.738514	0.846519	1	0.951946	0.890792	0.805111	0.809701	0.695098	0	0	0	0	0	0	0	0	0	0	0	0	0	0	0	0	0	43.585
O75528#4_0_6	0.464463	0.810635	0.996608	1	0.846679	0.823797	0	0	0	0	0	0	0	0	0	0	0	0	0	0	0	0	0	0	0	0	0	0	0	0	0	0	0	0	0	0	0	0	0	0	0	0	0	0	0	0	0	0	48.902
O75528#8_6_12	0	0	0	0	0	0	0.88433	1	0.912022	0.66201	0.227789	0	0	0	0	0	0	0	0	0	0	0	0	0	0	0	0	0	0	0	0	0	0	0	0	0	0	0	0	0	0	0	0	0	0	0	0	0	48.902
O75531#36_32_38	0	0	0	0	0	0	0	0	0	0	0	0	0	0	0	0	0	0	0	0	0	0	0	0	0	0	0	0	0	0	0	0	0	0.256986	0.680613	1	0.842154	0.677938	0	0	0	0	0	0	0	0	0	0	10.058
O75534#24_17_31	0	0	0	0	0	0	0	0	0	0	0	0	0	0	0	0	0	0.773931	0.807688	0.882092	0.962774	0.973155	0.975345	1	0.962944	0.931003	0.874786	0.85347	0.626373	0.319634	0.0132264	0	0	0	0	0	0	0	0	0	0	0	0	0	0	0	0	0	88.884
O75534#9_0_17	0	0.129038	0.291368	0.504673	0.72246	0.85274	0.958204	0.996645	1	0.935028	0.820394	0.70409	0.635807	0.605746	0.569633	0.496636	0.430282	0	0	0	0	0	0	0	0	0	0	0	0	0	0	0	0	0	0	0	0	0	0	0	0	0	0	0	0	0	0	0	88.884
O75569#10_0_23	0.0394754	0.0361442	0.0900778	0.223929	0.334559	0.488929	0.668406	0.836188	0.992766	1	0.944462	0.760507	0.622167	0.510107	0.489084	0.48125	0.378668	0.177885	0	0	0.106293	0.150083	0.0942661	0	0	0	0	0	0	0	0	0	0	0	0	0	0	0	0	0	0	0	0	0	0	0	0	0	34.404
O75569#29_23_47	0	0	0	0	0	0	0	0	0	0	0	0	0	0	0	0	0	0	0	0	0	0	0	0.0207439	0.0328056	0.0774806	0.139897	0.205108	0.235658	0.230829	0.36554	0.617207	0.812224	0.716823	0.531982	0.458219	0.584879	0.782551	0.95124	1	0.905895	0.746057	0.54798	0.359655	0.181784	0.0862295	0.0227647	0	34.404
O75581#24_18_31	0	0	0	0	0	0	0	0	0	0	0	0	0	0	0	0	0	0	0.134501	0.248811	0.430617	0.692481	0.940078	1	0.817603	0.54838	0.371847	0.305461	0.246177	0.149822	0.0501881	0	0	0	0	0	0	0	0	0	0	0	0	0	0	0	0	0	180.43
O75592#6_0_10	0	0.199618	0.453098	0.789423	0.999915	1	0.801524	0.516249	0.255666	0.0837018	0	0	0	0	0	0	0	0	0	0	0	0	0	0	0	0	0	0	0	0	0	0	0	0	0	0	0	0	0	0	0	0	0	0	0	0	0	0	510.08
O75608#16_13_28	0	0	0	0	0	0	0	0	0	0	0	0	0	0.620927	0.89853	1	0.958183	0.912348	0.894847	0.807457	0.684799	0.546406	0.662598	0.895922	0.980756	0.717267	0.219369	0	0	0	0	0	0	0	0	0	0	0	0	0	0	0	0	0	0	0	0	0	24.669
O75608#35_28_47	0	0	0	0	0	0	0	0	0	0	0	0	0	0	0	0	0	0	0	0	0	0	0	0	0	0	0	0	0.0129346	0.0516173	0.0433828	0.135488	0.436145	0.711739	0.743339	0.479065	0.336479	0.369403	0.640482	0.845554	1	0.958563	0.745552	0.321665	0.0267986	0	0.156116	0	24.669
O75608#9_0_13	0	0.0733501	0.251187	0.559799	0.759593	0.836875	0.867095	0.912603	1	0.94975	0.709641	0.391906	0.385116	0	0	0	0	0	0	0	0	0	0	0	0	0	0	0	0	0	0	0	0	0	0	0	0	0	0	0	0	0	0	0	0	0	0	0	24.669
O75616#19_9_27	0	0	0	0	0	0	0	0	0	0	0.122909	0.427089	0.703455	0.840565	0.879189	0.918105	0.982343	0.991902	1	0.939574	0.879701	0.650918	0.38106	0.178502	0.139683	0.112585	0.0153469	0	0	0	0	0	0	0	0	0	0	0	0	0	0	0	0	0	0	0	0	0	48.349
O75616#32_27_35	0	0	0	0	0	0	0	0	0	0	0	0	0	0	0	0	0	0	0	0	0	0	0	0	0	0	0	0.013063	0.0256762	0.325715	0.700632	1	0.681904	0.283119	0.0913532	0	0	0	0	0	0	0	0	0	0	0	0	0	48.349
O75663#23_19_47	0	0	0	0	0	0	0	0	0	0	0	0	0	0	0	0	0	0	0	0	0.0864163	0.1649	0.210012	0.191247	0.165186	0.161432	0.199384	0.259875	0.306637	0.284105	0.407049	0.679365	0.975697	0.92147	0.702434	0.598837	0.760117	0.936928	1	0.951541	0.88431	0.742533	0.562815	0.339798	0.224653	0.134527	0.058024	0	31.444
O75688#27_20_44	0	0	0	0	0	0	0	0	0	0	0	0	0	0	0	0	0	0	0	0	0.0213649	0.0621314	0.101933	0.131183	0.201922	0.268908	0.271619	0.262556	0.36238	0.606881	0.896121	1	0.84702	0.54284	0.39301	0.389516	0.418078	0.359954	0.32027	0.308798	0.237742	0.134099	0.02753	0	0	0	0	0	52.642
O75688#4_0_20	0.786266	0.862675	0.923074	1	0.970064	0.90458	0.811399	0.715832	0.527376	0.397202	0.260251	0.162085	0.0727131	0	0	0.0244444	0.173657	0.196777	0.159488	0.0164571	0	0	0	0	0	0	0	0	0	0	0	0	0	0	0	0	0	0	0	0	0	0	0	0	0	0	0	0	52.642
O75694#26_22_29	0	0	0	0	0	0	0	0	0	0	0	0	0	0	0	0	0	0	0	0	0	0	0.429808	0.61128	0.857455	1	0.874612	0.726515	0.683657	0	0	0	0	0	0	0	0	0	0	0	0	0	0	0	0	0	0	0	155.2
O75695#26_21_47	0	0	0	0	0	0	0	0	0	0	0	0	0	0	0	0	0	0	0	0	0	0.180683	0.194261	0.196238	0.201998	0.211176	0.205809	0.20915	0.270156	0.391706	0.6564	0.872898	1	0.841389	0.660543	0.485534	0.430376	0.350894	0.299774	0.266597	0.265275	0.258416	0.222377	0.144053	0.053241	0	0	0	39.641
O75718#16_6_30	0	0	0	0	0	0	0.102295	0.176482	0.22342	0.250928	0.274572	0.375098	0.52998	0.741278	0.880689	0.974229	0.968826	1	0.994228	0.977312	0.830208	0.688928	0.565677	0.505163	0.415808	0.367426	0.324416	0.274846	0.117457	0	0	0	0	0	0	0	0	0	0	0	0	0	0	0	0	0	0	0	46.561
O75718#34_30_47	0	0	0	0	0	0	0	0	0	0	0	0	0	0	0	0	0	0	0	0	0	0	0	0	0	0	0	0	0	0	0	0.149204	0.234295	0.241608	0.197695	0.235909	0.311038	0.397624	0.480667	0.645587	0.860501	1	0.894593	0.577724	0.248925	0.0860515	0.0503952	0	46.561
O75746#26_15_30	0	0	0	0	0	0	0	0	0	0	0	0	0	0	0	0.0112607	0	0.023372	0.0606696	0.158954	0.241628	0.300288	0.349735	0.565001	0.871756	1	0.727718	0.335151	0.13443	0.133935	0	0	0	0	0	0	0	0	0	0	0	0	0	0	0	0	0	0	74.761
O75781#32_28_47	0	0	0	0	0	0	0	0	0	0	0	0	0	0	0	0	0	0	0	0	0	0	0	0	0	0	0	0	0	0.0235585	0.192032	0.384542	0.383449	0.180505	0.0458358	0.131698	0.332663	0.526511	0.7285	0.906592	1	0.853212	0.515476	0.119636	0	0.0737833	0.145981	0	42.075
O75781#9_0_28	0	0	0.0499537	0.137666	0.306119	0.487577	0.760263	0.928459	1	0.927661	0.828411	0.729648	0.686356	0.68032	0.677145	0.66054	0.587253	0.550141	0.508482	0.493584	0.381672	0.335584	0.298128	0.280236	0.163883	0.0463387	0	0.0115187	0	0	0	0	0	0	0	0	0	0	0	0	0	0	0	0	0	0	0	0	42.075
O75787#33_21_47	0	0	0	0	0	0	0	0	0	0	0	0	0	0	0	0	0	0	0	0	0	0	0.0352768	0.0992531	0.147682	0.157659	0.248561	0.487312	0.75659	0.854503	0.867418	0.930835	1	0.890833	0.67462	0.560597	0.542207	0.580706	0.607924	0.688467	0.671886	0.555515	0.311696	0.0892995	0	0.030841	0.0409581	0	39.008
O75792#33_19_47	0	0	0	0	0	0	0	0	0	0	0	0	0	0	0	0	0	0	0	0.0224438	0.0385766	0.0354824	0.0662388	0.0878694	0.10658	0.10365	0.123464	0.193836	0.267057	0.299167	0.303603	0.36372	0.436914	0.412766	0.313992	0.261666	0.358658	0.556348	0.768075	0.942097	1	0.958274	0.781138	0.614948	0.426559	0.291465	0.146377	0	33.395
O75817#36_32_39	0	0	0	0	0	0	0	0	0	0	0	0	0	0	0	0	0	0	0	0	0	0	0	0	0	0	0	0	0	0	0	0	0	0.161993	0.565952	1	0.835441	0.436049	0.0729148	0	0	0	0	0	0	0	0	0	15.651
O75818#32_27_36	0	0	0	0	0	0	0	0	0	0	0	0	0	0	0	0	0	0	0	0	0	0	0	0	0	0	0	0.176826	0.307916	0.460211	0.680076	1	0.996149	0.759273	0.53961	0.6808	0	0	0	0	0	0	0	0	0	0	0	0	41.833
O75821#10_0_20	0	0.042171	0.130674	0.274094	0.452334	0.619601	0.784324	0.889921	0.976388	1	0.978537	0.872121	0.723006	0.563103	0.419451	0.300684	0.194141	0.100829	0.0305869	0	0	0	0	0	0	0	0	0	0	0	0	0	0	0	0	0	0	0	0	0	0	0	0	0	0	0	0	0	35.611
O75822#10_0_26	0	0.0653335	0.16453	0.310845	0.457701	0.634325	0.831945	0.985329	0.999606	1	0.958267	0.920962	0.771467	0.665161	0.591594	0.634616	0.585371	0.463401	0.220219	0.0663208	0	0.0333337	0.0889036	0.118875	0.13351	0.0907061	0	0	0	0	0	0	0	0	0	0	0	0	0	0	0	0	0	0	0	0	0	0	29.062
O75822#34_26_47	0	0	0	0	0	0	0	0	0	0	0	0	0	0	0	0	0	0	0	0	0	0	0	0	0	0	0.0433033	0.0179292	0	0	0.071139	0.26012	0.413992	0.443286	0.300186	0.270078	0.336955	0.538139	0.699137	0.896527	0.991006	1	0.839205	0.696274	0.525484	0.396256	0.216059	0	29.062
O75832#16_0_32	0	0.0695389	0.163807	0.289188	0.297639	0.249045	0.302782	0.42612	0.541864	0.625211	0.688867	0.739219	0.759703	0.836861	0.935686	1	0.891934	0.587113	0.255453	0.0631353	0.0595436	0.0994745	0.150615	0.1617	0.139721	0.0601927	0.0124852	0	0	0	0	0	0	0	0	0	0	0	0	0	0	0	0	0	0	0	0	0	24.428
O75843#6_1_13	0	0.0251952	0.163393	0.64263	0.973666	1	0.862271	0.901342	0.905837	0.714584	0.463643	0.262205	0.217483	0	0	0	0	0	0	0	0	0	0	0	0	0	0	0	0	0	0	0	0	0	0	0	0	0	0	0	0	0	0	0	0	0	0	0	87.116
O75874#32_23_47	0	0	0	0	0	0	0	0	0	0	0	0	0	0	0	0	0	0	0	0	0	0	0	0	0.0116611	0.0364025	0.0957941	0.152909	0.194389	0.375819	0.637944	0.803507	0.629401	0.405511	0.349454	0.554842	0.792977	0.960374	1	0.920531	0.775562	0.610187	0.465859	0.351155	0.249683	0.144006	0.0634151	0	46.659
O75874#5_0_23	0.783985	0.844784	0.904707	0.980086	1	0.934685	0.832265	0.743885	0.653223	0.594068	0.542199	0.476537	0.371293	0.282158	0.241765	0.248433	0.23786	0.195971	0.123778	0.0528601	0	0	0.0216594	0	0	0	0	0	0	0	0	0	0	0	0	0	0	0	0	0	0	0	0	0	0	0	0	0	46.659
O75880#34_26_37	0	0	0	0	0	0	0	0	0	0	0	0	0	0	0	0	0	0	0	0	0	0	0	0	0	0	0.208826	0.287048	0.31336	0.342097	0.34941	0.430056	0.689381	1	0.987148	0.525731	0.129487	0	0	0	0	0	0	0	0	0	0	0	33.814
O75886#14_12_25	0	0	0	0	0	0	0	0	0	0	0	0	0.313426	0.36473	0.325546	0.203845	0.415754	0.831073	1	0.759208	0.355753	0.155176	0.0367248	0	0.0857264	0	0	0	0	0	0	0	0	0	0	0	0	0	0	0	0	0	0	0	0	0	0	0	58.164
O75886#30_25_47	0	0	0	0	0	0	0	0	0	0	0	0	0	0	0	0	0	0	0	0	0	0	0	0	0	0.128894	0.146797	0.322718	0.612282	0.84985	0.591437	0.236333	0.0664739	0.359514	0.66171	0.815262	0.881759	0.938973	1	0.877196	0.747768	0.487334	0.297719	0.123124	0.101346	0.0655603	0.028811	0	58.164
O75896#36_31_38	0	0	0	0	0	0	0	0	0	0	0	0	0	0	0	0	0	0	0	0	0	0	0	0	0	0	0	0	0	0	0	0	0.0332974	0.417681	0.873521	1	0.561024	0.0198098	0	0	0	0	0	0	0	0	0	0	12.074
O75909#12_5_16	0	0	0	0	0	0.397769	0.264962	0.268334	0.505161	0.730401	0.964268	1	0.812041	0.501972	0.139609	0	0	0	0	0	0	0	0	0	0	0	0	0	0	0	0	0	0	0	0	0	0	0	0	0	0	0	0	0	0	0	0	0	64.239
O75915#38_33_40	0	0	0	0	0	0	0	0	0	0	0	0	0	0	0	0	0	0	0	0	0	0	0	0	0	0	0	0	0	0	0	0	0	0	0.0669537	0.302262	0.820922	1	0.761555	0.25067	0	0	0	0	0	0	0	0	21.614
O75923-11#10_4_16	0	0	0	0	0.100906	0.243769	0.454523	0.677077	0.8941	1	0.984787	0.795212	0.592838	0.396231	0.269204	0.122566	0	0	0	0	0	0	0	0	0	0	0	0	0	0	0	0	0	0	0	0	0	0	0	0	0	0	0	0	0	0	0	0	239.35
O75925#4_0_12	0.0439619	0.464717	0.768031	1	0.975107	0.820428	0.622785	0.494117	0.417299	0.290675	0.18427	0.113146	0	0	0	0	0	0	0	0	0	0	0	0	0	0	0	0	0	0	0	0	0	0	0	0	0	0	0	0	0	0	0	0	0	0	0	0	71.835
O75934#29_25_47	0	0	0	0	0	0	0	0	0	0	0	0	0	0	0	0	0	0	0	0	0	0	0	0	0	0.154623	0.176398	0.214493	0.244564	0.237782	0.210405	0.38732	0.7194	1	0.939558	0.751885	0.604959	0.570038	0.556239	0.545469	0.508382	0.387973	0.243634	0.138645	0.103662	0.0795566	0.0430895	0	26.131
O75935#35_27_47	0	0	0	0	0	0	0	0	0	0	0	0	0	0	0	0	0	0	0	0	0	0	0	0	0	0	0	0.156995	0.123042	0.0577029	0	0	0.298989	0.624434	0.705806	0.423787	0.234527	0.335231	0.688516	0.952375	1	0.834086	0.498763	0.187727	0.0797909	0.392998	0.767523	0	21.119
O75935#8_0_27	0	0.0102536	0.107264	0.302977	0.542956	0.797845	0.960104	1	0.949234	0.930716	0.953546	0.935023	0.838023	0.740492	0.704894	0.720042	0.690734	0.615888	0.479476	0.341481	0.235213	0.21875	0.24282	0.244828	0.219177	0.188067	0.171398	0	0	0	0	0	0	0	0	0	0	0	0	0	0	0	0	0	0	0	0	0	21.119
O75937#22_14_29	0	0	0	0	0	0	0	0	0	0	0	0	0	0	0.024636	0.043152	0.0684166	0.104784	0.218943	0.543865	0.834043	1	0.93058	0.925804	0.877193	0.893276	0.881953	0.94084	0.983801	0	0	0	0	0	0	0	0	0	0	0	0	0	0	0	0	0	0	0	29.841
O75937#30_29_47	0	0	0	0	0	0	0	0	0	0	0	0	0	0	0	0	0	0	0	0	0	0	0	0	0	0	0	0	0	0.616689	0.598893	0.578425	0.614704	0.651265	0.718781	0.804071	0.950329	1	0.930522	0.781514	0.639258	0.510153	0.374518	0.270557	0.192658	0.130901	0.0661824	0	29.841
O75940#26_12_47	0	0	0	0	0	0	0	0	0	0	0	0	0.045398	0.068386	0.0826139	0.142032	0.235773	0.314682	0.367304	0.436713	0.505896	0.561545	0.587775	0.614503	0.658196	0.685489	0.671017	0.638942	0.645347	0.698792	0.703557	0.7043	0.805008	0.969411	1	0.811006	0.653405	0.637933	0.752744	0.850905	0.880393	0.818265	0.58116	0.333494	0.13905	0.107169	0.0479457	0	26.711
O75947#34_30_37	0	0	0	0	0	0	0	0	0	0	0	0	0	0	0	0	0	0	0	0	0	0	0	0	0	0	0	0	0	0	0.0377274	0.300276	0.75219	1	0.720767	0.299238	0.130676	0	0	0	0	0	0	0	0	0	0	0	18.491
O75953#8_0_35	0	0.108324	0.174919	0.187616	0.196309	0.226595	0.283221	0.308263	0.301814	0.289777	0.33706	0.43666	0.567536	0.613636	0.579906	0.487682	0.525337	0.678264	0.851954	0.912846	0.960334	1	0.996285	0.888078	0.794194	0.737803	0.874942	0.997332	0.94656	0.53187	0.155808	0	0	0	0	0	0	0	0	0	0	0	0	0	0	0	0	0	39.133
O75955#27_20_41	0	0	0	0	0	0	0	0	0	0	0	0	0	0	0	0	0	0	0	0	0	0.0274204	0.0832489	0.13781	0.156251	0.179008	0.223695	0.207764	0.156475	0.337193	0.735782	1	0.787455	0.445762	0.235376	0.222357	0.144177	0.0545076	0	0.0383016	0.109893	0	0	0	0	0	0	0	47.355
O75955#7_0_20	0.0656296	0	0.0599098	0.264814	0.572836	0.824657	1	0.99291	0.880832	0.711202	0.585177	0.491224	0.399458	0.332973	0.291339	0.252322	0.19111	0.106137	0.0531606	0.0134881	0	0	0	0	0	0	0	0	0	0	0	0	0	0	0	0	0	0	0	0	0	0	0	0	0	0	0	0	47.355
O75962#7_0_19	0	0.20878	0.422023	0.669604	0.842326	0.945791	1	0.982017	0.893549	0.745577	0.61987	0.52633	0.469117	0.399434	0.336634	0.291191	0.269219	0.250256	0.220125	0	0	0	0	0	0	0	0	0	0	0	0	0	0	0	0	0	0	0	0	0	0	0	0	0	0	0	0	0	346.9
O75976#25_21_29	0	0	0	0	0	0	0	0	0	0	0	0	0	0	0	0	0	0	0	0	0	0.112926	0.317329	0.700286	1	0.889373	0.481316	0.130502	0.0138525	0	0	0	0	0	0	0	0	0	0	0	0	0	0	0	0	0	0	0	152.93
O76003#11_0_23	0.438223	0.404758	0.374509	0.341689	0.28303	0.287026	0.262428	0.403237	0.627362	0.916588	1	0.793161	0.575751	0.534673	0.639128	0.573096	0.383401	0.193265	0.0413763	0	0.0564371	0.240662	0.376679	0	0	0	0	0	0	0	0	0	0	0	0	0	0	0	0	0	0	0	0	0	0	0	0	0	37.432
O76003#33_23_47	0	0	0	0	0	0	0	0	0	0	0	0	0	0	0	0	0	0	0	0	0	0	0	0.132257	0.112254	0.0816647	0.0705796	0.106214	0.127191	0.247552	0.560333	0.928206	1	0.744626	0.463283	0.385733	0.427149	0.456954	0.455567	0.436375	0.38959	0.326749	0.2516	0.157842	0.0661588	0.0142557	0	0	37.432
O76024#14_0_28	0	0.0696837	0.119763	0.147872	0.169542	0.177422	0.213696	0.262821	0.290871	0.311527	0.344837	0.481185	0.591935	0.656768	0.639708	0.667112	0.732482	0.843757	0.949607	1	0.939253	0.795688	0.64127	0.552061	0.417882	0.200855	0	0.0173919	0	0	0	0	0	0	0	0	0	0	0	0	0	0	0	0	0	0	0	0	100.29
O76031#15_6_21	0	0	0	0	0	0	0.0797898	0.177512	0.298466	0.434881	0.562892	0.700904	0.837363	0.950137	1	0.956089	0.832968	0.65455	0.450147	0.247965	0.089053	0	0	0	0	0	0	0	0	0	0	0	0	0	0	0	0	0	0	0	0	0	0	0	0	0	0	0	69.223
O76054#25_19_28	0	0	0	0	0	0	0	0	0	0	0	0	0	0	0	0	0	0	0	0	0.241885	0.439282	0.715486	0.799163	1	0.862924	0.819643	0.805043	0	0	0	0	0	0	0	0	0	0	0	0	0	0	0	0	0	0	0	0	46.145
O76054#32_28_35	0	0	0	0	0	0	0	0	0	0	0	0	0	0	0	0	0	0	0	0	0	0	0	0	0	0	0	0	0.434393	0.549205	0.770601	1	0.798888	0.461795	0.212317	0	0	0	0	0	0	0	0	0	0	0	0	0	46.145
O76071#25_23_47	0	0	0	0	0	0	0	0	0	0	0	0	0	0	0	0	0	0	0	0	0	0	0	0.349966	0.478646	0.428369	0.247068	0.190431	0.339244	0.669191	0.945541	1	0.830816	0.63113	0.582279	0.706102	0.803755	0.788183	0.650818	0.610296	0.568798	0.499684	0.331744	0.195008	0.0959941	0.0253554	0	0	37.84
O76071#7_0_23	0	0.105452	0.261352	0.50779	0.724439	0.873634	1	0.950877	0.731268	0.471998	0.323588	0.312207	0.389653	0.557658	0.677742	0.756222	0.798285	0.818536	0.650023	0.36048	0.0568529	0	0.164051	0	0	0	0	0	0	0	0	0	0	0	0	0	0	0	0	0	0	0	0	0	0	0	0	0	37.84
O76074#16_10_18	0	0	0	0	0	0	0	0	0	0	0.104385	0.266396	0.548168	0.668661	0.978138	1	0.915217	0.809791	0	0	0	0	0	0	0	0	0	0	0	0	0	0	0	0	0	0	0	0	0	0	0	0	0	0	0	0	0	0	99.984
O76074#21_18_28	0	0	0	0	0	0	0	0	0	0	0	0	0	0	0	0	0	0	0.34009	0.482913	0.546177	0.513424	0.707079	0.932876	1	0.553873	0.159389	0	0	0	0	0	0	0	0	0	0	0	0	0	0	0	0	0	0	0	0	0	99.984
O76094#11_3_30	0	0	0	0.0350218	0.0888775	0.15059	0.189998	0.274485	0.407352	0.529165	0.541482	0.512138	0.538256	0.671073	0.828356	0.877725	0.792525	0.702272	0.701669	0.788226	0.868893	0.921364	0.930717	0.966551	1	0.933792	0.724934	0.542321	0.411771	0.243331	0	0	0	0	0	0	0	0	0	0	0	0	0	0	0	0	0	0	74.605
O94760#15_0_26	0.164614	0.196507	0.210715	0.18428	0.208242	0.345213	0.437084	0.51139	0.46189	0.398722	0.247654	0.19954	0.24906	0.493269	0.666618	0.611211	0.33705	0.131436	0.102006	0.143693	0.102675	0.142079	0.42434	0.866923	1	0.688616	0	0	0	0	0	0	0	0	0	0	0	0	0	0	0	0	0	0	0	0	0	0	31.121
O94760#34_26_47	0	0	0	0	0	0	0	0	0	0	0	0	0	0	0	0	0	0	0	0	0	0	0	0	0	0	0.0513906	0	0	0.0475471	0.22801	0.586379	0.949491	1	0.7976	0.606256	0.6017	0.699389	0.788112	0.850329	0.874879	0.82227	0.673342	0.486484	0.337754	0.220345	0.105817	0	31.121
O94763#26_20_47	0	0	0	0	0	0	0	0	0	0	0	0	0	0	0	0	0	0	0	0	0.247802	0.183015	0.280441	0.440107	0.564466	0.570098	0.548807	0.5173	0.494215	0.343336	0.125518	0	0.24099	0.631308	1	0.981211	0.836949	0.56475	0.405547	0.256827	0.226042	0.237983	0.346719	0.413305	0.41245	0.301016	0.163889	0	59.832
O94763#8_0_20	0	0.118519	0.259336	0.433383	0.574519	0.777656	0.912498	1	0.988482	0.930799	0.863712	0.785906	0.730258	0.626396	0.551024	0.45202	0.396097	0.365163	0.34445	0.277999	0	0	0	0	0	0	0	0	0	0	0	0	0	0	0	0	0	0	0	0	0	0	0	0	0	0	0	0	59.832
O94766#20_14_47	0	0	0	0	0	0	0	0	0	0	0	0	0	0	0	0	0	0.0377806	0.140643	0.2916	0.262769	0.197445	0.113491	0.226264	0.330063	0.459782	0.351718	0.366081	0.453316	0.642529	0.485031	0.281665	0.2832	0.502506	0.605743	0.621077	0.81081	1	0.940965	0.653096	0.443204	0.370438	0.290776	0.166219	0.0486273	0	0	0	37.121
O94776#24_15_43	0	0	0	0	0	0	0	0	0	0	0	0	0	0	0	0	0.0312694	0.140666	0.289546	0.457325	0.614097	0.768201	0.899997	1	0.994053	0.88982	0.719903	0.614658	0.602006	0.632677	0.640722	0.61348	0.562529	0.516913	0.481004	0.432263	0.376522	0.299179	0.216254	0.144967	0.0956811	0.0638348	0.0388091	0	0	0	0	0	75.022
O94776#4_0_15	0.296237	0.601267	0.823129	1	0.979931	0.82113	0.677036	0.576452	0.502548	0.406929	0.318667	0.224926	0.135515	0.0649219	0.0108693	0	0	0	0	0	0	0	0	0	0	0	0	0	0	0	0	0	0	0	0	0	0	0	0	0	0	0	0	0	0	0	0	0	75.022
O94804#11_0_19	0	0.167724	0.327756	0.50583	0.600394	0.67617	0.762405	0.841807	0.899268	0.955229	1	0.973818	0.938027	0.899499	0.856192	0.714922	0.643751	0.646447	0.692958	0	0	0	0	0	0	0	0	0	0	0	0	0	0	0	0	0	0	0	0	0	0	0	0	0	0	0	0	0	112.13
O94804#24_19_32	0	0	0	0	0	0	0	0	0	0	0	0	0	0	0	0	0	0	0	0.878345	0.81608	0.856493	0.999978	1	0.861753	0.594022	0.418106	0.300518	0.242209	0.118729	0.0254936	0	0	0	0	0	0	0	0	0	0	0	0	0	0	0	0	0	112.13
O94811#11_7_14	0	0	0	0	0	0	0	0.355365	0.518253	0.753751	1	0.74718	0.436699	0.319783	0	0	0	0	0	0	0	0	0	0	0	0	0	0	0	0	0	0	0	0	0	0	0	0	0	0	0	0	0	0	0	0	0	0	23.693
O94811#16_14_18	0	0	0	0	0	0	0	0	0	0	0	0	0	0	0.900944	1	0.569051	0.292088	0	0	0	0	0	0	0	0	0	0	0	0	0	0	0	0	0	0	0	0	0	0	0	0	0	0	0	0	0	0	23.693
O94811#20_18_24	0	0	0	0	0	0	0	0	0	0	0	0	0	0	0	0	0	0	0.528819	1	0.793687	0.587024	0.255309	0.116818	0	0	0	0	0	0	0	0	0	0	0	0	0	0	0	0	0	0	0	0	0	0	0	0	23.693
O94811#7_0_7	0	0.285376	0.48831	0.556405	0.772939	0.899793	1	0	0	0	0	0	0	0	0	0	0	0	0	0	0	0	0	0	0	0	0	0	0	0	0	0	0	0	0	0	0	0	0	0	0	0	0	0	0	0	0	0	23.693
O94822-3#9_0_25	0	0.0851213	0.173485	0.272227	0.354958	0.457875	0.653899	0.868121	1	0.97039	0.85403	0.720049	0.666331	0.684365	0.7739	0.812899	0.827753	0.814643	0.856682	0.860245	0.791428	0.617747	0.401708	0.20002	0.0646689	0	0	0	0	0	0	0	0	0	0	0	0	0	0	0	0	0	0	0	0	0	0	0	205.17
O94826#30_25_34	0	0	0	0	0	0	0	0	0	0	0	0	0	0	0	0	0	0	0	0	0	0	0	0	0	0.239904	0.347222	0.613781	0.921699	1	0.749343	0.392985	0.166774	0.0883075	0	0	0	0	0	0	0	0	0	0	0	0	0	0	67.454
O94832#24_19_29	0	0	0	0	0	0	0	0	0	0	0	0	0	0	0	0	0	0	0	0.601129	0.646399	0.753116	0.879992	1	0.917455	0.745646	0.400812	0.13919	0	0	0	0	0	0	0	0	0	0	0	0	0	0	0	0	0	0	0	0	116.2
O94832#4_3_19	0	0	0	0.214919	0.194342	0.166648	0.158932	0.122625	0.207195	0.40742	0.676324	0.86794	0.982613	1	0.815057	0.470597	0.203186	0.212165	0.368199	0	0	0	0	0	0	0	0	0	0	0	0	0	0	0	0	0	0	0	0	0	0	0	0	0	0	0	0	0	116.2
O94842#28_14_35	0	0	0	0	0	0	0	0	0	0	0	0	0	0	0	0	0.0357544	0.0865518	0.137097	0.180122	0.210914	0.222377	0.235188	0.26185	0.30725	0.460977	0.750813	1	0.927459	0.558601	0.199328	0.0287274	0	0	0.0503338	0	0	0	0	0	0	0	0	0	0	0	0	0	66.194
O94851#9_0_25	0	0.0731027	0.174921	0.324563	0.447492	0.540351	0.684202	0.859058	1	0.996148	0.937337	0.845918	0.85367	0.894048	0.956097	0.902437	0.822524	0.77204	0.761129	0.628524	0.423168	0.210685	0.0902329	0	0	0	0	0	0	0	0	0	0	0	0	0	0	0	0	0	0	0	0	0	0	0	0	0	126.69
O94855#27_22_30	0	0	0	0	0	0	0	0	0	0	0	0	0	0	0	0	0	0	0	0	0	0	0.158619	0.304018	0.564891	0.875269	1	0.813378	0.426695	0.103229	0	0	0	0	0	0	0	0	0	0	0	0	0	0	0	0	0	0	113.01
O94855#7_0_11	0.141712	0.374425	0.498565	0.439461	0.581416	0.778499	1	0.795609	0.563131	0.447831	0.420932	0	0	0	0	0	0	0	0	0	0	0	0	0	0	0	0	0	0	0	0	0	0	0	0	0	0	0	0	0	0	0	0	0	0	0	0	0	113.01
O94856-4#20_16_22	0	0	0	0	0	0	0	0	0	0	0	0	0	0	0	0	0.242874	0.516824	0.846316	1	0.969489	0.989825	0	0	0	0	0	0	0	0	0	0	0	0	0	0	0	0	0	0	0	0	0	0	0	0	0	0	119.47
O94856-4#27_22_30	0	0	0	0	0	0	0	0	0	0	0	0	0	0	0	0	0	0	0	0	0	0	0.630702	0.635962	0.79515	0.947403	1	0.60707	0.24752	0.0276975	0	0	0	0	0	0	0	0	0	0	0	0	0	0	0	0	0	0	119.47
O94874#10_0_26	0	0.0320632	0.0819272	0.16638	0.216213	0.316248	0.499346	0.717472	0.900439	1	0.992688	0.890422	0.762623	0.672669	0.571037	0.472946	0.40229	0.409384	0.397107	0.332252	0.237736	0.199297	0.209064	0.182401	0.137211	0.065856	0	0	0	0	0	0	0	0	0	0	0	0	0	0	0	0	0	0	0	0	0	0	89.594
O94880#11_8_14	0	0	0	0	0	0	0	0	0.493867	0.66489	1	0.521261	0.122925	0	0	0	0	0	0	0	0	0	0	0	0	0	0	0	0	0	0	0	0	0	0	0	0	0	0	0	0	0	0	0	0	0	0	0	100.05
O94888#31_20_42	0	0	0	0	0	0	0	0	0	0	0	0	0	0	0	0	0	0	0	0	0.0323615	0.0476001	0.0786805	0.12856	0.206766	0.257987	0.274457	0.373773	0.667911	0.979586	1	0.726153	0.444888	0.311705	0.272636	0.25783	0.263298	0.248397	0.190227	0.130576	0.0902205	0.06413	0	0	0	0	0	0	54.862
O94903#34_25_47	0	0	0	0	0	0	0	0	0	0	0	0	0	0	0	0	0	0	0	0	0	0	0	0	0	0.0238462	0.0500923	0.082518	0.0994799	0.0934248	0.114751	0.347616	0.729322	1	0.922278	0.73804	0.623998	0.619203	0.601859	0.596879	0.568133	0.487211	0.35582	0.258859	0.179212	0.122497	0.0614581	0	30.344
O94905#12_2_25	0	0	0	0	0	0.0553998	0.171171	0.375685	0.641716	0.873988	0.987939	1	0.959855	0.885983	0.811414	0.708991	0.608177	0.504303	0.444449	0.368395	0.270587	0.185685	0.135856	0.1049	0.0684005	0	0	0	0	0	0	0	0	0	0	0	0	0	0	0	0	0	0	0	0	0	0	0	37.839
O94905#33_25_47	0	0	0	0	0	0	0	0	0	0	0	0	0	0	0	0	0	0	0	0	0	0	0	0	0	0.104499	0.0832953	0.0670937	0.0140581	0	0.160121	0.492434	0.760204	0.637604	0.361123	0.201866	0.449395	0.765739	1	0.935043	0.83569	0.697108	0.655623	0.567837	0.473237	0.27533	0.129886	0	37.839
O94915#12_0_23	0.0124926	0	0.0113803	0.0591314	0.153416	0.327483	0.538015	0.758535	0.864961	0.941367	0.972151	1	0.916282	0.766331	0.585759	0.432381	0.335004	0.270365	0.24046	0.190597	0.146191	0.0793236	0.0377421	0	0	0	0	0	0	0	0	0	0	0	0	0	0	0	0	0	0	0	0	0	0	0	0	0	339.59
O94919#31_27_36	0	0	0	0	0	0	0	0	0	0	0	0	0	0	0	0	0	0	0	0	0	0	0	0	0	0	0	0	0.0957268	0.527698	1	0.982618	0.501144	0.0851131	0	0.154868	0	0	0	0	0	0	0	0	0	0	0	0	55.016
O94925-3#22_8_30	0	0	0	0	0	0	0	0	0.0600236	0.0936652	0.162585	0.247737	0.347039	0.425024	0.496151	0.544735	0.58963	0.635796	0.708964	0.811782	0.935028	1	0.958145	0.790354	0.570644	0.35671	0.192134	0.0702919	0	0.021924	0	0	0	0	0	0	0	0	0	0	0	0	0	0	0	0	0	0	65.459
O94927#17_13_20	0	0	0	0	0	0	0	0	0	0	0	0	0	0	0.404946	0.992978	1	0.523974	0.0913963	0	0	0	0	0	0	0	0	0	0	0	0	0	0	0	0	0	0	0	0	0	0	0	0	0	0	0	0	0	71.682
O94927#9_1_13	0	0.0813055	0.189465	0.364164	0.591149	0.736188	0.851602	0.930267	1	0.972945	0.761071	0.408698	0.101167	0	0	0	0	0	0	0	0	0	0	0	0	0	0	0	0	0	0	0	0	0	0	0	0	0	0	0	0	0	0	0	0	0	0	0	71.682
O94964#5_1_9	0	0.0224065	0.191623	0.544875	0.853495	0.833584	0.882749	0.94624	1	0	0	0	0	0	0	0	0	0	0	0	0	0	0	0	0	0	0	0	0	0	0	0	0	0	0	0	0	0	0	0	0	0	0	0	0	0	0	0	159.76
O94966-7#4_0_29	0	0.324915	0.538896	0.651016	0.630061	0.618419	0.649929	0.722712	0.797064	0.834726	0.831109	0.850117	0.924521	0.984815	0.990851	0.956053	0.954547	0.988775	1	0.936186	0.858162	0.771708	0.730558	0.568554	0.337722	0.0875751	0.0624421	0.143858	0.178261	0	0	0	0	0	0	0	0	0	0	0	0	0	0	0	0	0	0	0	150.66
O94967#7_2_10	0	0	0.0375692	0.155517	0.579987	0.904418	1	0.536154	0.155698	0	0	0	0	0	0	0	0	0	0	0	0	0	0	0	0	0	0	0	0	0	0	0	0	0	0	0	0	0	0	0	0	0	0	0	0	0	0	0	101.95
O94973#16_10_29	0	0	0	0	0	0	0	0	0	0	0.246474	0.22407	0.269046	0.414299	0.500618	0.503552	0.413489	0.522331	0.758889	1	0.998201	0.910229	0.770446	0.545393	0.230033	0	0.019258	0.205536	0.463372	0	0	0	0	0	0	0	0	0	0	0	0	0	0	0	0	0	0	0	103.96
O94973#30_29_47	0	0	0	0	0	0	0	0	0	0	0	0	0	0	0	0	0	0	0	0	0	0	0	0	0	0	0	0	0	1	0.772495	0.293847	0.0618728	0.108543	0.348768	0.511051	0.472679	0.292127	0.0858914	0	0.248107	0.59276	0.765212	0.452416	0.129785	0	0	0	103.96
O94979#24_18_30	0	0	0	0	0	0	0	0	0	0	0	0	0	0	0	0	0	0	0.843644	0.655992	0.578392	0.639978	0.865096	1	0.935805	0.63281	0.317328	0.15151	0.0831002	0.0182671	0	0	0	0	0	0	0	0	0	0	0	0	0	0	0	0	0	0	133.01
O94979#8_0_18	0	0.108276	0.266316	0.502533	0.704994	0.849874	0.963309	1	0.928964	0.782357	0.683762	0.633468	0.58574	0.506541	0.433596	0.405905	0.403624	0.397088	0	0	0	0	0	0	0	0	0	0	0	0	0	0	0	0	0	0	0	0	0	0	0	0	0	0	0	0	0	0	133.01
O94992#22_12_35	0	0	0	0	0	0	0	0	0	0	0	0	0.034541	0.14223	0.2915	0.393129	0.333763	0.285618	0.325851	0.505184	0.630194	0.677625	0.657686	0.619393	0.631761	0.745058	0.889985	1	0.945556	0.761646	0.531416	0.409034	0.439057	0.468935	0.56113	0	0	0	0	0	0	0	0	0	0	0	0	0	40.623
O95071#9_5_15	0	0	0	0	0	0.261753	0.487298	0.767733	1	0.985465	0.847256	0.619755	0.409897	0.205041	0.0817691	0	0	0	0	0	0	0	0	0	0	0	0	0	0	0	0	0	0	0	0	0	0	0	0	0	0	0	0	0	0	0	0	0	309.35
O95140#12_4_16	0	0	0	0	0	0.215349	0.490805	0.710662	0.743379	0.807149	0.884259	1	0.994077	0.940638	0.790405	0.643605	0	0	0	0	0	0	0	0	0	0	0	0	0	0	0	0	0	0	0	0	0	0	0	0	0	0	0	0	0	0	0	0	86.401
O95140#19_16_24	0	0	0	0	0	0	0	0	0	0	0	0	0	0	0	0	0.776677	0.923059	1	0.978402	0.507019	0.271287	0.175391	0.321487	0	0	0	0	0	0	0	0	0	0	0	0	0	0	0	0	0	0	0	0	0	0	0	0	86.401
O95140#29_24_33	0	0	0	0	0	0	0	0	0	0	0	0	0	0	0	0	0	0	0	0	0	0	0	0	0.128362	0.209567	0.410899	0.735491	1	0.952631	0.588722	0.252441	0.087314	0	0	0	0	0	0	0	0	0	0	0	0	0	0	0	86.401
O95155#14_0_28	0	0.099483	0.175569	0.231128	0.260618	0.299331	0.398309	0.508739	0.620861	0.671146	0.742404	0.851383	0.969539	1	0.94613	0.887657	0.848529	0.809314	0.732966	0.653083	0.592645	0.561747	0.518082	0.449461	0.314504	0.163676	0.0357148	0	0	0	0	0	0	0	0	0	0	0	0	0	0	0	0	0	0	0	0	0	146.18
O95163#14_1_24	0	0	0.0155483	0.0523621	0.131494	0.275217	0.41724	0.527633	0.584201	0.65686	0.734407	0.834053	0.92823	1	0.994384	0.874804	0.691178	0.5259	0.408524	0.295054	0.154462	0.0517856	0.0198353	0.0201603	0	0	0	0	0	0	0	0	0	0	0	0	0	0	0	0	0	0	0	0	0	0	0	0	150.25
O95166#32_28_36	0	0	0	0	0	0	0	0	0	0	0	0	0	0	0	0	0	0	0	0	0	0	0	0	0	0	0	0	0.155899	0.573476	0.856683	1	0.733781	0.553269	0.260557	0.357373	0	0	0	0	0	0	0	0	0	0	0	0	13.918
O95182#24_14_30	0	0	0	0	0	0	0	0	0	0	0	0	0	0	0	0	0	0.0498043	0.190606	0.360769	0.554181	0.734086	0.889209	1	0.994769	0.866345	0.638812	0.41996	0.355048	0.345783	0	0	0	0	0	0	0	0	0	0	0	0	0	0	0	0	0	0	12.551
O95182#36_30_47	0	0	0	0	0	0	0	0	0	0	0	0	0	0	0	0	0	0	0	0	0	0	0	0	0	0	0	0	0	0	0.133233	0.0497767	0.0556249	0.266124	0.594901	0.779696	0.680379	0.632949	0.777563	1	0.872293	0.678886	0.432746	0.183412	0	0.160715	0.491307	0	12.551
O95183#36_32_40	0	0	0	0	0	0	0	0	0	0	0	0	0	0	0	0	0	0	0	0	0	0	0	0	0	0	0	0	0	0	0	0	0	0.250594	0.669753	1	0.747939	0.353393	0.0335581	0	0	0	0	0	0	0	0	0	12.805
O95197#25_21_29	0	0	0	0	0	0	0	0	0	0	0	0	0	0	0	0	0	0	0	0	0	0.123763	0.341386	0.729548	1	0.915251	0.701711	0.527924	0.477403	0	0	0	0	0	0	0	0	0	0	0	0	0	0	0	0	0	0	0	112.61
O95202#31_25_47	0	0	0	0	0	0	0	0	0	0	0	0	0	0	0	0	0	0	0	0	0	0	0	0	0	0	0	0.0733907	0.241628	0.431291	0.471664	0.318179	0.143452	0.103024	0.271013	0.548379	0.827352	1	0.998581	0.889737	0.722098	0.691945	0.686568	0.647785	0.432893	0.221446	0.0852257	0	83.353
O95218-2#23_13_41	0	0	0	0	0	0	0	0	0	0	0	0	0	0.0388942	0.0705665	0.0731345	0.0210836	0	0.153089	0.347468	0.559902	0.61222	0.641909	0.554513	0.51687	0.528342	0.648297	0.765089	0.855882	0.854852	0.855421	0.878013	1	0.944218	0.710704	0.399283	0.275766	0.260586	0.238199	0.166108	0.117559	0	0	0	0	0	0	0	36.318
O95219#28_19_47	0	0	0	0	0	0	0	0	0	0	0	0	0	0	0	0	0	0	0	0	0.0104855	0.0109265	0.0605828	0.210796	0.46636	0.700066	0.846963	0.851434	0.820588	0.885337	1	0.976948	0.763155	0.56135	0.507122	0.520089	0.52518	0.492626	0.455943	0.401482	0.350585	0.311126	0.248766	0.161185	0.0592685	0	0	0	51.908
O95229#19_18_28	0	0	0	0	0	0	0	0	0	0	0	0	0	0	0	0	0	0	0.788299	0.675039	0.628445	0.706411	0.907223	1	0.976509	0.847276	0.64605	0.345108	0	0	0	0	0	0	0	0	0	0	0	0	0	0	0	0	0	0	0	0	31.293
O95229#34_28_47	0	0	0	0	0	0	0	0	0	0	0	0	0	0	0	0	0	0	0	0	0	0	0	0	0	0	0	0	0.0689789	0	0.0405459	0.305727	0.703589	1	0.901213	0.637045	0.44369	0.478176	0.507114	0.559413	0.646084	0.728233	0.594627	0.29118	0.0422847	0	0	0	31.293
O95229#9_0_18	0	0.220987	0.404596	0.572721	0.615632	0.631597	0.721187	0.918513	1	0.981113	0.858883	0.775305	0.693854	0.578588	0.454428	0.346045	0.370786	0.420752	0	0	0	0	0	0	0	0	0	0	0	0	0	0	0	0	0	0	0	0	0	0	0	0	0	0	0	0	0	0	31.293
O95232#22_16_24	0	0	0	0	0	0	0	0	0	0	0	0	0	0	0	0	0.0757076	0.288735	0.539544	0.856796	0.982668	1	0.91307	0.816693	0	0	0	0	0	0	0	0	0	0	0	0	0	0	0	0	0	0	0	0	0	0	0	0	51.466
O95235#16_11_18	0	0	0	0	0	0	0	0	0	0	0	0.222463	0	0.278178	0.686917	1	0.603069	0.302267	0	0	0	0	0	0	0	0	0	0	0	0	0	0	0	0	0	0	0	0	0	0	0	0	0	0	0	0	0	0	100.28
O95235#21_18_24	0	0	0	0	0	0	0	0	0	0	0	0	0	0	0	0	0	0	0.492118	0.998097	1	0.660854	0.276638	0.0406854	0	0	0	0	0	0	0	0	0	0	0	0	0	0	0	0	0	0	0	0	0	0	0	0	100.28
O95239#20_10_32	0	0	0	0	0	0	0	0	0	0	0.072647	0	0.096022	0.0960711	0.130783	0.137257	0.267991	0.489512	0.769115	1	0.944558	0.866693	0.810843	0.745763	0.624325	0.534493	0.499896	0.459024	0.383461	0.278579	0.199918	0.120729	0	0	0	0	0	0	0	0	0	0	0	0	0	0	0	0	139.88
O95239#4_0_10	0.496274	0.812585	0.976091	1	0.861777	0.639505	0.489134	0.316086	0.187841	0.0513114	0	0	0	0	0	0	0	0	0	0	0	0	0	0	0	0	0	0	0	0	0	0	0	0	0	0	0	0	0	0	0	0	0	0	0	0	0	0	139.88
O95248#12_0_22	0	0.0665546	0.167471	0.324041	0.450587	0.579309	0.668999	0.738048	0.789834	0.854027	0.933442	1	0.985277	0.901804	0.71425	0.511116	0.317573	0.226969	0.181583	0.16544	0.146274	0.14586	0	0	0	0	0	0	0	0	0	0	0	0	0	0	0	0	0	0	0	0	0	0	0	0	0	0	208.31
O95249#21_15_29	0	0	0	0	0	0	0	0	0	0	0	0	0	0	0	0.57526	0.314773	0.2026	0.482498	0.756787	1	0.971124	0.830878	0.672494	0.618167	0.599718	0.59244	0.450993	0.186054	0	0	0	0	0	0	0	0	0	0	0	0	0	0	0	0	0	0	0	28.612
O95249#34_29_47	0	0	0	0	0	0	0	0	0	0	0	0	0	0	0	0	0	0	0	0	0	0	0	0	0	0	0	0	0	0	0.060975	0.371916	0.657144	0.836172	0.729031	0.431497	0.364905	0.534909	0.9206	0.945463	1	0.97837	0.947616	0.605816	0.27271	0.0886146	0.0260016	0	28.612
O95249#7_0_15	0	0	0.115606	0.378511	0.681497	0.914346	1	0.932893	0.821742	0.696175	0.539657	0.388384	0.452476	0.676149	0.813284	0	0	0	0	0	0	0	0	0	0	0	0	0	0	0	0	0	0	0	0	0	0	0	0	0	0	0	0	0	0	0	0	0	28.612
O95251#12_9_16	0	0	0	0	0	0	0	0	0	0.68758	0.837217	1	0.971715	0.612468	0.1508	0	0	0	0	0	0	0	0	0	0	0	0	0	0	0	0	0	0	0	0	0	0	0	0	0	0	0	0	0	0	0	0	0	70.642
O95251#4_0_9	0.318829	0.685966	0.909495	1	0.950891	0.796545	0.681972	0.502055	0.405674	0	0	0	0	0	0	0	0	0	0	0	0	0	0	0	0	0	0	0	0	0	0	0	0	0	0	0	0	0	0	0	0	0	0	0	0	0	0	0	70.642
O95260-2#7_0_30	0	0.165277	0.332147	0.50378	0.662079	0.829263	1	0.981735	0.820767	0.591061	0.450549	0.389473	0.486022	0.68407	0.811515	0.772077	0.567623	0.337111	0.168596	0.108461	0.133051	0.168145	0.202572	0.236529	0.253376	0.233086	0.162367	0.0627849	0	0	0	0	0	0	0	0	0	0	0	0	0	0	0	0	0	0	0	0	59.031
O95292#34_23_47	0	0	0	0	0	0	0	0	0	0	0	0	0	0	0	0	0	0	0	0	0	0	0	0.0245391	0.0438734	0.0668146	0.099148	0.134693	0.216507	0.339976	0.530181	0.77132	0.976298	1	0.819	0.604567	0.489708	0.474831	0.489388	0.474561	0.412229	0.304625	0.206852	0.127286	0.0562866	0.0118193	0	0	27.228
O95297#18_14_21	0	0	0	0	0	0	0	0	0	0	0	0	0	0	0	0.268088	0.652436	1	0.660049	0.271382	0	0	0	0	0	0	0	0	0	0	0	0	0	0	0	0	0	0	0	0	0	0	0	0	0	0	0	0	29.082
O95297#34_29_38	0	0	0	0	0	0	0	0	0	0	0	0	0	0	0	0	0	0	0	0	0	0	0	0	0	0	0	0	0	0.0792194	0.137279	0.395767	0.771978	1	0.837078	0.497053	0.223741	0.133285	0	0	0	0	0	0	0	0	0	0	29.082
O95298#36_31_38	0	0	0	0	0	0	0	0	0	0	0	0	0	0	0	0	0	0	0	0	0	0	0	0	0	0	0	0	0	0	0	0	0.0911519	0.494995	0.952418	1	0.585167	0.312174	0	0	0	0	0	0	0	0	0	0	14.187
O95299#28_21_47	0	0	0	0	0	0	0	0	0	0	0	0	0	0	0	0	0	0	0	0	0	0	0.0209761	0.0455624	0.114482	0.217155	0.323857	0.356474	0.281343	0.195006	0.248672	0.427395	0.544782	0.489986	0.385769	0.379448	0.462727	0.614144	0.791692	0.97057	1	0.923079	0.78866	0.663508	0.471279	0.251228	0.103213	0	40.75
O95302#17_6_22	0	0	0	0	0	0	0	0	0.021934	0.083213	0.143024	0.265251	0.513992	0.557904	0.594124	0.751625	1	0.944298	0.586199	0.241193	0.0405472	0	0	0	0	0	0	0	0	0	0	0	0	0	0	0	0	0	0	0	0	0	0	0	0	0	0	0	63.083
O95302#31_22_47	0	0	0	0	0	0	0	0	0	0	0	0	0	0	0	0	0	0	0	0	0	0	0.0174619	0.0653831	0.119794	0.168811	0.181669	0.250061	0.506058	0.86493	1	0.761864	0.445552	0.340257	0.485182	0.683392	0.834128	0.87209	0.780495	0.616798	0.438214	0.32959	0.2193	0.105485	0	0	0.041537	0	63.083
O95340#15_14_27	0	0	0	0	0	0	0	0	0	0	0	0	0	0	0.328714	0.189495	0.0912469	0	0.17139	0.435777	0.742925	0.882234	0.967581	0.997953	1	0.822773	0.505549	0	0	0	0	0	0	0	0	0	0	0	0	0	0	0	0	0	0	0	0	0	69.5
O95340#31_27_45	0	0	0	0	0	0	0	0	0	0	0	0	0	0	0	0	0	0	0	0	0	0	0	0	0	0	0	0.218221	0.369703	0.617388	0.619417	0.463752	0.4204	0.621816	0.881794	1	0.989682	0.783527	0.492348	0.170377	0.0322551	0	0.0262545	0.018409	0	0	0	0	69.5
O95340#4_0_14	0.587903	0.843109	0.97284	1	0.824395	0.695757	0.546414	0.317552	0.117024	0.0172028	0.107634	0.0834934	0.137153	0.148447	0	0	0	0	0	0	0	0	0	0	0	0	0	0	0	0	0	0	0	0	0	0	0	0	0	0	0	0	0	0	0	0	0	0	69.5
O95347#11_0_22	0	0.0889424	0.214412	0.39006	0.561604	0.714106	0.833844	0.916655	0.963517	0.980214	1	0.972906	0.883313	0.721962	0.574731	0.438909	0.33448	0.255366	0.211851	0.177586	0.142705	0.11307	0	0	0	0	0	0	0	0	0	0	0	0	0	0	0	0	0	0	0	0	0	0	0	0	0	0	135.65
O95352#24_14_41	0	0	0	0	0	0	0	0	0	0	0	0	0	0	0.119277	0.183845	0.239992	0.309725	0.348345	0.357942	0.377608	0.430199	0.552517	0.624918	0.60001	0.463098	0.473229	0.745673	1	0.930258	0.513617	0.18574	0.115584	0.31461	0.482874	0.498594	0.325595	0.178249	0.0834847	0.0202993	0	0	0	0	0	0	0	0	77.959
O95352#8_0_14	0.498394	0.549956	0.564466	0.675955	0.834424	0.890463	0.951762	1	0.769609	0.428744	0.0659016	0	0.0174071	0.125364	0	0	0	0	0	0	0	0	0	0	0	0	0	0	0	0	0	0	0	0	0	0	0	0	0	0	0	0	0	0	0	0	0	0	77.959
O95361#8_0_24	0	0.0824037	0.196013	0.333869	0.528613	0.733209	0.894859	0.922985	0.920948	0.902384	0.93837	0.962399	1	0.961443	0.844559	0.737156	0.658972	0.628621	0.499022	0.350031	0.165337	0.0881672	0.0683336	0.132159	0	0	0	0	0	0	0	0	0	0	0	0	0	0	0	0	0	0	0	0	0	0	0	0	63.954
O95373#25_15_29	0	0	0	0	0	0	0	0	0	0	0	0	0	0	0	0.488751	0.398913	0.426019	0.535655	0.651179	0.718414	0.77128	0.803273	0.891826	1	0.977267	0.648981	0.228304	0	0	0	0	0	0	0	0	0	0	0	0	0	0	0	0	0	0	0	0	119.52
O95373#7_0_15	0	0.147351	0.303636	0.48992	0.635141	0.727414	0.813658	0.797164	0.70953	0.68051	0.763138	0.862485	0.945841	1	0.970467	0	0	0	0	0	0	0	0	0	0	0	0	0	0	0	0	0	0	0	0	0	0	0	0	0	0	0	0	0	0	0	0	0	119.52
O95376#22_16_37	0	0	0	0	0	0	0	0	0	0	0	0	0	0	0	0	0.486656	0.483888	0.558084	0.808067	0.942903	1	0.81173	0.603519	0.449065	0.438612	0.482709	0.398126	0.339954	0.394927	0.51564	0.407811	0.113987	0	0.0721762	0.150091	0.0951798	0	0	0	0	0	0	0	0	0	0	0	57.818
O95376#9_0_16	0.0143888	0	0.0155817	0.0394705	0.19271	0.434467	0.726779	0.883389	1	0.946053	0.846019	0.674858	0.640728	0.686587	0.720081	0.665856	0	0	0	0	0	0	0	0	0	0	0	0	0	0	0	0	0	0	0	0	0	0	0	0	0	0	0	0	0	0	0	0	57.818
O95394#31_23_47	0	0	0	0	0	0	0	0	0	0	0	0	0	0	0	0	0	0	0	0	0	0	0	0.0644624	0.0594602	0.0368966	0.0251496	0.109527	0.287341	0.492112	0.58115	0.453761	0.259144	0.197299	0.366693	0.595005	0.807446	0.936973	1	0.926411	0.773316	0.575268	0.379993	0.196812	0.0544766	0	0	0	59.851
O95394#5_0_23	0	0.107451	0.391055	0.841	1	0.927815	0.759936	0.720247	0.643399	0.664959	0.721291	0.776034	0.660561	0.473944	0.315278	0.219843	0.170865	0.144008	0.0797092	0.0355634	0	0.0411585	0.118732	0	0	0	0	0	0	0	0	0	0	0	0	0	0	0	0	0	0	0	0	0	0	0	0	0	59.851
O95396#19_14_22	0	0	0	0	0	0	0	0	0	0	0	0	0	0	0	0	0.219512	0.634146	1	0.634146	0.219512	0	0	0	0	0	0	0	0	0	0	0	0	0	0	0	0	0	0	0	0	0	0	0	0	0	0	0	49.669
O95396#7_0_14	0.0364967	0.372961	0.632524	0.829917	0.931434	0.943539	1	0.884628	0.689609	0.428652	0.354291	0.294588	0.185416	0.0459421	0	0	0	0	0	0	0	0	0	0	0	0	0	0	0	0	0	0	0	0	0	0	0	0	0	0	0	0	0	0	0	0	0	0	49.669
O95425#15_2_26	0	0	0.0281273	0.0733803	0.156442	0.234145	0.325396	0.411542	0.507792	0.5779	0.649369	0.727379	0.838882	0.943521	1	0.972405	0.875864	0.760985	0.6374	0.527241	0.402923	0.291778	0.190706	0.135382	0.106008	0.0731772	0	0	0	0	0	0	0	0	0	0	0	0	0	0	0	0	0	0	0	0	0	0	247.74
O95433#33_28_47	0	0	0	0	0	0	0	0	0	0	0	0	0	0	0	0	0	0	0	0	0	0	0	0	0	0	0	0	0	0.0633554	0.233359	0.421562	0.468407	0.395551	0.299825	0.36018	0.507923	0.705036	0.82805	0.952615	1	0.910505	0.586781	0.352567	0.288209	0.356391	0.236688	0	38.274
O95433#8_0_28	0.0191964	0.0204456	0.097619	0.281846	0.472002	0.670253	0.911725	1	0.834384	0.584066	0.45566	0.386223	0.255622	0.116398	0.149125	0.273214	0.376112	0.259919	0.10309	0.022786	0.130543	0.281742	0.371808	0.340711	0.250408	0.180943	0.131581	0.0632999	0	0	0	0	0	0	0	0	0	0	0	0	0	0	0	0	0	0	0	0	38.274
O95456#27_17_34	0	0	0	0	0	0	0	0	0	0	0	0	0	0	0	0	0	0.0262966	0	0	0.0347248	0.139209	0.329691	0.544046	0.766672	0.929081	1	0.931483	0.749516	0.550048	0.404863	0.29614	0.210833	0.237807	0	0	0	0	0	0	0	0	0	0	0	0	0	0	32.854
O95456#36_34_47	0	0	0	0	0	0	0	0	0	0	0	0	0	0	0	0	0	0	0	0	0	0	0	0	0	0	0	0	0	0	0	0	0	0	0.362667	0.363516	0.343425	0.350726	0.653923	0.847317	1	0.866728	0.699254	0.359437	0.152533	0.0230856	0	0	32.854
O95456#9_0_17	0.326319	0.294379	0.312101	0.390656	0.494504	0.498391	0.571294	0.786595	1	0.944814	0.63991	0.356526	0.225027	0.248576	0.241748	0.223565	0.130795	0	0	0	0	0	0	0	0	0	0	0	0	0	0	0	0	0	0	0	0	0	0	0	0	0	0	0	0	0	0	0	32.854
O95466-2#20_14_27	0	0	0	0	0	0	0	0	0	0	0	0	0	0	0.254985	0.374763	0.576875	0.850696	0.99529	1	0.93609	0.879748	0.760886	0.572831	0.345918	0.142685	0.0218418	0	0	0	0	0	0	0	0	0	0	0	0	0	0	0	0	0	0	0	0	0	122.41
O95470#14_7_27	0	0	0	0	0	0	0	0.0602931	0.0585501	0.0575008	0.152635	0.428927	0.781128	0.910048	0.884872	0.888142	1	0.960593	0.756428	0.491505	0.340098	0.345594	0.463199	0.503282	0.442628	0.311622	0.201904	0	0	0	0	0	0	0	0	0	0	0	0	0	0	0	0	0	0	0	0	0	63.523
O95486#12_8_15	0	0	0	0	0	0	0	0	0	0.234146	0.676422	1	0.590657	0.162921	0	0	0	0	0	0	0	0	0	0	0	0	0	0	0	0	0	0	0	0	0	0	0	0	0	0	0	0	0	0	0	0	0	0	119.75
O95486#27_22_30	0	0	0	0	0	0	0	0	0	0	0	0	0	0	0	0	0	0	0	0	0	0	0.194599	0.294254	0.588431	0.9298	1	0.693429	0.283293	0.0331706	0	0	0	0	0	0	0	0	0	0	0	0	0	0	0	0	0	0	119.75
O95487#10_0_16	0	0	0.0837934	0.280817	0.503825	0.673377	0.750881	0.858333	0.923737	1	0.997413	0.851706	0.598029	0.376694	0.417259	0.442055	0	0	0	0	0	0	0	0	0	0	0	0	0	0	0	0	0	0	0	0	0	0	0	0	0	0	0	0	0	0	0	0	137.42
O95487#17_16_31	0	0	0	0	0	0	0	0	0	0	0	0	0	0	0	0	0.533215	0.49941	0.655663	0.768855	0.934284	0.958373	1	0.999771	0.948613	0.772052	0.558008	0.370119	0.198615	0.02745	0	0	0	0	0	0	0	0	0	0	0	0	0	0	0	0	0	0	137.42
O95490#15_9_34	0	0	0	0	0	0	0	0	0	0.0138706	0	0	0.13594	0.306173	0.402627	0.365432	0.515447	0.780459	1	0.967577	0.916909	0.91742	0.869522	0.694045	0.477576	0.435518	0.612417	0.804774	0.760642	0.433195	0.139093	0.0149271	0.0955181	0.193624	0	0	0	0	0	0	0	0	0	0	0	0	0	0	163.35
O95571#34_30_37	0	0	0	0	0	0	0	0	0	0	0	0	0	0	0	0	0	0	0	0	0	0	0	0	0	0	0	0	0	0	0.110003	0.367182	0.74682	1	0.753252	0.553406	0.596738	0	0	0	0	0	0	0	0	0	0	0	27.873
O95573#29_19_30	0	0	0	0	0	0	0	0	0	0	0	0	0	0	0	0	0	0	0	0.176666	0.187437	0.207376	0.261772	0.352533	0.423469	0.464651	0.559352	0.821739	1	0.857021	0	0	0	0	0	0	0	0	0	0	0	0	0	0	0	0	0	0	80.419
O95602#6_0_28	0	0.0427031	0.0962503	0.176694	0.220264	0.230756	0.225067	0.237371	0.275436	0.297561	0.337138	0.385848	0.486962	0.597072	0.746453	0.872891	0.97142	1	0.984696	0.910965	0.757799	0.544365	0.307963	0.133363	0.0291456	0	0	0	0	0	0	0	0	0	0	0	0	0	0	0	0	0	0	0	0	0	0	0	194.81
O95613#4_0_8	0.364972	0.748943	0.944818	1	0.723713	0.403457	0.154642	0.0806602	0	0	0	0	0	0	0	0	0	0	0	0	0	0	0	0	0	0	0	0	0	0	0	0	0	0	0	0	0	0	0	0	0	0	0	0	0	0	0	0	378.03
O95619#5_0_11	0.13105	0.352248	0.577621	0.84412	1	0.988196	0.942221	0.799206	0.525049	0.201424	0.0678259	0	0	0	0	0	0	0	0	0	0	0	0	0	0	0	0	0	0	0	0	0	0	0	0	0	0	0	0	0	0	0	0	0	0	0	0	0	26.499
O95625#12_9_16	0	0	0	0	0	0	0	0	0	0.944705	0.996515	1	0.966573	0.503201	0.155835	0	0	0	0	0	0	0	0	0	0	0	0	0	0	0	0	0	0	0	0	0	0	0	0	0	0	0	0	0	0	0	0	0	119.38
O95625#4_0_9	0.203924	0.633024	0.902006	1	0.982869	0.935025	0.918365	0.794111	0.638569	0	0	0	0	0	0	0	0	0	0	0	0	0	0	0	0	0	0	0	0	0	0	0	0	0	0	0	0	0	0	0	0	0	0	0	0	0	0	0	119.38
O95628-8#6_0_14	0	0.17115	0.364482	0.583662	0.820664	1	0.91507	0.714751	0.483066	0.500134	0.396894	0.317786	0.109955	0.0489821	0	0	0	0	0	0	0	0	0	0	0	0	0	0	0	0	0	0	0	0	0	0	0	0	0	0	0	0	0	0	0	0	0	0	70.338
O95630#11_10_29	0	0	0	0	0	0	0	0	0	0	0.337335	0.319825	0.321212	0.412541	0.68152	0.913504	1	0.845769	0.683675	0.603623	0.722467	0.847479	0.931097	0.883047	0.908632	0.802583	0.460784	0	0.073624	0	0	0	0	0	0	0	0	0	0	0	0	0	0	0	0	0	0	0	48.076
O95630#31_29_47	0	0	0	0	0	0	0	0	0	0	0	0	0	0	0	0	0	0	0	0	0	0	0	0	0	0	0	0	0	0.432117	0.694374	0.48637	0.256878	0.325435	0.65301	0.895696	0.999011	1	0.989993	0.947328	0.816603	0.554141	0.276709	0.0787561	0.0117046	0.0120332	0	0	48.076
O95671#22_20_35	0	0	0	0	0	0	0	0	0	0	0	0	0	0	0	0	0	0	0	0	0.923776	1	0.647014	0.291199	0.410131	0.858188	0.719676	0.406205	0.25548	0.45398	0.312688	0.113766	0	0	0	0	0	0	0	0	0	0	0	0	0	0	0	0	68.856
O95671#8_0_20	0.02614	0	0	0.0383759	0.271943	0.661293	0.932286	1	0.914181	0.87286	0.876821	0.944301	0.929451	0.909226	0.804015	0.60268	0.334947	0.173611	0.215798	0.335202	0	0	0	0	0	0	0	0	0	0	0	0	0	0	0	0	0	0	0	0	0	0	0	0	0	0	0	0	68.856
O95684#31_28_47	0	0	0	0	0	0	0	0	0	0	0	0	0	0	0	0	0	0	0	0	0	0	0	0	0	0	0	0	0.151622	0.1621	0.194568	0.15263	0.0636055	0.114021	0.399196	0.692263	0.885636	0.976491	1	0.893283	0.66703	0.47623	0.301453	0.171959	0.0281342	0	0	0	43.064
O95684#7_0_28	0	0.197135	0.404887	0.650591	0.840928	0.954301	1	0.938719	0.808817	0.707175	0.635872	0.564837	0.47653	0.380475	0.334379	0.234672	0.152422	0.0896481	0.167497	0.201889	0.167519	0.068457	0	0	0.0174069	0.11196	0.216956	0.277091	0	0	0	0	0	0	0	0	0	0	0	0	0	0	0	0	0	0	0	0	43.064
O95714#7_0_18	0	0.169977	0.358971	0.574248	0.787598	0.952695	1	0.921593	0.789729	0.682796	0.617125	0.562691	0.477918	0.357828	0.25568	0.189409	0.149999	0.105415	0	0	0	0	0	0	0	0	0	0	0	0	0	0	0	0	0	0	0	0	0	0	0	0	0	0	0	0	0	0	527.22
O95721#34_25_47	0	0	0	0	0	0	0	0	0	0	0	0	0	0	0	0	0	0	0	0	0	0	0	0	0	0	0.0113925	0.102168	0.186254	0.242089	0.269706	0.513475	0.831735	1	0.876348	0.732017	0.694393	0.669872	0.584241	0.437546	0.323727	0.258875	0.253039	0.233453	0.139919	0.0498026	0	0	28.97
O95721#7_0_25	0	0.0258501	0.139953	0.348827	0.636866	0.895002	1	0.979872	0.971309	0.965674	0.907079	0.839562	0.888215	0.954055	0.914895	0.760072	0.589902	0.505852	0.422371	0.314171	0.19841	0.20674	0.27491	0.237108	0.0931143	0	0	0	0	0	0	0	0	0	0	0	0	0	0	0	0	0	0	0	0	0	0	0	28.97
O95747#30_22_47	0	0	0	0	0	0	0	0	0	0	0	0	0	0	0	0	0	0	0	0	0	0	0	0	0.0370512	0.118266	0.176985	0.2555	0.504404	0.769866	0.748353	0.371682	0.109327	0.199704	0.570522	0.879812	1	0.96775	0.875248	0.794185	0.722514	0.68528	0.643052	0.487101	0.266917	0.0725057	0	0	58.022
O95747#4_0_22	0.67064	0.801622	0.89381	1	0.926277	0.874497	0.806707	0.687664	0.524975	0.238914	0.182316	0.333833	0.725891	0.863998	0.778664	0.469861	0.271927	0.418702	0.559519	0.525951	0.156379	0.0456048	0	0	0	0	0	0	0	0	0	0	0	0	0	0	0	0	0	0	0	0	0	0	0	0	0	0	58.022
O95758#13_11_41	0	0	0	0	0	0	0	0	0	0	0	0.459151	0.495637	0.367599	0.216488	0.223637	0.174131	0.0139032	0	0.160171	0.347267	0.393197	0.411114	0.399439	0.298138	0.142746	0.0545654	0.121052	0.406605	0.796204	1	0.757572	0.38898	0.206147	0.339731	0.418368	0.351739	0.151349	0.0243187	0	0	0	0	0	0	0	0	0	59.689
O95777#36_32_38	0	0	0	0	0	0	0	0	0	0	0	0	0	0	0	0	0	0	0	0	0	0	0	0	0	0	0	0	0	0	0	0	0.0595959	0.30012	0.686472	1	0.826093	0.537438	0	0	0	0	0	0	0	0	0	0	10.403
O95782#20_12_28	0	0	0	0	0	0	0	0	0	0	0	0	0.123417	0.296629	0.498445	0.62284	0.695781	0.801934	0.931807	1	0.894459	0.711943	0.458912	0.314003	0.257529	0.290617	0.228989	0.140543	0	0	0	0	0	0	0	0	0	0	0	0	0	0	0	0	0	0	0	0	107.54
O95785-3#5_0_10	0.289344	0.541016	0.755699	0.982658	1	0.892391	0.793535	0.715189	0.529637	0.383928	0	0	0	0	0	0	0	0	0	0	0	0	0	0	0	0	0	0	0	0	0	0	0	0	0	0	0	0	0	0	0	0	0	0	0	0	0	0	102.98
O95793#10_0_29	0	0.0720847	0.176105	0.322844	0.465181	0.593847	0.694142	0.806349	0.924792	1	0.951262	0.801626	0.652888	0.581041	0.58424	0.564049	0.482252	0.349123	0.260429	0.221445	0.223281	0.214911	0.190441	0.151747	0.121387	0.121818	0.106379	0.102733	0.138058	0	0	0	0	0	0	0	0	0	0	0	0	0	0	0	0	0	0	0	63.182
O95793#30_29_47	0	0	0	0	0	0	0	0	0	0	0	0	0	0	0	0	0	0	0	0	0	0	0	0	0	0	0	0	0	0.245973	0.22368	0.0933051	0	0.0812931	0.291655	0.549986	0.776945	0.947657	1	0.979578	0.934756	0.881837	0.761911	0.585072	0.408333	0.279914	0.197315	0	63.182
O95801#7_0_27	0	0.266571	0.512892	0.782789	0.915264	0.991618	1	0.89467	0.717374	0.59266	0.576162	0.594218	0.661825	0.765495	0.87194	0.869174	0.808928	0.719299	0.621189	0.471233	0.347733	0.29814	0.302901	0.277776	0.249722	0.213768	0.130908	0	0	0	0	0	0	0	0	0	0	0	0	0	0	0	0	0	0	0	0	0	44.678
O95810#14_2_27	0	0	0.0226845	0	0.0380934	0.148126	0.295828	0.44611	0.563004	0.651068	0.762207	0.897556	0.991101	1	0.967269	0.984395	0.957825	0.876516	0.691292	0.538206	0.435874	0.394808	0.350471	0.227415	0.10252	0	0	0	0	0	0	0	0	0	0	0	0	0	0	0	0	0	0	0	0	0	0	0	47.173
O95816#23_17_33	0	0	0	0	0	0	0	0	0	0	0	0	0	0	0	0	0	0	0.167625	0.419221	0.571704	0.592728	0.593288	0.576876	0.544698	0.614238	0.822074	0.878991	0.716812	0.407361	0.299388	0.544865	1	0	0	0	0	0	0	0	0	0	0	0	0	0	0	0	23.772
O95816#34_33_47	0	0	0	0	0	0	0	0	0	0	0	0	0	0	0	0	0	0	0	0	0	0	0	0	0	0	0	0	0	0	0	0	0	0.638228	0.391046	0.108099	0.0632527	0.313138	0.60574	0.833727	0.914558	0.981292	1	0.974845	0.694422	0.39087	0.171891	0	23.772
O95817#10_0_18	0	0.0468765	0.118964	0.226148	0.310174	0.39087	0.516298	0.72534	0.919044	1	0.963277	0.884098	0.80896	0.737622	0.644115	0.540842	0.469291	0.46073	0	0	0	0	0	0	0	0	0	0	0	0	0	0	0	0	0	0	0	0	0	0	0	0	0	0	0	0	0	0	61.594
O95817#21_18_31	0	0	0	0	0	0	0	0	0	0	0	0	0	0	0	0	0	0	0.768302	0.879387	1	0.9894	0.989465	0.917436	0.879243	0.78906	0.777083	0.765736	0.679336	0.429864	0.147111	0	0	0	0	0	0	0	0	0	0	0	0	0	0	0	0	0	61.594
O95819-3#7_0_23	0	0.0824602	0.248013	0.526966	0.796216	0.966643	1	0.973346	0.929857	0.846146	0.742771	0.605405	0.51412	0.461446	0.475418	0.454401	0.417743	0.341867	0.257945	0.137034	0.0482803	0	0	0	0	0	0	0	0	0	0	0	0	0	0	0	0	0	0	0	0	0	0	0	0	0	0	0	150.91
O95831#31_19_47	0	0	0	0	0	0	0	0	0	0	0	0	0	0	0	0	0	0	0	0	0.0161591	0.0555693	0.135623	0.243663	0.370036	0.477906	0.544336	0.591965	0.743432	0.942091	0.989082	0.750221	0.470288	0.430288	0.63478	0.881435	0.987347	1	0.95661	0.9093	0.822767	0.726984	0.613363	0.44811	0.256145	0.095629	0.0141672	0	66.9
O95861#33_28_36	0	0	0	0	0	0	0	0	0	0	0	0	0	0	0	0	0	0	0	0	0	0	0	0	0	0	0	0	0	0.0797088	0.455681	0.877774	1	0.701962	0.374749	0.163665	0	0	0	0	0	0	0	0	0	0	0	0	33.392
O95865#34_29_38	0	0	0	0	0	0	0	0	0	0	0	0	0	0	0	0	0	0	0	0	0	0	0	0	0	0	0	0	0	0.132655	0.266287	0.540437	0.879315	1	0.856419	0.571681	0.348601	0.229646	0	0	0	0	0	0	0	0	0	0	29.644
O95881#21_17_25	0	0	0	0	0	0	0	0	0	0	0	0	0	0	0	0	0	0.609014	0.763441	0.908317	1	0.968998	0.878371	0.762171	0.711026	0	0	0	0	0	0	0	0	0	0	0	0	0	0	0	0	0	0	0	0	0	0	0	19.206
O95983#21_16_26	0	0	0	0	0	0	0	0	0	0	0	0	0	0	0	0	0.43469	0.362924	0.522989	0.794962	1	0.991353	0.608948	0.246846	0	0.0357603	0	0	0	0	0	0	0	0	0	0	0	0	0	0	0	0	0	0	0	0	0	0	32.844
O95983#33_26_41	0	0	0	0	0	0	0	0	0	0	0	0	0	0	0	0	0	0	0	0	0	0	0	0	0	0	0.0991368	0.164833	0.0638982	0.0524091	0.379734	0.841172	1	0.570906	0.145972	0	0	0	0	0	0	0	0	0	0	0	0	0	32.844
O95983#4_0_16	0	0.429016	0.738634	1	0.937395	0.747055	0.638148	0.595572	0.554722	0.485336	0.438453	0.364095	0.288292	0.223915	0.200518	0.153182	0	0	0	0	0	0	0	0	0	0	0	0	0	0	0	0	0	0	0	0	0	0	0	0	0	0	0	0	0	0	0	0	32.844
O95985#11_7_15	0	0	0	0	0	0	0	0.0421442	0.230297	0.697603	1	0.984654	0.490437	0.122877	0	0	0	0	0	0	0	0	0	0	0	0	0	0	0	0	0	0	0	0	0	0	0	0	0	0	0	0	0	0	0	0	0	0	96.661
O95999#26_25_47	0	0	0	0	0	0	0	0	0	0	0	0	0	0	0	0	0	0	0	0	0	0	0	0	0	0.27331	0.14705	0.155178	0.108181	0.0595389	0.0719858	0.365477	0.777119	1	0.911297	0.590789	0.181864	0	0.169758	0.669304	0.962672	0.842501	0.386239	0.068566	0	0	0	0	26.251
O96007#33_25_47	0	0	0	0	0	0	0	0	0	0	0	0	0	0	0	0	0	0	0	0	0	0	0	0	0	0.0148436	0.0699633	0.0935345	0.0976272	0.204835	0.494365	0.777913	1	0.937772	0.759228	0.392463	0.168189	0.0426663	0.157319	0.391826	0.618293	0.663374	0.475548	0.259804	0.0827425	0.0175347	0	0	20.944
O96007#5_0_25	0	0.173775	0.326433	0.478701	0.534327	0.530669	0.408305	0.325318	0.375223	0.609054	0.722386	0.53877	0.389958	0.50586	0.890183	1	0.850853	0.594826	0.584415	0.655546	0.667341	0.488203	0.282058	0.0901698	0	0	0	0	0	0	0	0	0	0	0	0	0	0	0	0	0	0	0	0	0	0	0	0	20.944
O96008#33_24_47	0	0	0	0	0	0	0	0	0	0	0	0	0	0	0	0	0	0	0	0	0	0	0	0	0.018353	0.0569326	0.0964602	0.142624	0.174636	0.280662	0.547695	0.85044	0.933183	0.700503	0.444359	0.422388	0.631989	0.865566	0.971827	1	0.970444	0.950558	0.824475	0.651374	0.409396	0.227295	0.0924658	0	37.893
O96013#30_25_47	0	0	0	0	0	0	0	0	0	0	0	0	0	0	0	0	0	0	0	0	0	0	0	0	0	0.0431202	0.0439117	0.0664176	0.185538	0.296169	0.219656	0.112371	0.172489	0.506153	0.791636	0.997094	1	0.895943	0.751612	0.751455	0.831554	0.70693	0.398889	0.0740506	0	0	0	0	64.071
O96013#9_0_25	0	0	0.0846097	0.26556	0.415895	0.497572	0.637464	0.821014	1	0.994093	0.928449	0.845922	0.813477	0.679428	0.456253	0.287589	0.265752	0.342555	0.362395	0.305442	0.197533	0.0968648	0.0299857	0	0.0134681	0	0	0	0	0	0	0	0	0	0	0	0	0	0	0	0	0	0	0	0	0	0	0	64.071
O96019#31_20_47	0	0	0	0	0	0	0	0	0	0	0	0	0	0	0	0	0	0	0	0	0.0628185	0.0789978	0.102437	0.140851	0.169072	0.221052	0.375309	0.606647	0.810218	0.928977	1	0.987243	0.852293	0.68604	0.628251	0.684699	0.693913	0.618772	0.50752	0.478906	0.461439	0.433822	0.336668	0.237389	0.117132	0.0326206	0	0	47.46
O96033#37_33_45	0	0	0	0	0	0	0	0	0	0	0	0	0	0	0	0	0	0	0	0	0	0	0	0	0	0	0	0	0	0	0	0	0	0.0373614	0.167916	0.357649	0.445507	0.444841	0.484476	0.72952	1	0.980045	0.599072	0.187127	0	0	0	0	9.7552
P00338#30_26_34	0	0	0	0	0	0	0	0	0	0	0	0	0	0	0	0	0	0	0	0	0	0	0	0	0	0	0.0511417	0.362096	0.855359	1	0.768544	0.457795	0.547233	0.705008	0	0	0	0	0	0	0	0	0	0	0	0	0	0	36.688
P00367#28_0_30	0	0	0	0	0	0.0169158	0.0248375	0.0357329	0.0484946	0.0690231	0.0981696	0.128617	0.101183	0.0681092	0.0313449	0	0	0	0.0364511	0.0827597	0.120735	0.140972	0.129621	0.0950838	0.0918483	0.342756	0.76922	1	0.718114	0.269653	0	0	0	0	0	0	0	0	0	0	0	0	0	0	0	0	0	0	61.397
P00374#35_30_38	0	0	0	0	0	0	0	0	0	0	0	0	0	0	0	0	0	0	0	0	0	0	0	0	0	0	0	0	0	0	0.215802	0.321443	0.642238	0.9557	1	0.804559	0.711447	0.74003	0	0	0	0	0	0	0	0	0	0	21.452
P00390#27_20_47	0	0	0	0	0	0	0	0	0	0	0	0	0	0	0	0	0	0	0	0	0	0.012392	0.0416486	0.083785	0.174588	0.313598	0.405574	0.357324	0.338365	0.469752	0.645796	0.573903	0.370896	0.288789	0.494766	0.780394	0.97231	1	0.92417	0.812243	0.656266	0.49468	0.322518	0.223369	0.158515	0.117367	0.0623692	0	56.256
P00403#36_31_39	0	0	0	0	0	0	0	0	0	0	0	0	0	0	0	0	0	0	0	0	0	0	0	0	0	0	0	0	0	0	0	0.0817245	0.300243	0.668008	0.971752	1	0.788202	0.535491	0.412494	0	0	0	0	0	0	0	0	0	25.565
P00441#13_0_30	0	0.0166345	0.0263637	0	0.0491789	0.230077	0.391116	0.507136	0.523329	0.586587	0.67303	0.765602	0.774408	0.72348	0.63277	0.585517	0.586076	0.631212	0.769505	0.921259	1	0.948667	0.901786	0.941302	0.910294	0.752325	0.503761	0.336376	0.319521	0.308144	0	0	0	0	0	0	0	0	0	0	0	0	0	0	0	0	0	0	15.936
P00441#36_30_47	0	0	0	0	0	0	0	0	0	0	0	0	0	0	0	0	0	0	0	0	0	0	0	0	0	0	0	0	0	0	0.0582739	0	0.0446024	0.272556	0.579986	0.69396	0.618706	0.59195	0.75817	0.936828	1	0.933423	0.748565	0.400604	0.0215743	0.03935	0.312742	0	15.936
P00491#34_30_36	0	0	0	0	0	0	0	0	0	0	0	0	0	0	0	0	0	0	0	0	0	0	0	0	0	0	0	0	0	0	0.258423	0.537091	0.881473	1	0.716519	0.575012	0	0	0	0	0	0	0	0	0	0	0	0	32.118
P00492#35_30_36	0	0	0	0	0	0	0	0	0	0	0	0	0	0	0	0	0	0	0	0	0	0	0	0	0	0	0	0	0	0	0	0.141768	0.523002	0.942636	1	0.838441	0	0	0	0	0	0	0	0	0	0	0	0	24.579
P00505#33_28_35	0	0	0	0	0	0	0	0	0	0	0	0	0	0	0	0	0	0	0	0	0	0	0	0	0	0	0	0	0.146273	0.233521	0.544969	0.951825	1	0.749448	0.584087	0	0	0	0	0	0	0	0	0	0	0	0	0	47.517
P00519#7_0_27	0	0.0417322	0.207663	0.522817	0.798357	0.974277	1	0.947725	0.828588	0.718055	0.679044	0.65598	0.579437	0.432717	0.333013	0.281406	0.302498	0.373523	0.513526	0.532525	0.38422	0.167706	0.0700352	0.0667691	0.052976	0.0198639	0	0	0	0	0	0	0	0	0	0	0	0	0	0	0	0	0	0	0	0	0	0	122.87
P00558#32_23_47	0	0	0	0	0	0	0	0	0	0	0	0	0	0	0	0	0	0	0	0	0	0	0	0.0394453	0.0657815	0.0917493	0.106677	0.117419	0.159628	0.340206	0.623896	0.813461	0.724956	0.50753	0.442305	0.602507	0.851922	0.997297	1	0.856244	0.668611	0.504217	0.379405	0.275794	0.158951	0.0705812	0.0191774	0	44.614
P00568#35_30_37	0	0	0	0	0	0	0	0	0	0	0	0	0	0	0	0	0	0	0	0	0	0	0	0	0	0	0	0	0	0	0.029195	0.189575	0.539659	0.999848	1	0.709088	0.509101	0	0	0	0	0	0	0	0	0	0	0	21.635
P00813#32_27_35	0	0	0	0	0	0	0	0	0	0	0	0	0	0	0	0	0	0	0	0	0	0	0	0	0	0	0	0.073882	0.154883	0.366751	0.711329	1	0.935808	0.679006	0.514111	0	0	0	0	0	0	0	0	0	0	0	0	0	40.764
P00918#34_29_36	0	0	0	0	0	0	0	0	0	0	0	0	0	0	0	0	0	0	0	0	0	0	0	0	0	0	0	0	0	0	0.0898151	0.464469	0.955905	1	0.727665	0.442615	0	0	0	0	0	0	0	0	0	0	0	0	29.246
P00966#28_23_47	0	0	0	0	0	0	0	0	0	0	0	0	0	0	0	0	0	0	0	0	0	0	0	0.0306495	0.0451853	0.0989667	0.201872	0.2711	0.233623	0.25961	0.380146	0.484861	0.398868	0.335081	0.407906	0.653534	0.883522	1	0.996712	0.935691	0.881627	0.757539	0.604336	0.451868	0.33097	0.180173	0.0762436	0	46.53
P01009#33_28_36	0	0	0	0	0	0	0	0	0	0	0	0	0	0	0	0	0	0	0	0	0	0	0	0	0	0	0	0	0	0.0946731	0.505389	0.986029	1	0.574796	0.132709	0	0	0	0	0	0	0	0	0	0	0	0	0	46.736
P01111#35_31_38	0	0	0	0	0	0	0	0	0	0	0	0	0	0	0	0	0	0	0	0	0	0	0	0	0	0	0	0	0	0	0	0	0.183185	0.62372	1	0.826815	0.360263	0.0464367	0	0	0	0	0	0	0	0	0	0	21.229
P01112#36_31_38	0	0	0	0	0	0	0	0	0	0	0	0	0	0	0	0	0	0	0	0	0	0	0	0	0	0	0	0	0	0	0	0	0.13593	0.520063	0.9767	1	0.739759	0.421486	0	0	0	0	0	0	0	0	0	0	21.298
P01116-2#35_31_38	0	0	0	0	0	0	0	0	0	0	0	0	0	0	0	0	0	0	0	0	0	0	0	0	0	0	0	0	0	0	0	0.0382172	0.226213	0.666477	1	0.958077	0.762448	0.787382	0	0	0	0	0	0	0	0	0	0	21.424
P01130#23_15_24	0	0	0	0	0	0	0	0	0	0	0	0	0	0	0	0.0422901	0.169342	0.299567	0.424102	0.542937	0.780473	0.983316	1	0.801583	0	0	0	0	0	0	0	0	0	0	0	0	0	0	0	0	0	0	0	0	0	0	0	0	95.375
P01130#28_24_32	0	0	0	0	0	0	0	0	0	0	0	0	0	0	0	0	0	0	0	0	0	0	0	0	0.28575	0.5454	0.88333	1	0.77418	0.441014	0.205326	0.120013	0	0	0	0	0	0	0	0	0	0	0	0	0	0	0	0	95.375
P01892#33_24_47	0	0	0	0	0	0	0	0	0	0	0	0	0	0	0	0	0	0	0	0	0	0	0	0	0.0282576	0.05552	0.0899227	0.118692	0.131494	0.251956	0.52097	0.868191	1	0.869505	0.606938	0.489763	0.482789	0.553264	0.59021	0.657318	0.651537	0.613816	0.486815	0.349037	0.182709	0.0667484	0	0	40.921
P02452#15_5_28	0	0	0	0	0	0.034001	0.0426658	0.0877934	0.195102	0.347145	0.505005	0.626071	0.755431	0.888163	0.99033	0.985851	0.950704	0.974054	1	0.923806	0.711531	0.479385	0.304065	0.242832	0.230945	0.205857	0.131286	0.0695212	0	0	0	0	0	0	0	0	0	0	0	0	0	0	0	0	0	0	0	0	138.94
P02511#14_2_29	0	0	0	0	0.0692055	0.177209	0.284663	0.362311	0.476939	0.629676	0.800134	0.918783	0.990617	1	0.940552	0.841776	0.734735	0.636968	0.547431	0.477127	0.414194	0.333421	0.266901	0.228689	0.208677	0.147374	0.0648735	0	0.0156038	0	0	0	0	0	0	0	0	0	0	0	0	0	0	0	0	0	0	0	20.159
P02511#35_29_47	0	0	0	0	0	0	0	0	0	0	0	0	0	0	0	0	0	0	0	0	0	0	0	0	0	0	0	0	0	0.0370183	0.0284269	0	0.0884021	0.214765	0.257683	0.13774	0.053636	0.0873975	0.358452	0.718053	1	0.92144	0.564582	0.185763	0	0.163078	0.415218	0	20.159
P02545#27_12_47	0	0	0	0	0	0	0	0	0	0	0	0	0	0.0218124	0.0736693	0.135623	0.225149	0.341557	0.474835	0.610804	0.734997	0.83576	0.900017	0.94436	0.973441	0.996454	1	0.977957	0.957375	0.936298	0.885959	0.801846	0.743117	0.711685	0.672348	0.598118	0.512063	0.44125	0.382742	0.3442	0.328603	0.351946	0.376117	0.360719	0.287943	0.177935	0.0818167	0	74.139
P02545-2#25_18_32	0	0	0	0	0	0	0	0	0	0	0	0	0	0	0	0	0	0	0.190734	0.414087	0.640432	0.750353	0.821754	0.905066	1	0.983405	0.909292	0.836888	0.848717	0.844802	0.774791	0.680976	0	0	0	0	0	0	0	0	0	0	0	0	0	0	0	0	65.134
P02751#20_11_26	0	0	0	0	0	0	0	0	0	0	0	0.026196	0.113746	0.198129	0.295176	0.407802	0.534303	0.728123	0.91086	1	0.855564	0.664298	0.525435	0.466394	0.379065	0.271755	0	0	0	0	0	0	0	0	0	0	0	0	0	0	0	0	0	0	0	0	0	0	262.62
P02786#26_13_33	0	0	0	0	0	0	0	0	0	0	0	0	0	0.0944758	0.144343	0.187032	0.233004	0.27618	0.336332	0.382167	0.427789	0.477034	0.597528	0.776739	0.965207	1	0.816431	0.474309	0.172343	0.015926	0	0.0479877	0.113171	0	0	0	0	0	0	0	0	0	0	0	0	0	0	0	84.87
P02794#11_0_32	0	0.419292	0.673304	0.792027	0.628163	0.478706	0.386033	0.477713	0.655426	0.920992	1	0.880678	0.606477	0.441694	0.340243	0.286018	0.292039	0.33564	0.393657	0.362168	0.360909	0.364225	0.400131	0.437857	0.466426	0.416122	0.339405	0.314747	0.414082	0.514008	0.518353	0.303733	0	0	0	0	0	0	0	0	0	0	0	0	0	0	0	0	21.225
P02794#35_32_47	0	0	0	0	0	0	0	0	0	0	0	0	0	0	0	0	0	0	0	0	0	0	0	0	0	0	0	0	0	0	0	0	0.103183	0.174492	0.228202	0.0549356	0	0.110532	0.483843	0.761925	0.967497	1	0.95955	0.732398	0.437453	0.185088	0.160938	0	21.225
P04040#26_20_47	0	0	0	0	0	0	0	0	0	0	0	0	0	0	0	0	0	0	0	0	0.0431102	0.057438	0.0803763	0.122953	0.203544	0.285298	0.271627	0.248185	0.433096	0.810899	1	0.775599	0.428219	0.303499	0.423389	0.561098	0.617921	0.606404	0.547728	0.471172	0.364557	0.271604	0.174566	0.106551	0.0423945	0.0108175	0	0	59.755
P04049#23_17_31	0	0	0	0	0	0	0	0	0	0	0	0	0	0	0	0	0	0.784034	0.702344	0.682362	0.798977	0.895517	1	0.939915	0.802728	0.48542	0.262151	0.0888051	0.0644057	0	0	0	0	0	0	0	0	0	0	0	0	0	0	0	0	0	0	0	73.051
P04049#5_0_17	0	0.106281	0.211457	0.336531	0.429626	0.350157	0.384516	0.524798	0.804452	0.931581	0.906724	0.800503	0.792046	0.898493	0.999034	1	0.908729	0	0	0	0	0	0	0	0	0	0	0	0	0	0	0	0	0	0	0	0	0	0	0	0	0	0	0	0	0	0	0	73.051
P04062#31_26_34	0	0	0	0	0	0	0	0	0	0	0	0	0	0	0	0	0	0	0	0	0	0	0	0	0	0	0.150518	0.202542	0.412799	0.776431	1	0.8009	0.387613	0.176386	0	0	0	0	0	0	0	0	0	0	0	0	0	0	59.716
P04075#32_27_35	0	0	0	0	0	0	0	0	0	0	0	0	0	0	0	0	0	0	0	0	0	0	0	0	0	0	0	0.109784	0.114534	0.290097	0.663865	1	0.814968	0.351116	0.0301964	0	0	0	0	0	0	0	0	0	0	0	0	0	39.42
P04080#18_0_32	0	0.0762954	0.167521	0.268524	0.385988	0.508206	0.580442	0.6357	0.69202	0.750717	0.797959	0.853674	0.906464	0.932505	0.933425	0.951032	0.983257	1	0.969815	0.938234	0.913017	0.888896	0.865805	0.839675	0.809367	0.737381	0.689952	0.661721	0.610966	0.501516	0.336957	0.152725	0	0	0	0	0	0	0	0	0	0	0	0	0	0	0	0	11.139
P04080#36_32_38	0	0	0	0	0	0	0	0	0	0	0	0	0	0	0	0	0	0	0	0	0	0	0	0	0	0	0	0	0	0	0	0	0	0.209742	0.67592	1	0.641897	0.127806	0	0	0	0	0	0	0	0	0	0	11.139
P04083#10_0_18	0	0.245194	0.423912	0.540645	0.558612	0.594423	0.704895	0.868234	0.984255	1	0.97509	0.919331	0.818681	0.660085	0.535603	0.404769	0.274194	0.160642	0	0	0	0	0	0	0	0	0	0	0	0	0	0	0	0	0	0	0	0	0	0	0	0	0	0	0	0	0	0	38.714
P04083#33_29_36	0	0	0	0	0	0	0	0	0	0	0	0	0	0	0	0	0	0	0	0	0	0	0	0	0	0	0	0	0	0.0146608	0.267092	0.734687	1	0.76709	0.39091	0.29993	0	0	0	0	0	0	0	0	0	0	0	0	38.714
P04114#19_9_24	0	0	0	0	0	0	0	0	0	0	0	0.0244486	0.15123	0.317712	0.393699	0.518648	0.769069	0.957324	1	0.933378	0.794018	0.65625	0.456281	0.380095	0	0	0	0	0	0	0	0	0	0	0	0	0	0	0	0	0	0	0	0	0	0	0	0	515.6
P04150#8_0_29	0	0	0.031407	0.0936511	0.174478	0.266285	0.270693	0.280456	0.268987	0.273859	0.245654	0.299077	0.379689	0.429847	0.470041	0.613607	0.849544	1	0.985679	0.838115	0.659494	0.506665	0.369776	0.235268	0.131379	0.0938574	0.142433	0.15962	0.139272	0	0	0	0	0	0	0	0	0	0	0	0	0	0	0	0	0	0	0	85.658
P04179#34_29_36	0	0	0	0	0	0	0	0	0	0	0	0	0	0	0	0	0	0	0	0	0	0	0	0	0	0	0	0	0	0.178957	0.251169	0.447729	0.740364	1	0.988671	0.804826	0	0	0	0	0	0	0	0	0	0	0	0	24.722
P04181#28_21_47	0	0	0	0	0	0	0	0	0	0	0	0	0	0	0	0	0	0	0	0	0	0	0.0114041	0.0257202	0.0610771	0.219923	0.44734	0.591486	0.451074	0.283972	0.257623	0.397241	0.456239	0.481121	0.535406	0.674777	0.82346	0.940133	0.99934	1	0.97118	0.887518	0.729351	0.511851	0.297331	0.139129	0.0408254	0	48.534
P04183#34_28_37	0	0	0	0	0	0	0	0	0	0	0	0	0	0	0	0	0	0	0	0	0	0	0	0	0	0	0	0	0.270471	0.425251	0.493853	0.614004	0.827376	1	0.953266	0.723789	0.832425	0	0	0	0	0	0	0	0	0	0	0	25.468
P04216#36_31_38	0	0	0	0	0	0	0	0	0	0	0	0	0	0	0	0	0	0	0	0	0	0	0	0	0	0	0	0	0	0	0	0	0.109083	0.482278	0.871869	1	0.784018	0.67411	0	0	0	0	0	0	0	0	0	0	17.935
P04350#23_18_33	0	0	0	0	0	0	0	0	0	0	0	0	0	0	0	0	0	0	0	0.0829546	0.330812	0.520987	0.591048	0.56268	0.449716	0.584706	0.864977	1	0.74456	0.546223	0.520806	0.580244	0.463412	0	0	0	0	0	0	0	0	0	0	0	0	0	0	0	49.585
P04350#8_0_18	0.0170364	0.0480464	0.108572	0.20549	0.341942	0.519097	0.840215	1	0.981511	0.813955	0.727414	0.605833	0.490918	0.361368	0.409513	0.415338	0.354813	0.0994299	0	0	0	0	0	0	0	0	0	0	0	0	0	0	0	0	0	0	0	0	0	0	0	0	0	0	0	0	0	0	49.585
P04406#33_29_36	0	0	0	0	0	0	0	0	0	0	0	0	0	0	0	0	0	0	0	0	0	0	0	0	0	0	0	0	0	0.0427589	0.240647	0.659462	1	0.834769	0.396277	0.128642	0	0	0	0	0	0	0	0	0	0	0	0	36.053
P04424#24_18_26	0	0	0	0	0	0	0	0	0	0	0	0	0	0	0	0	0	0	0.127536	0.226577	0.436325	0.67564	0.957179	1	0.840599	0.605107	0	0	0	0	0	0	0	0	0	0	0	0	0	0	0	0	0	0	0	0	0	0	51.657
P04424#29_26_33	0	0	0	0	0	0	0	0	0	0	0	0	0	0	0	0	0	0	0	0	0	0	0	0	0	0	0.848396	0.991478	1	0.707871	0.362844	0.111879	0.0174569	0	0	0	0	0	0	0	0	0	0	0	0	0	0	0	51.657
P04632#18_0_33	0	0.0955146	0.174172	0.22463	0.290067	0.338741	0.462996	0.54264	0.521809	0.462231	0.485927	0.630733	0.760954	0.87117	0.909468	0.961956	0.98743	1	0.979043	0.934738	0.918689	0.801722	0.625961	0.42744	0.434839	0.601802	0.827936	0.839024	0.588616	0.224988	0	0.0947613	0.395084	0	0	0	0	0	0	0	0	0	0	0	0	0	0	0	28.315
P04632#34_33_47	0	0	0	0	0	0	0	0	0	0	0	0	0	0	0	0	0	0	0	0	0	0	0	0	0	0	0	0	0	0	0	0	0	0.193037	0.184233	0.125357	0.043621	0.0141063	0.0461242	0.183376	0.459897	0.833936	1	0.800173	0.395596	0.169817	0.0992719	0	28.315
P04792#14_0_24	0	0.0291931	0.0737445	0.140424	0.207068	0.268591	0.368549	0.522152	0.715962	0.886762	0.943751	0.967766	0.974082	1	0.907286	0.756746	0.53872	0.418328	0.344606	0.325928	0.194958	0.071346	0	0.0373155	0	0	0	0	0	0	0	0	0	0	0	0	0	0	0	0	0	0	0	0	0	0	0	0	22.782
P04792#34_24_47	0	0	0	0	0	0	0	0	0	0	0	0	0	0	0	0	0	0	0	0	0	0	0	0	0.0507381	0.0452599	0.0463287	0.0651993	0.0680715	0.094565	0.0953725	0.273753	0.484765	0.672013	0.486687	0.218176	0	0.0812792	0.284904	0.604623	0.871126	1	0.896729	0.673561	0.421962	0.23065	0.104758	0	22.782
P04818#34_29_35	0	0	0	0	0	0	0	0	0	0	0	0	0	0	0	0	0	0	0	0	0	0	0	0	0	0	0	0	0	0.274991	0.338341	0.601664	0.922928	1	0.813636	0	0	0	0	0	0	0	0	0	0	0	0	0	35.716
P04843#30_29_47	0	0	0	0	0	0	0	0	0	0	0	0	0	0	0	0	0	0	0	0	0	0	0	0	0	0	0	0	0	0.434434	0.333726	0.125293	0.0273215	0.168498	0.432797	0.705761	0.903677	1	0.999518	0.955102	0.914923	0.885782	0.806807	0.636363	0.386488	0.172548	0.0491795	0	68.569
P04843#6_0_29	0.444712	0.450557	0.462059	0.477676	0.500294	0.555921	0.492242	0.414302	0.346098	0.274068	0.209284	0.155535	0.138533	0.114213	0.0815694	0.0207123	0	0.0376281	0.137489	0.202501	0.181311	0.121266	0.115156	0.161529	0.255255	0.329848	0.369035	0.575611	1	0	0	0	0	0	0	0	0	0	0	0	0	0	0	0	0	0	0	0	68.569
P04844#30_16_33	0	0	0	0	0	0	0	0	0	0	0	0	0	0	0	0	0.0975705	0.117615	0.136271	0.158781	0.239682	0.342615	0.431858	0.454233	0.474515	0.55203	0.685688	0.798035	0.920145	1	0.909937	0.579571	0.218732	0	0	0	0	0	0	0	0	0	0	0	0	0	0	0	69.283
P04844#8_0_16	0.49957	0.454788	0.446495	0.467225	0.53979	0.664562	0.823078	1	0.932932	0.66366	0.416307	0.205041	0.0782042	0	0.0354852	0.140239	0	0	0	0	0	0	0	0	0	0	0	0	0	0	0	0	0	0	0	0	0	0	0	0	0	0	0	0	0	0	0	0	69.283
P04899#32_23_47	0	0	0	0	0	0	0	0	0	0	0	0	0	0	0	0	0	0	0	0	0	0	0	0	0.0273474	0.0829422	0.175506	0.33568	0.50774	0.679079	0.840187	0.973442	0.920127	0.679144	0.482135	0.548885	0.775853	0.96444	1	0.962929	0.837911	0.682521	0.486398	0.32191	0.192613	0.094026	0.030326	0	40.45
P04899#7_0_23	0.383727	0.380788	0.439054	0.566815	0.739614	0.911261	1	0.888834	0.749194	0.608337	0.542079	0.484853	0.434087	0.394398	0.386725	0.37814	0.38581	0.410681	0.429825	0.375359	0.272498	0.143285	0.0307628	0	0	0	0	0	0	0	0	0	0	0	0	0	0	0	0	0	0	0	0	0	0	0	0	0	40.45
P05023#27_18_33	0	0	0	0	0	0	0	0	0	0	0	0	0	0	0	0	0	0	0	0.0155281	0.0295644	0.0700005	0.142745	0.281529	0.514006	0.805354	1	0.943863	0.656801	0.317072	0.111574	0.0950146	0.212829	0	0	0	0	0	0	0	0	0	0	0	0	0	0	0	112.89
P05026#27_17_33	0	0	0	0	0	0	0	0	0	0	0	0	0	0	0	0	0	0.0349625	0.11483	0.159927	0.160436	0.119229	0.143011	0.205872	0.481686	0.793282	1	0.739892	0.370765	0.0676395	0.039327	0.0878541	0.196479	0	0	0	0	0	0	0	0	0	0	0	0	0	0	0	35.061
P05026#35_33_47	0	0	0	0	0	0	0	0	0	0	0	0	0	0	0	0	0	0	0	0	0	0	0	0	0	0	0	0	0	0	0	0	0	0.523493	0.573274	0.560397	0.437482	0.376505	0.353511	0.528375	0.813211	1	0.854616	0.438452	0.0842459	0	0.0222874	0	35.061
P05067#16_8_29	0	0	0	0	0	0	0	0	0	0	0.0581948	0.135521	0.216459	0.279372	0.319237	0.340098	0.308151	0.51748	0.784007	1	0.753251	0.500992	0.343097	0.35586	0.275733	0.148099	0.0789443	0.0420942	0.0377451	0	0	0	0	0	0	0	0	0	0	0	0	0	0	0	0	0	0	0	86.942
P05091#27_18_47	0	0	0	0	0	0	0	0	0	0	0	0	0	0	0	0	0	0	0.0176542	0.0523845	0.0995423	0.145088	0.239277	0.327502	0.434536	0.507305	0.540053	0.435024	0.478762	0.724804	1	0.869228	0.539418	0.346062	0.451554	0.62609	0.719583	0.706864	0.621475	0.513571	0.397531	0.290948	0.189115	0.106031	0.0346626	0	0	0	56.381
P05106#25_20_29	0	0	0	0	0	0	0	0	0	0	0	0	0	0	0	0	0	0	0	0	0.147205	0.271255	0.520344	0.82128	1	0.880329	0.550757	0.253994	0.154677	0	0	0	0	0	0	0	0	0	0	0	0	0	0	0	0	0	0	0	87.057
P05114#11_8_17	0	0	0	0	0	0	0	0	0.394176	0.891917	1	0.896653	0.653787	0.627378	0.334884	0.141069	0	0	0	0	0	0	0	0	0	0	0	0	0	0	0	0	0	0	0	0	0	0	0	0	0	0	0	0	0	0	0	0	10.659
P05114#28_24_31	0	0	0	0	0	0	0	0	0	0	0	0	0	0	0	0	0	0	0	0	0	0	0	0	0	0.219512	0.634146	1	0.634146	0.219512	0	0	0	0	0	0	0	0	0	0	0	0	0	0	0	0	0	0	10.659
P05114#6_3_8	0	0	0	0.175587	0.651046	1	0.637567	0.330298	0	0	0	0	0	0	0	0	0	0	0	0	0	0	0	0	0	0	0	0	0	0	0	0	0	0	0	0	0	0	0	0	0	0	0	0	0	0	0	0	10.659
P05121#33_26_47	0	0	0	0	0	0	0	0	0	0	0	0	0	0	0	0	0	0	0	0	0	0	0	0	0	0	0.0372155	0.0295657	0.0270664	0.0601561	0.287496	0.575641	0.744643	0.561161	0.360692	0.323415	0.550305	0.751887	0.922886	0.991654	1	0.901159	0.783135	0.662602	0.536883	0.347753	0.175926	0	45.059
P05165#25_19_25	0	0	0	0	0	0	0	0	0	0	0	0	0	0	0	0	0	0	0	0.100169	0.293352	0.604124	0.826398	0.944108	1	0	0	0	0	0	0	0	0	0	0	0	0	0	0	0	0	0	0	0	0	0	0	0	80.058
P05165#30_25_33	0	0	0	0	0	0	0	0	0	0	0	0	0	0	0	0	0	0	0	0	0	0	0	0	0	0.209128	0.293064	0.605033	0.955797	1	0.613303	0.256263	0.162934	0	0	0	0	0	0	0	0	0	0	0	0	0	0	0	80.058
P05166#20_10_29	0	0	0	0	0	0	0	0	0	0	0	0.0223224	0	0.0453333	0.095434	0.291906	0.489943	0.731808	0.755326	0.775086	0.490539	0.26123	0.128214	0.495594	0.875451	1	0.697446	0.192794	0.0177973	0	0	0	0	0	0	0	0	0	0	0	0	0	0	0	0	0	0	0	58.215
P05166#32_29_47	0	0	0	0	0	0	0	0	0	0	0	0	0	0	0	0	0	0	0	0	0	0	0	0	0	0	0	0	0	0.085448	0.274016	0.27967	0.231583	0.256409	0.433621	0.683245	0.854772	0.984565	1	0.995631	0.827274	0.610088	0.322016	0.142358	0.0100488	0	0	0	58.215
P05198#33_24_47	0	0	0	0	0	0	0	0	0	0	0	0	0	0	0	0	0	0	0	0	0	0	0	0	0.0462181	0.0963754	0.121122	0.156675	0.217281	0.27966	0.413634	0.615844	0.772914	0.686318	0.538124	0.560514	0.748001	0.880967	0.928187	0.975882	1	0.916066	0.689801	0.393153	0.129414	0.0177327	0	0	36.112
P05198#9_0_24	0.256773	0.245803	0.26728	0.305116	0.437085	0.612302	0.848825	0.985138	1	0.846474	0.650426	0.518535	0.490652	0.549155	0.592144	0.620499	0.528868	0.30218	0.0733398	0	0.1055	0.136065	0.0741429	0.0362055	0	0	0	0	0	0	0	0	0	0	0	0	0	0	0	0	0	0	0	0	0	0	0	0	36.112
P05386#35_31_38	0	0	0	0	0	0	0	0	0	0	0	0	0	0	0	0	0	0	0	0	0	0	0	0	0	0	0	0	0	0	0	0.0287169	0.273934	0.741646	1	0.932478	0.641236	0.550831	0	0	0	0	0	0	0	0	0	0	11.514
P05387#36_31_38	0	0	0	0	0	0	0	0	0	0	0	0	0	0	0	0	0	0	0	0	0	0	0	0	0	0	0	0	0	0	0	0.0492949	0.269719	0.6845	0.990335	1	0.747525	0.572947	0	0	0	0	0	0	0	0	0	0	11.665
P05388#33_28_35	0	0	0	0	0	0	0	0	0	0	0	0	0	0	0	0	0	0	0	0	0	0	0	0	0	0	0	0	0	0.0488511	0.326586	0.736743	1	0.812995	0.507246	0	0	0	0	0	0	0	0	0	0	0	0	0	34.273
P05412#32_24_35	0	0	0	0	0	0	0	0	0	0	0	0	0	0	0	0	0	0	0	0	0	0	0	0	0.0253291	0.134567	0.314173	0.453835	0.533547	0.683706	0.90376	1	0.717737	0.348324	0.220889	0	0	0	0	0	0	0	0	0	0	0	0	0	35.675
P05455#32_27_36	0	0	0	0	0	0	0	0	0	0	0	0	0	0	0	0	0	0	0	0	0	0	0	0	0	0	0	0.144459	0.216991	0.437138	0.769138	1	0.909437	0.62598	0.410053	0.375159	0	0	0	0	0	0	0	0	0	0	0	0	46.836
P05556#25_20_28	0	0	0	0	0	0	0	0	0	0	0	0	0	0	0	0	0	0	0	0	0.0956452	0.230307	0.479719	0.78816	1	0.985972	0.787173	0.656393	0	0	0	0	0	0	0	0	0	0	0	0	0	0	0	0	0	0	0	0	88.414
P05556#30_28_34	0	0	0	0	0	0	0	0	0	0	0	0	0	0	0	0	0	0	0	0	0	0	0	0	0	0	0	0	0.889125	1	0.837875	0.482508	0.171033	0.0585217	0	0	0	0	0	0	0	0	0	0	0	0	0	0	88.414
P05976#21_12_27	0	0	0	0	0	0	0	0	0	0	0	0	0.257252	0.2504	0.234952	0.238498	0.215686	0.119625	0.345918	0.694314	1	0.665339	0.301239	0.0606952	0.126934	0.120249	0.0998521	0	0	0	0	0	0	0	0	0	0	0	0	0	0	0	0	0	0	0	0	0	21.145
P05976#37_27_47	0	0	0	0	0	0	0	0	0	0	0	0	0	0	0	0	0	0	0	0	0	0	0	0	0	0	0	0.0324664	0.0341009	0.0379413	0	0.183251	0.503956	0.817731	0.899215	0.964125	0.995263	0.761566	0.560018	0.413451	0.723677	0.890934	1	0.648744	0.329647	0.0956547	0.0141043	0	21.145
P06132#33_28_35	0	0	0	0	0	0	0	0	0	0	0	0	0	0	0	0	0	0	0	0	0	0	0	0	0	0	0	0	0.119755	0.246965	0.588078	0.958657	1	0.676666	0.393238	0	0	0	0	0	0	0	0	0	0	0	0	0	40.786
P06396#25_19_29	0	0	0	0	0	0	0	0	0	0	0	0	0	0	0	0	0	0	0	0.167866	0.291254	0.497816	0.759095	0.969498	1	0.84021	0.594997	0.37408	0.223619	0	0	0	0	0	0	0	0	0	0	0	0	0	0	0	0	0	0	0	85.696
P06400#22_14_33	0	0	0	0	0	0	0	0	0	0	0	0	0	0	0	0	0.0537794	0.108804	0.212032	0.372296	0.535773	0.618807	0.597522	0.566757	0.665041	0.888591	1	0.975532	0.878845	0.772335	0.571461	0.345535	0.293464	0	0	0	0	0	0	0	0	0	0	0	0	0	0	0	106.16
P06493#8_0_32	0	0.190032	0.372097	0.549469	0.696755	0.863643	0.964077	1	0.927418	0.824929	0.690953	0.646558	0.684119	0.758293	0.713044	0.562143	0.422241	0.377405	0.391358	0.320952	0.257904	0.20298	0.21289	0.185021	0.156219	0.186474	0.212262	0.217252	0.15743	0.0890878	0	0	0	0	0	0	0	0	0	0	0	0	0	0	0	0	0	0	34.095
P06576#31_21_47	0	0	0	0	0	0	0	0	0	0	0	0	0	0	0	0	0	0	0	0	0	0.0246912	0.0498608	0.0759819	0.135064	0.229897	0.309696	0.322372	0.412991	0.604693	0.749712	0.613204	0.371822	0.276343	0.444212	0.719934	0.92761	1	0.949605	0.875274	0.762194	0.633495	0.492113	0.383671	0.264712	0.143363	0.0588439	0	56.559
P06730#16_13_24	0	0	0	0	0	0	0	0	0	0	0	0	0	1	0.960699	0.971681	0.927361	0.812292	0.689722	0.632146	0.607388	0.447773	0.168794	0	0	0	0	0	0	0	0	0	0	0	0	0	0	0	0	0	0	0	0	0	0	0	0	0	25.097
P06730#34_31_37	0	0	0	0	0	0	0	0	0	0	0	0	0	0	0	0	0	0	0	0	0	0	0	0	0	0	0	0	0	0	0	0.135889	0.45585	1	0.96102	0.512302	0.239918	0	0	0	0	0	0	0	0	0	0	0	25.097
P06730#9_0_13	0	0.0868603	0.19125	0.312161	0.463881	0.638871	0.840758	0.968777	1	0.934662	0.852896	0.798612	0.743234	0	0	0	0	0	0	0	0	0	0	0	0	0	0	0	0	0	0	0	0	0	0	0	0	0	0	0	0	0	0	0	0	0	0	0	25.097
P06733#31_23_47	0	0	0	0	0	0	0	0	0	0	0	0	0	0	0	0	0	0	0	0	0	0	0	0	0	0.0244062	0.0372896	0.0650248	0.246604	0.550319	0.764856	0.627935	0.324461	0.180249	0.34216	0.653791	0.894227	1	0.953699	0.84879	0.694502	0.550504	0.420721	0.32623	0.21778	0.108688	0.0399858	0	47.168
P06737#25_24_47	0	0	0	0	0	0	0	0	0	0	0	0	0	0	0	0	0	0	0	0	0	0	0	0	0.421724	0.233288	0.591938	0.984599	1	0.383022	0.0204144	0	0.235312	0.320499	0.29678	0.333192	0.55166	0.664826	0.599417	0.516138	0.714783	0.923386	0.985814	0.835169	0.475007	0.228584	0.087744	0	97.147
P06737#4_0_24	0	0.254487	0.421056	0.515958	0.47567	0.493814	0.684997	0.852298	0.972222	0.97523	1	0.920301	0.911491	0.918926	0.953475	0.882664	0.795899	0.658287	0.62855	0.563303	0.463709	0.209889	0.176924	0.203917	0	0	0	0	0	0	0	0	0	0	0	0	0	0	0	0	0	0	0	0	0	0	0	0	97.147
P06744#27_17_31	0	0	0	0	0	0	0	0	0	0	0	0	0	0	0	0	0	0	0	0.0232992	0.0727473	0.160276	0.249017	0.363499	0.586766	0.871346	1	0.762819	0.408039	0.210359	0.241059	0	0	0	0	0	0	0	0	0	0	0	0	0	0	0	0	0	63.146
P06748#33_24_47	0	0	0	0	0	0	0	0	0	0	0	0	0	0	0	0	0	0	0	0	0	0	0	0	0.042457	0.068307	0.100062	0.135907	0.145316	0.165287	0.373544	0.730539	1	0.872584	0.589831	0.421578	0.497904	0.57782	0.578127	0.520214	0.472069	0.438974	0.369295	0.274251	0.144072	0.0622068	0.0141373	0	32.575
P06753-2#30_17_43	0	0	0	0	0	0	0	0	0	0	0	0	0	0	0	0	0	0.0427267	0.0605064	0.0661174	0.0872592	0.129689	0.193565	0.23977	0.303195	0.352566	0.383013	0.421206	0.472514	0.478172	0.34022	0.323262	0.565581	0.937357	1	0.725485	0.376073	0.172747	0.110175	0.0914519	0.0766466	0.0436884	0	0	0	0	0	0	29.032
P06753-6#30_19_42	0	0	0	0	0	0	0	0	0	0	0	0	0	0	0	0	0	0	0	0.0854844	0.115089	0.115719	0.138017	0.205887	0.287718	0.359684	0.436275	0.570695	0.706972	0.711881	0.536464	0.467379	0.685594	1	0.991324	0.659016	0.303692	0.145542	0.103786	0.0708922	0.0217797	0	0	0	0	0	0	0	28.922
P06756-2#26_20_31	0	0	0	0	0	0	0	0	0	0	0	0	0	0	0	0	0	0	0	0	0.121445	0.265944	0.513405	0.773324	0.939763	1	0.948312	0.742806	0.440422	0.195558	0.0859269	0	0	0	0	0	0	0	0	0	0	0	0	0	0	0	0	0	112.26
P06865#32_22_47	0	0	0	0	0	0	0	0	0	0	0	0	0	0	0	0	0	0	0	0	0	0	0	0.0542931	0.107342	0.164641	0.175828	0.202436	0.231939	0.50992	0.828121	1	0.702342	0.390142	0.253661	0.385183	0.501465	0.589738	0.711376	0.836771	0.880853	0.74743	0.546137	0.40783	0.320751	0.221323	0.115497	0	60.702
P06899#34_17_42	0	0	0	0	0	0	0	0	0	0	0	0	0	0	0	0	0	0	0.0292624	0.0999908	0.199074	0.314062	0.407183	0.497279	0.576467	0.674634	0.736287	0.782981	0.805599	0.806041	0.817077	0.85291	0.971906	1	0.938547	0.756591	0.642371	0.509588	0.365512	0.154537	0	0	0	0	0	0	0	0	13.904
P06899#6_0_17	0.371434	0.420894	0.513893	0.637488	0.850114	1	0.926607	0.726253	0.58062	0.545555	0.485835	0.379079	0.262809	0.180512	0.104092	0.0411555	0	0	0	0	0	0	0	0	0	0	0	0	0	0	0	0	0	0	0	0	0	0	0	0	0	0	0	0	0	0	0	0	13.904
P07093-2#34_30_40	0	0	0	0	0	0	0	0	0	0	0	0	0	0	0	0	0	0	0	0	0	0	0	0	0	0	0	0	0	0	0.0149227	0.314425	0.712563	1	0.893258	0.705712	0.597991	0.487605	0.250512	0	0	0	0	0	0	0	0	0	44
P07099#32_23_47	0	0	0	0	0	0	0	0	0	0	0	0	0	0	0	0	0	0	0	0	0	0	0	0	0.0139163	0.0480846	0.114507	0.190169	0.215882	0.269496	0.340199	0.383446	0.273496	0.141006	0.152855	0.36213	0.651972	0.854504	0.972442	1	0.985774	0.894858	0.720192	0.507138	0.284498	0.13468	0.0393611	0	52.948
P07108#37_29_47	0	0	0	0	0	0	0	0	0	0	0	0	0	0	0	0	0	0	0	0	0	0	0	0	0	0	0	0	0	0.0783444	0.0852437	0.0740196	0.0155844	0.1263	0.396356	0.702203	0.744458	0.669418	0.648683	0.78193	0.937457	1	0.866771	0.583459	0.302942	0.144545	0.0393783	0	10.044
P07195#33_26_47	0	0	0	0	0	0	0	0	0	0	0	0	0	0	0	0	0	0	0	0	0	0	0	0	0	0	0.0151204	0.0799108	0.166527	0.219237	0.236556	0.282806	0.344585	0.309578	0.260092	0.320821	0.539186	0.771907	0.933366	1	0.925487	0.752365	0.500753	0.310774	0.172102	0.115989	0.0528147	0	36.638
P07203#34_29_37	0	0	0	0	0	0	0	0	0	0	0	0	0	0	0	0	0	0	0	0	0	0	0	0	0	0	0	0	0	0.119367	0.216732	0.516811	0.791634	1	0.857924	0.62447	0.481335	0	0	0	0	0	0	0	0	0	0	0	22.088
P07237#31_26_34	0	0	0	0	0	0	0	0	0	0	0	0	0	0	0	0	0	0	0	0	0	0	0	0	0	0	0.339467	0.410269	0.628107	0.914789	1	0.7309	0.384633	0.18691	0	0	0	0	0	0	0	0	0	0	0	0	0	0	57.116
P07305#31_15_47	0	0	0	0	0	0	0	0	0	0	0	0	0	0	0	0	0.013344	0.0371995	0.0913568	0.172147	0.247119	0.304845	0.376151	0.466394	0.543905	0.620735	0.68133	0.764112	0.857924	0.927906	0.94567	0.926922	0.949021	0.982538	1	0.955178	0.858928	0.72984	0.59306	0.464553	0.334026	0.347702	0.487251	0.721133	0.701759	0.535328	0.31053	0	20.863
P07305#4_0_15	0.868636	0.941992	0.981561	1	0.944659	0.83155	0.65394	0.491977	0.370108	0.297255	0.219462	0.141252	0.0697569	0.024972	0	0	0	0	0	0	0	0	0	0	0	0	0	0	0	0	0	0	0	0	0	0	0	0	0	0	0	0	0	0	0	0	0	0	20.863
P07311#37_32_39	0	0	0	0	0	0	0	0	0	0	0	0	0	0	0	0	0	0	0	0	0	0	0	0	0	0	0	0	0	0	0	0	0	0.19606	0.569587	0.898147	1	0.814208	0.6257	0	0	0	0	0	0	0	0	0	11.261
P07339#34_29_36	0	0	0	0	0	0	0	0	0	0	0	0	0	0	0	0	0	0	0	0	0	0	0	0	0	0	0	0	0	0.0178386	0.0948391	0.422231	0.799866	1	0.753723	0.501053	0	0	0	0	0	0	0	0	0	0	0	0	44.552
P07355#33_25_47	0	0	0	0	0	0	0	0	0	0	0	0	0	0	0	0	0	0	0	0	0	0	0	0	0	0	0	0.0253507	0.0607335	0.13273	0.314953	0.564506	0.679563	0.513562	0.331229	0.368476	0.619817	0.838946	0.951869	1	0.99838	0.940989	0.771265	0.547093	0.300506	0.135019	0.0354236	0	38.604
P07355#8_0_25	0	0.110316	0.266883	0.496734	0.70446	0.885937	0.980346	1	0.937096	0.861048	0.743193	0.646778	0.555534	0.489285	0.424533	0.327141	0.178851	0.0615349	0.0410426	0.0634833	0.0452045	0.0143417	0.0201518	0.0395971	0.03705	0	0	0	0	0	0	0	0	0	0	0	0	0	0	0	0	0	0	0	0	0	0	0	38.604
P07384#28_22_29	0	0	0	0	0	0	0	0	0	0	0	0	0	0	0	0	0	0	0	0	0	0	0.0287214	0	0.150623	0.471234	0.836116	1	0.868375	0	0	0	0	0	0	0	0	0	0	0	0	0	0	0	0	0	0	0	81.889
P07384#6_0_22	0.0748395	0.108329	0.255973	0.547452	0.875778	1	0.987492	0.896457	0.873847	0.85011	0.75668	0.69803	0.781303	0.93631	0.887923	0.704793	0.522022	0.456772	0.384481	0.281936	0.239088	0.168839	0	0	0	0	0	0	0	0	0	0	0	0	0	0	0	0	0	0	0	0	0	0	0	0	0	0	81.889
P07437#28_23_35	0	0	0	0	0	0	0	0	0	0	0	0	0	0	0	0	0	0	0	0	0	0	0	0.353079	0.235722	0.326098	0.616275	0.656116	0.557557	0.66749	0.996707	1	0.514457	0.0506574	0	0	0	0	0	0	0	0	0	0	0	0	0	0	49.67
P07437#8_2_23	0	0	0	0.0274342	0.115333	0.26006	0.419773	0.495223	0.480459	0.443186	0.568058	0.816514	1	0.962067	0.780979	0.646012	0.639537	0.675181	0.742629	0.732181	0.78965	0.741941	0.68701	0	0	0	0	0	0	0	0	0	0	0	0	0	0	0	0	0	0	0	0	0	0	0	0	0	49.67
P07686#31_23_47	0	0	0	0	0	0	0	0	0	0	0	0	0	0	0	0	0	0	0	0	0	0	0	0	0	0.0273725	0.0735688	0.114782	0.231284	0.485002	0.710731	0.685681	0.464861	0.294267	0.291487	0.449923	0.714072	0.938446	1	0.90222	0.834078	0.801788	0.778574	0.652332	0.465533	0.244436	0.098071	0	63.111
P07711#35_30_39	0	0	0	0	0	0	0	0	0	0	0	0	0	0	0	0	0	0	0	0	0	0	0	0	0	0	0	0	0	0	0.0392951	0.165818	0.456853	0.765502	1	0.982665	0.772438	0.57554	0.438191	0	0	0	0	0	0	0	0	0	37.564
P07737#36_32_38	0	0	0	0	0	0	0	0	0	0	0	0	0	0	0	0	0	0	0	0	0	0	0	0	0	0	0	0	0	0	0	0	0	0.27361	0.711856	1	0.919195	0.800228	0	0	0	0	0	0	0	0	0	0	15.054
P07741#34_30_37	0	0	0	0	0	0	0	0	0	0	0	0	0	0	0	0	0	0	0	0	0	0	0	0	0	0	0	0	0	0	0	0.166246	0.619468	1	0.946162	0.427598	0	0	0	0	0	0	0	0	0	0	0	0	19.608
P07814#17_4_30	0	0	0	0	0.0498608	0.0998752	0.167418	0.230464	0.279768	0.31231	0.373475	0.460683	0.575081	0.681431	0.787787	0.856516	0.873611	0.830165	0.773555	0.726163	0.758683	0.876653	1	0.928753	0.636645	0.27926	0.0610294	0	0.0265506	0.0502636	0	0	0	0	0	0	0	0	0	0	0	0	0	0	0	0	0	0	170.59
P07858#33_0_34	0	0	0	0	0	0.0174384	0.0426788	0.0647972	0.0748865	0.0889833	0.112772	0.159993	0.198092	0.223258	0.216994	0.2297	0.245941	0.281201	0.300894	0.314112	0.308426	0.308741	0.362364	0.426521	0.455656	0.381876	0.308432	0.310079	0.378098	0.390188	0.449791	0.702896	1	0.954638	0	0	0	0	0	0	0	0	0	0	0	0	0	0	37.821
P07900#15_12_34	0	0	0	0	0	0	0	0	0	0	0	0	0.170901	0.240916	0.27899	0.275585	0.270484	0.279257	0.335603	0.422243	0.527222	0.585866	0.60415	0.576555	0.514476	0.573479	0.782578	1	0.859967	0.43262	0.050431	0	0.192708	0.416402	0	0	0	0	0	0	0	0	0	0	0	0	0	0	84.659
P07910-2#33_12_44	0	0	0	0	0	0	0	0	0	0	0	0	0	0	0.0258256	0.0603903	0.106988	0.158561	0.206885	0.260516	0.305077	0.343981	0.361066	0.371969	0.377292	0.384726	0.401134	0.428178	0.449672	0.502318	0.667894	0.893851	1	0.876096	0.666247	0.512975	0.425647	0.343899	0.270651	0.234542	0.205933	0.181651	0.150459	0.131231	0	0	0	0	32.337
P07942#15_2_26	0	0	0	0	0.0734307	0.233392	0.415525	0.525407	0.555613	0.569533	0.682251	0.796399	0.926041	0.980192	1	0.88171	0.711983	0.517673	0.389587	0.306267	0.297889	0.298218	0.313326	0.27342	0.208062	0.112065	0	0	0	0	0	0	0	0	0	0	0	0	0	0	0	0	0	0	0	0	0	0	198.04
P07947#31_27_47	0	0	0	0	0	0	0	0	0	0	0	0	0	0	0	0	0	0	0	0	0	0	0	0	0	0	0	0.115045	0.435399	0.840206	1	0.564534	0.073519	0	0.38376	0.667597	0.756093	0.63578	0.512515	0.336133	0.308973	0.337838	0.237854	0.141041	0.0672324	0.0147503	0	0	60.801
P07947#6_0_27	0	0.122191	0.333637	0.71882	0.918905	0.997277	0.990323	1	0.974303	0.913156	0.836738	0.745506	0.709118	0.726149	0.700077	0.538296	0.420519	0.326848	0.369722	0.362389	0.508321	0.560234	0.549628	0.354716	0.160392	0.0321122	0	0	0	0	0	0	0	0	0	0	0	0	0	0	0	0	0	0	0	0	0	0	60.801
P07951#29_22_29	0	0	0	0	0	0	0	0	0	0	0	0	0	0	0	0	0	0	0	0	0	0	0.064965	0.1712	0.364537	0.534563	0.735241	0.857036	1	0	0	0	0	0	0	0	0	0	0	0	0	0	0	0	0	0	0	0	32.85
P07951#34_29_38	0	0	0	0	0	0	0	0	0	0	0	0	0	0	0	0	0	0	0	0	0	0	0	0	0	0	0	0	0	0.283302	0.361479	0.592787	0.906743	1	0.813773	0.537281	0.359842	0.275229	0	0	0	0	0	0	0	0	0	0	32.85
P07951-2#34_29_38	0	0	0	0	0	0	0	0	0	0	0	0	0	0	0	0	0	0	0	0	0	0	0	0	0	0	0	0	0	0.290199	0.337049	0.574584	0.90443	1	0.759014	0.416988	0.199241	0.0987644	0	0	0	0	0	0	0	0	0	0	32.989
P07954#27_22_47	0	0	0	0	0	0	0	0	0	0	0	0	0	0	0	0	0	0	0	0	0	0	0.0318131	0.06098	0.0943578	0.139583	0.186157	0.185935	0.18649	0.281338	0.429597	0.454958	0.318373	0.215778	0.296856	0.555401	0.828811	1	0.998927	0.926207	0.818033	0.690491	0.483172	0.292834	0.146224	0.0706146	0.0194174	0	54.636
P07996#16_4_26	0	0	0	0	0.0220182	0.118287	0.213538	0.296463	0.366071	0.470502	0.593082	0.69874	0.796141	0.892914	0.990622	1	0.995128	0.927237	0.862502	0.703601	0.531497	0.318204	0.148332	0.0420403	0	0.0360892	0	0	0	0	0	0	0	0	0	0	0	0	0	0	0	0	0	0	0	0	0	0	129.38
P07996#28_26_47	0	0	0	0	0	0	0	0	0	0	0	0	0	0	0	0	0	0	0	0	0	0	0	0	0	0	0.207319	0.35815	0.331031	0.261532	0.245396	0.400956	0.695538	0.935404	1	0.832026	0.657129	0.570099	0.627306	0.824416	0.98743	0.97434	0.678618	0.34269	0.120945	0.0563546	0.0335348	0	129.38
P08069#23_9_31	0	0	0	0	0	0	0	0	0	0.024113	0.0337932	0.0581496	0.139654	0.329361	0.501914	0.593388	0.634994	0.71544	0.811922	0.857003	0.927684	0.958972	1	0.905453	0.729609	0.405355	0.14018	0.0118274	0.0185422	0.0201928	0	0	0	0	0	0	0	0	0	0	0	0	0	0	0	0	0	0	154.79
P08107#30_25_34	0	0	0	0	0	0	0	0	0	0	0	0	0	0	0	0	0	0	0	0	0	0	0	0	0	0.11099	0.148696	0.362819	0.717781	1	0.893248	0.546845	0.233321	0.122338	0	0	0	0	0	0	0	0	0	0	0	0	0	0	70.051
P08133#30_21_47	0	0	0	0	0	0	0	0	0	0	0	0	0	0	0	0	0	0	0	0	0	0	0	0.0258952	0.0600831	0.0952309	0.215517	0.510585	0.807999	0.813047	0.472868	0.14425	0.088917	0.31617	0.63381	0.896536	1	0.94539	0.856683	0.792465	0.749543	0.670992	0.547497	0.378523	0.197233	0.0585796	0	0	75.872
P08134#15_0_16	0	0.0712917	0.141102	0.213781	0.277168	0.309735	0.358618	0.399654	0.443844	0.431221	0.481707	0.552101	0.744422	0.888449	1	0.812371	0	0	0	0	0	0	0	0	0	0	0	0	0	0	0	0	0	0	0	0	0	0	0	0	0	0	0	0	0	0	0	0	22.006
P08134#24_16_34	0	0	0	0	0	0	0	0	0	0	0	0	0	0	0	0	0.181659	0.0726204	0.111396	0.225453	0.279245	0.415659	0.695379	1	0.924547	0.565393	0.216956	0.105114	0.113758	0.0935966	0.0542195	0	0.0124712	0.0410664	0	0	0	0	0	0	0	0	0	0	0	0	0	0	22.006
P08195#29_24_32	0	0	0	0	0	0	0	0	0	0	0	0	0	0	0	0	0	0	0	0	0	0	0	0	0.092957	0.279597	0.619435	0.941036	1	0.764076	0.442289	0.24265	0	0	0	0	0	0	0	0	0	0	0	0	0	0	0	0	67.993
P08236#30_25_33	0	0	0	0	0	0	0	0	0	0	0	0	0	0	0	0	0	0	0	0	0	0	0	0	0	0.0558972	0.142851	0.431032	0.842027	1	0.720871	0.308782	0.0975927	0	0	0	0	0	0	0	0	0	0	0	0	0	0	0	74.731
P08237#30_23_47	0	0	0	0	0	0	0	0	0	0	0	0	0	0	0	0	0	0	0	0	0	0	0	0.0320834	0.0515189	0.0378695	0.0464105	0.213696	0.467635	0.590505	0.427714	0.211883	0.134531	0.271355	0.46585	0.652958	0.787759	0.87179	0.907402	0.921098	0.956538	1	0.910554	0.67853	0.3695	0.164568	0.0415381	0	85.182
P08237#6_0_23	0.239744	0.276968	0.41101	0.6912	0.923129	1	0.956353	0.878251	0.799954	0.755222	0.730977	0.721092	0.729166	0.70683	0.667711	0.629051	0.587382	0.540338	0.368172	0.219781	0.0300495	0	0	0	0	0	0	0	0	0	0	0	0	0	0	0	0	0	0	0	0	0	0	0	0	0	0	0	85.182
P08238#19_6_31	0	0	0	0	0	0	0.169961	0.222936	0.261526	0.287834	0.326349	0.384732	0.476213	0.557869	0.652159	0.711258	0.769388	0.78829	0.794948	0.759404	0.758801	0.78552	0.823069	0.743983	0.563389	0.500582	0.707168	1	0.92492	0.490734	0.0501136	0	0	0	0	0	0	0	0	0	0	0	0	0	0	0	0	0	83.263
P08240#12_0_29	0	0	0.0531649	0.156097	0.273201	0.411034	0.553185	0.68526	0.792855	0.894667	0.979086	1	0.983428	0.909537	0.822028	0.708669	0.700245	0.76973	0.837467	0.788839	0.686526	0.554088	0.464963	0.360303	0.307487	0.196035	0.0940039	0.0389732	0.075865	0	0	0	0	0	0	0	0	0	0	0	0	0	0	0	0	0	0	0	69.81
P08243#31_28_47	0	0	0	0	0	0	0	0	0	0	0	0	0	0	0	0	0	0	0	0	0	0	0	0	0	0	0	0	0.142603	0.24941	0.305946	0.177678	0.0584572	0.0820205	0.28375	0.568348	0.827709	1	0.986638	0.932381	0.863109	0.809245	0.598243	0.345043	0.117886	0.0431589	0	0	64.369
P08243#9_0_28	0	0.133418	0.32184	0.613001	0.82724	0.882526	0.916446	0.939814	1	0.977467	0.960489	0.851766	0.714101	0.572864	0.488477	0.437378	0.357408	0.312502	0.225066	0.152785	0.101702	0.149551	0.139891	0.0613272	0	0.0725527	0.171293	0.1991	0	0	0	0	0	0	0	0	0	0	0	0	0	0	0	0	0	0	0	0	64.369
P08397#33_24_47	0	0	0	0	0	0	0	0	0	0	0	0	0	0	0	0	0	0	0	0	0	0	0	0	0	0.0737791	0.133711	0.245302	0.321488	0.424565	0.612919	0.847295	1	0.831904	0.609807	0.520828	0.652941	0.712587	0.729198	0.728075	0.768722	0.693944	0.570324	0.346286	0.153768	0.0107581	0	0	39.33
P08559#29_19_30	0	0	0	0	0	0	0	0	0	0	0	0	0	0	0	0	0	0	0	0.206365	0.209517	0.294482	0.361541	0.405046	0.460197	0.476124	0.560845	0.797794	1	0.859134	0	0	0	0	0	0	0	0	0	0	0	0	0	0	0	0	0	0	43.295
P08559#33_30_47	0	0	0	0	0	0	0	0	0	0	0	0	0	0	0	0	0	0	0	0	0	0	0	0	0	0	0	0	0	0	0.231852	0.259103	0.349061	0.333205	0.29527	0.354575	0.522827	0.672915	0.796836	0.92053	1	0.930235	0.716328	0.445997	0.245824	0.10634	0.0239221	0	43.295
P08572#15_4_28	0	0	0	0	0.011465	0.0517298	0.117475	0.174173	0.277617	0.427078	0.628023	0.769603	0.892646	0.96185	1	0.975047	0.932516	0.841432	0.730907	0.634367	0.648389	0.648406	0.591653	0.414934	0.279569	0.172954	0.116759	0.0495317	0	0	0	0	0	0	0	0	0	0	0	0	0	0	0	0	0	0	0	0	167.55
P08574#34_30_39	0	0	0	0	0	0	0	0	0	0	0	0	0	0	0	0	0	0	0	0	0	0	0	0	0	0	0	0	0	0	0.581677	0.661783	0.883487	1	0.923476	0.659192	0.506966	0.545952	0.776794	0	0	0	0	0	0	0	0	0	35.422
P08579#34_28_47	0	0	0	0	0	0	0	0	0	0	0	0	0	0	0	0	0	0	0	0	0	0	0	0	0	0	0	0	0.167995	0.236196	0.271097	0.316711	0.411692	0.47197	0.437862	0.399904	0.543809	0.765623	0.971371	1	0.956162	0.809962	0.60001	0.407119	0.249695	0.189677	0.0978086	0	25.486
P08582#31_26_35	0	0	0	0	0	0	0	0	0	0	0	0	0	0	0	0	0	0	0	0	0	0	0	0	0	0	0	0.0674925	0.377339	0.783756	1	0.795929	0.466447	0.235693	0.186559	0	0	0	0	0	0	0	0	0	0	0	0	0	80.214
P08648#27_21_31	0	0	0	0	0	0	0	0	0	0	0	0	0	0	0	0	0	0	0	0	0	0.0986339	0.213912	0.359834	0.546369	0.814842	1	0.924367	0.600314	0.29658	0.137487	0	0	0	0	0	0	0	0	0	0	0	0	0	0	0	0	0	114.54
P08651-4#28_13_33	0	0	0	0	0	0	0	0	0	0	0	0	0	0.0117253	0.0422089	0.0698684	0.058335	0.103135	0.233453	0.428047	0.548753	0.498032	0.407719	0.406458	0.523331	0.723862	0.885393	1	0.935673	0.929524	0.875642	0.834233	0.664412	0	0	0	0	0	0	0	0	0	0	0	0	0	0	0	45.412
P08708#31_23_47	0	0	0	0	0	0	0	0	0	0	0	0	0	0	0	0	0	0	0	0	0	0	0	0	0.0326206	0.056394	0.0766976	0.0909608	0.168879	0.342491	0.489278	0.481801	0.293017	0.146055	0.139163	0.37286	0.687815	0.959215	1	0.885199	0.687029	0.634208	0.731564	0.830045	0.696482	0.37103	0.166137	0	15.55
P08708#9_0_23	0.130254	0.295366	0.439124	0.572849	0.650937	0.74273	0.883548	0.972789	0.978805	0.946991	0.974155	0.990815	1	0.959149	0.916411	0.830121	0.717998	0.518818	0.285021	0.0830758	0.0216863	0	0	0	0	0	0	0	0	0	0	0	0	0	0	0	0	0	0	0	0	0	0	0	0	0	0	0	15.55
P08754#33_23_47	0	0	0	0	0	0	0	0	0	0	0	0	0	0	0	0	0	0	0	0	0	0	0	0	0	0.0243252	0.108656	0.240755	0.361643	0.433749	0.564449	0.710384	0.747025	0.561109	0.388317	0.416591	0.636134	0.883214	1	0.991313	0.818988	0.629979	0.425194	0.314288	0.232426	0.173128	0.0935507	0	40.532
P08754#5_0_23	0.529126	0.586057	0.692463	0.860276	1	0.925115	0.861778	0.797447	0.727078	0.615178	0.48673	0.399585	0.369022	0.361564	0.314481	0.257916	0.195218	0.156273	0.0965846	0.0537695	0.0342443	0.0377253	0.0316611	0	0	0	0	0	0	0	0	0	0	0	0	0	0	0	0	0	0	0	0	0	0	0	0	0	40.532
P08865#33_22_47	0	0	0	0	0	0	0	0	0	0	0	0	0	0	0	0	0	0	0	0	0	0	0.0166938	0.0230983	0.0346488	0.0557299	0.0954619	0.154929	0.207545	0.214965	0.245197	0.314744	0.386282	0.338216	0.256238	0.265576	0.414972	0.606245	0.785273	0.922312	1	0.943047	0.76108	0.491696	0.259345	0.106097	0.0183362	0	32.854
P08865#8_0_22	0.286303	0.360151	0.465636	0.602322	0.72006	0.841888	0.9544	1	0.995594	0.963801	0.914607	0.82452	0.706322	0.59401	0.50724	0.432519	0.336584	0.20258	0.0701962	0	0	0.0519689	0	0	0	0	0	0	0	0	0	0	0	0	0	0	0	0	0	0	0	0	0	0	0	0	0	0	32.854
P08962#35_30_38	0	0	0	0	0	0	0	0	0	0	0	0	0	0	0	0	0	0	0	0	0	0	0	0	0	0	0	0	0	0	0.0190631	0.151369	0.484499	0.870936	1	0.763205	0.398772	0.15554	0	0	0	0	0	0	0	0	0	0	25.636
P09012#33_31_47	0	0	0	0	0	0	0	0	0	0	0	0	0	0	0	0	0	0	0	0	0	0	0	0	0	0	0	0	0	0	0	0.346989	0.404112	0.28523	0.110795	0.0397572	0.146269	0.342624	0.599003	0.847419	1	0.993362	0.7738	0.485012	0.183441	0.0581291	0	0	31.279
P09104#31_23_47	0	0	0	0	0	0	0	0	0	0	0	0	0	0	0	0	0	0	0	0	0	0	0	0.0357474	0.0326994	0.0207681	0	0.0277203	0.249254	0.675603	1	0.875383	0.463511	0.283697	0.465231	0.805062	0.954005	0.925208	0.793834	0.654322	0.537571	0.38825	0.27841	0.167209	0.108495	0.0436436	0	0	47.268
P09110#32_24_47	0	0	0	0	0	0	0	0	0	0	0	0	0	0	0	0	0	0	0	0	0	0	0	0	0.0499176	0.12647	0.137654	0.11012	0.133867	0.3114	0.701949	1	0.956123	0.689907	0.666111	0.830532	0.839516	0.589409	0.411894	0.41162	0.443466	0.387998	0.280314	0.164843	0.0507994	0	0	0	44.292
P09132#30_23_32	0	0	0	0	0	0	0	0	0	0	0	0	0	0	0	0	0	0	0	0	0	0	0	0.100719	0.323172	0.683447	0.685355	0.794441	0.825778	1	0.740301	0.262139	0	0	0	0	0	0	0	0	0	0	0	0	0	0	0	0	16.156
P09132#36_32_38	0	0	0	0	0	0	0	0	0	0	0	0	0	0	0	0	0	0	0	0	0	0	0	0	0	0	0	0	0	0	0	0	0	0.336353	0.893906	1	0.57157	0.263895	0	0	0	0	0	0	0	0	0	0	16.156
P09211#34_30_37	0	0	0	0	0	0	0	0	0	0	0	0	0	0	0	0	0	0	0	0	0	0	0	0	0	0	0	0	0	0	0.111059	0.310133	0.666293	1	0.866218	0.585311	0.495771	0	0	0	0	0	0	0	0	0	0	0	23.356
P09382#36_31_40	0	0	0	0	0	0	0	0	0	0	0	0	0	0	0	0	0	0	0	0	0	0	0	0	0	0	0	0	0	0	0	0.049155	0.123222	0.370551	0.742941	1	0.913609	0.641237	0.400494	0.301829	0	0	0	0	0	0	0	0	14.716
P09417#35_30_38	0	0	0	0	0	0	0	0	0	0	0	0	0	0	0	0	0	0	0	0	0	0	0	0	0	0	0	0	0	0	0.0757622	0.26838	0.634372	0.998209	1	0.759643	0.558485	0.555149	0	0	0	0	0	0	0	0	0	0	25.789
P09429#34_14_47	0	0	0	0	0	0	0	0	0	0	0	0	0	0	0	0	0.021893	0.0290851	0.0402725	0.0721419	0.130577	0.190061	0.232037	0.263555	0.285607	0.304139	0.310914	0.318492	0.341707	0.36284	0.427614	0.614223	0.820222	0.856321	0.629327	0.412199	0.332491	0.458156	0.675889	0.910768	1	0.936293	0.743294	0.508531	0.253304	0.105006	0.0181676	0	24.893
P09471-2#26_21_47	0	0	0	0	0	0	0	0	0	0	0	0	0	0	0	0	0	0	0	0	0	0	0.0261981	0.106636	0.201011	0.240516	0.238951	0.273516	0.322648	0.389121	0.496061	0.632546	0.675015	0.561857	0.470348	0.503268	0.654765	0.811084	0.953847	1	0.864753	0.636906	0.408566	0.252627	0.103827	0.0231799	0	0	40.086
P09486#34_26_47	0	0	0	0	0	0	0	0	0	0	0	0	0	0	0	0	0	0	0	0	0	0	0	0	0	0	0.090289	0.105262	0.0853154	0.0614991	0	0.223588	0.615878	1	0.921454	0.670541	0.528855	0.655358	0.851986	0.936287	0.894647	0.711104	0.471473	0.238446	0.0691952	0.0186204	0	0	34.632
P09493-10#12_7_15	0	0	0	0	0	0	0	0.256887	0.309898	0.551709	0.853661	1	0.890186	0.562765	0.146714	0	0	0	0	0	0	0	0	0	0	0	0	0	0	0	0	0	0	0	0	0	0	0	0	0	0	0	0	0	0	0	0	0	32.865
P09493-10#29_22_30	0	0	0	0	0	0	0	0	0	0	0	0	0	0	0	0	0	0	0	0	0	0	0.105517	0.29422	0.387916	0.462224	0.639268	0.952514	1	0.727397	0	0	0	0	0	0	0	0	0	0	0	0	0	0	0	0	0	0	32.865
P09493-10#34_30_41	0	0	0	0	0	0	0	0	0	0	0	0	0	0	0	0	0	0	0	0	0	0	0	0	0	0	0	0	0	0	0.149952	0.390275	0.762755	1	0.94591	0.773851	0.643446	0.550075	0.413825	0.240903	0.0989271	0	0	0	0	0	0	0	32.865
P09493-2#27_16_44	0	0	0	0	0	0	0	0	0	0	0	0	0	0	0	0	0	0.0130879	0.0169275	0.0632432	0.159435	0.337891	0.507873	0.640436	0.746124	0.831713	0.86504	0.798365	0.770273	0.829655	0.824599	0.705429	0.631494	0.847082	1	0.938438	0.620101	0.475396	0.439919	0.474814	0.349287	0.181006	0.0324146	0	0	0	0	0	26.68
P09493-3#29_20_30	0	0	0	0	0	0	0	0	0	0	0	0	0	0	0	0	0	0	0	0	0.118564	0.264372	0.470881	0.630943	0.824242	0.867165	0.910139	0.925605	1	0.847296	0	0	0	0	0	0	0	0	0	0	0	0	0	0	0	0	0	0	32.876
P09493-3#34_30_38	0	0	0	0	0	0	0	0	0	0	0	0	0	0	0	0	0	0	0	0	0	0	0	0	0	0	0	0	0	0	0.3018	0.486475	0.830056	1	0.85039	0.542185	0.29058	0.154263	0	0	0	0	0	0	0	0	0	0	32.876
P09493-5#25_16_42	0	0	0	0	0	0	0	0	0	0	0	0	0	0	0	0	0.0130077	0.0219169	0.0795588	0.141563	0.2546	0.332656	0.427114	0.489606	0.515965	0.46877	0.427892	0.507635	0.626109	0.603466	0.471159	0.532105	0.810769	1	0.846582	0.577311	0.363707	0.286642	0.234475	0.246554	0.204725	0.126401	0	0	0	0	0	0	28.385
P09493-9#34_21_43	0	0	0	0	0	0	0	0	0	0	0	0	0	0	0	0	0	0	0	0	0	0.0282777	0.0619753	0.14678	0.245786	0.291017	0.344083	0.430878	0.564227	0.631624	0.674367	0.776095	0.933644	1	0.845716	0.564193	0.325731	0.21266	0.179202	0.143178	0.113287	0.0707944	0.0323259	0	0	0	0	0	32.736
P09496-2#35_28_47	0	0	0	0	0	0	0	0	0	0	0	0	0	0	0	0	0	0	0	0	0	0	0	0	0	0	0	0	0.0499966	0.0283688	0	0.0853117	0.331323	0.600588	0.653137	0.509397	0.477934	0.627631	0.882996	1	0.982176	0.817793	0.580462	0.386201	0.224966	0.146473	0.0694568	0	23.662
P09497-2#21_9_28	0	0	0	0	0	0	0	0	0	0.54978	0.602636	0.585118	0.442812	0.325482	0.387824	0.372394	0.278121	0.212323	0.465647	0.792586	1	0.869508	0.649598	0.444885	0.377703	0.212133	0.0856924	0	0	0	0	0	0	0	0	0	0	0	0	0	0	0	0	0	0	0	0	0	23.181
P09497-2#36_28_47	0	0	0	0	0	0	0	0	0	0	0	0	0	0	0	0	0	0	0	0	0	0	0	0	0	0	0	0	0	0.0196873	0.0573887	0.209761	0.454109	0.713476	0.815364	0.81641	0.79481	0.842757	0.913982	1	0.980731	0.792341	0.45587	0.181157	0	0.0610763	0.221765	0	23.181
P09543#32_29_47	0	0	0	0	0	0	0	0	0	0	0	0	0	0	0	0	0	0	0	0	0	0	0	0	0	0	0	0	0	0.149349	0.206589	0.218266	0.155847	0.105962	0.172518	0.392026	0.664027	0.892337	1	0.998377	0.894575	0.75027	0.547587	0.37287	0.250524	0.181667	0.0937851	0	47.578
P09601#34_29_37	0	0	0	0	0	0	0	0	0	0	0	0	0	0	0	0	0	0	0	0	0	0	0	0	0	0	0	0	0	0.106248	0.16137	0.463518	0.831381	1	0.714498	0.430682	0.420129	0	0	0	0	0	0	0	0	0	0	0	32.818
P09622#27_18_46	0	0	0	0	0	0	0	0	0	0	0	0	0	0	0	0	0	0	0	0.0468384	0.111883	0.18162	0.244317	0.312059	0.453365	0.653368	0.756455	0.653184	0.655355	0.835957	1	0.734663	0.41427	0.325813	0.584833	0.837777	0.975989	0.910139	0.705279	0.463896	0.282391	0.171655	0.107687	0.069274	0.0129083	0	0	0	54.177
P09651#24_12_30	0	0	0	0	0	0	0	0	0	0	0	0	0	0.0138704	0.0404133	0.0876065	0.183079	0.306766	0.476325	0.666634	0.832922	0.946433	0.990525	1	0.971825	0.956968	0.936843	0.955999	0.980484	0.983844	0	0	0	0	0	0	0	0	0	0	0	0	0	0	0	0	0	0	38.746
P09651#33_30_47	0	0	0	0	0	0	0	0	0	0	0	0	0	0	0	0	0	0	0	0	0	0	0	0	0	0	0	0	0	0	0.679021	0.793551	0.896062	0.797289	0.641894	0.566674	0.68817	0.825785	0.934277	0.975957	1	0.924807	0.752296	0.49695	0.272443	0.118973	0.0273984	0	38.746
P09661#34_25_47	0	0	0	0	0	0	0	0	0	0	0	0	0	0	0	0	0	0	0	0	0	0	0	0	0	0.156825	0.177381	0.185629	0.187334	0.187985	0.201844	0.437813	0.768791	1	0.82826	0.640344	0.586709	0.724551	0.784642	0.792566	0.725485	0.593428	0.419174	0.285163	0.18786	0.115152	0.0520414	0	28.415
P09874#26_13_30	0	0	0	0	0	0	0	0	0	0	0	0	0	0	0.0474886	0.138513	0.266603	0.421071	0.55436	0.655756	0.71019	0.766242	0.80926	0.882434	0.955457	1	0.953257	0.836208	0.734342	0.672249	0	0	0	0	0	0	0	0	0	0	0	0	0	0	0	0	0	0	113.08
P09960#30_21_47	0	0	0	0	0	0	0	0	0	0	0	0	0	0	0	0	0	0	0	0	0	0.0127868	0.030704	0.0464387	0.0812227	0.0768262	0.075339	0.307959	0.711277	1	0.774105	0.36092	0.112422	0.236988	0.48493	0.715389	0.822267	0.785242	0.659934	0.563179	0.517554	0.486814	0.393002	0.261575	0.125009	0.0418379	0	0	69.284
P09972#10_0_22	0.278918	0.295567	0.339845	0.405467	0.498563	0.648794	0.767079	0.891886	0.958904	1	0.907126	0.736534	0.517961	0.342153	0.239429	0.259806	0.277743	0.254364	0.157966	0.113958	0.0724073	0.037982	0	0	0	0	0	0	0	0	0	0	0	0	0	0	0	0	0	0	0	0	0	0	0	0	0	0	39.455
P09972#32_22_47	0	0	0	0	0	0	0	0	0	0	0	0	0	0	0	0	0	0	0	0	0	0	0	0.0109181	0.03366	0.0633521	0.0945607	0.119924	0.121575	0.186833	0.290695	0.390416	0.315095	0.190168	0.0712129	0.162514	0.304902	0.522207	0.693648	0.903192	1	0.954702	0.724935	0.458558	0.234941	0.109487	0.0271062	0	39.455
P0C0S5#30_15_37	0	0	0	0	0	0	0	0	0	0	0	0	0	0	0	0.0167875	0.0442934	0.0790801	0.138026	0.254199	0.422287	0.542379	0.589648	0.617717	0.630472	0.67601	0.703841	0.785949	0.901936	1	0.996072	0.921426	0.915542	0.927423	0.886292	0.726575	0.528986	0	0	0	0	0	0	0	0	0	0	0	13.553
P0C0S5#4_0_15	0.476656	0.789059	0.965383	1	0.933011	0.906517	0.988196	0.936821	0.653697	0.31634	0.126458	0.091877	0.0507131	0.0263329	0	0	0	0	0	0	0	0	0	0	0	0	0	0	0	0	0	0	0	0	0	0	0	0	0	0	0	0	0	0	0	0	0	0	13.553
P0C7U0#12_0_30	0	0	0.0422604	0.160084	0.360768	0.561004	0.687882	0.757986	0.789408	0.83316	0.847049	0.867026	0.842364	0.863437	0.907876	0.977307	1	0.990152	0.995991	0.974021	0.95871	0.915717	0.910989	0.879212	0.798155	0.624749	0.378964	0.152407	0.015539	0	0	0	0	0	0	0	0	0	0	0	0	0	0	0	0	0	0	0	90.476
P0CAP2#10_9_17	0	0	0	0	0	0	0	0	0	0.282991	0.279737	0.487902	0.761296	1	0.759865	0.497507	0.307554	0	0	0	0	0	0	0	0	0	0	0	0	0	0	0	0	0	0	0	0	0	0	0	0	0	0	0	0	0	0	0	41.739
P0CAP2#18_17_24	0	0	0	0	0	0	0	0	0	0	0	0	0	0	0	0	0	1	0.919524	0.819789	0.52021	0.390107	0.159407	0.0761831	0	0	0	0	0	0	0	0	0	0	0	0	0	0	0	0	0	0	0	0	0	0	0	0	41.739
P0CAP2#4_0_9	0	0.335069	0.579295	0.776141	0.75922	0.607286	0.586689	0.736731	1	0	0	0	0	0	0	0	0	0	0	0	0	0	0	0	0	0	0	0	0	0	0	0	0	0	0	0	0	0	0	0	0	0	0	0	0	0	0	0	41.739
P0CG12#31_26_34	0	0	0	0	0	0	0	0	0	0	0	0	0	0	0	0	0	0	0	0	0	0	0	0	0	0	0	0.104554	0.502672	0.956825	1	0.599049	0.162881	0	0	0	0	0	0	0	0	0	0	0	0	0	0	0	51.391
P10070#8_0_21	0	0.274753	0.499689	0.695634	0.784375	0.878213	0.983769	1	0.907871	0.730585	0.610998	0.534397	0.50919	0.440227	0.357488	0.286505	0.259069	0.229355	0.16845	0.106108	0.0584502	0	0	0	0	0	0	0	0	0	0	0	0	0	0	0	0	0	0	0	0	0	0	0	0	0	0	0	167.78
P10109#36_32_40	0	0	0	0	0	0	0	0	0	0	0	0	0	0	0	0	0	0	0	0	0	0	0	0	0	0	0	0	0	0	0	0	0	0.209757	0.63504	1	0.94835	0.563259	0.189271	0.0263413	0	0	0	0	0	0	0	0	19.393
P10253#28_24_32	0	0	0	0	0	0	0	0	0	0	0	0	0	0	0	0	0	0	0	0	0	0	0	0	0.0785369	0.316691	0.699841	1	0.950657	0.63149	0.277684	0.107803	0	0	0	0	0	0	0	0	0	0	0	0	0	0	0	0	105.32
P10301#35_30_37	0	0	0	0	0	0	0	0	0	0	0	0	0	0	0	0	0	0	0	0	0	0	0	0	0	0	0	0	0	0	0	0.0817337	0.438424	0.894469	1	0.630146	0.245784	0	0	0	0	0	0	0	0	0	0	0	23.48
P10321#33_28_37	0	0	0	0	0	0	0	0	0	0	0	0	0	0	0	0	0	0	0	0	0	0	0	0	0	0	0	0	0.136783	0.214415	0.455778	0.808525	1	0.883411	0.568703	0.30869	0.193291	0	0	0	0	0	0	0	0	0	0	0	40.648
P10412#30_16_42	0	0	0	0	0	0	0	0	0	0	0	0	0	0	0	0	0.0106053	0.0269361	0.0745455	0.153039	0.264877	0.38161	0.49444	0.607683	0.680603	0.733612	0.766377	0.821589	0.88293	0.8886	0.881302	0.88284	0.971379	1	0.95174	0.812676	0.686603	0.577022	0.467837	0.351904	0.189253	0.0441755	0	0	0	0	0	0	21.865
P10515#25_13_37	0	0	0	0	0	0	0	0	0	0	0	0	0	0.043282	0.0778052	0.120342	0.18101	0.258338	0.315685	0.340195	0.389942	0.460253	0.560203	0.647569	0.71638	0.671238	0.604083	0.709846	0.947461	1	0.67239	0.274558	0.0581247	0.0434055	0.0353209	0.0193449	0	0	0	0	0	0	0	0	0	0	0	0	68.996
P10586#7_0_30	0	0.0689213	0.213454	0.497812	0.657187	0.744413	0.77408	0.730528	0.614522	0.536221	0.672158	0.865313	0.987738	0.947102	0.894546	0.907492	0.919011	0.920368	0.882282	0.930143	0.980985	1	0.845186	0.616393	0.482224	0.453988	0.443338	0.392226	0.355311	0.272733	0	0	0	0	0	0	0	0	0	0	0	0	0	0	0	0	0	0	212.88
P10599#37_32_40	0	0	0	0	0	0	0	0	0	0	0	0	0	0	0	0	0	0	0	0	0	0	0	0	0	0	0	0	0	0	0	0	0.0914154	0.229844	0.596546	0.949335	1	0.739527	0.484046	0.416178	0	0	0	0	0	0	0	0	11.737
P10606#30_6_35	0	0	0	0	0	0	0.0562277	0.115193	0.151448	0.19079	0.214418	0.247532	0.273966	0.342273	0.440931	0.545151	0.628399	0.632456	0.597762	0.542964	0.578921	0.621066	0.675413	0.693117	0.739173	0.759805	0.821967	0.908941	0.992421	1	0.937417	0.768817	0.56779	0.627863	0.834686	0	0	0	0	0	0	0	0	0	0	0	0	0	13.696
P10606#36_35_47	0	0	0	0	0	0	0	0	0	0	0	0	0	0	0	0	0	0	0	0	0	0	0	0	0	0	0	0	0	0	0	0	0	0	0	0.183866	0.10673	0.0211167	0	0.181407	0.492553	0.770158	0.986048	1	0.87997	0.635874	0.610938	0	13.696
P10619#33_29_37	0	0	0	0	0	0	0	0	0	0	0	0	0	0	0	0	0	0	0	0	0	0	0	0	0	0	0	0	0	0.32687	0.384149	0.640117	0.865195	0.795786	0.648291	0.693375	1	0	0	0	0	0	0	0	0	0	0	0	54.465
P10644#11_0_20	0.0766999	0.143737	0.222882	0.311081	0.413016	0.601603	0.769744	0.863287	0.897695	0.932379	1	0.995899	0.924708	0.752714	0.557835	0.32975	0.142902	0.0351068	0.0135388	0	0	0	0	0	0	0	0	0	0	0	0	0	0	0	0	0	0	0	0	0	0	0	0	0	0	0	0	0	42.981
P10644#31_20_47	0	0	0	0	0	0	0	0	0	0	0	0	0	0	0	0	0	0	0	0	0	0.0149129	0.0596353	0.122187	0.168372	0.221699	0.261582	0.293512	0.328934	0.424262	0.50402	0.470331	0.338255	0.291045	0.385622	0.61073	0.830767	0.986761	1	0.947815	0.889768	0.831471	0.702538	0.538854	0.362996	0.220639	0.0999425	0	42.981
P10768#33_27_47	0	0	0	0	0	0	0	0	0	0	0	0	0	0	0	0	0	0	0	0	0	0	0	0	0	0	0	0	0.0309347	0.0428683	0.112187	0.2989	0.50895	0.495515	0.275505	0.122874	0.237764	0.505978	0.799582	0.960191	1	0.916564	0.809065	0.5877	0.336227	0.101077	0	0	31.462
P10768#8_0_27	0.460911	0.134327	0	0.0728798	0.243122	0.560471	0.749884	0.868593	0.752649	0.723447	0.81506	1	0.942864	0.776295	0.65723	0.63606	0.412275	0.0924331	0	0.195667	0.381409	0.35086	0.357005	0.32254	0.312938	0.135289	0.0481227	0	0	0	0	0	0	0	0	0	0	0	0	0	0	0	0	0	0	0	0	0	31.462
P10809#18_7_28	0	0	0	0	0	0	0	0	0.0146606	0.0603276	0.143572	0.276972	0.413353	0.545614	0.654452	0.791583	0.921105	1	0.937006	0.750406	0.531893	0.378681	0.288825	0.207553	0.13068	0.0944168	0.076491	0.0523651	0	0	0	0	0	0	0	0	0	0	0	0	0	0	0	0	0	0	0	0	61.054
P10909#28_17_34	0	0	0	0	0	0	0	0	0	0	0	0	0	0	0	0	0	0.0139906	0	0.0151691	0.0857751	0.221886	0.395754	0.585975	0.742588	0.862941	0.941178	1	0.885695	0.65198	0.456996	0.515147	0.625166	0.624395	0	0	0	0	0	0	0	0	0	0	0	0	0	0	52.494
P10915#24_21_33	0	0	0	0	0	0	0	0	0	0	0	0	0	0	0	0	0	0	0	0	0	0.329971	0.407373	0.412137	0.400749	0.365911	0.398198	0.556516	0.842918	0.965248	0.975523	0.912637	1	0	0	0	0	0	0	0	0	0	0	0	0	0	0	0	40.165
P11021#17_9_25	0	0	0	0	0	0	0	0	0	0.0317158	0.152919	0.344203	0.559581	0.741581	0.894865	0.974277	1	0.974727	0.931508	0.845374	0.718507	0.625155	0.64356	0.756954	0.83999	0	0	0	0	0	0	0	0	0	0	0	0	0	0	0	0	0	0	0	0	0	0	0	72.332
P11021#30_25_34	0	0	0	0	0	0	0	0	0	0	0	0	0	0	0	0	0	0	0	0	0	0	0	0	0	0.153041	0.186547	0.442682	0.818359	1	0.744684	0.337791	0.0558424	0	0	0	0	0	0	0	0	0	0	0	0	0	0	0	72.332
P11047#14_2_27	0	0	0.0162605	0	0.029272	0.1081	0.266051	0.412866	0.566149	0.660999	0.812618	0.908186	0.999543	1	0.978944	0.868871	0.728118	0.61733	0.543835	0.485858	0.403144	0.36209	0.326512	0.290336	0.20356	0.106073	0.021091	0	0	0	0	0	0	0	0	0	0	0	0	0	0	0	0	0	0	0	0	0	177.6
P11117#33_28_37	0	0	0	0	0	0	0	0	0	0	0	0	0	0	0	0	0	0	0	0	0	0	0	0	0	0	0	0	0	0.0757785	0.390868	0.807279	1	0.812517	0.472387	0.224881	0.127101	0	0	0	0	0	0	0	0	0	0	0	48.344
P11142#30_25_34	0	0	0	0	0	0	0	0	0	0	0	0	0	0	0	0	0	0	0	0	0	0	0	0	0	0.149193	0.201224	0.443529	0.797558	1	0.812307	0.451051	0.174038	0.0956522	0	0	0	0	0	0	0	0	0	0	0	0	0	0	70.897
P11166#32_27_37	0	0	0	0	0	0	0	0	0	0	0	0	0	0	0	0	0	0	0	0	0	0	0	0	0	0	0	0.281324	0.344791	0.521291	0.794299	1	0.90256	0.529938	0.13091	0.0344273	0.198957	0	0	0	0	0	0	0	0	0	0	0	54.083
P11171#8_0_31	0	0.0999197	0.215153	0.383135	0.443832	0.445326	0.473675	0.491183	0.472448	0.448771	0.492355	0.578396	0.727352	0.88461	1	0.977018	0.920679	0.787927	0.722716	0.625494	0.691413	0.747346	0.871166	0.836517	0.784196	0.724387	0.798921	0.859748	0.768467	0.485558	0.141398	0	0	0	0	0	0	0	0	0	0	0	0	0	0	0	0	0	97.016
P11172#28_20_30	0	0	0	0	0	0	0	0	0	0	0	0	0	0	0	0	0	0	0	0	0	0.0398894	0.162295	0.303756	0.44676	0.668348	0.925433	1	0.83027	0.749126	0	0	0	0	0	0	0	0	0	0	0	0	0	0	0	0	0	0	52.221
P11177#33_24_47	0	0	0	0	0	0	0	0	0	0	0	0	0	0	0	0	0	0	0	0	0	0	0	0	0.0807582	0.0972843	0.127224	0.168148	0.166888	0.207275	0.452681	0.82276	1	0.825439	0.630186	0.607769	0.735678	0.782206	0.766832	0.66658	0.529906	0.384318	0.27064	0.175448	0.0892132	0.029352	0	0	39.233
P11182#26_21_29	0	0	0	0	0	0	0	0	0	0	0	0	0	0	0	0	0	0	0	0	0	0.653394	0.588502	0.690829	0.877518	0.990848	0.957789	0.823358	1	0	0	0	0	0	0	0	0	0	0	0	0	0	0	0	0	0	0	0	53.486
P11182#30_29_47	0	0	0	0	0	0	0	0	0	0	0	0	0	0	0	0	0	0	0	0	0	0	0	0	0	0	0	0	0	0.471532	0.434898	0.169547	0	0.0937067	0.410539	0.705118	0.938542	1	0.873093	0.605877	0.411058	0.32919	0.283345	0.228246	0.0976921	0.0232707	0	0	53.486
P11182#9_0_21	0.0163448	0	0	0	0.0227086	0.244325	0.594687	0.881049	1	0.937008	0.887329	0.835887	0.81413	0.7207	0.678192	0.576746	0.504727	0.443938	0.511821	0.550995	0.519393	0	0	0	0	0	0	0	0	0	0	0	0	0	0	0	0	0	0	0	0	0	0	0	0	0	0	0	53.486
P11216#12_0_30	0	0.041765	0.130395	0.273427	0.407519	0.54796	0.615704	0.738377	0.793623	0.875527	0.894768	0.939607	0.887184	0.892425	0.922018	0.993646	1	0.947902	0.79178	0.559764	0.424335	0.432928	0.478737	0.476578	0.532742	0.610815	0.554371	0.295486	0.0775823	0	0	0	0	0	0	0	0	0	0	0	0	0	0	0	0	0	0	0	96.695
P11233#35_29_38	0	0	0	0	0	0	0	0	0	0	0	0	0	0	0	0	0	0	0	0	0	0	0	0	0	0	0	0	0	0.321518	0.500548	0.509828	0.624406	0.78974	1	0.845397	0.601108	0.356288	0	0	0	0	0	0	0	0	0	0	23.567
P11234#35_31_38	0	0	0	0	0	0	0	0	0	0	0	0	0	0	0	0	0	0	0	0	0	0	0	0	0	0	0	0	0	0	0	0.102533	0.341695	0.737319	1	0.785407	0.471845	0.490237	0	0	0	0	0	0	0	0	0	0	23.408
P11279#33_28_37	0	0	0	0	0	0	0	0	0	0	0	0	0	0	0	0	0	0	0	0	0	0	0	0	0	0	0	0	0.0220539	0.150535	0.497469	0.865205	1	0.75376	0.420917	0.19145	0.113157	0	0	0	0	0	0	0	0	0	0	0	44.882
P11310#24_14_28	0	0	0	0	0	0	0	0	0	0	0	0	0	0	0.106873	0.131751	0.159484	0.238521	0.374584	0.476299	0.483488	0.532574	0.764324	1	0.998023	0.687902	0.350772	0.229822	0	0	0	0	0	0	0	0	0	0	0	0	0	0	0	0	0	0	0	0	46.588
P11310#32_28_47	0	0	0	0	0	0	0	0	0	0	0	0	0	0	0	0	0	0	0	0	0	0	0	0	0	0	0	0	0.0752503	0.196454	0.317947	0.423755	0.357509	0.346528	0.500787	0.726246	0.929797	0.967495	1	0.861976	0.715374	0.514744	0.381614	0.237562	0.126877	0.0357358	0	0	46.588
P11387#28_13_47	0	0	0	0	0	0	0	0	0	0	0	0	0	0	0	0	0.0149875	0.0762405	0.164043	0.274536	0.338617	0.411579	0.445668	0.483294	0.496808	0.549084	0.623643	0.670048	0.6608	0.618923	0.600248	0.603383	0.640264	0.742116	0.885276	0.998538	1	0.922042	0.792606	0.663312	0.545898	0.474245	0.413299	0.35854	0.268478	0.178816	0.090049	0	90.725
P11388#18_11_24	0	0	0	0	0	0	0	0	0	0	0	0.107432	0.309769	0.425025	0.510532	0.662162	0.875204	1	0.921035	0.711432	0.408067	0.185452	0.0691268	0.0879183	0	0	0	0	0	0	0	0	0	0	0	0	0	0	0	0	0	0	0	0	0	0	0	0	174.38
P11413#28_23_47	0	0	0	0	0	0	0	0	0	0	0	0	0	0	0	0	0	0	0	0	0	0	0	0	0.0384233	0.12988	0.20426	0.206687	0.178437	0.237203	0.326378	0.333819	0.246446	0.216076	0.300825	0.468935	0.648209	0.83147	0.959507	1	0.904116	0.76057	0.58107	0.425214	0.252198	0.122243	0.039861	0	59.256
P11498#14_8_20	0	0	0	0	0	0	0	0	0.182849	0.318758	0.527372	0.765439	0.960771	1	0.909876	0.725189	0.54556	0.370887	0.231906	0.117631	0	0	0	0	0	0	0	0	0	0	0	0	0	0	0	0	0	0	0	0	0	0	0	0	0	0	0	0	129.63
P11586#22_16_32	0	0	0	0	0	0	0	0	0	0	0	0	0	0	0	0	0.705908	0.678002	0.755203	0.862225	0.958053	0.959895	0.863043	0.71369	0.654671	0.80887	1	0.956458	0.589722	0.19654	0	0.0157461	0	0	0	0	0	0	0	0	0	0	0	0	0	0	0	0	101.56
P11586#9_0_16	0	0.0106964	0.0812345	0.231415	0.379543	0.565061	0.713241	0.797083	0.803134	0.780238	0.78376	0.829983	0.92095	0.979762	1	0.930357	0	0	0	0	0	0	0	0	0	0	0	0	0	0	0	0	0	0	0	0	0	0	0	0	0	0	0	0	0	0	0	0	101.56
P11717#21_9_28	0	0	0	0	0	0	0	0	0	0	0.034061	0.141731	0.270276	0.389945	0.493447	0.563455	0.612455	0.641123	0.777791	0.930773	1	0.804209	0.51149	0.227236	0.0776782	0	0	0.0422579	0	0	0	0	0	0	0	0	0	0	0	0	0	0	0	0	0	0	0	0	274.37
P11766#32_23_47	0	0	0	0	0	0	0	0	0	0	0	0	0	0	0	0	0	0	0	0	0	0	0	0	0	0.028164	0.0924626	0.217177	0.367114	0.485643	0.563553	0.600295	0.594796	0.566702	0.613363	0.742852	0.902233	1	0.99155	0.841552	0.604534	0.422003	0.33237	0.305278	0.23581	0.150009	0.0747289	0	39.724
P11802#22_13_30	0	0	0	0	0	0	0	0	0	0	0	0	0	0.194168	0.204078	0.0996078	0	0.012052	0.162165	0.458869	0.772756	1	0.865976	0.62218	0.408137	0.380406	0.316315	0.226155	0.142169	0.113745	0	0	0	0	0	0	0	0	0	0	0	0	0	0	0	0	0	0	33.729
P11802#34_30_47	0	0	0	0	0	0	0	0	0	0	0	0	0	0	0	0	0	0	0	0	0	0	0	0	0	0	0	0	0	0	0.0665408	0.177655	0.314821	0.467313	0.433913	0.446946	0.599798	0.83886	1	0.965913	0.943864	0.829892	0.660045	0.364408	0.127585	0.0155828	0	0	33.729
P11940#30_25_33	0	0	0	0	0	0	0	0	0	0	0	0	0	0	0	0	0	0	0	0	0	0	0	0	0	0.257606	0.334791	0.619989	0.979213	1	0.614029	0.181861	0	0	0	0	0	0	0	0	0	0	0	0	0	0	0	0	70.67
P11940#6_0_11	0	0.115893	0.305712	0.619856	0.86787	1	0.994051	0.867789	0.625452	0.381026	0.203825	0	0	0	0	0	0	0	0	0	0	0	0	0	0	0	0	0	0	0	0	0	0	0	0	0	0	0	0	0	0	0	0	0	0	0	0	0	70.67
P12004#29_21_47	0	0	0	0	0	0	0	0	0	0	0	0	0	0	0	0	0	0	0	0	0	0.0109278	0.0253992	0.0302733	0	0.0375267	0.208074	0.495408	0.715632	0.709389	0.59163	0.524959	0.56029	0.541161	0.472285	0.476769	0.583213	0.724083	0.824565	0.939012	1	0.965655	0.789788	0.541468	0.289458	0.113981	0.0187686	0	28.768
P12081#27_19_47	0	0	0	0	0	0	0	0	0	0	0	0	0	0	0	0	0	0	0	0	0.0215405	0.0734448	0.155464	0.214485	0.334268	0.511592	0.651346	0.600474	0.491359	0.49818	0.582467	0.560812	0.471744	0.469814	0.618817	0.809797	0.966383	1	0.935741	0.805167	0.663252	0.504152	0.358504	0.228091	0.116243	0.0287985	0	0	57.41
P12081#6_0_19	0.490789	0.540186	0.621437	0.738203	0.877567	1	0.9367	0.889799	0.845137	0.795631	0.687409	0.578335	0.52183	0.487895	0.491481	0.434274	0.39437	0.247934	0.119436	0	0	0	0	0	0	0	0	0	0	0	0	0	0	0	0	0	0	0	0	0	0	0	0	0	0	0	0	0	57.41
P12109#20_11_31	0	0	0	0	0	0	0	0	0	0	0	0.154875	0.182331	0.252027	0.36541	0.466273	0.534442	0.627255	0.774366	0.834124	0.816246	0.765071	0.861744	0.92187	0.961493	0.971299	1	0.833549	0.449667	0.117089	0	0	0	0	0	0	0	0	0	0	0	0	0	0	0	0	0	0	108.53
P12109#7_0_11	0	0.25089	0.495319	0.727603	0.886285	0.953062	1	0.68967	0.452851	0.403614	0.583741	0	0	0	0	0	0	0	0	0	0	0	0	0	0	0	0	0	0	0	0	0	0	0	0	0	0	0	0	0	0	0	0	0	0	0	0	0	108.53
P12110#17_9_34	0	0	0	0	0	0	0	0	0	0	0	0	0.046154	0.213636	0.561617	0.789625	0.853572	0.749437	0.760146	0.831705	0.890959	0.865162	0.848389	0.889297	0.928001	0.985241	1	0.923531	0.645381	0.306663	0.0254141	0	0.115565	0.292121	0	0	0	0	0	0	0	0	0	0	0	0	0	0	108.58
P12268#10_0_14	0.526717	0.507027	0.517494	0.558563	0.621687	0.724989	0.823524	0.904969	0.965979	1	0.691947	0.42306	0.180188	0	0	0	0	0	0	0	0	0	0	0	0	0	0	0	0	0	0	0	0	0	0	0	0	0	0	0	0	0	0	0	0	0	0	0	55.804
P12268#23_14_44	0	0	0	0	0	0	0	0	0	0	0	0	0	0	0	0.0372319	0.11127	0.204161	0.32178	0.466102	0.616456	0.732915	0.788365	0.743741	0.733875	0.854627	1	0.896875	0.714983	0.678295	0.752079	0.599957	0.348417	0.262395	0.41241	0.588203	0.63123	0.531844	0.332521	0.178279	0.0973722	0.0733028	0.0470391	0.0208397	0	0	0	0	55.804
P12277#32_27_47	0	0	0	0	0	0	0	0	0	0	0	0	0	0	0	0	0	0	0	0	0	0	0	0	0	0	0	0.108152	0.104477	0.124408	0.200401	0.293367	0.259209	0.213733	0.225709	0.430433	0.648147	0.845039	0.895118	0.964892	1	0.967987	0.771392	0.532812	0.356974	0.206574	0.088974	0	42.644
P12277#9_0_27	0	0.0161183	0.0842598	0.222355	0.406042	0.596885	0.821141	0.985245	1	0.752021	0.451868	0.287676	0.372605	0.464914	0.484367	0.394168	0.335041	0.297898	0.250411	0.175344	0.072817	0.0172467	0	0	0	0.0270731	0.158256	0	0	0	0	0	0	0	0	0	0	0	0	0	0	0	0	0	0	0	0	0	42.644
P12429#33_25_47	0	0	0	0	0	0	0	0	0	0	0	0	0	0	0	0	0	0	0	0	0	0	0	0	0	0.0193232	0.0239363	0.0583	0.0813265	0.123962	0.313973	0.607358	0.790017	0.649227	0.443904	0.413553	0.623665	0.813659	0.947707	1	0.999589	0.868684	0.660206	0.450376	0.298581	0.181241	0.0808596	0	36.375
P12694#17_7_29	0	0	0	0	0	0	0	0	0	0	0	0.0787844	0.193714	0.421859	0.736574	0.936543	1	0.812831	0.64758	0.459996	0.589092	0.653524	0.623099	0.307145	0.175083	0.256418	0.395901	0.333852	0.118895	0	0	0	0	0	0	0	0	0	0	0	0	0	0	0	0	0	0	0	50.47
P12814#23_14_33	0	0	0	0	0	0	0	0	0	0	0	0	0	0	0.0777019	0.0803089	0.126707	0.210025	0.311366	0.44158	0.661494	0.881399	1	0.885531	0.666025	0.510399	0.513807	0.513465	0.350235	0.132531	0	0	0.0253737	0	0	0	0	0	0	0	0	0	0	0	0	0	0	0	103.06
P12814#9_0_14	0	0.114314	0.290195	0.596935	0.740517	0.741429	0.824654	0.982243	1	0.741369	0.445946	0.253098	0.257124	0.28378	0	0	0	0	0	0	0	0	0	0	0	0	0	0	0	0	0	0	0	0	0	0	0	0	0	0	0	0	0	0	0	0	0	0	103.06
P12931#28_27_47	0	0	0	0	0	0	0	0	0	0	0	0	0	0	0	0	0	0	0	0	0	0	0	0	0	0	0	0.641441	0.488671	0.848591	0.836399	0.358364	0	0.485504	0.966282	0.575282	0	0.0388977	0.45672	0.739346	0.73917	0.996928	1	0.925654	0.410235	0.13535	0	0	59.834
P12931#8_0_27	0	0	0.0693282	0.22966	0.363392	0.413085	0.496685	0.555784	0.538372	0.49056	0.551437	0.712708	0.854058	0.955991	1	0.918017	0.70624	0.459577	0.372617	0.438701	0.634813	0.698889	0.571261	0.244026	0	0.0214155	0.125621	0	0	0	0	0	0	0	0	0	0	0	0	0	0	0	0	0	0	0	0	0	59.834
P12955#31_26_34	0	0	0	0	0	0	0	0	0	0	0	0	0	0	0	0	0	0	0	0	0	0	0	0	0	0	0.140778	0.181212	0.410886	0.762442	1	0.785375	0.440673	0.243696	0	0	0	0	0	0	0	0	0	0	0	0	0	0	54.548
P12956#25_13_30	0	0	0	0	0	0	0	0	0	0	0	0	0	0	0	0.0327673	0.0597095	0.123194	0.237782	0.371006	0.477548	0.557112	0.668016	0.836795	1	0.988294	0.748343	0.413373	0.2439	0.266444	0	0	0	0	0	0	0	0	0	0	0	0	0	0	0	0	0	0	69.842
P13010#26_13_30	0	0	0	0	0	0	0	0	0	0	0	0	0	0	0	0.027187	0.0378387	0.084923	0.172611	0.298214	0.390797	0.473761	0.555985	0.723546	0.913988	1	0.850365	0.600962	0.419027	0.383374	0	0	0	0	0	0	0	0	0	0	0	0	0	0	0	0	0	0	82.704
P13073#36_31_39	0	0	0	0	0	0	0	0	0	0	0	0	0	0	0	0	0	0	0	0	0	0	0	0	0	0	0	0	0	0	0	0.193154	0.313231	0.531549	0.809177	1	0.940857	0.759337	0.617426	0	0	0	0	0	0	0	0	0	19.576
P13473-2#33_28_37	0	0	0	0	0	0	0	0	0	0	0	0	0	0	0	0	0	0	0	0	0	0	0	0	0	0	0	0	0.0602488	0.228449	0.576932	0.893298	1	0.757672	0.43146	0.168074	0.0593469	0	0	0	0	0	0	0	0	0	0	0	44.955
P13489#16_12_26	0	0	0	0	0	0	0	0	0	0	0	0	0.355214	0.665068	0.931848	1	0.835368	0.682526	0.577852	0.501212	0.308569	0.119621	0	0.0944601	0.335431	0.754785	0	0	0	0	0	0	0	0	0	0	0	0	0	0	0	0	0	0	0	0	0	0	49.973
P13489#31_26_35	0	0	0	0	0	0	0	0	0	0	0	0	0	0	0	0	0	0	0	0	0	0	0	0	0	0	0.191332	0.243394	0.422046	0.749889	1	0.888474	0.538646	0.230772	0.127499	0	0	0	0	0	0	0	0	0	0	0	0	0	49.973
P13489#8_0_12	0.303224	0.335994	0.393594	0.482357	0.609624	0.726099	0.919208	1	0.978924	0.705974	0.410252	0.242863	0	0	0	0	0	0	0	0	0	0	0	0	0	0	0	0	0	0	0	0	0	0	0	0	0	0	0	0	0	0	0	0	0	0	0	0	49.973
P13591#29_23_32	0	0	0	0	0	0	0	0	0	0	0	0	0	0	0	0	0	0	0	0	0	0	0	0.224907	0.301205	0.452608	0.715903	0.990545	1	0.680386	0.272467	0.0551956	0	0	0	0	0	0	0	0	0	0	0	0	0	0	0	0	94.573
P13639#22_18_34	0	0	0	0	0	0	0	0	0	0	0	0	0	0	0	0	0	0	0.177237	0.226312	0.231065	0.237897	0.226264	0.243623	0.301537	0.532263	0.840094	1	0.771638	0.345262	0.02661	0	0.142491	0.322308	0	0	0	0	0	0	0	0	0	0	0	0	0	0	95.337
P13639#8_0_18	0.0318952	0.040034	0.13881	0.363243	0.574527	0.764796	0.942595	1	0.902328	0.735622	0.659487	0.629175	0.577793	0.578917	0.604871	0.641549	0.538053	0.570258	0	0	0	0	0	0	0	0	0	0	0	0	0	0	0	0	0	0	0	0	0	0	0	0	0	0	0	0	0	0	95.337
P13667#25_11_35	0	0	0	0	0	0	0	0	0	0	0	0.0830915	0.133792	0.205952	0.277298	0.334442	0.4018	0.494437	0.587921	0.643157	0.664826	0.668017	0.678369	0.694879	0.696047	0.632107	0.665942	0.842662	1	0.810345	0.381818	0.0496714	0	0.119407	0.258743	0	0	0	0	0	0	0	0	0	0	0	0	0	72.932
P13674#23_9_34	0	0	0	0	0	0	0	0	0	0	0.0296266	0.109795	0.201616	0.327962	0.448345	0.561869	0.612184	0.666969	0.694007	0.74186	0.772727	0.825942	0.831374	0.754215	0.692147	0.7854	0.988292	1	0.72011	0.351457	0.11986	0.0316007	0	0.0152217	0	0	0	0	0	0	0	0	0	0	0	0	0	0	61.049
P13726#33_28_37	0	0	0	0	0	0	0	0	0	0	0	0	0	0	0	0	0	0	0	0	0	0	0	0	0	0	0	0	0	0.0963468	0.390526	0.75879	1	0.89107	0.584861	0.246582	0.0650849	0	0	0	0	0	0	0	0	0	0	0	33.067
P13797#30_21_47	0	0	0	0	0	0	0	0	0	0	0	0	0	0	0	0	0	0	0	0	0	0	0	0.0218636	0.0666673	0.142868	0.223811	0.472577	0.786498	1	0.791793	0.447955	0.225604	0.29991	0.458455	0.590286	0.632011	0.579542	0.480927	0.391299	0.329047	0.28493	0.237893	0.189897	0.126587	0.0643556	0.0243288	0	70.81
P13798#23_13_33	0	0	0	0	0	0	0	0	0	0	0	0	0	0.0181876	0	0.0420136	0.165408	0.390838	0.635521	0.837535	0.925412	0.983412	1	0.921515	0.717849	0.541597	0.590279	0.790988	0.884084	0.702352	0.42411	0.27208	0.317903	0	0	0	0	0	0	0	0	0	0	0	0	0	0	0	81.224
P13798#8_0_13	0.386411	0.394889	0.460807	0.597622	0.739282	0.878188	0.981354	1	0.921897	0.590738	0.343402	0.23717	0.181724	0	0	0	0	0	0	0	0	0	0	0	0	0	0	0	0	0	0	0	0	0	0	0	0	0	0	0	0	0	0	0	0	0	0	0	81.224
P13804#33_29_35	0	0	0	0	0	0	0	0	0	0	0	0	0	0	0	0	0	0	0	0	0	0	0	0	0	0	0	0	0	0.123022	0.336528	0.693197	1	0.880047	0.669861	0	0	0	0	0	0	0	0	0	0	0	0	0	35.079
P13807#14_0_24	0	0.0561073	0.145204	0.289517	0.397545	0.46956	0.546103	0.655931	0.760529	0.823744	0.859129	0.918968	0.983608	1	0.954242	0.898446	0.816	0.699138	0.564911	0.446689	0.325725	0.190214	0.118237	0.093997	0	0	0	0	0	0	0	0	0	0	0	0	0	0	0	0	0	0	0	0	0	0	0	0	83.785
P13807#27_24_41	0	0	0	0	0	0	0	0	0	0	0	0	0	0	0	0	0	0	0	0	0	0	0	0	0.68779	0.776306	0.901242	0.88947	0.948739	1	0.77384	0.37033	0	0.0783363	0.45457	0.595016	0.452572	0.174022	0.029322	0	0	0	0	0	0	0	0	0	83.785
P13861#31_22_47	0	0	0	0	0	0	0	0	0	0	0	0	0	0	0	0	0	0	0	0	0	0	0.0129463	0.0320063	0.0476182	0.0646234	0.0881205	0.110218	0.231936	0.430012	0.599815	0.499867	0.250528	0.0605698	0.0845878	0.258178	0.492644	0.750833	0.943773	1	0.879081	0.613303	0.34006	0.145202	0.0696114	0.0337539	0	0	45.518
P13929#32_25_47	0	0	0	0	0	0	0	0	0	0	0	0	0	0	0	0	0	0	0	0	0	0	0	0	0	0.0362138	0	0	0.136177	0.439393	0.730252	0.740554	0.500792	0.306367	0.360535	0.597755	0.828794	0.9681	1	0.964007	0.835469	0.671013	0.489527	0.354699	0.20751	0.0939031	0.0267218	0	46.986
P13984#30_25_47	0	0	0	0	0	0	0	0	0	0	0	0	0	0	0	0	0	0	0	0	0	0	0	0	0	0.0821882	0.081785	0.115945	0.145635	0.182293	0.17689	0.362952	0.695518	1	0.978787	0.843337	0.69398	0.661669	0.603953	0.574393	0.462819	0.318973	0.164329	0.0778364	0.0237098	0	0	0	28.38
P13995#33_24_47	0	0	0	0	0	0	0	0	0	0	0	0	0	0	0	0	0	0	0	0	0	0	0	0	0.021072	0.0406282	0.0645106	0.151734	0.30039	0.419936	0.468145	0.498999	0.542136	0.512352	0.488057	0.604104	0.823266	0.982481	1	0.983478	0.893758	0.750653	0.539742	0.361774	0.210214	0.104534	0.0345269	0	37.895
P14174#36_32_38	0	0	0	0	0	0	0	0	0	0	0	0	0	0	0	0	0	0	0	0	0	0	0	0	0	0	0	0	0	0	0	0	0.011607	0.270148	0.630308	1	0.94041	0.792113	0	0	0	0	0	0	0	0	0	0	12.476
P14209#36_32_39	0	0	0	0	0	0	0	0	0	0	0	0	0	0	0	0	0	0	0	0	0	0	0	0	0	0	0	0	0	0	0	0	0.0359793	0.27181	0.70398	1	0.989491	0.713613	0.548747	0	0	0	0	0	0	0	0	0	18.848
P14314-2#25_15_27	0	0	0	0	0	0	0	0	0	0	0	0	0	0	0	0.0153507	0.0702548	0.114179	0.180038	0.25296	0.339139	0.42931	0.627338	0.848891	1	0.924611	0.692142	0	0	0	0	0	0	0	0	0	0	0	0	0	0	0	0	0	0	0	0	0	59.177
P14314-2#31_27_36	0	0	0	0	0	0	0	0	0	0	0	0	0	0	0	0	0	0	0	0	0	0	0	0	0	0	0	0.0997356	0.272038	0.641758	1	0.991711	0.712187	0.385893	0.207244	0.124462	0	0	0	0	0	0	0	0	0	0	0	0	59.177
P14324#33_23_35	0	0	0	0	0	0	0	0	0	0	0	0	0	0	0	0	0	0	0	0	0	0	0	0.0390778	0.12928	0.263435	0.36273	0.521602	0.576247	0.611519	0.690713	0.978632	1	0.932003	0.88218	0	0	0	0	0	0	0	0	0	0	0	0	0	48.275
P14543#26_22_30	0	0	0	0	0	0	0	0	0	0	0	0	0	0	0	0	0	0	0	0	0	0	0	0.224333	0.628356	1	0.797641	0.434537	0.0802547	0.0220773	0	0	0	0	0	0	0	0	0	0	0	0	0	0	0	0	0	0	136.38
P14550#33_26_47	0	0	0	0	0	0	0	0	0	0	0	0	0	0	0	0	0	0	0	0	0	0	0	0	0	0	0.0256791	0.0432913	0.0506632	0.0934944	0.264399	0.504682	0.61961	0.484224	0.320638	0.309315	0.51846	0.753877	0.948905	1	0.969255	0.846867	0.668558	0.435493	0.22597	0.0912278	0.0151209	0	36.573
P14618#23_14_31	0	0	0	0	0	0	0	0	0	0	0	0	0	0	0	0.0255673	0.0573272	0.0944802	0.200624	0.395865	0.687962	0.91444	1	0.859408	0.657017	0.481519	0.360147	0.225466	0.155408	0.190514	0.218506	0	0	0	0	0	0	0	0	0	0	0	0	0	0	0	0	0	57.936
P14618-2#23_17_27	0	0	0	0	0	0	0	0	0	0	0	0	0	0	0	0	0	0	0.259494	0.460218	0.769115	0.918203	1	0.988577	0.919511	0.860294	0.581212	0	0	0	0	0	0	0	0	0	0	0	0	0	0	0	0	0	0	0	0	0	58.061
P14618-2#31_27_34	0	0	0	0	0	0	0	0	0	0	0	0	0	0	0	0	0	0	0	0	0	0	0	0	0	0	0	0.025016	0.244891	0.65493	1	0.726324	0.362871	0.127563	0	0	0	0	0	0	0	0	0	0	0	0	0	0	58.061
P14625#23_9_32	0	0	0	0	0	0	0	0	0	0.0429798	0.0948203	0.16231	0.243885	0.3341	0.420656	0.480143	0.524359	0.565441	0.608829	0.651766	0.753837	0.901471	1	0.901373	0.661274	0.447707	0.357735	0.314767	0.215515	0.0937703	0.0100805	0	0	0	0	0	0	0	0	0	0	0	0	0	0	0	0	0	92.468
P14635#31_21_33	0	0	0	0	0	0	0	0	0	0	0	0	0	0	0	0	0	0	0	0	0	0.11474	0	0.0372335	0.217772	0.456785	0.694549	0.843772	0.953379	0.991404	1	0.610554	0.251846	0	0	0	0	0	0	0	0	0	0	0	0	0	0	0	48.337
P14635#8_0_21	0	0.192929	0.38374	0.592795	0.714154	0.824667	0.863841	0.899717	0.890191	0.912004	0.965509	1	0.917146	0.705823	0.487874	0.341051	0.328737	0.347425	0.334468	0.223636	0.127241	0	0	0	0	0	0	0	0	0	0	0	0	0	0	0	0	0	0	0	0	0	0	0	0	0	0	0	48.337
P14649#10_0_27	0	0.0498372	0.0663396	0.0300069	0.0235009	0.183851	0.505576	0.813146	0.930836	1	0.919759	0.737437	0.450914	0.29643	0.210531	0.106001	0.061855	0.08653	0.164059	0.104037	0.0360129	0	0	0	0	0	0	0	0	0	0	0	0	0	0	0	0	0	0	0	0	0	0	0	0	0	0	0	22.764
P14649#35_27_47	0	0	0	0	0	0	0	0	0	0	0	0	0	0	0	0	0	0	0	0	0	0	0	0	0	0	0	0	0	0	0	0.04846	0.223091	0.421184	0.528738	0.379948	0.290143	0.453205	0.809266	1	0.830701	0.569312	0.277877	0.153071	0.0300193	0.0193402	0	0	22.764
P14735#27_17_32	0	0	0	0	0	0	0	0	0	0	0	0	0	0	0	0	0	0.150597	0.150083	0.152208	0.176458	0.214448	0.264902	0.313809	0.481341	0.774382	1	0.892104	0.486526	0.122828	0	0.074719	0	0	0	0	0	0	0	0	0	0	0	0	0	0	0	0	117.97
P14859-5#28_23_32	0	0	0	0	0	0	0	0	0	0	0	0	0	0	0	0	0	0	0	0	0	0	0	0.0516016	0.115087	0.387275	0.771077	1	0.7996	0.417954	0.137358	0.0873222	0	0	0	0	0	0	0	0	0	0	0	0	0	0	0	0	72.082
P14866#24_7_26	0	0	0	0	0	0	0	0.250966	0.123609	0.0525014	0.0135874	0	0	0.0483223	0.131399	0.246061	0.361317	0.487846	0.61706	0.750652	0.854945	0.93554	0.9828	1	0.972381	0.954605	0	0	0	0	0	0	0	0	0	0	0	0	0	0	0	0	0	0	0	0	0	0	64.132
P14866#30_26_33	0	0	0	0	0	0	0	0	0	0	0	0	0	0	0	0	0	0	0	0	0	0	0	0	0	0	0.68234	0.729884	0.867097	1	0.93313	0.674347	0.466945	0	0	0	0	0	0	0	0	0	0	0	0	0	0	0	64.132
P14868#28_21_47	0	0	0	0	0	0	0	0	0	0	0	0	0	0	0	0	0	0	0	0	0	0.0569705	0	0	0.138455	0.407494	0.625511	0.638558	0.602761	0.617966	0.60414	0.434251	0.300677	0.360682	0.603448	0.861912	1	0.980843	0.826723	0.697328	0.587292	0.519357	0.404108	0.279809	0.128585	0.03063	0	0	57.136
P14923#28_26_44	0	0	0	0	0	0	0	0	0	0	0	0	0	0	0	0	0	0	0	0	0	0	0	0	0	0	0.900558	1	0.962324	0.624147	0.210253	0	0.0365875	0.159479	0.45143	0.581769	0.667357	0.355163	0.131056	0	0	0	0	0	0	0	0	0	81.744
P14923#9_0_26	0	0.107627	0.256399	0.471547	0.654159	0.735051	0.811253	0.919849	1	0.986504	0.915898	0.863969	0.890143	0.928621	0.962987	0.921772	0.89716	0.766887	0.665078	0.59781	0.63905	0.544071	0.354771	0.188221	0.179543	0.215045	0	0	0	0	0	0	0	0	0	0	0	0	0	0	0	0	0	0	0	0	0	0	81.744
P14927#37_29_47	0	0	0	0	0	0	0	0	0	0	0	0	0	0	0	0	0	0	0	0	0	0	0	0	0	0	0	0	0	0.109188	0.0645569	0	0	0.217595	0.603218	0.967964	1	0.875903	0.775021	0.859557	0.912691	0.879917	0.71174	0.528034	0.280694	0.120985	0.0347883	0	13.53
P15121#33_26_47	0	0	0	0	0	0	0	0	0	0	0	0	0	0	0	0	0	0	0	0	0	0	0	0	0	0	0.0153948	0.0143692	0	0.0131516	0.226483	0.581724	0.793949	0.586845	0.308687	0.320541	0.617216	0.889455	0.998075	1	0.916311	0.820733	0.72857	0.612913	0.435786	0.230075	0.0932174	0	35.853
P15151#33_28_37	0	0	0	0	0	0	0	0	0	0	0	0	0	0	0	0	0	0	0	0	0	0	0	0	0	0	0	0	0	0.184951	0.571377	0.972153	1	0.700407	0.343251	0.15677	0.0854562	0	0	0	0	0	0	0	0	0	0	0	45.302
P15170-3#29_24_32	0	0	0	0	0	0	0	0	0	0	0	0	0	0	0	0	0	0	0	0	0	0	0	0	0.212473	0.270644	0.510607	0.80336	1	0.721794	0.294099	0	0	0	0	0	0	0	0	0	0	0	0	0	0	0	0	0	68.699
P15170-3#7_3_15	0	0	0	0.352506	0.586143	0.863847	1	0.937884	0.869288	0.875923	0.816415	0.717473	0.525381	0.393359	0.120055	0	0	0	0	0	0	0	0	0	0	0	0	0	0	0	0	0	0	0	0	0	0	0	0	0	0	0	0	0	0	0	0	0	68.699
P15311#10_0_20	0	0.0153764	0.121501	0.354755	0.586636	0.718959	0.827162	0.9019	0.955658	0.957143	0.947155	0.943036	0.989589	1	0.948105	0.721977	0.513444	0.447334	0.594899	0.768183	0	0	0	0	0	0	0	0	0	0	0	0	0	0	0	0	0	0	0	0	0	0	0	0	0	0	0	0	69.412
P15311#21_20_30	0	0	0	0	0	0	0	0	0	0	0	0	0	0	0	0	0	0	0	0	0.874572	0.762518	0.644203	0.666097	0.707476	0.684836	0.551675	0.674065	0.926477	1	0	0	0	0	0	0	0	0	0	0	0	0	0	0	0	0	0	0	69.412
P15374#34_25_47	0	0	0	0	0	0	0	0	0	0	0	0	0	0	0	0	0	0	0	0	0	0	0	0	0	0.0792723	0.106946	0.117608	0.123569	0.107488	0.105864	0.307399	0.688786	1	0.921071	0.631233	0.408104	0.39739	0.488638	0.622811	0.724055	0.717182	0.52874	0.279879	0.0901366	0.031761	0	0	26.182
P15374#4_0_25	0.270559	0.557499	0.77976	1	0.965788	0.772271	0.629608	0.623205	0.593893	0.473044	0.362776	0.337885	0.448294	0.571932	0.577032	0.394588	0.205071	0.0601141	0	0	0.100544	0.220429	0.231321	0.216592	0.276412	0	0	0	0	0	0	0	0	0	0	0	0	0	0	0	0	0	0	0	0	0	0	0	26.182
P15408#27_13_35	0	0	0	0	0	0	0	0	0	0	0	0	0	0.010457	0.0298171	0.0567673	0.124008	0.238344	0.396756	0.511316	0.583297	0.611294	0.642436	0.695218	0.782754	0.884636	0.92535	0.910552	0.890899	0.846254	0.881205	0.91685	1	0.879539	0.700847	0	0	0	0	0	0	0	0	0	0	0	0	0	35.193
P15529-13#19_10_34	0	0	0	0	0	0	0	0	0	0	0	0.0376992	0.120692	0.187989	0.198093	0.311595	0.557726	0.746186	0.759543	0.633742	0.68368	0.70573	0.705884	0.449746	0.473022	0.57173	0.942077	0.922356	1	0.790799	0.788365	0.446916	0.262179	0	0	0	0	0	0	0	0	0	0	0	0	0	0	0	42.192
P15531#29_22_32	0	0	0	0	0	0	0	0	0	0	0	0	0	0	0	0	0	0	0	0	0	0	0.151459	0.316687	0.515122	0.66026	0.725506	0.900881	1	0.845356	0.496078	0.239313	0	0	0	0	0	0	0	0	0	0	0	0	0	0	0	0	17.149
P15559#34_25_47	0	0	0	0	0	0	0	0	0	0	0	0	0	0	0	0	0	0	0	0	0	0	0	0	0	0	0	0.0245572	0.0685998	0.086421	0.193141	0.492355	0.838479	0.891811	0.626529	0.420969	0.487308	0.730288	0.912987	1	0.921259	0.691181	0.365616	0.124074	0	0.0131785	0.0417587	0	30.867
P15586#31_26_35	0	0	0	0	0	0	0	0	0	0	0	0	0	0	0	0	0	0	0	0	0	0	0	0	0	0	0.134317	0.217113	0.467529	0.813486	1	0.822311	0.505298	0.248439	0.163935	0	0	0	0	0	0	0	0	0	0	0	0	0	62.081
P15880#11_0_21	0	0.131749	0.280743	0.460691	0.610449	0.741087	0.829889	0.915548	0.95815	0.994153	1	0.986941	0.919558	0.806911	0.718063	0.670554	0.621353	0.482817	0.284357	0.118921	0.0391922	0	0	0	0	0	0	0	0	0	0	0	0	0	0	0	0	0	0	0	0	0	0	0	0	0	0	0	31.324
P15927#27_12_47	0	0	0	0	0	0	0	0	0	0	0	0	0	0	0.0103372	0.0246699	0.0304533	0.0338754	0.0290805	0.0115743	0.0141181	0.0191795	0.0625409	0.119925	0.200351	0.247902	0.264635	0.244535	0.215725	0.146607	0.15175	0.324936	0.654587	0.815424	0.672025	0.382581	0.285843	0.393794	0.665981	0.901797	1	0.792055	0.46532	0.193964	0.0662618	0.0165819	0	0	29.247
P16070#30_25_34	0	0	0	0	0	0	0	0	0	0	0	0	0	0	0	0	0	0	0	0	0	0	0	0	0	0.161829	0.237351	0.434164	0.740364	1	0.95627	0.666265	0.333741	0.147057	0	0	0	0	0	0	0	0	0	0	0	0	0	0	81.537
P16083#34_30_37	0	0	0	0	0	0	0	0	0	0	0	0	0	0	0	0	0	0	0	0	0	0	0	0	0	0	0	0	0	0	0	0.250973	0.68198	1	0.691649	0.259735	0	0	0	0	0	0	0	0	0	0	0	0	25.918
P16144#18_12_24	0	0	0	0	0	0	0	0	0	0	0	0	0	0.0462288	0.279095	0.666489	0.94289	1	0.886244	0.774871	0.648167	0.446604	0.193003	0.0297312	0	0	0	0	0	0	0	0	0	0	0	0	0	0	0	0	0	0	0	0	0	0	0	0	202.16
P16144#8_4_12	0	0	0	0	0	0.219512	0.634146	1	0.634146	0.219512	0	0	0	0	0	0	0	0	0	0	0	0	0	0	0	0	0	0	0	0	0	0	0	0	0	0	0	0	0	0	0	0	0	0	0	0	0	0	202.16
P16152#34_30_36	0	0	0	0	0	0	0	0	0	0	0	0	0	0	0	0	0	0	0	0	0	0	0	0	0	0	0	0	0	0	0.0671675	0.269861	0.712667	1	0.778689	0.488553	0	0	0	0	0	0	0	0	0	0	0	0	30.375
P16219#32_27_35	0	0	0	0	0	0	0	0	0	0	0	0	0	0	0	0	0	0	0	0	0	0	0	0	0	0	0	0.0364494	0.0444815	0.336593	0.658348	1	0.745639	0.452643	0.231917	0	0	0	0	0	0	0	0	0	0	0	0	0	44.297
P16220#24_16_33	0	0	0	0	0	0	0	0	0	0	0	0	0	0	0	0	0.02023	0.0619324	0.226939	0.353578	0.448025	0.529293	0.595501	0.59799	0.515195	0.489961	0.60075	0.751727	0.800447	0.816732	0.915122	1	0.869657	0	0	0	0	0	0	0	0	0	0	0	0	0	0	0	36.688
P16278#30_21_47	0	0	0	0	0	0	0	0	0	0	0	0	0	0	0	0	0	0	0	0	0	0	0	0.0231434	0.059677	0.111184	0.164348	0.265397	0.394315	0.489856	0.418928	0.242956	0.105641	0.143836	0.32246	0.552871	0.746005	0.883443	0.97164	1	0.93321	0.803002	0.622738	0.427774	0.217315	0.0825291	0	0	76.074
P16298#22_18_24	0	0	0	0	0	0	0	0	0	0	0	0	0	0	0	0	0	0	0	0.232486	0.671627	1	0.780554	0.888554	0	0	0	0	0	0	0	0	0	0	0	0	0	0	0	0	0	0	0	0	0	0	0	0	59.024
P16298#26_24_33	0	0	0	0	0	0	0	0	0	0	0	0	0	0	0	0	0	0	0	0	0	0	0	0	0.295595	0.41399	0.378407	0.564487	0.832592	1	0.583378	0.178575	0	0	0	0	0	0	0	0	0	0	0	0	0	0	0	0	59.024
P16333#10_7_14	0	0	0	0	0	0	0	0.641852	0.944992	1	0.947705	0.575078	0.241012	0	0	0	0	0	0	0	0	0	0	0	0	0	0	0	0	0	0	0	0	0	0	0	0	0	0	0	0	0	0	0	0	0	0	0	42.864
P16333#5_1_7	0	0.046775	0.253084	0.662772	1	0.803927	0.635411	0	0	0	0	0	0	0	0	0	0	0	0	0	0	0	0	0	0	0	0	0	0	0	0	0	0	0	0	0	0	0	0	0	0	0	0	0	0	0	0	0	42.864
P16383#4_0_11	0.173442	0.581826	0.851077	1	0.923293	0.832067	0.701806	0.558022	0.328805	0.131413	0.0150877	0	0	0	0	0	0	0	0	0	0	0	0	0	0	0	0	0	0	0	0	0	0	0	0	0	0	0	0	0	0	0	0	0	0	0	0	0	89.384
P16403#28_14_38	0	0	0	0	0	0	0	0	0	0	0	0	0	0	0.159958	0.176725	0.138001	0.10462	0.101053	0.13571	0.224269	0.330371	0.464983	0.544743	0.604847	0.605781	0.617782	0.628821	0.618628	0.602873	0.512596	0.504265	0.561394	0.79612	0.955126	1	0.857786	0.671766	0	0	0	0	0	0	0	0	0	0	21.364
P16403#5_0_14	0.849716	0.890992	0.932541	0.982315	1	0.954452	0.787824	0.558272	0.340222	0.131245	0.0281757	0	0.0408857	0.0718473	0	0	0	0	0	0	0	0	0	0	0	0	0	0	0	0	0	0	0	0	0	0	0	0	0	0	0	0	0	0	0	0	0	0	21.364
P16435#30_25_33	0	0	0	0	0	0	0	0	0	0	0	0	0	0	0	0	0	0	0	0	0	0	0	0	0	0.174756	0.340248	0.668101	0.975958	1	0.662863	0.311827	0.203627	0	0	0	0	0	0	0	0	0	0	0	0	0	0	0	76.689
P16591#7_3_17	0	0	0	0.0293073	0.149805	0.31773	0.421171	0.404198	0.567417	0.785994	1	0.80402	0.620466	0.41905	0.335153	0.140426	0.0243126	0	0	0	0	0	0	0	0	0	0	0	0	0	0	0	0	0	0	0	0	0	0	0	0	0	0	0	0	0	0	0	94.637
P16615#28_17_30	0	0	0	0	0	0	0	0	0	0	0	0	0	0	0	0	0	0.100477	0.12158	0.123893	0.112163	0.129625	0.175375	0.257211	0.371981	0.602983	0.874617	1	0.746532	0.302939	0	0	0	0	0	0	0	0	0	0	0	0	0	0	0	0	0	0	114.76
P16615#5_0_17	0.584274	0.710175	0.842602	0.979803	1	0.896088	0.844086	0.761083	0.620788	0.490741	0.422207	0.406095	0.338357	0.241617	0.140551	0.152874	0.22238	0	0	0	0	0	0	0	0	0	0	0	0	0	0	0	0	0	0	0	0	0	0	0	0	0	0	0	0	0	0	0	114.76
P16930#14_0_24	0.277801	0.254878	0.286888	0.366843	0.451687	0.565509	0.640894	0.631986	0.554325	0.437659	0.435162	0.558673	0.859394	1	0.865372	0.685318	0.638903	0.824646	0.719384	0.599385	0.34281	0.449642	0.57119	0.689201	0	0	0	0	0	0	0	0	0	0	0	0	0	0	0	0	0	0	0	0	0	0	0	0	46.374
P16930#32_24_47	0	0	0	0	0	0	0	0	0	0	0	0	0	0	0	0	0	0	0	0	0	0	0	0	0.105995	0.0376076	0	0	0.137442	0.485519	0.895771	1	0.714541	0.350027	0.224697	0.313304	0.407325	0.470091	0.518669	0.58291	0.518658	0.392694	0.219744	0.125833	0.0359114	0	0	0	46.374
P16949#26_21_31	0	0	0	0	0	0	0	0	0	0	0	0	0	0	0	0	0	0	0	0	0	0.606549	0.656727	0.78104	0.901287	1	0.918804	0.76688	0.645319	0.604014	0.419331	0	0	0	0	0	0	0	0	0	0	0	0	0	0	0	0	0	17.302
P16949#36_31_40	0	0	0	0	0	0	0	0	0	0	0	0	0	0	0	0	0	0	0	0	0	0	0	0	0	0	0	0	0	0	0	0	0.046983	0.360737	0.809809	1	0.783508	0.417183	0.190408	0.15013	0	0	0	0	0	0	0	0	17.302
P16989#32_28_35	0	0	0	0	0	0	0	0	0	0	0	0	0	0	0	0	0	0	0	0	0	0	0	0	0	0	0	0	0.115965	0.268551	0.622306	1	0.958352	0.608442	0.317789	0	0	0	0	0	0	0	0	0	0	0	0	0	40.089
P17028#12_9_15	0	0	0	0	0	0	0	0	0	0.471308	0.693868	1	0.701079	0.206804	0	0	0	0	0	0	0	0	0	0	0	0	0	0	0	0	0	0	0	0	0	0	0	0	0	0	0	0	0	0	0	0	0	0	42.155
P17028#6_5_9	0	0	0	0	0	1	0.973867	0.761582	0.331965	0	0	0	0	0	0	0	0	0	0	0	0	0	0	0	0	0	0	0	0	0	0	0	0	0	0	0	0	0	0	0	0	0	0	0	0	0	0	0	42.155
P17050#32_28_35	0	0	0	0	0	0	0	0	0	0	0	0	0	0	0	0	0	0	0	0	0	0	0	0	0	0	0	0	0	0.229515	0.63031	1	0.79648	0.440706	0.188994	0	0	0	0	0	0	0	0	0	0	0	0	0	46.564
P17066#25_19_26	0	0	0	0	0	0	0	0	0	0	0	0	0	0	0	0	0	0	0	0.311113	0.415066	0.453537	0.665699	0.924764	1	0.692353	0	0	0	0	0	0	0	0	0	0	0	0	0	0	0	0	0	0	0	0	0	0	71.027
P17066#30_26_34	0	0	0	0	0	0	0	0	0	0	0	0	0	0	0	0	0	0	0	0	0	0	0	0	0	0	0.233149	0.404889	0.792265	1	0.85571	0.471449	0.185887	0.0485907	0	0	0	0	0	0	0	0	0	0	0	0	0	0	71.027
P17096#29_17_47	0	0	0	0	0	0	0	0	0	0	0	0	0	0	0	0	0	0	0	0.0237395	0.0917298	0.17007	0.238433	0.274057	0.306508	0.320742	0.338732	0.358129	0.384279	0.37464	0.321383	0.257284	0.338855	0.596244	0.827542	0.743798	0.435582	0.210265	0.248068	0.49869	0.783916	1	0.835969	0.385374	0	0.0775197	0.321799	0	11.676
P17096-2#22_15_42	0	0	0	0	0	0	0	0	0	0	0	0	0	0	0	0	0	0.0206918	0.0523362	0.131312	0.193796	0.261426	0.261186	0.342695	0.4553	0.591919	0.535991	0.420068	0.475773	0.6417	0.686222	0.402922	0.153234	0.278289	0.714835	1	0.764452	0.340889	0.0205506	0	0.112302	0.24554	0	0	0	0	0	0	10.679
P17174#32_25_47	0	0	0	0	0	0	0	0	0	0	0	0	0	0	0	0	0	0	0	0	0	0	0	0	0	0.0152892	0.0398996	0.0635489	0.0744623	0.210081	0.447516	0.634907	0.520817	0.291637	0.189189	0.35884	0.605012	0.817193	0.941037	1	0.957242	0.83301	0.638321	0.445171	0.267465	0.138506	0.0493344	0	46.247
P17252#10_0_27	0	0.0874037	0.217067	0.410853	0.577531	0.702909	0.811065	0.912757	0.983807	1	0.981602	0.9373	0.901491	0.837289	0.734338	0.593986	0.508164	0.529857	0.564103	0.516125	0.360043	0.231116	0.155748	0.134415	0.10239	0.0675631	0.0478998	0	0	0	0	0	0	0	0	0	0	0	0	0	0	0	0	0	0	0	0	0	76.749
P17252#30_27_47	0	0	0	0	0	0	0	0	0	0	0	0	0	0	0	0	0	0	0	0	0	0	0	0	0	0	0	0.169914	0.310329	0.343706	0.170796	0	0.0291372	0.246512	0.442874	0.587899	0.717945	0.870585	0.955643	1	0.902537	0.768753	0.606978	0.604131	0.613291	0.56682	0.352319	0	76.749
P17301#25_19_30	0	0	0	0	0	0	0	0	0	0	0	0	0	0	0	0	0	0	0	0.0970921	0.223825	0.436473	0.669987	0.873726	1	0.986363	0.751891	0.448182	0.215446	0.127261	0	0	0	0	0	0	0	0	0	0	0	0	0	0	0	0	0	0	129.29
P17480#23_13_36	0	0	0	0	0	0	0	0	0	0	0	0	0	0.104313	0.082081	0.130532	0.241737	0.485025	0.699892	0.80045	0.833118	0.892834	0.9884	0.986336	0.962904	0.974003	1	0.873932	0.733783	0.604948	0.479307	0.273225	0.166603	0.134948	0.159116	0.132878	0	0	0	0	0	0	0	0	0	0	0	0	89.405
P17535#32_31_47	0	0	0	0	0	0	0	0	0	0	0	0	0	0	0	0	0	0	0	0	0	0	0	0	0	0	0	0	0	0	0	0.357525	0.280693	0.113542	0	0.0724599	0.286154	0.505096	0.715583	0.868393	1	0.972692	0.794431	0.596829	0.427756	0.300188	0.15374	0	35.173
P17655#28_20_31	0	0	0	0	0	0	0	0	0	0	0	0	0	0	0	0	0	0	0	0	0.0381975	0.047225	0.0337081	0.023298	0.115311	0.385959	0.775392	1	0.864955	0.426708	0.0759215	0	0	0	0	0	0	0	0	0	0	0	0	0	0	0	0	0	79.994
P17655#6_0_20	0.713227	0.733378	0.795907	0.955107	0.985283	1	0.938945	0.846919	0.616703	0.348867	0.260288	0.385802	0.523231	0.413032	0.308741	0.379302	0.564487	0.575995	0.371529	0.210682	0	0	0	0	0	0	0	0	0	0	0	0	0	0	0	0	0	0	0	0	0	0	0	0	0	0	0	0	79.994
P17706#16_12_23	0	0	0	0	0	0	0	0	0	0	0	0	0.283102	0.737156	0.98661	1	0.812226	0.830703	0.851514	0.855742	0.657015	0.54898	0.40941	0	0	0	0	0	0	0	0	0	0	0	0	0	0	0	0	0	0	0	0	0	0	0	0	0	48.473
P17706#28_23_47	0	0	0	0	0	0	0	0	0	0	0	0	0	0	0	0	0	0	0	0	0	0	0	0.115511	0.0495447	0.28863	0.537062	0.737192	0.508717	0.558899	0.710425	1	0.937002	0.818645	0.710427	0.715249	0.805659	0.899994	0.990057	0.990064	0.940875	0.773604	0.6044	0.367503	0.153027	0	0	0	48.473
P17752#30_15_47	0	0	0	0	0	0	0	0	0	0	0	0	0	0	0	0	0	0	0	0	0	0	0	0.0373333	0.267157	0.618095	0.850319	0.936896	0.937092	0.937313	0.886331	0.875015	0.859386	0.915498	0.936247	1	0.914636	0.758493	0.59385	0.546244	0.689344	0.769729	0.71324	0.351163	0.0948109	0	0	0	50.985
P17812#30_22_47	0	0	0	0	0	0	0	0	0	0	0	0	0	0	0	0	0	0	0	0	0	0	0	0.0533774	0.121821	0.139638	0.0945589	0.165075	0.351132	0.51149	0.396179	0.187133	0.0555941	0.174504	0.415975	0.698212	0.895185	0.98645	1	0.945659	0.811893	0.630322	0.454893	0.324036	0.218481	0.115971	0.0464758	0	66.69
P17858#15_0_27	0.15668	0.174588	0.241611	0.369948	0.522041	0.664875	0.74468	0.733077	0.64261	0.593655	0.603105	0.676271	0.812457	0.928252	1	0.910652	0.760089	0.618755	0.614425	0.730779	0.730244	0.566432	0.277135	0.140055	0.0780123	0	0.0574499	0	0	0	0	0	0	0	0	0	0	0	0	0	0	0	0	0	0	0	0	0	85.018
P17858#30_27_47	0	0	0	0	0	0	0	0	0	0	0	0	0	0	0	0	0	0	0	0	0	0	0	0	0	0	0	0.130329	0.27924	0.331909	0.232594	0.156719	0.197246	0.412498	0.678299	0.920903	1	0.98626	0.91792	0.887246	0.829518	0.77301	0.644735	0.475761	0.28306	0.136403	0.0436991	0	85.018
P17931#20_16_25	0	0	0	0	0	0	0	0	0	0	0	0	0	0	0	0	0.507317	0.73081	0.987433	1	0.943726	0.797727	0.554624	0.214892	0.0653861	0	0	0	0	0	0	0	0	0	0	0	0	0	0	0	0	0	0	0	0	0	0	0	26.152
P17931#31_25_37	0	0	0	0	0	0	0	0	0	0	0	0	0	0	0	0	0	0	0	0	0	0	0	0	0	0.086048	0.187347	0.285193	0.632246	0.947328	1	0.714994	0.60765	0.643816	0.539014	0.235821	0	0	0	0	0	0	0	0	0	0	0	0	26.152
P17980#15_6_23	0	0	0	0	0	0	0.0692861	0.0330796	0.0159393	0.0284517	0.136442	0.363359	0.668032	0.912331	1	0.924531	0.752419	0.558071	0.373696	0.21446	0.0712018	0	0	0	0	0	0	0	0	0	0	0	0	0	0	0	0	0	0	0	0	0	0	0	0	0	0	0	49.203
P17980#28_23_37	0	0	0	0	0	0	0	0	0	0	0	0	0	0	0	0	0	0	0	0	0	0	0	0.206413	0.410215	0.697953	0.87741	1	0.956966	0.882806	0.764535	0.562357	0.362552	0.233509	0.285583	0.361845	0.422623	0	0	0	0	0	0	0	0	0	0	0	49.203
P17987#14_8_18	0	0	0	0	0	0	0	0	0.2664	0.384918	0.562274	0.772431	0.95329	1	0.883313	0.64669	0.414486	0.272306	0	0	0	0	0	0	0	0	0	0	0	0	0	0	0	0	0	0	0	0	0	0	0	0	0	0	0	0	0	0	60.343
P18031#15_0_27	0	0	0.0354546	0.100903	0.173437	0.268082	0.373645	0.49594	0.566079	0.612079	0.657047	0.757988	0.884011	0.967606	1	0.941111	0.886979	0.80839	0.747389	0.612881	0.465044	0.339348	0.271793	0.22212	0.155676	0.0714922	0.0155512	0	0	0	0	0	0	0	0	0	0	0	0	0	0	0	0	0	0	0	0	0	49.966
P18031#32_27_47	0	0	0	0	0	0	0	0	0	0	0	0	0	0	0	0	0	0	0	0	0	0	0	0	0	0	0	0	0.04828	0.130537	0.237348	0.289883	0.268966	0.241685	0.284647	0.437468	0.632849	0.795405	0.853317	0.838381	0.878293	0.998659	1	0.784887	0.498618	0.272878	0.109403	0	49.966
P18077#26_16_33	0	0	0	0	0	0	0	0	0	0	0	0	0	0	0	0	0	0.0161965	0.0461207	0.0948085	0.166915	0.276876	0.38887	0.595851	0.857844	1	0.964058	0.8764	0.859213	0.690066	0.414853	0.122434	0.0232876	0	0	0	0	0	0	0	0	0	0	0	0	0	0	0	12.538
P18084#25_20_29	0	0	0	0	0	0	0	0	0	0	0	0	0	0	0	0	0	0	0	0	0.140229	0.288895	0.563328	0.864951	1	0.886926	0.595323	0.311844	0.139661	0	0	0	0	0	0	0	0	0	0	0	0	0	0	0	0	0	0	0	88.053
P18085#18_13_32	0	0	0	0	0	0	0	0	0	0	0	0	0	0.171758	0.300628	0.516328	0.783008	0.79231	0.775319	0.660798	0.845371	0.987084	1	0.533362	0.160801	0	0.163155	0.292354	0.42407	0.378361	0.220378	0.0107517	0	0	0	0	0	0	0	0	0	0	0	0	0	0	0	0	20.511
P18085#39_32_47	0	0	0	0	0	0	0	0	0	0	0	0	0	0	0	0	0	0	0	0	0	0	0	0	0	0	0	0	0	0	0	0	0	0.0798551	0.130129	0.0488982	0.0895137	0.29036	0.480965	0.36101	0.323309	0.624376	1	0.830439	0.150841	0	0.439367	0	20.511
P18085#9_0_13	0.241927	0.04062	0	0.130901	0.431104	0.624259	0.841209	0.923337	1	0.760909	0.581081	0.402538	0.363209	0	0	0	0	0	0	0	0	0	0	0	0	0	0	0	0	0	0	0	0	0	0	0	0	0	0	0	0	0	0	0	0	0	0	0	20.511
P18124#11_6_15	0	0	0	0	0	0	0.105841	0.18812	0.413926	0.757351	1	0.913385	0.571986	0.248357	0.098361	0	0	0	0	0	0	0	0	0	0	0	0	0	0	0	0	0	0	0	0	0	0	0	0	0	0	0	0	0	0	0	0	0	29.225
P18206#21_16_33	0	0	0	0	0	0	0	0	0	0	0	0	0	0	0	0	0.395097	0.427065	0.478722	0.516379	0.519559	0.509122	0.515118	0.517273	0.603196	0.800437	1	0.940508	0.596947	0.210647	0	0	0.0895183	0	0	0	0	0	0	0	0	0	0	0	0	0	0	0	123.8
P18206#7_0_16	0	0.153582	0.337114	0.569865	0.792116	0.930546	1	0.971913	0.895137	0.732892	0.572001	0.455747	0.447544	0.4764	0.508323	0.507857	0	0	0	0	0	0	0	0	0	0	0	0	0	0	0	0	0	0	0	0	0	0	0	0	0	0	0	0	0	0	0	0	123.8
P18564#25_20_27	0	0	0	0	0	0	0	0	0	0	0	0	0	0	0	0	0	0	0	0	0.173708	0.34283	0.567706	0.878102	1	0.962511	0.68454	0	0	0	0	0	0	0	0	0	0	0	0	0	0	0	0	0	0	0	0	0	85.935
P18564#30_27_34	0	0	0	0	0	0	0	0	0	0	0	0	0	0	0	0	0	0	0	0	0	0	0	0	0	0	0	0.698485	0.807498	1	0.776313	0.45581	0.165056	0.0866132	0	0	0	0	0	0	0	0	0	0	0	0	0	0	85.935
P18583-5#21_7_32	0	0	0	0	0	0	0	0.245887	0.0736796	0	0.0159242	0.0648493	0.169629	0.274836	0.39118	0.482167	0.598354	0.747322	0.888512	0.968023	1	0.944286	0.841193	0.720864	0.648073	0.590571	0.535399	0.477472	0.4441	0.418618	0.381992	0.343839	0	0	0	0	0	0	0	0	0	0	0	0	0	0	0	0	267.03
P18615#23_12_37	0	0	0	0	0	0	0	0	0	0	0	0	0.0289351	0.0940735	0.203927	0.354705	0.471703	0.580698	0.650395	0.7071	0.761215	0.901072	1	0.9732	0.86201	0.779542	0.72875	0.689434	0.649219	0.587603	0.583302	0.614853	0.658695	0.587682	0.444954	0.31882	0.272394	0	0	0	0	0	0	0	0	0	0	0	43.239
P18621#11_6_15	0	0	0	0	0	0	0.094792	0.210806	0.46856	0.801409	1	0.918557	0.605487	0.300164	0.123907	0	0	0	0	0	0	0	0	0	0	0	0	0	0	0	0	0	0	0	0	0	0	0	0	0	0	0	0	0	0	0	0	0	21.397
P18669#34_30_37	0	0	0	0	0	0	0	0	0	0	0	0	0	0	0	0	0	0	0	0	0	0	0	0	0	0	0	0	0	0	0	0.204767	0.637677	1	0.804249	0.32258	0.0419002	0	0	0	0	0	0	0	0	0	0	0	28.804
P18754#25_14_47	0	0	0	0	0	0	0	0	0	0	0	0	0	0	0.0135222	0	0	0	0.0114622	0.0120991	0.0442239	0.108393	0.201575	0.243606	0.249452	0.234703	0.258624	0.308859	0.372198	0.50966	0.745407	0.980421	1	0.830194	0.665672	0.668422	0.753309	0.798648	0.746749	0.635287	0.513494	0.440239	0.4038	0.364221	0.286415	0.179923	0.0888437	0	44.969
P18827#16_10_22	0	0	0	0	0	0	0	0	0	0	0.174842	0.320686	0.544916	0.770574	0.952651	1	0.974312	0.862748	0.704117	0.505406	0.31334	0.175932	0	0	0	0	0	0	0	0	0	0	0	0	0	0	0	0	0	0	0	0	0	0	0	0	0	0	32.461
P18858#27_15_33	0	0	0	0	0	0	0	0	0	0	0	0	0	0	0	0	0	0.0206781	0.0578054	0.108955	0.194069	0.366794	0.577753	0.732589	0.828392	0.937528	1	0.870992	0.558578	0.285711	0.184774	0.23692	0.357603	0	0	0	0	0	0	0	0	0	0	0	0	0	0	0	101.73
P18859#30_24_32	0	0	0	0	0	0	0	0	0	0	0	0	0	0	0	0	0	0	0	0	0	0	0	0	0.204746	0.36586	0.555698	0.794408	0.993991	1	0.701412	0.470101	0	0	0	0	0	0	0	0	0	0	0	0	0	0	0	0	12.587
P18859#36_32_39	0	0	0	0	0	0	0	0	0	0	0	0	0	0	0	0	0	0	0	0	0	0	0	0	0	0	0	0	0	0	0	0	0.398043	0.599034	0.817551	1	0.975167	0.802427	0.665669	0	0	0	0	0	0	0	0	0	12.587
P18887#23_13_47	0	0	0	0	0	0	0	0	0	0	0	0	0	0.0445861	0	0.0159876	0	0	0.0730703	0.251663	0.48686	0.611306	0.626252	0.513374	0.397934	0.321615	0.386134	0.601148	0.861273	1	0.898947	0.689947	0.490884	0.435218	0.451599	0.514814	0.601512	0.690435	0.72468	0.624265	0.491207	0.362403	0.241693	0.152732	0.098824	0.0959572	0.0587233	0	69.476
P19021#19_10_24	0	0	0	0	0	0	0	0	0	0	0.0505028	0.127221	0.211152	0.309113	0.411613	0.477498	0.635979	0.797458	1	0.925376	0.768478	0.459125	0.26269	0.0793939	0	0	0	0	0	0	0	0	0	0	0	0	0	0	0	0	0	0	0	0	0	0	0	0	108.33
P19022#28_24_32	0	0	0	0	0	0	0	0	0	0	0	0	0	0	0	0	0	0	0	0	0	0	0	0	0	0.207394	0.624392	1	0.975137	0.627987	0.260176	0.0882152	0	0	0	0	0	0	0	0	0	0	0	0	0	0	0	0	99.808
P19174-2#9_0_30	0	0.0575541	0.173279	0.37474	0.54501	0.655896	0.756068	0.901443	1	0.989057	0.897887	0.869231	0.879014	0.902626	0.842021	0.774713	0.719768	0.706895	0.690739	0.676075	0.641769	0.583228	0.532295	0.517606	0.488972	0.391097	0.246559	0.101893	0.019811	0	0	0	0	0	0	0	0	0	0	0	0	0	0	0	0	0	0	0	148.66
P19256-3#34_30_38	0	0	0	0	0	0	0	0	0	0	0	0	0	0	0	0	0	0	0	0	0	0	0	0	0	0	0	0	0	0	0	0.211382	0.626626	1	0.930819	0.550883	0.152943	0.0200086	0	0	0	0	0	0	0	0	0	0	27.96
P19338#30_14_35	0	0	0	0	0	0	0	0	0	0	0	0	0	0	0	0.0154668	0.0381594	0.0660365	0.114572	0.192374	0.289018	0.380328	0.440413	0.489524	0.541012	0.592905	0.648434	0.775345	0.946005	1	0.829068	0.529783	0.30744	0.218655	0.239202	0	0	0	0	0	0	0	0	0	0	0	0	0	76.613
P19367#22_11_29	0	0	0	0	0	0	0	0	0	0	0	0.109306	0.166785	0.231717	0.283779	0.317412	0.388214	0.486108	0.618616	0.786295	0.946822	1	0.894561	0.729408	0.615375	0.592113	0.543463	0.376349	0.137433	0	0	0	0	0	0	0	0	0	0	0	0	0	0	0	0	0	0	0	102.48
P19387#34_29_37	0	0	0	0	0	0	0	0	0	0	0	0	0	0	0	0	0	0	0	0	0	0	0	0	0	0	0	0	0	0.108263	0.27123	0.601402	0.947151	1	0.765715	0.481811	0.332477	0	0	0	0	0	0	0	0	0	0	0	31.441
P19388#34_26_47	0	0	0	0	0	0	0	0	0	0	0	0	0	0	0	0	0	0	0	0	0	0	0	0	0	0	0.0812314	0.0965672	0.0789595	0.0362867	0.0314154	0.255497	0.63064	0.933491	0.86051	0.634228	0.510751	0.646914	0.84324	1	0.998982	0.865794	0.62672	0.43157	0.277521	0.17493	0.0801913	0	24.551
P19404#35_30_38	0	0	0	0	0	0	0	0	0	0	0	0	0	0	0	0	0	0	0	0	0	0	0	0	0	0	0	0	0	0	0	0.118887	0.490707	0.912992	1	0.779828	0.534918	0.567474	0	0	0	0	0	0	0	0	0	0	27.391
P19474#17_11_21	0	0	0	0	0	0	0	0	0	0	0	0.290671	0.333646	0.468269	0.831937	0.926005	1	0.74597	0.530222	0.361451	0.370957	0	0	0	0	0	0	0	0	0	0	0	0	0	0	0	0	0	0	0	0	0	0	0	0	0	0	0	54.169
P19474#25_21_28	0	0	0	0	0	0	0	0	0	0	0	0	0	0	0	0	0	0	0	0	0	0.275046	0.313223	0.594696	1	0.69779	0.381106	0.155523	0	0	0	0	0	0	0	0	0	0	0	0	0	0	0	0	0	0	0	0	54.169
P19474#8_2_11	0	0	0.171474	0.278876	0.290241	0.53329	0.851401	1	0.682913	0.362132	0.20618	0	0	0	0	0	0	0	0	0	0	0	0	0	0	0	0	0	0	0	0	0	0	0	0	0	0	0	0	0	0	0	0	0	0	0	0	0	54.169
P19525#11_0_29	0.0417442	0	0.0130895	0.0890033	0.195551	0.30659	0.385888	0.526325	0.706438	0.919055	1	0.921472	0.74888	0.583058	0.53238	0.490594	0.470625	0.427727	0.451522	0.445214	0.400842	0.333059	0.30817	0.256777	0.170777	0.0325653	0	0.0706889	0.254675	0	0	0	0	0	0	0	0	0	0	0	0	0	0	0	0	0	0	0	62.094
P19532#24_18_30	0	0	0	0	0	0	0	0	0	0	0	0	0	0	0	0	0	0	0.0189224	0.247825	0.531649	0.799237	0.917196	1	0.991875	0.917621	0.766233	0.480609	0.196327	0	0	0	0	0	0	0	0	0	0	0	0	0	0	0	0	0	0	0	61.52
P19623#33_25_47	0	0	0	0	0	0	0	0	0	0	0	0	0	0	0	0	0	0	0	0	0	0	0	0	0	0.0460227	0.0659326	0.0802822	0.0922041	0.0954504	0.253557	0.525413	0.744366	0.625105	0.389993	0.317189	0.53529	0.782978	0.951044	1	0.953164	0.773829	0.550419	0.370359	0.255971	0.160615	0.0748636	0	33.824
P19784#34_31_47	0	0	0	0	0	0	0	0	0	0	0	0	0	0	0	0	0	0	0	0	0	0	0	0	0	0	0	0	0	0	0	0.216898	0.282225	0.295571	0.257428	0.208229	0.255373	0.366605	0.489443	0.613297	0.821558	1	0.974567	0.762121	0.50428	0.340686	0.16561	0	41.213
P19838#9_0_28	0	0.151768	0.341913	0.612647	0.79749	0.866414	0.90932	0.951164	1	0.986441	0.972982	0.911737	0.830809	0.703014	0.582174	0.489699	0.424987	0.40363	0.394582	0.378624	0.320093	0.230379	0.176123	0.153096	0.171229	0.121719	0.0607057	0	0	0	0	0	0	0	0	0	0	0	0	0	0	0	0	0	0	0	0	0	105.35
P20020#27_21_31	0	0	0	0	0	0	0	0	0	0	0	0	0	0	0	0	0	0	0	0	0	0.0969883	0.177046	0.371501	0.660145	0.938182	1	0.796311	0.428845	0.130702	0	0	0	0	0	0	0	0	0	0	0	0	0	0	0	0	0	0	138.75
P20042#10_3_16	0	0	0	0.145889	0.288989	0.450355	0.633741	0.82831	0.976802	1	0.900535	0.763324	0.644744	0.549257	0.453521	0.374267	0	0	0	0	0	0	0	0	0	0	0	0	0	0	0	0	0	0	0	0	0	0	0	0	0	0	0	0	0	0	0	0	38.388
P20073#32_24_47	0	0	0	0	0	0	0	0	0	0	0	0	0	0	0	0	0	0	0	0	0	0	0	0	0.025252	0.0445304	0.0588459	0.0641299	0.12226	0.27157	0.428654	0.443728	0.306169	0.178976	0.182437	0.331953	0.511534	0.678887	0.808381	0.935942	1	0.960881	0.789412	0.564263	0.324895	0.148234	0.0414124	0	52.739
P20248#4_0_18	0.530034	0.704436	0.813021	0.843099	0.836641	0.913194	0.968544	1	0.982919	0.946698	0.715674	0.309429	0	0.0661545	0.33825	0.442842	0.263534	0.0464231	0	0	0	0	0	0	0	0	0	0	0	0	0	0	0	0	0	0	0	0	0	0	0	0	0	0	0	0	0	0	48.55
P20290#11_0_27	0	0.0209496	0.050284	0.0888254	0.132192	0.188634	0.261641	0.360502	0.545573	0.789663	1	0.984384	0.769919	0.474047	0.284369	0.201691	0.18332	0.15515	0.112929	0.0730775	0.0499435	0.0334867	0.0181914	0	0	0	0.0105926	0	0	0	0	0	0	0	0	0	0	0	0	0	0	0	0	0	0	0	0	0	22.168
P20290#36_27_47	0	0	0	0	0	0	0	0	0	0	0	0	0	0	0	0	0	0	0	0	0	0	0	0	0	0	0	0.0150716	0.032307	0.0408131	0.0292235	0.0111338	0.173045	0.534665	0.877391	0.881647	0.713356	0.640405	0.754459	0.837157	0.888015	0.98268	1	0.801547	0.384423	0.107962	0	0	22.168
P20337#34_25_38	0	0	0	0	0	0	0	0	0	0	0	0	0	0	0	0	0	0	0	0	0	0	0	0	0	0.0245448	0.126509	0.282356	0.472298	0.557846	0.569999	0.642835	0.812709	1	0.975006	0.729653	0.337407	0.0459658	0	0	0	0	0	0	0	0	0	0	24.758
P20339#35_30_37	0	0	0	0	0	0	0	0	0	0	0	0	0	0	0	0	0	0	0	0	0	0	0	0	0	0	0	0	0	0	0.239595	0.333749	0.639993	0.975286	1	0.765945	0.626399	0	0	0	0	0	0	0	0	0	0	0	23.658
P20340-2#34_30_37	0	0	0	0	0	0	0	0	0	0	0	0	0	0	0	0	0	0	0	0	0	0	0	0	0	0	0	0	0	0	0.125947	0.293577	0.68494	1	0.88391	0.528145	0.336704	0	0	0	0	0	0	0	0	0	0	0	23.548
P20618#32_26_37	0	0	0	0	0	0	0	0	0	0	0	0	0	0	0	0	0	0	0	0	0	0	0	0	0	0	0.230278	0.321014	0.481698	0.762589	0.93437	0.970935	0.92626	0.99538	1	0.923095	0.940661	0	0	0	0	0	0	0	0	0	0	0	26.489
P20645#34_29_37	0	0	0	0	0	0	0	0	0	0	0	0	0	0	0	0	0	0	0	0	0	0	0	0	0	0	0	0	0	0.153807	0.324519	0.626897	0.93403	1	0.786111	0.487352	0.354195	0	0	0	0	0	0	0	0	0	0	0	30.993
P20700#27_13_47	0	0	0	0	0	0	0	0	0	0	0	0	0	0	0.0210358	0.072209	0.15469	0.247032	0.362857	0.49895	0.647532	0.76538	0.834682	0.881258	0.919478	0.966661	1	0.990327	0.994695	0.998261	0.99202	0.940552	0.891355	0.836863	0.779344	0.685137	0.566651	0.457211	0.372399	0.321545	0.287483	0.289741	0.299419	0.287183	0.217612	0.141623	0.0737632	0	66.408
P20810-5#12_0_18	0.623073	0.574377	0.542666	0.540011	0.481208	0.515975	0.599459	0.788723	0.862454	0.927023	0.980453	1	0.900581	0.754894	0.73911	0.668893	0.642974	0.625444	0	0	0	0	0	0	0	0	0	0	0	0	0	0	0	0	0	0	0	0	0	0	0	0	0	0	0	0	0	0	81.168
P20810-5#28_18_33	0	0	0	0	0	0	0	0	0	0	0	0	0	0	0	0	0	0	0.180276	0.19665	0.234874	0.254648	0.307166	0.350319	0.429166	0.572401	0.804257	1	0.920481	0.573031	0.174631	0	0	0	0	0	0	0	0	0	0	0	0	0	0	0	0	0	81.168
P20839#23_13_31	0	0	0	0	0	0	0	0	0	0	0	0	0	0	0.0537389	0.0887365	0.131491	0.192734	0.309521	0.451716	0.66229	0.865061	1	0.90904	0.795766	0.771334	0.843689	0.734457	0.513475	0.330785	0.255348	0	0	0	0	0	0	0	0	0	0	0	0	0	0	0	0	0	55.405
P20908#15_11_20	0	0	0	0	0	0	0	0	0	0	0	0.113878	0.369216	0.69262	1	0.969434	0.699703	0.450419	0.215553	0.0866819	0	0	0	0	0	0	0	0	0	0	0	0	0	0	0	0	0	0	0	0	0	0	0	0	0	0	0	0	183.56
P20908#8_4_11	0	0	0	0	0	0.219512	0.634146	1	0.634146	0.11571	0.238236	0	0	0	0	0	0	0	0	0	0	0	0	0	0	0	0	0	0	0	0	0	0	0	0	0	0	0	0	0	0	0	0	0	0	0	0	0	183.56
P20936#8_0_30	0	0.0302551	0.153237	0.403249	0.651381	0.816071	0.920939	0.925024	0.917831	0.882691	0.871372	0.821628	0.804376	0.857904	0.953948	1	0.923769	0.773318	0.651086	0.616646	0.619498	0.540984	0.464303	0.483654	0.721056	0.884465	0.799551	0.454937	0.169984	0.0521583	0	0	0	0	0	0	0	0	0	0	0	0	0	0	0	0	0	0	116.4
P21281#25_16_31	0	0	0	0	0	0	0	0	0	0	0	0	0	0	0	0	0	0	0.0302928	0.101316	0.179384	0.301034	0.536356	0.795977	0.853377	0.689949	0.61731	0.796181	1	0.863215	0.460411	0	0	0	0	0	0	0	0	0	0	0	0	0	0	0	0	0	56.5
P21281#6_0_16	0.636483	0.670921	0.743219	0.863433	0.988693	1	0.865604	0.732713	0.57977	0.432745	0.299527	0.224044	0.145903	0.090516	0.0507154	0.0493922	0	0	0	0	0	0	0	0	0	0	0	0	0	0	0	0	0	0	0	0	0	0	0	0	0	0	0	0	0	0	0	0	56.5
P21283#19_14_25	0	0	0	0	0	0	0	0	0	0	0	0	0	0	0.0725369	0.148468	0.495134	0.780976	1	0.886705	0.789223	0.597091	0.437211	0.402032	0.43422	0	0	0	0	0	0	0	0	0	0	0	0	0	0	0	0	0	0	0	0	0	0	0	43.941
P21283#32_25_47	0	0	0	0	0	0	0	0	0	0	0	0	0	0	0	0	0	0	0	0	0	0	0	0	0	0.100554	0.134166	0.197584	0.234255	0.295525	0.411614	0.488319	0.397314	0.203858	0.140009	0.265985	0.515524	0.767648	0.955706	1	0.876382	0.681264	0.443934	0.229037	0.0480748	0	0	0	43.941
P21283#4_0_14	0.503807	0.689378	0.872247	1	0.962066	0.810973	0.639434	0.546038	0.444685	0.313753	0.127717	0.033562	0	0	0	0	0	0	0	0	0	0	0	0	0	0	0	0	0	0	0	0	0	0	0	0	0	0	0	0	0	0	0	0	0	0	0	0	43.941
P21291#35_34_47	0	0	0	0	0	0	0	0	0	0	0	0	0	0	0	0	0	0	0	0	0	0	0	0	0	0	0	0	0	0	0	0	0	0	0.289266	0.161912	0.043027	0	0.0653852	0.248554	0.539244	0.850981	1	0.93659	0.756664	0.602814	0.51576	0	20.567
P21291#7_0_34	0	0.0633455	0.203704	0.418763	0.749515	0.921428	1	0.976112	0.966734	0.862882	0.735197	0.652967	0.658611	0.709384	0.750988	0.768009	0.765962	0.759509	0.702547	0.612449	0.520972	0.481885	0.424089	0.342935	0.270474	0.297879	0.395855	0.429599	0.329123	0.141516	0.0322765	0.0914532	0.343633	0.552448	0	0	0	0	0	0	0	0	0	0	0	0	0	0	20.567
P21333#20_11_32	0	0	0	0	0	0	0	0	0	0	0	0.461337	0.539721	0.623043	0.70279	0.783843	0.859678	0.934361	0.987045	1	0.977187	0.950694	0.915325	0.839393	0.735385	0.641387	0.54441	0.432299	0.299909	0.194022	0.0912484	0.0232	0	0	0	0	0	0	0	0	0	0	0	0	0	0	0	0	280.74
P21333#7_0_11	0	0.0819761	0.247887	0.537999	0.802285	0.957477	1	0.951345	0.875082	0.789214	0.766212	0	0	0	0	0	0	0	0	0	0	0	0	0	0	0	0	0	0	0	0	0	0	0	0	0	0	0	0	0	0	0	0	0	0	0	0	0	280.74
P21359#9_2_15	0	0	0.0751769	0.216826	0.384793	0.593518	0.819549	0.999663	1	0.888085	0.753373	0.638369	0.492602	0.325085	0.209061	0	0	0	0	0	0	0	0	0	0	0	0	0	0	0	0	0	0	0	0	0	0	0	0	0	0	0	0	0	0	0	0	0	319.37
P21397#31_25_35	0	0	0	0	0	0	0	0	0	0	0	0	0	0	0	0	0	0	0	0	0	0	0	0	0	0.0299517	0.18481	0.335433	0.584059	0.825119	1	0.728245	0.334191	0.0968155	0.292268	0	0	0	0	0	0	0	0	0	0	0	0	0	59.681
P21399#28_23_31	0	0	0	0	0	0	0	0	0	0	0	0	0	0	0	0	0	0	0	0	0	0	0	0.0233846	0.0760676	0.346828	0.745435	1	0.779662	0.361752	0.0687626	0	0	0	0	0	0	0	0	0	0	0	0	0	0	0	0	0	98.398
P21796#33_25_47	0	0	0	0	0	0	0	0	0	0	0	0	0	0	0	0	0	0	0	0	0	0	0	0	0	0	0	0.0183324	0.0397377	0.0599049	0.269532	0.657098	1	0.906116	0.564211	0.330431	0.416765	0.606003	0.77157	0.875588	0.923529	0.855723	0.689843	0.490896	0.312814	0.175811	0.0718062	0	30.772
P21912#28_17_33	0	0	0	0	0	0	0	0	0	0	0	0	0	0	0	0	0	0.0220851	0.0472371	0.0839598	0.120706	0.187804	0.267747	0.34829	0.405502	0.538989	0.803047	1	0.862363	0.432179	0.0922061	0.0918602	0.312907	0	0	0	0	0	0	0	0	0	0	0	0	0	0	0	31.629
P21912#35_33_47	0	0	0	0	0	0	0	0	0	0	0	0	0	0	0	0	0	0	0	0	0	0	0	0	0	0	0	0	0	0	0	0	0	0.647106	0.686472	0.631738	0.615585	0.73757	0.873232	0.978061	1	0.93443	0.710671	0.469065	0.266923	0.16974	0.0749197	0	31.629
P21926#22_0_28	0.106079	0.033588	0	0.0108893	0.0825729	0.195984	0.269409	0.301918	0.301714	0.332477	0.361527	0.393812	0.418905	0.465948	0.530508	0.606069	0.681829	0.744201	0.81567	0.882295	0.940722	1	0.988532	0.924594	0.761856	0.613908	0.61959	0.65613	0	0	0	0	0	0	0	0	0	0	0	0	0	0	0	0	0	0	0	0	25.416
P21926#35_28_47	0	0	0	0	0	0	0	0	0	0	0	0	0	0	0	0	0	0	0	0	0	0	0	0	0	0	0	0	0.158773	0.0485654	0	0.0694862	0.433211	0.75238	0.865728	0.673202	0.531352	0.578017	0.833821	1	0.931857	0.637661	0.338017	0.132697	0.0577298	0.0641507	0.0822371	0	25.416
P21964#34_29_38	0	0	0	0	0	0	0	0	0	0	0	0	0	0	0	0	0	0	0	0	0	0	0	0	0	0	0	0	0	0.10334	0.159397	0.396973	0.751919	1	0.906281	0.701317	0.555193	0.542076	0	0	0	0	0	0	0	0	0	0	30.037
P21980#20_19_34	0	0	0	0	0	0	0	0	0	0	0	0	0	0	0	0	0	0	0	0.19708	0.195036	0.169082	0.161916	0.173393	0.241196	0.332835	0.507426	0.788099	1	0.873316	0.401793	0.0405779	0	0.210715	0	0	0	0	0	0	0	0	0	0	0	0	0	0	77.328
P21980#8_0_19	0.21622	0.0912206	0.104543	0.29726	0.499029	0.745266	0.918574	1	0.885161	0.618935	0.522901	0.683444	0.80031	0.676512	0.491482	0.386281	0.370469	0.414954	0.59127	0	0	0	0	0	0	0	0	0	0	0	0	0	0	0	0	0	0	0	0	0	0	0	0	0	0	0	0	0	77.328
P22033#20_10_30	0	0	0	0	0	0	0	0	0	0	0.0365148	0.0792947	0.142886	0.207175	0.273921	0.324705	0.377823	0.467339	0.546177	0.56715	0.549923	0.579523	0.755268	0.960255	1	0.767881	0.589352	0.684135	0.835999	0.616135	0	0	0	0	0	0	0	0	0	0	0	0	0	0	0	0	0	0	83.134
P22061#34_29_36	0	0	0	0	0	0	0	0	0	0	0	0	0	0	0	0	0	0	0	0	0	0	0	0	0	0	0	0	0	0.18426	0.20565	0.391366	0.7486	1	0.730477	0.338194	0	0	0	0	0	0	0	0	0	0	0	0	24.636
P22061#4_0_10	0.711949	0.803263	0.882086	1	0.973176	0.70437	0.436597	0.273756	0.203702	0.0864234	0	0	0	0	0	0	0	0	0	0	0	0	0	0	0	0	0	0	0	0	0	0	0	0	0	0	0	0	0	0	0	0	0	0	0	0	0	0	24.636
P22087#33_31_47	0	0	0	0	0	0	0	0	0	0	0	0	0	0	0	0	0	0	0	0	0	0	0	0	0	0	0	0	0	0	0	0.213334	0.262874	0.204017	0.108851	0.0967179	0.201281	0.345544	0.48478	0.668121	0.876079	1	0.889298	0.608643	0.314092	0.131578	0.0259793	0	33.784
P22102#22_17_29	0	0	0	0	0	0	0	0	0	0	0	0	0	0	0	0	0	0.151077	0.321288	0.583934	0.872599	1	0.890651	0.6213	0.439506	0.396539	0.387979	0.258088	0.0918975	0	0	0	0	0	0	0	0	0	0	0	0	0	0	0	0	0	0	0	107.77
P22234#32_25_47	0	0	0	0	0	0	0	0	0	0	0	0	0	0	0	0	0	0	0	0	0	0	0	0	0	0.0552182	0.0908183	0.105241	0.115046	0.213912	0.380717	0.481397	0.400466	0.331457	0.417033	0.698863	0.922844	1	0.93056	0.898835	0.872701	0.79676	0.590955	0.375886	0.190772	0.08357	0.0185045	0	47.079
P22234#9_0_25	0.127527	0.136824	0.207548	0.361991	0.533178	0.693075	0.839901	0.894459	0.898753	0.861118	0.916573	0.961862	1	0.840071	0.771921	0.701169	0.718179	0.537806	0.391228	0.218619	0.132942	0.0114622	0	0.0489423	0.155305	0	0	0	0	0	0	0	0	0	0	0	0	0	0	0	0	0	0	0	0	0	0	0	47.079
P22307#18_4_30	0	0	0	0	0.0911837	0.144136	0.210984	0.281013	0.33774	0.395705	0.489454	0.605062	0.721668	0.825259	0.891892	0.945626	0.973418	1	0.959082	0.871231	0.756274	0.714956	0.708064	0.725229	0.69459	0.626025	0.483186	0.378026	0.290511	0.250756	0	0	0	0	0	0	0	0	0	0	0	0	0	0	0	0	0	0	58.993
P22314#27_22_30	0	0	0	0	0	0	0	0	0	0	0	0	0	0	0	0	0	0	0	0	0	0	0.114965	0.288013	0.623645	0.95221	1	0.701799	0.325666	0.115842	0	0	0	0	0	0	0	0	0	0	0	0	0	0	0	0	0	0	117.85
P22570#31_23_47	0	0	0	0	0	0	0	0	0	0	0	0	0	0	0	0	0	0	0	0	0	0	0	0.028909	0.0500139	0.0837942	0.120519	0.153752	0.307282	0.647012	0.955719	0.929294	0.593552	0.356986	0.416695	0.680297	0.891953	1	0.981682	0.891092	0.715514	0.529189	0.338016	0.221046	0.113069	0.0546766	0.0158978	0	53.836
P22626#22_12_47	0	0	0	0	0	0	0	0	0	0	0	0	0	0.0463501	0.0940899	0.146146	0.196268	0.258746	0.347267	0.453982	0.542916	0.58654	0.583342	0.572108	0.563013	0.572272	0.581466	0.62452	0.649042	0.70981	0.836079	0.977634	0.94548	0.717894	0.539866	0.572498	0.772547	0.938357	1	0.932639	0.768499	0.570922	0.37546	0.22867	0.129151	0.0781815	0.03213	0	37.429
P22670#30_25_38	0	0	0	0	0	0	0	0	0	0	0	0	0	0	0	0	0	0	0	0	0	0	0	0	0	0	0.0698432	0.40581	0.878946	1	0.704336	0.24757	0.0207342	0	0	0	0	0.0340295	0	0	0	0	0	0	0	0	0	0	104.76
P22676#34_26_47	0	0	0	0	0	0	0	0	0	0	0	0	0	0	0	0	0	0	0	0	0	0	0	0	0	0	0.0547781	0.0950267	0.11984	0.124108	0.121336	0.321618	0.682937	1	0.980323	0.819109	0.728853	0.770274	0.794999	0.762816	0.705965	0.611157	0.454502	0.268947	0.114938	0.0397564	0	0	31.54
P22676#4_0_26	0.671619	0.830561	0.932228	1	0.952523	0.849045	0.798527	0.742446	0.671957	0.492068	0.368781	0.32027	0.363317	0.331106	0.237856	0.121255	0.0533391	0.0126336	0	0	0	0.0348027	0.0603163	0.0905189	0.0766416	0.140927	0	0	0	0	0	0	0	0	0	0	0	0	0	0	0	0	0	0	0	0	0	0	31.54
P22681#7_0_21	0	0.0951771	0.220113	0.382147	0.561131	0.739541	0.780397	0.72087	0.775483	0.857847	1	0.980585	0.843298	0.592349	0.432403	0.385035	0.298761	0.171727	0.0403023	0	0	0	0	0	0	0	0	0	0	0	0	0	0	0	0	0	0	0	0	0	0	0	0	0	0	0	0	0	99.632
P22695#28_23_35	0	0	0	0	0	0	0	0	0	0	0	0	0	0	0	0	0	0	0	0	0	0	0	0.0792401	0.140332	0.255024	0.391888	0.455412	0.430583	0.542579	0.80251	1	0.861191	0.593544	0.423874	0	0	0	0	0	0	0	0	0	0	0	0	0	48.442
P22830#27_23_47	0	0	0	0	0	0	0	0	0	0	0	0	0	0	0	0	0	0	0	0	0	0	0	0.0359396	0.139694	0.268333	0.309438	0.246853	0.175566	0.244953	0.429019	0.567547	0.513947	0.413028	0.403064	0.530149	0.616281	0.72591	0.873255	1	0.919412	0.668716	0.372817	0.127466	0	0.0184566	0.0869644	0	47.862
P23193#26_13_32	0	0	0	0	0	0	0	0	0	0	0	0	0	0.120695	0.156909	0.181788	0.254086	0.398671	0.514901	0.585721	0.617148	0.656476	0.695829	0.769356	0.840078	0.87115	0.791234	0.686695	0.62973	0.653892	0.818256	1	0	0	0	0	0	0	0	0	0	0	0	0	0	0	0	0	33.969
P23193#33_32_47	0	0	0	0	0	0	0	0	0	0	0	0	0	0	0	0	0	0	0	0	0	0	0	0	0	0	0	0	0	0	0	0	0.398903	0.321403	0.240016	0.212026	0.28784	0.414728	0.601733	0.815601	0.964097	1	0.83841	0.539717	0.212045	0.0511755	0	0	33.969
P23229-2#25_19_30	0	0	0	0	0	0	0	0	0	0	0	0	0	0	0	0	0	0	0	0.135155	0.234329	0.423059	0.674571	0.900847	1	0.940227	0.729516	0.45236	0.210369	0.0788849	0	0	0	0	0	0	0	0	0	0	0	0	0	0	0	0	0	0	119.47
P23258#32_23_47	0	0	0	0	0	0	0	0	0	0	0	0	0	0	0	0	0	0	0	0	0	0	0	0.020642	0.0483241	0.0879991	0.114442	0.117234	0.191458	0.491135	0.822167	0.887106	0.569331	0.284395	0.260452	0.476221	0.709709	0.892887	1	0.980482	0.83349	0.631261	0.453712	0.345251	0.23787	0.134977	0.058438	0	51.169
P23258#6_0_23	0.0442235	0.12185	0.278002	0.531901	0.828863	1	0.972698	0.750575	0.508296	0.295944	0.171451	0.104033	0.0935613	0.0995852	0.105515	0.103204	0.094395	0.0935781	0.0853622	0.058461	0.0188277	0	0	0	0	0	0	0	0	0	0	0	0	0	0	0	0	0	0	0	0	0	0	0	0	0	0	0	51.169
P23284#20_5_25	0	0	0	0	0	0.0272442	0.0738439	0.138799	0.199951	0.236489	0.292229	0.385459	0.542935	0.688713	0.793192	0.834271	0.875092	0.934453	0.97881	1	0.996493	0.983652	0.935058	0.867226	0.801064	0	0	0	0	0	0	0	0	0	0	0	0	0	0	0	0	0	0	0	0	0	0	0	23.742
P23368#30_22_47	0	0	0	0	0	0	0	0	0	0	0	0	0	0	0	0	0	0	0	0	0	0	0	0.028183	0.0694024	0.105955	0.0747192	0.180216	0.448192	0.739304	0.660602	0.359914	0.111102	0.154598	0.372917	0.662282	0.891172	0.997749	1	0.961893	0.87779	0.73977	0.546914	0.341508	0.154847	0.0474669	0	0	65.443
P23381#32_22_47	0	0	0	0	0	0	0	0	0	0	0	0	0	0	0	0	0	0	0	0	0	0	0.0211338	0.0156626	0.0113749	0.0326537	0.0559313	0.0802925	0.127647	0.30122	0.503791	0.56778	0.401311	0.214002	0.122104	0.184727	0.310912	0.469822	0.598174	0.735674	0.889219	1	0.929295	0.715094	0.421982	0.202131	0.0644995	0	53.165
P23434#36_32_40	0	0	0	0	0	0	0	0	0	0	0	0	0	0	0	0	0	0	0	0	0	0	0	0	0	0	0	0	0	0	0	0	0.0177693	0.233406	0.640781	1	0.997434	0.707363	0.408188	0.268907	0	0	0	0	0	0	0	0	18.884
P23470#13_8_32	0	0	0	0	0	0	0	0	0	0.0445389	0.170011	0.276759	0.333631	0.316931	0.332746	0.351685	0.436937	0.515969	0.64146	0.759593	0.925681	1	0.948092	0.739136	0.540408	0.415106	0.348049	0.259066	0.154143	0.0729254	0.043832	0.041978	0	0	0	0	0	0	0	0	0	0	0	0	0	0	0	0	162
P23497#30_20_47	0	0	0	0	0	0	0	0	0	0	0	0	0	0	0	0	0	0	0	0	0	0	0	0	0	0.0358095	0.215322	0.520116	0.720242	0.755356	0.586476	0.352365	0.159303	0.211164	0.469457	0.749773	0.70618	0.618293	0.720516	1	0.860507	0.469907	0.138229	0.155784	0.194156	0.182841	0.118426	0	100.42
P23526#20_11_22	0	0	0	0	0	0	0	0	0	0	0	0.0616307	0.146454	0.244589	0.451681	0.57107	0.612676	0.694292	0.913097	1	0.669133	0.27324	0	0	0	0	0	0	0	0	0	0	0	0	0	0	0	0	0	0	0	0	0	0	0	0	0	0	47.716
P23526#28_22_34	0	0	0	0	0	0	0	0	0	0	0	0	0	0	0	0	0	0	0	0	0	0	0	0.0326575	0.128996	0.473583	0.843864	1	0.694019	0.322997	0.16716	0.199195	0.201612	0.268955	0	0	0	0	0	0	0	0	0	0	0	0	0	0	47.716
P23526#8_0_11	0.07571	0.157409	0.300808	0.572563	0.720524	0.825958	0.915483	1	0.786904	0.411573	0.112191	0	0	0	0	0	0	0	0	0	0	0	0	0	0	0	0	0	0	0	0	0	0	0	0	0	0	0	0	0	0	0	0	0	0	0	0	0	47.716
P23528#35_31_37	0	0	0	0	0	0	0	0	0	0	0	0	0	0	0	0	0	0	0	0	0	0	0	0	0	0	0	0	0	0	0	0.135958	0.261298	0.651571	1	0.79842	0.45392	0	0	0	0	0	0	0	0	0	0	0	18.502
P23588#22_19_31	0	0	0	0	0	0	0	0	0	0	0	0	0	0	0	0	0	0	0	0.895408	0.974876	1	0.93609	0.88395	0.896288	0.87256	0.770107	0.56193	0.48096	0.341667	0.16647	0	0	0	0	0	0	0	0	0	0	0	0	0	0	0	0	0	69.15
P23588#9_0_19	0	0.0707883	0.196043	0.391298	0.583475	0.763762	0.882535	0.979949	1	0.939654	0.807375	0.670093	0.582507	0.50161	0.424675	0.290975	0.202681	0.156464	0.176431	0	0	0	0	0	0	0	0	0	0	0	0	0	0	0	0	0	0	0	0	0	0	0	0	0	0	0	0	0	69.15
P23634-6#27_22_31	0	0	0	0	0	0	0	0	0	0	0	0	0	0	0	0	0	0	0	0	0	0	0.111059	0.257762	0.523874	0.84872	1	0.851138	0.48946	0.174671	0.0195076	0	0	0	0	0	0	0	0	0	0	0	0	0	0	0	0	0	133.93
P23786#30_18_45	0	0	0	0	0	0	0	0	0	0	0	0	0	0	0	0	0	0	0.0573112	0.144012	0.197528	0.201947	0.215333	0.263788	0.337323	0.399418	0.459384	0.616557	0.863218	1	0.833785	0.530227	0.403892	0.498211	0.696189	0.793521	0.83382	0.709023	0.542013	0.298598	0.143508	0.0705586	0.0913839	0.0875817	0.0377506	0	0	0	73.776
P23919#24_14_31	0	0	0	0	0	0	0	0	0	0	0	0	0	0	0.6349	0.838397	0.792093	0.620326	0.490201	0.526922	0.705218	0.919172	0.96878	1	0.935903	0.831685	0.776078	0.832767	0.819353	0.455033	0	0	0	0	0	0	0	0	0	0	0	0	0	0	0	0	0	0	23.819
P23919#35_31_47	0	0	0	0	0	0	0	0	0	0	0	0	0	0	0	0	0	0	0	0	0	0	0	0	0	0	0	0	0	0	0	0	0.118388	0.231329	0.246203	0.180506	0.252534	0.41918	0.696786	0.862657	1	0.99401	0.888561	0.668522	0.374997	0.171654	0.0525247	0	23.819
P23921#8_0_29	0.144523	0.0373825	0	0.0225638	0.111088	0.308917	0.436545	0.499458	0.449768	0.404904	0.412872	0.506649	0.637542	0.7185	0.76708	0.716958	0.671868	0.682628	0.791929	0.855605	0.793687	0.677863	0.619978	0.598661	0.548804	0.476689	0.645506	0.924751	1	0	0	0	0	0	0	0	0	0	0	0	0	0	0	0	0	0	0	0	90.069
P24534#29_24_30	0	0	0	0	0	0	0	0	0	0	0	0	0	0	0	0	0	0	0	0	0	0	0	0	0.0105414	0.0661429	0.325826	0.713642	1	0.666803	0	0	0	0	0	0	0	0	0	0	0	0	0	0	0	0	0	0	24.763
P24534#34_30_36	0	0	0	0	0	0	0	0	0	0	0	0	0	0	0	0	0	0	0	0	0	0	0	0	0	0	0	0	0	0	0.21414	0.471832	0.968835	1	0.589711	0.351405	0	0	0	0	0	0	0	0	0	0	0	0	24.763
P24539#27_18_31	0	0	0	0	0	0	0	0	0	0	0	0	0	0	0	0	0	0	0.262558	0.369845	0.514773	0.612371	0.642294	0.701195	0.80001	0.946628	1	0.930671	0.609521	0.26078	0	0	0	0	0	0	0	0	0	0	0	0	0	0	0	0	0	0	28.908
P24666#13_12_33	0	0	0	0	0	0	0	0	0	0	0	0	0.826044	0.796116	0.892087	0.975544	1	0.941979	0.928589	0.955876	0.903424	0.660836	0.21658	0	0.0416912	0.335886	0.552152	0.734534	0.77218	0.633579	0.411886	0.1367	0.0280319	0	0	0	0	0	0	0	0	0	0	0	0	0	0	0	18.042
P24666#39_33_47	0	0	0	0	0	0	0	0	0	0	0	0	0	0	0	0	0	0	0	0	0	0	0	0	0	0	0	0	0	0	0	0	0	0	0.078469	0.128828	0.207727	0.235969	0.262275	0.233286	0.379122	0.727176	1	0.877918	0.456339	0.142658	0.0113245	0	18.042
P24666#7_0_12	0	0.175146	0.353841	0.565933	0.688445	0.883155	1	0.964561	0.787735	0.647471	0.72048	0.81347	0	0	0	0	0	0	0	0	0	0	0	0	0	0	0	0	0	0	0	0	0	0	0	0	0	0	0	0	0	0	0	0	0	0	0	0	18.042
P24752#32_28_35	0	0	0	0	0	0	0	0	0	0	0	0	0	0	0	0	0	0	0	0	0	0	0	0	0	0	0	0	0.197837	0.371375	0.708204	1	0.901967	0.601935	0.485224	0	0	0	0	0	0	0	0	0	0	0	0	0	45.199
P24821#14_10_18	0	0	0	0	0	0	0	0	0	0	0.221399	0.341727	0.73634	1	0.912586	0.601305	0.296483	0.138295	0	0	0	0	0	0	0	0	0	0	0	0	0	0	0	0	0	0	0	0	0	0	0	0	0	0	0	0	0	0	240.85
P24821#23_18_30	0	0	0	0	0	0	0	0	0	0	0	0	0	0	0	0	0	0	0.0729431	0.221282	0.583098	0.903323	1	0.805223	0.66732	0.661029	0.698122	0.598969	0.387435	0.206846	0	0	0	0	0	0	0	0	0	0	0	0	0	0	0	0	0	0	240.85
P24844#35_25_47	0	0	0	0	0	0	0	0	0	0	0	0	0	0	0	0	0	0	0	0	0	0	0	0	0	0.0181943	0.0270929	0.030018	0.0275056	0.0765192	0.207243	0.403001	0.648725	0.884849	1	0.87281	0.605094	0.36481	0.280218	0.37983	0.59588	0.730905	0.622367	0.360025	0.149819	0.0540866	0	0	19.827
P24844#9_0_25	0	0.194953	0.351428	0.483373	0.522597	0.575965	0.678918	0.87603	1	0.935676	0.772463	0.683674	0.642258	0.602622	0.574813	0.527534	0.439752	0.289903	0.197343	0.0982503	0.0505484	0	0	0.0108046	0.0409865	0	0	0	0	0	0	0	0	0	0	0	0	0	0	0	0	0	0	0	0	0	0	0	19.827
P24928#22_10_47	0	0	0	0	0	0	0	0	0	0	0	0	0.200989	0.333947	0.477039	0.554584	0.665977	0.746694	0.819709	0.871627	0.949675	1	0.875764	0.797823	0.787835	0.775102	0.707996	0.589502	0.515778	0.451584	0.397928	0.330914	0.301195	0.260201	0.209019	0.140513	0.0914913	0.0699567	0.0618833	0.0510201	0.0247149	0	0	0	0	0	0	0	217.17
P24941#16_8_32	0	0	0	0	0	0	0	0	0.19779	0.43916	0.572938	0.524592	0.464692	0.539916	0.685347	0.753836	0.752319	0.684559	0.745281	0.786006	1	0.960145	0.868068	0.675941	0.693387	0.796145	0.812506	0.708891	0.375733	0.0859352	0	0.305067	0	0	0	0	0	0	0	0	0	0	0	0	0	0	0	0	33.929
P24941#34_32_47	0	0	0	0	0	0	0	0	0	0	0	0	0	0	0	0	0	0	0	0	0	0	0	0	0	0	0	0	0	0	0	0	0.165733	0.187821	0.113521	0.0427539	0.0952667	0.262413	0.473424	0.697691	0.902871	1	0.889895	0.677675	0.429422	0.259477	0.11466	0	33.929
P25054#6_0_14	0	0.253711	0.495321	0.742228	0.943555	1	0.922482	0.786142	0.697397	0.644358	0.530597	0.357967	0.19026	0.0912622	0	0	0	0	0	0	0	0	0	0	0	0	0	0	0	0	0	0	0	0	0	0	0	0	0	0	0	0	0	0	0	0	0	0	311.64
P25205#16_9_23	0	0	0	0	0	0	0	0	0	0.0540894	0.104102	0.224069	0.406153	0.650368	0.864168	1	0.937792	0.736584	0.415495	0.143527	0	0.0570257	0.194503	0	0	0	0	0	0	0	0	0	0	0	0	0	0	0	0	0	0	0	0	0	0	0	0	0	90.98
P25205#30_23_47	0	0	0	0	0	0	0	0	0	0	0	0	0	0	0	0	0	0	0	0	0	0	0	0.350424	0.362948	0.368856	0.39294	0.572938	0.714423	0.760285	0.620213	0.515401	0.544547	0.72622	0.905487	1	0.978637	0.931808	0.86644	0.845882	0.818714	0.818114	0.737014	0.609038	0.395267	0.206321	0.0790778	0	90.98
P25325-2#24_20_29	0	0	0	0	0	0	0	0	0	0	0	0	0	0	0	0	0	0	0	0	0.465407	0.628089	0.856382	1	0.905197	0.685934	0.531575	0.575584	0.647016	0	0	0	0	0	0	0	0	0	0	0	0	0	0	0	0	0	0	0	35.249
P25325-2#33_29_47	0	0	0	0	0	0	0	0	0	0	0	0	0	0	0	0	0	0	0	0	0	0	0	0	0	0	0	0	0	0.18833	0.250087	0.365871	0.454655	0.428247	0.356266	0.355946	0.439025	0.592005	0.772042	0.958668	1	0.986081	0.876534	0.735195	0.470253	0.259543	0.104571	0	35.249
P25440#19_15_23	0	0	0	0	0	0	0	0	0	0	0	0	0	0	0	0	0.21022	0.598262	1	0.966185	0.474668	0.109042	0	0	0	0	0	0	0	0	0	0	0	0	0	0	0	0	0	0	0	0	0	0	0	0	0	0	88.06
P25440#4_0_7	0.359247	0.688212	0.892803	1	0.882199	0.700388	0.514328	0	0	0	0	0	0	0	0	0	0	0	0	0	0	0	0	0	0	0	0	0	0	0	0	0	0	0	0	0	0	0	0	0	0	0	0	0	0	0	0	0	88.06
P25440#9_7_15	0	0	0	0	0	0	0	0.981067	1	0.897374	0.64544	0.452618	0.347009	0.170732	0.0432854	0	0	0	0	0	0	0	0	0	0	0	0	0	0	0	0	0	0	0	0	0	0	0	0	0	0	0	0	0	0	0	0	0	88.06
P25445#34_29_37	0	0	0	0	0	0	0	0	0	0	0	0	0	0	0	0	0	0	0	0	0	0	0	0	0	0	0	0	0	0	0	0.336515	0.784404	1	0.645974	0.241314	0.0394392	0	0	0	0	0	0	0	0	0	0	0	37.732
P25685#23_17_26	0	0	0	0	0	0	0	0	0	0	0	0	0	0	0	0	0	0.185578	0.28124	0.46933	0.619319	0.999053	1	0.888521	0.442753	0.329685	0	0	0	0	0	0	0	0	0	0	0	0	0	0	0	0	0	0	0	0	0	0	38.044
P25685#33_26_47	0	0	0	0	0	0	0	0	0	0	0	0	0	0	0	0	0	0	0	0	0	0	0	0	0	0	0.0318859	0.0660745	0.050731	0.143051	0.365113	0.639123	0.650377	0.470865	0.420437	0.645535	0.912012	1	0.919848	0.784627	0.618462	0.459872	0.294665	0.16363	0.0734996	0.0220149	0	0	38.044
P25686#33_27_47	0	0	0	0	0	0	0	0	0	0	0	0	0	0	0	0	0	0	0	0	0	0	0	0	0	0	0	0	0	0.057603	0.308533	0.684785	0.932817	0.83889	0.661231	0.563325	0.742538	0.869226	1	0.928664	0.894984	0.701979	0.446074	0.140857	0.01021	0.0147377	0	0	35.58
P25686#8_4_27	0	0	0	0	0.0175875	0.0377442	0.155135	0.348902	0.337098	0.395509	0.393613	0.504576	0.38772	0.369865	0.445904	0.720075	0.93504	1	0.929732	0.706506	0.590354	0.474854	0.444678	0.244036	0.123709	0.0185647	0.0280863	0	0	0	0	0	0	0	0	0	0	0	0	0	0	0	0	0	0	0	0	0	35.58
P25705#31_27_35	0	0	0	0	0	0	0	0	0	0	0	0	0	0	0	0	0	0	0	0	0	0	0	0	0	0	0	0.319459	0.427449	0.713934	1	0.994977	0.75031	0.539503	0.503557	0	0	0	0	0	0	0	0	0	0	0	0	0	59.75
P25786#30_23_38	0	0	0	0	0	0	0	0	0	0	0	0	0	0	0	0	0	0	0	0	0	0	0	0.0984451	0.282001	0.470055	0.652913	0.749067	0.906341	1	0.955295	0.743025	0.700477	0.808461	0.813785	0.539628	0.22107	0.04777	0	0	0	0	0	0	0	0	0	0	29.555
P25787#32_24_47	0	0	0	0	0	0	0	0	0	0	0	0	0	0	0	0	0	0	0	0	0	0	0	0	0	0.0135826	0.0339681	0.0840897	0.146123	0.376735	0.668963	0.930207	0.879002	0.707969	0.540093	0.577833	0.674996	0.79679	0.860769	0.959596	1	0.98149	0.793703	0.615608	0.414998	0.272074	0.13227	0	25.898
P25788#34_30_37	0	0	0	0	0	0	0	0	0	0	0	0	0	0	0	0	0	0	0	0	0	0	0	0	0	0	0	0	0	0	0.0391485	0.293188	0.70883	1	0.634884	0.180762	0	0	0	0	0	0	0	0	0	0	0	0	28.433
P25789#16_5_27	0	0	0	0	0	0.0334381	0.0702209	0.0912423	0.122547	0.205307	0.407275	0.665895	0.886667	0.9358	0.987306	1	0.980618	0.803397	0.685126	0.5761	0.391308	0.134903	0	0.0138744	0.039051	0.0531027	0.13321	0	0	0	0	0	0	0	0	0	0	0	0	0	0	0	0	0	0	0	0	0	29.483
P25789#31_27_47	0	0	0	0	0	0	0	0	0	0	0	0	0	0	0	0	0	0	0	0	0	0	0	0	0	0	0	0.103441	0.132339	0.149649	0.170669	0.113308	0.0492697	0.0761863	0.257132	0.413883	0.477727	0.449893	0.512081	0.654445	0.888611	1	0.884617	0.519719	0.155174	0	0	0	29.483
P26006#25_20_30	0	0	0	0	0	0	0	0	0	0	0	0	0	0	0	0	0	0	0	0	0.09585	0.211176	0.471178	0.795731	1	0.956094	0.713262	0.413765	0.192929	0.0702675	0	0	0	0	0	0	0	0	0	0	0	0	0	0	0	0	0	0	116.61
P26038#15_14_32	0	0	0	0	0	0	0	0	0	0	0	0	0	0	0.703709	0.695135	0.692565	0.678746	0.748067	0.789624	0.873488	0.920762	1	0.979071	0.883081	0.711155	0.522383	0.46781	0.549096	0.609944	0.400403	0.10218	0	0	0	0	0	0	0	0	0	0	0	0	0	0	0	0	67.819
P26038#8_0_14	0.138376	0	0	0.140118	0.37086	0.642228	0.798526	0.86195	0.817898	0.768679	0.739372	0.811987	0.910806	1	0	0	0	0	0	0	0	0	0	0	0	0	0	0	0	0	0	0	0	0	0	0	0	0	0	0	0	0	0	0	0	0	0	0	67.819
P26196#27_18_47	0	0	0	0	0	0	0	0	0	0	0	0	0	0	0	0	0	0	0	0.0163529	0.0288201	0.0444028	0.0525542	0.0707841	0.111623	0.185599	0.233533	0.195038	0.212079	0.34834	0.502523	0.436933	0.238455	0.139494	0.261905	0.5254	0.78123	0.941386	1	0.995358	0.940535	0.819637	0.634931	0.422251	0.207596	0.0652966	0	0	54.416
P26196#6_0_18	0.266583	0.483648	0.681219	0.895813	0.995353	1	0.940142	0.846011	0.716352	0.588925	0.426426	0.310292	0.247725	0.194959	0.10448	0.0121692	0	0	0	0	0	0	0	0	0	0	0	0	0	0	0	0	0	0	0	0	0	0	0	0	0	0	0	0	0	0	0	0	54.416
P26232#9_0_19	0	0.174894	0.329027	0.472136	0.580554	0.694552	0.806934	0.924961	1	0.964848	0.745607	0.499841	0.324082	0.236843	0.164517	0.144453	0.166248	0.147315	0.0547309	0	0	0	0	0	0	0	0	0	0	0	0	0	0	0	0	0	0	0	0	0	0	0	0	0	0	0	0	0	105.31
P26358#22_13_29	0	0	0	0	0	0	0	0	0	0	0	0	0	0.0276544	0.111919	0.19664	0.294041	0.381618	0.511321	0.688529	0.887163	1	0.985973	0.850832	0.680427	0.568023	0.557058	0.591442	0.63344	0	0	0	0	0	0	0	0	0	0	0	0	0	0	0	0	0	0	0	183.16
P26373#11_6_15	0	0	0	0	0	0	0.116661	0.216517	0.456857	0.790509	1	0.919501	0.624696	0.330437	0.165692	0	0	0	0	0	0	0	0	0	0	0	0	0	0	0	0	0	0	0	0	0	0	0	0	0	0	0	0	0	0	0	0	0	24.261
P26374#21_15_32	0	0	0	0	0	0	0	0	0	0	0	0	0	0	0	0.10721	0.169847	0.330301	0.52815	0.670173	0.728641	0.726524	0.722556	0.722975	0.796054	0.860013	0.890889	0.936488	1	0.956013	0.576165	0.159239	0	0	0	0	0	0	0	0	0	0	0	0	0	0	0	0	74.071
P26374#8_0_15	0	0	0	0	0.0449551	0.318747	0.759143	1	0.971215	0.777972	0.731617	0.728379	0.687612	0.522418	0.381479	0	0	0	0	0	0	0	0	0	0	0	0	0	0	0	0	0	0	0	0	0	0	0	0	0	0	0	0	0	0	0	0	0	74.071
P26440#32_27_35	0	0	0	0	0	0	0	0	0	0	0	0	0	0	0	0	0	0	0	0	0	0	0	0	0	0	0	0.231063	0.264132	0.335348	0.623973	1	0.922461	0.552447	0.334312	0	0	0	0	0	0	0	0	0	0	0	0	0	46.319
P26447#36_32_37	0	0	0	0	0	0	0	0	0	0	0	0	0	0	0	0	0	0	0	0	0	0	0	0	0	0	0	0	0	0	0	0	0	0.260664	0.839403	1	0.861773	0	0	0	0	0	0	0	0	0	0	0	11.728
P26583#23_14_29	0	0	0	0	0	0	0	0	0	0	0	0	0	0	0	0	0.160041	0.208144	0.329001	0.493651	0.806568	0.969274	1	0.981704	0.905789	0.78811	0.685101	0.699831	0.77083	0	0	0	0	0	0	0	0	0	0	0	0	0	0	0	0	0	0	0	24.033
P26583#34_29_47	0	0	0	0	0	0	0	0	0	0	0	0	0	0	0	0	0	0	0	0	0	0	0	0	0	0	0	0	0	0.431051	0.442605	0.552331	0.757696	0.84724	0.671084	0.404843	0.27978	0.400995	0.661842	0.928497	1	0.846897	0.52864	0.249895	0.0381897	0	0	0	24.033
P26599#23_12_47	0	0	0	0	0	0	0	0	0	0	0	0	0	0.015462	0.032638	0.0703947	0.120067	0.175647	0.242859	0.321509	0.389658	0.429514	0.433717	0.429003	0.438843	0.479251	0.49668	0.57186	0.772323	0.999536	1	0.753605	0.527145	0.483656	0.578645	0.688237	0.728464	0.697611	0.626687	0.605399	0.584253	0.536137	0.430213	0.3033	0.180429	0.0898076	0.0295951	0	57.221
P26639#25_18_30	0	0	0	0	0	0	0	0	0	0	0	0	0	0	0	0	0	0	0	0	0.038657	0.115649	0.279051	0.520085	0.679494	0.63587	0.563323	0.747375	1	0.970597	0	0	0	0	0	0	0	0	0	0	0	0	0	0	0	0	0	0	83.434
P26639#8_0_18	0.608332	0.660468	0.713377	0.768542	0.820922	0.890058	0.964594	1	0.85998	0.708526	0.584352	0.487181	0.399253	0.311928	0.224582	0.153928	0.0824716	0.0308048	0	0	0	0	0	0	0	0	0	0	0	0	0	0	0	0	0	0	0	0	0	0	0	0	0	0	0	0	0	0	83.434
P26640#16_4_28	0	0	0	0	0.107428	0.163924	0.217041	0.245846	0.278801	0.316953	0.38793	0.46913	0.596083	0.764427	0.928397	1	0.962527	0.891062	0.83064	0.767562	0.672201	0.531857	0.379974	0.233781	0.143166	0.0839801	0.0480418	0	0	0	0	0	0	0	0	0	0	0	0	0	0	0	0	0	0	0	0	0	140.47
P26641#32_22_47	0	0	0	0	0	0	0	0	0	0	0	0	0	0	0	0	0	0	0	0	0	0	0.0312348	0.0113382	0.0438541	0.172307	0.332597	0.40323	0.444991	0.674343	0.968815	1	0.658034	0.387871	0.425554	0.703914	0.878626	0.897817	0.765253	0.650211	0.557154	0.498244	0.370955	0.229486	0.0784795	0	0	0	50.118
P26641#4_0_22	0.592898	0.691477	0.820458	1	0.917076	0.784796	0.645565	0.487578	0.32523	0.175952	0.0688624	0	0	0.0774875	0.195871	0.278953	0.262779	0.212961	0.14681	0.124981	0.111965	0.104702	0	0	0	0	0	0	0	0	0	0	0	0	0	0	0	0	0	0	0	0	0	0	0	0	0	0	50.118
P26885#19_5_22	0	0	0	0	0	0.0301198	0.0259054	0.0618392	0.0832244	0.144091	0.205195	0.320416	0.459453	0.585473	0.659359	0.666481	0.7516	0.868336	1	0.922522	0.828233	0.743929	0	0	0	0	0	0	0	0	0	0	0	0	0	0	0	0	0	0	0	0	0	0	0	0	0	0	15.649
P26885#26_22_32	0	0	0	0	0	0	0	0	0	0	0	0	0	0	0	0	0	0	0	0	0	0	0.764771	0.832413	0.920148	1	0.865896	0.771887	0.60462	0.558444	0.326	0.240549	0	0	0	0	0	0	0	0	0	0	0	0	0	0	0	0	15.649
P27105#21_11_27	0	0	0	0	0	0	0	0	0	0	0	0.0467251	0.0548414	0.105891	0.203539	0.301446	0.403976	0.507109	0.692397	0.88449	1	0.857113	0.556968	0.245515	0.059393	0	0.0209834	0	0	0	0	0	0	0	0	0	0	0	0	0	0	0	0	0	0	0	0	0	31.73
P27105#35_27_47	0	0	0	0	0	0	0	0	0	0	0	0	0	0	0	0	0	0	0	0	0	0	0	0	0	0	0	0.105261	0.202403	0.330426	0.476042	0.579478	0.729622	0.869982	0.929843	0.789559	0.626549	0.577456	0.705113	0.870331	0.986754	1	0.911401	0.790469	0.589489	0.386275	0.192206	0	31.73
P27144#18_9_24	0	0	0	0	0	0	0	0	0	0.18274	0.282784	0.470631	0.623585	0.796752	0.822632	0.894054	0.942891	1	0.906043	0.77308	0.618324	0.489307	0.320156	0.177283	0	0	0	0	0	0	0	0	0	0	0	0	0	0	0	0	0	0	0	0	0	0	0	0	25.268
P27144#38_32_39	0	0	0	0	0	0	0	0	0	0	0	0	0	0	0	0	0	0	0	0	0	0	0	0	0	0	0	0	0	0	0	0	0.184239	0.515394	0.726681	0.835345	0.868842	1	0.843864	0	0	0	0	0	0	0	0	0	25.268
P27348#34_26_47	0	0	0	0	0	0	0	0	0	0	0	0	0	0	0	0	0	0	0	0	0	0	0	0	0	0	0.0268284	0.0206128	0.0354186	0.0269815	0.101843	0.418791	0.849996	1	0.686388	0.338604	0.330156	0.598583	0.81193	0.82465	0.695507	0.48771	0.269581	0.0941713	0	0.042502	0.122902	0	27.764
P27361#11_0_27	0	0.0603546	0.154155	0.310455	0.399445	0.499455	0.630116	0.772568	0.917417	0.955003	0.966774	0.89837	0.895706	0.877208	0.940106	0.989838	1	0.845168	0.675634	0.528326	0.500396	0.433643	0.376976	0.259432	0.177098	0.0975625	0.0532622	0	0	0	0	0	0	0	0	0	0	0	0	0	0	0	0	0	0	0	0	0	43.135
P27361#33_27_47	0	0	0	0	0	0	0	0	0	0	0	0	0	0	0	0	0	0	0	0	0	0	0	0	0	0	0	0.0175307	0	0.0467767	0.207968	0.417667	0.506133	0.336513	0.169435	0.115459	0.324934	0.549991	0.821819	0.944699	1	0.965583	0.920195	0.797564	0.575085	0.326136	0.142812	0	43.135
P27449#36_31_40	0	0	0	0	0	0	0	0	0	0	0	0	0	0	0	0	0	0	0	0	0	0	0	0	0	0	0	0	0	0	0	0	0.0709135	0.376417	0.805758	1	0.800438	0.421041	0.169335	0.110787	0	0	0	0	0	0	0	0	15.736
P27694#29_13_47	0	0	0	0	0	0	0	0	0	0	0	0	0	0.0128356	0.0330298	0.0580322	0.0781113	0.129692	0.194865	0.264749	0.293699	0.323298	0.364565	0.419835	0.473222	0.584917	0.767215	0.949195	1	0.883038	0.677954	0.529768	0.544155	0.671794	0.807639	0.851852	0.816663	0.728059	0.610676	0.484526	0.350342	0.236349	0.146515	0.0998675	0.0706259	0.047986	0.0231021	0	68.137
P27695#29_13_35	0	0	0	0	0	0	0	0	0	0	0	0	0	0.0783192	0.0940659	0.110138	0.146543	0.170525	0.229634	0.32749	0.48639	0.610654	0.677338	0.701879	0.756691	0.807125	0.880309	0.936335	0.962568	0.843901	0.678912	0.687904	0.881243	1	0.742517	0	0	0	0	0	0	0	0	0	0	0	0	0	35.554
P27707#34_25_47	0	0	0	0	0	0	0	0	0	0	0	0	0	0	0	0	0	0	0	0	0	0	0	0	0	0.0797321	0.0485721	0.0158882	0.0338262	0.072442	0.2325	0.53961	0.918048	1	0.830444	0.626067	0.605367	0.644197	0.684689	0.708311	0.655428	0.5283	0.348439	0.277327	0.216549	0.203502	0.123953	0	30.518
P27708#10_0_29	0	0	0.0437123	0.140348	0.266654	0.419449	0.627786	0.844967	0.989418	1	0.938302	0.830514	0.720297	0.605707	0.524442	0.430343	0.340052	0.286355	0.32509	0.418856	0.498697	0.497876	0.398347	0.254344	0.125531	0.0527669	0.0123123	0	0	0	0	0	0	0	0	0	0	0	0	0	0	0	0	0	0	0	0	0	242.98
P27797#31_22_47	0	0	0	0	0	0	0	0	0	0	0	0	0	0	0	0	0	0	0	0	0	0	0.0482653	0.0580689	0.0785738	0.10946	0.112642	0.0864892	0.247197	0.6395	1	0.920271	0.533212	0.226095	0.228645	0.403625	0.565035	0.636798	0.624187	0.592617	0.554532	0.498489	0.392725	0.265898	0.128251	0.0370007	0	0	48.141
P27816#10_0_15	0	0.0114146	0.0751137	0.217099	0.327094	0.424978	0.572158	0.770065	0.943388	1	0.956355	0.90365	0.905519	0.883654	0.796148	0	0	0	0	0	0	0	0	0	0	0	0	0	0	0	0	0	0	0	0	0	0	0	0	0	0	0	0	0	0	0	0	0	121
P27816#24_15_31	0	0	0	0	0	0	0	0	0	0	0	0	0	0	0	0.546733	0.565224	0.659514	0.766968	0.842477	0.887287	0.899662	0.94949	1	0.990635	0.812575	0.599771	0.437512	0.326181	0.180449	0.0293652	0	0	0	0	0	0	0	0	0	0	0	0	0	0	0	0	0	121
P27816-4#11_0_26	0	0.126683	0.267473	0.441829	0.579112	0.64017	0.672249	0.689561	0.819723	0.873021	1	0.914026	0.857381	0.607243	0.599149	0.578935	0.69564	0.706835	0.759516	0.659634	0.408164	0.114689	0	0.0767069	0.20798	0.254693	0	0	0	0	0	0	0	0	0	0	0	0	0	0	0	0	0	0	0	0	0	0	91.153
P27816-5#8_0_24	0	0.0439284	0.193291	0.479671	0.666894	0.785403	0.852734	0.915568	0.869475	0.78136	0.711409	0.730938	0.86436	1	0.954262	0.76592	0.665829	0.640324	0.504357	0.225314	0.0379005	0	0	0	0	0	0	0	0	0	0	0	0	0	0	0	0	0	0	0	0	0	0	0	0	0	0	0	85.251
P27824#28_18_35	0	0	0	0	0	0	0	0	0	0	0	0	0	0	0	0	0	0	0.0269265	0.0588505	0.115587	0.201011	0.293828	0.372967	0.464225	0.585258	0.720824	0.777835	0.752702	0.76515	0.897384	1	0.858636	0.520577	0.213544	0	0	0	0	0	0	0	0	0	0	0	0	0	67.567
P27986#10_5_15	0	0	0	0	0	0.0784431	0.322734	0.699413	0.872654	0.960883	0.944479	1	0.989202	0.955133	0.86071	0	0	0	0	0	0	0	0	0	0	0	0	0	0	0	0	0	0	0	0	0	0	0	0	0	0	0	0	0	0	0	0	0	83.597
P27986#19_15_23	0	0	0	0	0	0	0	0	0	0	0	0	0	0	0	0.346497	0.512127	0.761621	1	0.753588	0.43293	0.100619	0.0357145	0	0	0	0	0	0	0	0	0	0	0	0	0	0	0	0	0	0	0	0	0	0	0	0	0	83.597
P28062#31_22_47	0	0	0	0	0	0	0	0	0	0	0	0	0	0	0	0	0	0	0	0	0	0	0	0.0121369	0.0418419	0.0665045	0.145559	0.288051	0.429962	0.539824	0.58341	0.580467	0.450279	0.329886	0.264598	0.349607	0.493851	0.691036	0.858292	0.984774	1	0.907604	0.697569	0.47661	0.269959	0.121012	0.0324821	0	30.354
P28066#34_29_38	0	0	0	0	0	0	0	0	0	0	0	0	0	0	0	0	0	0	0	0	0	0	0	0	0	0	0	0	0	0.167952	0.231388	0.447833	0.775112	1	0.925166	0.712676	0.504843	0.399325	0	0	0	0	0	0	0	0	0	0	26.411
P28070#30_21_47	0	0	0	0	0	0	0	0	0	0	0	0	0	0	0	0	0	0	0	0	0	0	0	0.0252686	0.0907613	0.181857	0.280067	0.386662	0.466508	0.485207	0.410814	0.404305	0.508947	0.649831	0.633406	0.56287	0.540321	0.656678	0.816785	0.976063	1	0.869106	0.609641	0.344641	0.141246	0.0407227	0	0	29.204
P28072#32_22_47	0	0	0	0	0	0	0	0	0	0	0	0	0	0	0	0	0	0	0	0	0	0	0	0.0402131	0.121398	0.225823	0.340065	0.464625	0.57239	0.714203	0.804625	0.893569	0.872134	0.838669	0.73514	0.75517	0.793092	0.88899	0.915203	1	0.974512	0.823985	0.500564	0.217811	0.0540592	0.0109303	0	0	25.357
P28288#13_4_21	0	0	0	0	0.0904329	0.266913	0.473998	0.628617	0.701998	0.747891	0.888129	0.9702	0.990763	0.954837	1	0.982731	0.845803	0.690398	0.587813	0.489807	0.341283	0	0	0	0	0	0	0	0	0	0	0	0	0	0	0	0	0	0	0	0	0	0	0	0	0	0	0	75.475
P28290#8_6_14	0	0	0	0	0	0	0.962248	1	0.972665	0.89912	0.724363	0.466914	0.162237	0.0110494	0	0	0	0	0	0	0	0	0	0	0	0	0	0	0	0	0	0	0	0	0	0	0	0	0	0	0	0	0	0	0	0	0	0	138.38
P28331#29_24_32	0	0	0	0	0	0	0	0	0	0	0	0	0	0	0	0	0	0	0	0	0	0	0	0	0.171334	0.349247	0.68507	0.994336	1	0.663654	0.290588	0.129192	0	0	0	0	0	0	0	0	0	0	0	0	0	0	0	0	79.467
P28340#24_12_43	0	0	0	0	0	0	0	0	0	0	0	0	0.110469	0.102287	0.186273	0.305386	0.453122	0.612773	0.803751	0.897545	0.916754	0.94032	0.970831	0.994088	0.98998	1	0.934787	0.784975	0.664478	0.606904	0.568716	0.472939	0.361233	0.313349	0.335496	0.358004	0.340357	0.284751	0.222549	0.141382	0.0681033	0.0132995	0	0	0	0	0	0	123.63
P28347#32_16_47	0	0	0	0	0	0	0	0	0	0	0	0	0	0	0	0	0	0	0	0	0	0	0	0	0	0.0157772	0.0795246	0.175091	0.216472	0.319934	0.455376	0.619898	0.569995	0.479527	0.420024	0.533099	0.605564	0.653763	0.715398	0.876476	1	0.998597	0.790306	0.547165	0.297534	0.181965	0.0797875	0	47.945
P28347#5_0_16	0.705562	0.78912	0.867903	0.945059	1	0.979257	0.876864	0.758042	0.618212	0.444649	0.215465	0.0474039	0	0	0	0	0	0	0	0	0	0	0	0	0	0	0	0	0	0	0	0	0	0	0	0	0	0	0	0	0	0	0	0	0	0	0	0	47.945
P28370#24_13_44	0	0	0	0	0	0	0	0	0	0	0	0	0	0.163938	0.254159	0.23885	0.142947	0.114725	0.167473	0.312859	0.462288	0.605632	0.736177	0.787233	0.780579	0.765606	0.761774	0.752619	0.77297	0.771998	0.777216	0.855912	0.972792	1	0.870933	0.735293	0.672099	0.565213	0.375387	0.182246	0.10314	0.0919383	0.0909629	0.0621266	0	0	0	0	122.6
P28370#4_0_13	0.70435	0.893405	0.988632	1	0.90938	0.65128	0.348001	0.117093	0.106709	0.136404	0.0929707	0	0	0	0	0	0	0	0	0	0	0	0	0	0	0	0	0	0	0	0	0	0	0	0	0	0	0	0	0	0	0	0	0	0	0	0	0	122.6
P28482#33_24_47	0	0	0	0	0	0	0	0	0	0	0	0	0	0	0	0	0	0	0	0	0	0	0	0	0	0	0.0210508	0.0412586	0.0500524	0.0750682	0.193663	0.351634	0.389524	0.237859	0.0694809	0.0421016	0.191268	0.395468	0.610625	0.795988	0.951251	1	0.883345	0.624127	0.352647	0.157051	0.0409309	0	41.389
P28482#6_0_24	0.0122943	0.0558899	0.210004	0.502897	0.818044	1	0.910297	0.762169	0.632992	0.671952	0.605629	0.536646	0.451703	0.509929	0.535435	0.468869	0.309057	0.134021	0.0469294	0.0268745	0.0720726	0.0535889	0.0292766	0	0	0	0	0	0	0	0	0	0	0	0	0	0	0	0	0	0	0	0	0	0	0	0	0	41.389
P28838#23_15_28	0	0	0	0	0	0	0	0	0	0	0	0	0	0	0	0	0.0555249	0.216869	0.419209	0.649294	0.828985	0.962495	1	0.898424	0.876514	0.96905	0.985937	0.642114	0	0	0	0	0	0	0	0	0	0	0	0	0	0	0	0	0	0	0	0	56.166
P28838#31_28_47	0	0	0	0	0	0	0	0	0	0	0	0	0	0	0	0	0	0	0	0	0	0	0	0	0	0	0	0	0.16245	0.288043	0.446663	0.421976	0.321273	0.323604	0.471951	0.693522	0.882873	1	0.964413	0.847522	0.654834	0.470113	0.285917	0.163865	0.0699347	0.0215097	0	0	56.166
P28906#30_25_33	0	0	0	0	0	0	0	0	0	0	0	0	0	0	0	0	0	0	0	0	0	0	0	0	0	0	0.0528728	0.397482	0.863132	1	0.666963	0.219703	0	0	0	0	0	0	0	0	0	0	0	0	0	0	0	0	40.716
P29083#10_6_14	0	0	0	0	0	0	0.108059	0.415356	0.762208	1	0.916989	0.676138	0.219664	0	0	0	0	0	0	0	0	0	0	0	0	0	0	0	0	0	0	0	0	0	0	0	0	0	0	0	0	0	0	0	0	0	0	0	49.452
P29084#25_15_36	0	0	0	0	0	0	0	0	0	0	0	0	0	0	0	0.0993952	0	0.039534	0.0932838	0.132536	0.136378	0.303041	0.641776	0.925072	1	0.837751	0.55468	0.285617	0.284848	0.43407	0.459704	0.240834	0.0419701	0	0	0	0	0	0	0	0	0	0	0	0	0	0	0	33.043
P29144#13_3_27	0	0	0	0	0	0.0570249	0.191108	0.359007	0.53541	0.680442	0.827469	0.944057	1	0.990809	0.949502	0.888546	0.778287	0.698645	0.66533	0.623909	0.484153	0.297473	0.229876	0.298578	0.441459	0.465597	0.372495	0	0	0	0	0	0	0	0	0	0	0	0	0	0	0	0	0	0	0	0	0	138.35
P29218#33_29_36	0	0	0	0	0	0	0	0	0	0	0	0	0	0	0	0	0	0	0	0	0	0	0	0	0	0	0	0	0	0.183522	0.302712	0.652622	1	0.948867	0.602125	0.364908	0	0	0	0	0	0	0	0	0	0	0	0	30.188
P29317#19_17_31	0	0	0	0	0	0	0	0	0	0	0	0	0	0	0	0	0	0.466537	0.469555	0.415885	0.359589	0.288059	0.31599	0.365125	0.474136	0.681771	0.938931	1	0.650709	0.240035	0	0	0	0	0	0	0	0	0	0	0	0	0	0	0	0	0	0	108.27
P29317#7_0_17	0	0.0691906	0.207641	0.458565	0.639171	0.784994	0.868959	0.843123	0.820823	0.749665	0.7059	0.614915	0.64918	0.657965	0.728605	0.826451	1	0	0	0	0	0	0	0	0	0	0	0	0	0	0	0	0	0	0	0	0	0	0	0	0	0	0	0	0	0	0	0	108.27
P29323-2#28_23_31	0	0	0	0	0	0	0	0	0	0	0	0	0	0	0	0	0	0	0	0	0	0	0	0.209059	0.321891	0.631645	0.950689	1	0.664152	0.293763	0.0781442	0	0	0	0	0	0	0	0	0	0	0	0	0	0	0	0	0	109.87
P29353#30_25_47	0	0	0	0	0	0	0	0	0	0	0	0	0	0	0	0	0	0	0	0	0	0	0	0	0	0.111306	0.373336	0.668608	0.867906	1	0.791691	0.307441	0	0.0628532	0.415661	0.638143	0.799524	0.758184	0.722299	0.481139	0.348661	0.253892	0.2753	0.220273	0.1255	0.0232528	0	0	62.821
P29353#9_0_25	0	0.166766	0.313349	0.467339	0.511392	0.561547	0.698499	0.874872	1	0.974599	0.898744	0.828008	0.849394	0.897008	0.894618	0.839669	0.755501	0.731131	0.688277	0.62961	0.50401	0.406716	0.295965	0.153839	0.0234414	0	0	0	0	0	0	0	0	0	0	0	0	0	0	0	0	0	0	0	0	0	0	0	62.821
P29373#12_5_28	0	0	0	0	0	0.147868	0.413019	0.417084	0.303798	0.431914	0.603294	1	0.904224	0.74909	0.45145	0.518629	0.607507	0.713237	0.673073	0.520898	0.300462	0.32046	0.484551	0.659596	0.506064	0.28118	0	0.0185749	0	0	0	0	0	0	0	0	0	0	0	0	0	0	0	0	0	0	0	0	15.693
P29373#31_28_47	0	0	0	0	0	0	0	0	0	0	0	0	0	0	0	0	0	0	0	0	0	0	0	0	0	0	0	0	0.0726658	0.168004	0.197502	0.19357	0.264582	0.3823	0.405567	0.246805	0.184575	0.259077	0.453446	0.63461	0.838489	1	0.942036	0.761142	0.492077	0.302697	0.140928	0	15.693
P29401#26_16_47	0	0	0	0	0	0	0	0	0	0	0	0	0	0	0	0	0	0.0226627	0.0433854	0.0602613	0.0799301	0.123781	0.221656	0.377493	0.51039	0.512149	0.425542	0.51278	0.743849	0.862966	0.627012	0.343479	0.282177	0.494221	0.754782	0.94722	1	0.957796	0.854692	0.748494	0.581262	0.422952	0.282557	0.197937	0.125834	0.0640213	0.0231992	0	67.877
P29558#33_23_47	0	0	0	0	0	0	0	0	0	0	0	0	0	0	0	0	0	0	0	0	0	0	0	0.0345413	0.04884	0.0581687	0.0551647	0.0643047	0.012391	0.0168225	0.211523	0.575341	0.738006	0.587961	0.330566	0.283928	0.346413	0.492885	0.727518	1	0.968518	0.619155	0.227637	0	0	0.0508961	0.123348	0	44.505
P29558#6_0_23	0	0.199718	0.438776	0.78678	0.954676	1	0.936761	0.932289	0.980086	0.981153	0.80691	0.464281	0.200983	0.144125	0.226334	0.2715	0.187025	0.124254	0.093173	0.12206	0.0573524	0.0174369	0	0	0	0	0	0	0	0	0	0	0	0	0	0	0	0	0	0	0	0	0	0	0	0	0	0	44.505
P29692#19_11_23	0	0	0	0	0	0	0	0	0	0	0	0	0.0894904	0.317682	0.45824	0.5208	0.637111	0.864355	1	0.928662	0.708827	0.451624	0.250358	0	0	0	0	0	0	0	0	0	0	0	0	0	0	0	0	0	0	0	0	0	0	0	0	0	31.121
P29692#34_29_38	0	0	0	0	0	0	0	0	0	0	0	0	0	0	0	0	0	0	0	0	0	0	0	0	0	0	0	0	0	0.0606922	0.116547	0.420238	0.875301	1	0.761188	0.391183	0.173339	0.0851086	0	0	0	0	0	0	0	0	0	0	31.121
P29692-3#17_12_44	0	0	0	0	0	0	0	0	0	0	0	0	0	0.106151	0.381303	0.608833	0.634459	0.369579	0.13813	0.126003	0.367318	0.453725	0.39917	0.307781	0.44478	0.649746	0.780368	0.893085	0.709498	0.483527	0.0736682	0.173677	0.306968	0.779719	0.915032	1	0.71702	0.500813	0.262871	0.0874208	0	0.0288772	0.119027	0.142259	0	0	0	0	28.558
P29692-3#6_0_12	0.27332	0.320239	0.462097	0.724241	0.972439	1	0.820971	0.678845	0.368305	0.282234	0.169859	0.0356457	0	0	0	0	0	0	0	0	0	0	0	0	0	0	0	0	0	0	0	0	0	0	0	0	0	0	0	0	0	0	0	0	0	0	0	0	28.558
P29992#33_21_47	0	0	0	0	0	0	0	0	0	0	0	0	0	0	0	0	0	0	0	0	0	0.0716952	0.089095	0.0434397	0.0333032	0.107415	0.26126	0.46462	0.621204	0.665094	0.675199	0.718678	0.748861	0.622873	0.501818	0.532148	0.711126	0.874888	0.967373	1	0.890017	0.65534	0.338583	0.14786	0.0555867	0.0641274	0.0360137	0	42.123
P29992#9_0_21	0	0	0	0	0	0.0599997	0.318426	0.768582	1	0.975113	0.687566	0.60723	0.491314	0.342943	0.16356	0.114808	0.139428	0.143318	0.0874423	0	0.154306	0	0	0	0	0	0	0	0	0	0	0	0	0	0	0	0	0	0	0	0	0	0	0	0	0	0	0	42.123
P30038#31_26_33	0	0	0	0	0	0	0	0	0	0	0	0	0	0	0	0	0	0	0	0	0	0	0	0	0	0	0.17295	0.243159	0.544249	0.924373	1	0.631656	0.256257	0	0	0	0	0	0	0	0	0	0	0	0	0	0	0	61.719
P30040#35_27_47	0	0	0	0	0	0	0	0	0	0	0	0	0	0	0	0	0	0	0	0	0	0	0	0	0	0	0	0.0926592	0.0854495	0.0524277	0	0.131722	0.474451	0.84342	0.888259	0.724119	0.612283	0.706347	0.873031	0.987526	1	0.879141	0.652455	0.41055	0.22125	0.109078	0.0369624	0	28.993
P30041#34_27_47	0	0	0	0	0	0	0	0	0	0	0	0	0	0	0	0	0	0	0	0	0	0	0	0	0	0	0	0.0474036	0.0649084	0.071961	0.0781872	0.225573	0.452994	0.621	0.520889	0.41282	0.460042	0.676206	0.851794	0.958325	1	0.931132	0.716364	0.454009	0.234217	0.113607	0.0322256	0	25.035
P30042#21_5_29	0	0	0	0	0	0.0357416	0.0455877	0.0723337	0.100128	0.166709	0.27305	0.351486	0.366958	0.34575	0.360367	0.374841	0.38442	0.406842	0.627952	0.787776	1	0.923167	0.895217	0.53076	0.255684	0	0.0397148	0.127527	0.18373	0	0	0	0	0	0	0	0	0	0	0	0	0	0	0	0	0	0	0	28.17
P30042#35_29_47	0	0	0	0	0	0	0	0	0	0	0	0	0	0	0	0	0	0	0	0	0	0	0	0	0	0	0	0	0	0.0716366	0.0593364	0.112979	0.226561	0.34633	0.368362	0.335225	0.363606	0.42731	0.516904	0.635891	0.849288	1	0.934262	0.69943	0.395522	0.197555	0.0650134	0	28.17
P30044-2#36_28_47	0	0	0	0	0	0	0	0	0	0	0	0	0	0	0	0	0	0	0	0	0	0	0	0	0	0	0	0	0.046886	0.0532534	0.0488202	0.0269025	0.111286	0.409441	0.763624	0.915521	0.804723	0.720166	0.761951	0.918897	1	0.971818	0.760904	0.519742	0.313413	0.199608	0.0896993	0	17.031
P30046#7_2_11	0	0	0.0295108	0.182179	0.502025	0.78871	1	0.920584	0.672232	0.280729	0.0575112	0	0	0	0	0	0	0	0	0	0	0	0	0	0	0	0	0	0	0	0	0	0	0	0	0	0	0	0	0	0	0	0	0	0	0	0	0	12.712
P30048#34_29_36	0	0	0	0	0	0	0	0	0	0	0	0	0	0	0	0	0	0	0	0	0	0	0	0	0	0	0	0	0	0.232799	0.366156	0.59755	0.808515	0.858446	0.831687	1	0	0	0	0	0	0	0	0	0	0	0	0	27.692
P30049#36_32_43	0	0	0	0	0	0	0	0	0	0	0	0	0	0	0	0	0	0	0	0	0	0	0	0	0	0	0	0	0	0	0	0	0.0250032	0.265498	0.686023	1	0.944441	0.705321	0.511807	0.459882	0.359034	0.252055	0.150893	0	0	0	0	0	17.49
P30084#34_23_47	0	0	0	0	0	0	0	0	0	0	0	0	0	0	0	0	0	0	0	0	0	0	0	0.0190457	0.0583047	0.106335	0.161287	0.240353	0.388251	0.514205	0.623095	0.768348	0.95927	1	0.831784	0.684755	0.703807	0.825047	0.885636	0.88546	0.795179	0.623574	0.407925	0.254572	0.145427	0.0857995	0.0348515	0	31.387
P30085#35_30_38	0	0	0	0	0	0	0	0	0	0	0	0	0	0	0	0	0	0	0	0	0	0	0	0	0	0	0	0	0	0	0.101976	0.108011	0.33588	0.817448	1	0.775289	0.427687	0.460223	0	0	0	0	0	0	0	0	0	0	22.222
P30086#35_30_37	0	0	0	0	0	0	0	0	0	0	0	0	0	0	0	0	0	0	0	0	0	0	0	0	0	0	0	0	0	0	0.0269329	0.124301	0.516968	0.983992	1	0.555417	0.178081	0	0	0	0	0	0	0	0	0	0	0	21.057
P30101#27_17_47	0	0	0	0	0	0	0	0	0	0	0	0	0	0	0	0	0	0	0.0407859	0.079053	0.135244	0.195121	0.269016	0.335856	0.413478	0.504666	0.536147	0.461375	0.519272	0.769359	1	0.815448	0.45664	0.27184	0.393785	0.559122	0.610625	0.557397	0.446567	0.336001	0.250493	0.199212	0.154658	0.0978286	0.0305299	0	0.0108362	0	56.782
P30153#30_25_34	0	0	0	0	0	0	0	0	0	0	0	0	0	0	0	0	0	0	0	0	0	0	0	0	0	0.225537	0.297039	0.463442	0.735737	1	0.959416	0.654544	0.345107	0.227789	0	0	0	0	0	0	0	0	0	0	0	0	0	0	65.308
P30153#6_0_25	0.801673	0.813422	0.847519	0.920145	0.99533	1	0.995169	0.912284	0.830091	0.748265	0.697606	0.627487	0.540205	0.423209	0.295962	0.16073	0.0714029	0	0	0.0323435	0.105581	0.196068	0.326471	0.527989	0.806512	0	0	0	0	0	0	0	0	0	0	0	0	0	0	0	0	0	0	0	0	0	0	0	65.308
P30154-2#30_25_34	0	0	0	0	0	0	0	0	0	0	0	0	0	0	0	0	0	0	0	0	0	0	0	0	0	0.124256	0.194999	0.404343	0.724953	1	0.916232	0.601838	0.314828	0.241249	0	0	0	0	0	0	0	0	0	0	0	0	0	0	73.584
P30154-2#4_0_11	0	0.416091	0.721215	1	0.866677	0.705168	0.556314	0.552152	0.456725	0.314376	0.195501	0	0	0	0	0	0	0	0	0	0	0	0	0	0	0	0	0	0	0	0	0	0	0	0	0	0	0	0	0	0	0	0	0	0	0	0	0	73.584
P30260#23_17_29	0	0	0	0	0	0	0	0	0	0	0	0	0	0	0	0	0	0.201659	0.231015	0.404564	0.638099	0.878661	1	0.994564	0.811081	0.683162	0.635348	0.625226	0.398543	0	0	0	0	0	0	0	0	0	0	0	0	0	0	0	0	0	0	0	91.866
P30260#9_0_17	0	0.0601871	0.155908	0.290612	0.433039	0.610662	0.769287	0.926704	1	0.977489	0.850784	0.680901	0.506529	0.350946	0.23466	0.158721	0.110456	0	0	0	0	0	0	0	0	0	0	0	0	0	0	0	0	0	0	0	0	0	0	0	0	0	0	0	0	0	0	0	91.866
P30419#11_0_23	0.0494405	0.110842	0.142469	0.129515	0.14896	0.246986	0.418547	0.565872	0.737825	0.91979	1	0.891546	0.670518	0.496516	0.385189	0.299867	0.196084	0.236149	0.326592	0.394749	0.216748	0.0729076	0	0	0	0	0	0	0	0	0	0	0	0	0	0	0	0	0	0	0	0	0	0	0	0	0	0	56.806
P30419#31_23_31	0	0	0	0	0	0	0	0	0	0	0	0	0	0	0	0	0	0	0	0	0	0	0	0.0555792	0.0887324	0.168091	0.230977	0.33114	0.559723	0.884493	1	0	0	0	0	0	0	0	0	0	0	0	0	0	0	0	0	0	56.806
P30459#33_24_47	0	0	0	0	0	0	0	0	0	0	0	0	0	0	0	0	0	0	0	0	0	0	0	0	0	0	0.0122413	0.0106091	0.0207725	0.156825	0.471817	0.845407	1	0.877978	0.616688	0.450721	0.403383	0.491969	0.629059	0.776913	0.787372	0.715382	0.588768	0.507613	0.400908	0.267079	0.137339	0	40.89
P30481#33_28_37	0	0	0	0	0	0	0	0	0	0	0	0	0	0	0	0	0	0	0	0	0	0	0	0	0	0	0	0	0.0710413	0.192134	0.474672	0.85244	1	0.871726	0.597381	0.42688	0.369999	0	0	0	0	0	0	0	0	0	0	0	40.481
P30508#34_29_36	0	0	0	0	0	0	0	0	0	0	0	0	0	0	0	0	0	0	0	0	0	0	0	0	0	0	0	0	0	0.171423	0.310306	0.627742	0.99002	1	0.735569	0.48339	0	0	0	0	0	0	0	0	0	0	0	0	40.885
P30519#34_29_37	0	0	0	0	0	0	0	0	0	0	0	0	0	0	0	0	0	0	0	0	0	0	0	0	0	0	0	0	0	0.135749	0.178427	0.456406	0.831908	1	0.776067	0.516703	0.430797	0	0	0	0	0	0	0	0	0	0	0	36.032
P30520#32_27_36	0	0	0	0	0	0	0	0	0	0	0	0	0	0	0	0	0	0	0	0	0	0	0	0	0	0	0	0.154521	0.240556	0.52236	0.861027	1	0.775494	0.459962	0.248648	0.196729	0	0	0	0	0	0	0	0	0	0	0	0	50.097
P30530#30_15_37	0	0	0	0	0	0	0	0	0	0	0	0	0	0	0	0.105015	0.14147	0.173848	0.191655	0.203796	0.219995	0.238108	0.27259	0.316273	0.386581	0.468291	0.582317	0.765149	0.958039	1	0.791581	0.45457	0.183418	0.0369352	0	0	0.0568304	0	0	0	0	0	0	0	0	0	0	0	98.335
P30530#4_0_15	0.422513	0.463154	0.637782	1	0.931693	0.788943	0.551804	0.443983	0.305129	0.208016	0.0556108	0.0464376	0.0488457	0.154819	0.260273	0	0	0	0	0	0	0	0	0	0	0	0	0	0	0	0	0	0	0	0	0	0	0	0	0	0	0	0	0	0	0	0	0	98.335
P30533#21_8_27	0	0	0	0	0	0	0	0	0.0128759	0	0.0525669	0.198549	0.393845	0.548701	0.612502	0.658487	0.696043	0.710173	0.7929	0.91977	1	0.819688	0.545155	0.302467	0.169355	0.0925334	0.0331233	0	0	0	0	0	0	0	0	0	0	0	0	0	0	0	0	0	0	0	0	0	41.465
P30533#32_27_47	0	0	0	0	0	0	0	0	0	0	0	0	0	0	0	0	0	0	0	0	0	0	0	0	0	0	0	0.0169753	0	0.204073	0.492189	0.740642	0.702927	0.705369	0.835019	1	0.999996	0.779326	0.719501	0.705678	0.782655	0.618609	0.353561	0.0881143	0	0.100299	0.134049	0	41.465
P30566#9_0_28	0	0.0760918	0.205007	0.406967	0.600516	0.76285	0.883384	0.995382	1	0.952169	0.859707	0.855841	0.865171	0.829732	0.714532	0.572408	0.482484	0.418076	0.44418	0.515368	0.606933	0.585913	0.46913	0.318871	0.190231	0.13759	0.10889	0.0433376	0	0	0	0	0	0	0	0	0	0	0	0	0	0	0	0	0	0	0	0	54.889
P30622-2#8_0_20	0	0.104184	0.249759	0.454147	0.651552	0.820377	0.943487	1	0.972962	0.871122	0.748591	0.62729	0.541922	0.473728	0.422288	0.346855	0.25834	0.172602	0.117547	0.0873731	0	0	0	0	0	0	0	0	0	0	0	0	0	0	0	0	0	0	0	0	0	0	0	0	0	0	0	0	156.78
P30626#18_8_27	0	0	0	0	0	0	0	0	0.32909	0.312804	0.264645	0.342795	0.468436	0.623584	0.692288	0.720945	0.747572	0.770054	0.722472	0.635393	0.706027	0.879993	1	0.819743	0.534546	0.153437	0	0	0	0	0	0	0	0	0	0	0	0	0	0	0	0	0	0	0	0	0	0	21.676
P30626#35_27_47	0	0	0	0	0	0	0	0	0	0	0	0	0	0	0	0	0	0	0	0	0	0	0	0	0	0	0	0.0142855	0.129248	0.211741	0.241919	0.266403	0.389159	0.549342	0.598458	0.541328	0.445977	0.423552	0.426683	0.623654	0.838027	1	0.760154	0.406184	0.0457827	0	0.0394347	0	21.676
P30837#27_17_47	0	0	0	0	0	0	0	0	0	0	0	0	0	0	0	0	0	0.0304899	0.0582553	0.0798666	0.11644	0.208941	0.336206	0.421463	0.518027	0.650111	0.717779	0.571893	0.51672	0.69865	0.923397	0.774184	0.475041	0.361187	0.561675	0.830748	1	0.990196	0.835008	0.66705	0.51037	0.389267	0.245129	0.141795	0.0441802	0	0	0	57.206
P30876#4_0_25	0	0.32961	0.52962	0.623154	0.523873	0.44258	0.477644	0.48823	0.483323	0.461765	0.606897	0.720522	0.84139	0.909355	1	0.968697	0.849836	0.736715	0.645912	0.524302	0.32257	0.159752	0.0534575	0.022162	0.0178278	0	0	0	0	0	0	0	0	0	0	0	0	0	0	0	0	0	0	0	0	0	0	0	133.9
P31040#29_24_32	0	0	0	0	0	0	0	0	0	0	0	0	0	0	0	0	0	0	0	0	0	0	0	0	0.344928	0.445579	0.599337	0.857896	1	0.876566	0.526129	0.265436	0	0	0	0	0	0	0	0	0	0	0	0	0	0	0	0	72.691
P31146#32_25_47	0	0	0	0	0	0	0	0	0	0	0	0	0	0	0	0	0	0	0	0	0	0	0	0	0	0.167098	0.0535121	0	0.0122745	0.326922	0.496887	0.593959	0.53441	0.498412	0.361642	0.434951	0.746937	1	0.876266	0.639576	0.587455	0.59113	0.408591	0.153712	0	0.0122671	0	0	51.026
P31150#32_23_47	0	0	0	0	0	0	0	0	0	0	0	0	0	0	0	0	0	0	0	0	0	0	0	0	0	0.0101626	0.0572914	0.103761	0.203583	0.376882	0.574199	0.609872	0.423451	0.233175	0.226244	0.429611	0.675822	0.888636	0.995239	1	0.916937	0.81585	0.672652	0.524919	0.326642	0.171325	0.0649503	0	50.582
P31153#28_18_31	0	0	0	0	0	0	0	0	0	0	0	0	0	0	0	0	0	0	0	0.0164705	0.0126717	0.0518383	0.117554	0.246352	0.369119	0.543421	0.770424	1	0.998381	0.802672	0.593439	0	0	0	0	0	0	0	0	0	0	0	0	0	0	0	0	0	43.66
P31323#31_27_35	0	0	0	0	0	0	0	0	0	0	0	0	0	0	0	0	0	0	0	0	0	0	0	0	0	0	0	0.0296893	0.273957	0.737541	1	0.887735	0.449632	0.203931	0.0895455	0	0	0	0	0	0	0	0	0	0	0	0	0	46.302
P31327#25_20_28	0	0	0	0	0	0	0	0	0	0	0	0	0	0	0	0	0	0	0	0	0.168875	0.323793	0.638779	0.958115	1	0.696602	0.310951	0.0745	0	0	0	0	0	0	0	0	0	0	0	0	0	0	0	0	0	0	0	0	164.94
P31350#33_29_47	0	0	0	0	0	0	0	0	0	0	0	0	0	0	0	0	0	0	0	0	0	0	0	0	0	0	0	0	0	0	0.090602	0.241114	0.281439	0.213009	0.202861	0.302139	0.488726	0.662915	0.876441	1	0.983089	0.754906	0.45522	0.201347	0.0873515	0.0511938	0.0163171	0	44.877
P31350#7_0_29	0.125952	0	0.0564519	0.331686	0.696822	0.901074	0.956271	0.954486	0.952536	1	0.979075	0.812072	0.448321	0.193696	0.116125	0.132995	0.0930068	0.109154	0.144088	0.120236	0.0246621	0.0346532	0.0885402	0.143828	0.136216	0.21948	0.273928	0.259405	0.050494	0	0	0	0	0	0	0	0	0	0	0	0	0	0	0	0	0	0	0	44.877
P31431#21_14_25	0	0	0	0	0	0	0	0	0	0	0	0	0	0	0.294596	0.394941	0.549686	0.659216	0.850008	0.969177	1	0.762212	0.536096	0.330752	0.209809	0	0	0	0	0	0	0	0	0	0	0	0	0	0	0	0	0	0	0	0	0	0	0	21.641
P31689#11_0_28	0	0.122255	0.252991	0.384829	0.551696	0.711623	0.801869	0.822494	0.864202	0.939456	1	0.980429	0.924092	0.848453	0.76853	0.638622	0.495315	0.342127	0.290515	0.322329	0.448204	0.474488	0.39782	0.22877	0.113321	0.0542478	0.0388377	0.0109143	0	0	0	0	0	0	0	0	0	0	0	0	0	0	0	0	0	0	0	0	44.868
P31689#33_28_47	0	0	0	0	0	0	0	0	0	0	0	0	0	0	0	0	0	0	0	0	0	0	0	0	0	0	0	0	0	0.0207524	0.209843	0.391574	0.518803	0.498806	0.488139	0.572862	0.726261	0.834439	0.922566	0.967748	1	0.888442	0.7233	0.494496	0.376484	0.33948	0.260232	0	44.868
P31751#20_17_29	0	0	0	0	0	0	0	0	0	0	0	0	0	0	0	0	0	0.459679	0.844906	1	0.704833	0.429912	0.169364	0.0740892	0	0.066314	0.191574	0.302097	0.191574	0	0	0	0	0	0	0	0	0	0	0	0	0	0	0	0	0	0	0	55.768
P31751#4_0_17	0	0.357148	0.618177	0.854575	0.754076	0.447675	0.261401	0.372667	0.584284	0.814144	0.989802	1	0.762719	0.41846	0.182619	0.0632304	0.0841418	0	0	0	0	0	0	0	0	0	0	0	0	0	0	0	0	0	0	0	0	0	0	0	0	0	0	0	0	0	0	0	55.768
P31930#31_21_47	0	0	0	0	0	0	0	0	0	0	0	0	0	0	0	0	0	0	0	0	0	0.0191863	0.0373676	0.068553	0.138638	0.299955	0.491055	0.613834	0.714837	0.880578	1	0.847915	0.529574	0.365949	0.476228	0.692842	0.813448	0.819047	0.712237	0.569006	0.433247	0.351942	0.286896	0.210214	0.114228	0.0419258	0	0	52.645
P31937#34_29_36	0	0	0	0	0	0	0	0	0	0	0	0	0	0	0	0	0	0	0	0	0	0	0	0	0	0	0	0	0	0.263449	0.308964	0.575593	0.891029	1	0.768867	0.745742	0	0	0	0	0	0	0	0	0	0	0	0	35.329
P31939#26_17_30	0	0	0	0	0	0	0	0	0	0	0	0	0	0	0	0	0	0	0	0	0	0.0253297	0.20876	0.595683	0.985085	1	0.627386	0.234377	0.079548	0.115231	0	0	0	0	0	0	0	0	0	0	0	0	0	0	0	0	0	0	64.615
P31942-2#22_12_26	0	0	0	0	0	0	0	0	0	0	0	0	0	0.0393507	0.110244	0.205508	0.317661	0.467963	0.634869	0.83545	0.955117	1	0.94306	0.897921	0.835927	0.8169	0	0	0	0	0	0	0	0	0	0	0	0	0	0	0	0	0	0	0	0	0	0	35.238
P31942-2#33_26_47	0	0	0	0	0	0	0	0	0	0	0	0	0	0	0	0	0	0	0	0	0	0	0	0	0	0	0.361693	0.384372	0.393081	0.467676	0.693759	0.959689	1	0.736493	0.514926	0.515817	0.728096	0.866626	0.933691	0.872706	0.781835	0.651129	0.526599	0.410719	0.300515	0.195644	0.0961648	0	35.238
P31943#31_12_47	0	0	0	0	0	0	0	0	0	0	0	0	0.0114951	0.0332947	0.0660766	0.110634	0.157495	0.21043	0.261785	0.315376	0.345361	0.354413	0.341756	0.331289	0.331354	0.350747	0.379663	0.409253	0.543452	0.784109	1	0.936841	0.67108	0.445543	0.406643	0.461147	0.476188	0.453062	0.403808	0.373473	0.339391	0.30561	0.247336	0.189732	0.123875	0.0722382	0.0288271	0	49.229
P31946#34_26_47	0	0	0	0	0	0	0	0	0	0	0	0	0	0	0	0	0	0	0	0	0	0	0	0	0	0	0.0849786	0.04195	0.0460577	0.0646738	0.144351	0.395827	0.780137	1	0.850398	0.62831	0.606576	0.74323	0.804001	0.71582	0.549574	0.366342	0.240666	0.179716	0.119303	0.069221	0.0300035	0	28.082
P31946#5_0_26	0.72322	0.790722	0.861142	0.969815	1	0.908173	0.807768	0.639177	0.527448	0.408134	0.398712	0.34285	0.336946	0.275656	0.242039	0.101979	0.0405351	0	0.0586702	0.0681576	0.113313	0.178613	0.309555	0.425459	0.474044	0.448403	0	0	0	0	0	0	0	0	0	0	0	0	0	0	0	0	0	0	0	0	0	0	28.082
P31947#34_29_37	0	0	0	0	0	0	0	0	0	0	0	0	0	0	0	0	0	0	0	0	0	0	0	0	0	0	0	0	0	0.0213605	0.120626	0.437813	0.840816	1	0.81943	0.585228	0.542212	0	0	0	0	0	0	0	0	0	0	0	27.774
P31948#11_0_34	0.146065	0.0377844	0	0.0420392	0.123818	0.19836	0.280133	0.341626	0.376805	0.395867	0.399723	0.394456	0.417555	0.520092	0.630937	0.625443	0.540848	0.514434	0.661022	0.867895	1	0.961981	0.860249	0.742715	0.623672	0.427859	0.232741	0.269424	0.583787	0.826151	0.657455	0.238256	0	0.0469897	0	0	0	0	0	0	0	0	0	0	0	0	0	0	62.639
P31949#37_28_47	0	0	0	0	0	0	0	0	0	0	0	0	0	0	0	0	0	0	0	0	0	0	0	0	0	0	0	0	0.0525538	0.0519126	0.0605081	0.0665777	0.0872295	0.305154	0.676766	0.978975	1	0.908689	0.8732	0.827864	0.770902	0.70948	0.647045	0.435338	0.157201	0.0180125	0	0	11.74
P32004-2#26_21_30	0	0	0	0	0	0	0	0	0	0	0	0	0	0	0	0	0	0	0	0	0	0.224984	0.417264	0.730054	0.980721	1	0.781543	0.507943	0.298947	0.175147	0	0	0	0	0	0	0	0	0	0	0	0	0	0	0	0	0	0	139.52
P32119#33_24_47	0	0	0	0	0	0	0	0	0	0	0	0	0	0	0	0	0	0	0	0	0	0	0	0	0.0112963	0.0145187	0.0442547	0.102371	0.163565	0.236024	0.430033	0.748763	1	0.960849	0.720109	0.539435	0.540814	0.649128	0.748373	0.796888	0.734034	0.587668	0.41174	0.289988	0.191586	0.107988	0.0449779	0	21.892
P32119#4_0_24	0.813772	0.887154	0.963297	1	0.960872	0.927083	0.878414	0.811049	0.746397	0.720324	0.690504	0.627303	0.512031	0.416856	0.312907	0.242787	0.160416	0.128461	0.099145	0.0759381	0.0255109	0	0	0.0430563	0	0	0	0	0	0	0	0	0	0	0	0	0	0	0	0	0	0	0	0	0	0	0	0	21.892
P32322#18_3_31	0	0	0	0	0.0478836	0.147764	0.263147	0.387313	0.498961	0.603693	0.695951	0.791092	0.876546	0.944551	0.977982	0.988082	0.988094	1	0.981513	0.887316	0.769051	0.680525	0.615578	0.48181	0.353586	0.25697	0.209981	0.127045	0.0718125	0.0223481	0	0	0	0	0	0	0	0	0	0	0	0	0	0	0	0	0	0	33.36
P32322#34_31_47	0	0	0	0	0	0	0	0	0	0	0	0	0	0	0	0	0	0	0	0	0	0	0	0	0	0	0	0	0	0	0	0.0391499	0.117077	0.182284	0.139146	0.0722751	0.0121077	0.0319641	0.0931734	0.308532	0.666094	1	0.977663	0.589848	0.193816	0.0495374	0.0282773	0	33.36
P32780#9_6_12	0	0	0	0	0	0	0.639436	0.783555	1	0.730671	0.281763	0.0281678	0	0	0	0	0	0	0	0	0	0	0	0	0	0	0	0	0	0	0	0	0	0	0	0	0	0	0	0	0	0	0	0	0	0	0	0	62.031
P33121#29_20_47	0	0	0	0	0	0	0	0	0	0	0	0	0	0	0	0	0	0	0	0	0	0	0	0.0522333	0.123844	0.217329	0.446831	0.771912	0.96727	0.766832	0.390871	0.161286	0.253929	0.524455	0.817688	1	0.993853	0.903674	0.803213	0.730203	0.596898	0.460547	0.314592	0.195769	0.0781923	0.0135917	0	0	77.942
P33176#9_0_24	0	0.0259153	0.113049	0.267132	0.469218	0.662514	0.823319	0.927608	1	0.993504	0.972574	0.934323	0.934024	0.896893	0.844696	0.746354	0.639413	0.516304	0.404809	0.296467	0.19681	0.113861	0.0504293	0.0130916	0	0	0	0	0	0	0	0	0	0	0	0	0	0	0	0	0	0	0	0	0	0	0	0	109.68
P33240#30_25_33	0	0	0	0	0	0	0	0	0	0	0	0	0	0	0	0	0	0	0	0	0	0	0	0	0	0.291771	0.376792	0.616955	0.915136	1	0.785238	0.510339	0.38394	0	0	0	0	0	0	0	0	0	0	0	0	0	0	0	60.959
P33316-2#36_30_38	0	0	0	0	0	0	0	0	0	0	0	0	0	0	0	0	0	0	0	0	0	0	0	0	0	0	0	0	0	0	0.209474	0.370361	0.567562	0.771296	0.939414	1	0.884827	0.791275	0	0	0	0	0	0	0	0	0	0	17.748
P33981#5_1_12	0	0	0.170247	0.563819	1	0.907159	0.723152	0.482914	0.431582	0.265825	0.173664	0.0753759	0	0	0	0	0	0	0	0	0	0	0	0	0	0	0	0	0	0	0	0	0	0	0	0	0	0	0	0	0	0	0	0	0	0	0	0	97.071
P33991#17_10_23	0	0	0	0	0	0	0	0	0	0	0.0704551	0.18315	0.407587	0.649496	0.879397	0.999415	1	0.842381	0.598953	0.362535	0.210855	0.111758	0.0730418	0	0	0	0	0	0	0	0	0	0	0	0	0	0	0	0	0	0	0	0	0	0	0	0	0	96.557
P33991#28_23_43	0	0	0	0	0	0	0	0	0	0	0	0	0	0	0	0	0	0	0	0	0	0	0	0.125724	0.182759	0.391617	0.72104	1	0.947235	0.724635	0.55803	0.523906	0.599349	0.726382	0.824447	0.791802	0.611573	0.399022	0.187357	0.108355	0.0828736	0.133223	0.125011	0	0	0	0	0	96.557
P33992#17_9_24	0	0	0	0	0	0	0	0	0	0	0.124331	0.33362	0.55734	0.705508	0.880618	0.996157	1	0.85929	0.630818	0.3691	0.101391	0	0.0365558	0.170212	0	0	0	0	0	0	0	0	0	0	0	0	0	0	0	0	0	0	0	0	0	0	0	0	82.285
P33992#31_24_47	0	0	0	0	0	0	0	0	0	0	0	0	0	0	0	0	0	0	0	0	0	0	0	0	0.302257	0.347818	0.358056	0.425231	0.564716	0.67627	0.694034	0.669409	0.708521	0.809714	0.929625	1	0.979756	0.898575	0.798946	0.732657	0.662069	0.633588	0.580291	0.493211	0.323704	0.165861	0.0626669	0	82.285
P33993#17_9_22	0	0	0	0	0	0	0	0	0	0	0.129064	0.381546	0.609155	0.750124	0.848403	0.973325	1	0.827858	0.449722	0.144999	0	0.0446433	0	0	0	0	0	0	0	0	0	0	0	0	0	0	0	0	0	0	0	0	0	0	0	0	0	0	81.307
P33993#30_22_45	0	0	0	0	0	0	0	0	0	0	0	0	0	0	0	0	0	0	0	0	0	0	0.0791522	0.147695	0.182267	0.240761	0.388514	0.687571	0.956191	1	0.762507	0.519584	0.431175	0.516825	0.604499	0.631724	0.546664	0.406437	0.279945	0.218208	0.201287	0.191699	0.162769	0.113705	0.0548564	0	0	0	81.307
P34741#19_13_24	0	0	0	0	0	0	0	0	0	0	0	0	0	0.224982	0.374824	0.52453	0.695113	0.850384	1	0.947273	0.756872	0.464367	0.283344	0.15005	0	0	0	0	0	0	0	0	0	0	0	0	0	0	0	0	0	0	0	0	0	0	0	0	22.16
P34896#27_18_47	0	0	0	0	0	0	0	0	0	0	0	0	0	0	0	0	0	0	0.0122363	0.0417615	0.110124	0.197391	0.301538	0.381895	0.418941	0.471944	0.518418	0.510258	0.551802	0.776251	1	0.890479	0.545894	0.361473	0.478376	0.738106	0.894275	0.909953	0.762304	0.633373	0.551088	0.528888	0.420277	0.258961	0.0715127	0	0	0	53.082
P34896#6_0_18	0.70683	0.757695	0.821191	0.941695	0.965049	1	0.991245	0.857146	0.790405	0.776981	0.839083	0.660092	0.415663	0.164188	0.096061	0.0471181	0.0453474	0	0	0	0	0	0	0	0	0	0	0	0	0	0	0	0	0	0	0	0	0	0	0	0	0	0	0	0	0	0	0	53.082
P34897#27_19_47	0	0	0	0	0	0	0	0	0	0	0	0	0	0	0	0	0	0	0	0.0230601	0.0462983	0.0882992	0.160215	0.248357	0.360787	0.549553	0.694107	0.654022	0.563679	0.714978	1	0.984904	0.649394	0.399636	0.464907	0.727429	0.911734	0.97262	0.856237	0.722416	0.579943	0.474397	0.326175	0.186274	0.0581251	0	0	0	55.992
P34931#30_24_34	0	0	0	0	0	0	0	0	0	0	0	0	0	0	0	0	0	0	0	0	0	0	0	0	0.339712	0.469719	0.577589	0.801164	0.913721	1	0.710579	0.400125	0.0868844	0.0209542	0	0	0	0	0	0	0	0	0	0	0	0	0	0	70.374
P34932#27_20_31	0	0	0	0	0	0	0	0	0	0	0	0	0	0	0	0	0	0	0	0	0.137489	0.244292	0.358856	0.447749	0.589252	0.814832	1	0.914889	0.610673	0.294293	0.128971	0	0	0	0	0	0	0	0	0	0	0	0	0	0	0	0	0	94.33
P34949#32_27_34	0	0	0	0	0	0	0	0	0	0	0	0	0	0	0	0	0	0	0	0	0	0	0	0	0	0	0	0	0.0513887	0.358398	0.827497	1	0.755084	0.34085	0	0	0	0	0	0	0	0	0	0	0	0	0	0	46.655
P35052#21_13_27	0	0	0	0	0	0	0	0	0	0	0	0	0	0.0946628	0.233518	0.446228	0.662202	0.821501	0.903736	0.974796	1	0.992164	0.857976	0.647379	0.384937	0.192962	0.078265	0	0	0	0	0	0	0	0	0	0	0	0	0	0	0	0	0	0	0	0	0	61.68
P35080-2#24_0_34	0.0520006	0.0225237	0.010389	0	0.0645691	0.104754	0.130946	0.142702	0.289002	0.376784	0.404836	0.336833	0.34822	0.398868	0.440048	0.437692	0.447526	0.455344	0.494808	0.572869	0.663873	0.780875	0.887347	1	0.89834	0.733459	0.541477	0.49267	0.431059	0.410568	0.385547	0.351129	0.272142	0.250744	0	0	0	0	0	0	0	0	0	0	0	0	0	0	15.088
P35221-2#6_0_29	0	0.160636	0.368891	0.668398	0.885424	1	0.9921	0.954662	0.886634	0.828218	0.746784	0.684266	0.617225	0.579751	0.571336	0.591261	0.606126	0.589398	0.563956	0.50663	0.459777	0.406891	0.377673	0.294982	0.220181	0.184762	0.225195	0.227575	0.163344	0	0	0	0	0	0	0	0	0	0	0	0	0	0	0	0	0	0	0	102.63
P35222#19_14_31	0	0	0	0	0	0	0	0	0	0	0	0	0	0	0.732987	0.746772	0.827629	0.937077	1	0.933897	0.83018	0.801269	0.815331	0.687804	0.4478	0.264766	0.28637	0.360538	0.348876	0.217507	0.0739923	0	0	0	0	0	0	0	0	0	0	0	0	0	0	0	0	0	85.496
P35222#6_0_14	0	0.141674	0.339675	0.625906	0.864585	1	0.974641	0.872863	0.74968	0.648707	0.602901	0.59772	0.628306	0.617977	0	0	0	0	0	0	0	0	0	0	0	0	0	0	0	0	0	0	0	0	0	0	0	0	0	0	0	0	0	0	0	0	0	0	85.496
P35226#20_13_33	0	0	0	0	0	0	0	0	0	0	0	0	0	0.204126	0.213527	0	0.051146	0.342948	0.824792	1	0.837345	0.493383	0.188146	0	0.119416	0.397977	0.627579	0.397977	0.137761	0	0	0	0	0	0	0	0	0	0	0	0	0	0	0	0	0	0	0	36.949
P35232#34_29_36	0	0	0	0	0	0	0	0	0	0	0	0	0	0	0	0	0	0	0	0	0	0	0	0	0	0	0	0	0	0.156237	0.232576	0.498576	0.837934	1	0.867424	0.841296	0	0	0	0	0	0	0	0	0	0	0	0	29.804
P35237#34_29_37	0	0	0	0	0	0	0	0	0	0	0	0	0	0	0	0	0	0	0	0	0	0	0	0	0	0	0	0	0	0	0.0281883	0.408171	0.862034	1	0.548911	0.127498	0	0	0	0	0	0	0	0	0	0	0	0	42.621
P35240#6_0_19	0	0.230269	0.469856	0.761663	0.921093	1	0.969793	0.930578	0.880356	0.835109	0.74558	0.590885	0.447231	0.35409	0.344005	0.338804	0.316538	0.250835	0.202838	0	0	0	0	0	0	0	0	0	0	0	0	0	0	0	0	0	0	0	0	0	0	0	0	0	0	0	0	0	69.689
P35241#21_16_31	0	0	0	0	0	0	0	0	0	0	0	0	0	0	0	0	0.72508	0.848088	0.933896	0.958198	1	0.998557	0.958005	0.911105	0.915043	0.792719	0.549203	0.407347	0.449436	0.427942	0.189333	0	0	0	0	0	0	0	0	0	0	0	0	0	0	0	0	0	68.563
P35241#8_0_16	0.0866884	0	0	0.111935	0.31331	0.557638	0.795086	0.860581	0.817854	0.767715	0.832959	0.946413	1	0.966074	0.811766	0.702171	0	0	0	0	0	0	0	0	0	0	0	0	0	0	0	0	0	0	0	0	0	0	0	0	0	0	0	0	0	0	0	0	68.563
P35244#36_28_47	0	0	0	0	0	0	0	0	0	0	0	0	0	0	0	0	0	0	0	0	0	0	0	0	0	0	0	0	0.0305429	0.0258926	0.0198192	0	0.0290484	0.287303	0.694669	1	0.975538	0.844302	0.803811	0.880976	0.901694	0.816542	0.620428	0.380684	0.165727	0.0568226	0	0	13.569
P35249#33_25_47	0	0	0	0	0	0	0	0	0	0	0	0	0	0	0	0	0	0	0	0	0	0	0	0	0	0.0410288	0.0586294	0.131987	0.231645	0.314202	0.386628	0.485311	0.562987	0.520681	0.443164	0.513045	0.725652	0.899121	0.949948	0.977226	1	0.911208	0.68092	0.397762	0.19474	0.0735412	0	0	39.681
P35250#33_29_47	0	0	0	0	0	0	0	0	0	0	0	0	0	0	0	0	0	0	0	0	0	0	0	0	0	0	0	0	0	0.0196983	0.102662	0.230911	0.301806	0.234015	0.144728	0.15902	0.302901	0.492668	0.678579	0.845605	0.966347	1	0.862484	0.59203	0.301392	0.124765	0.022402	0	39.157
P35251#20_11_26	0	0	0	0	0	0	0	0	0	0	0	0.065169	0.0136374	0	0.15242	0.3661	0.626634	0.791061	0.943707	1	0.938515	0.685236	0.386306	0.197326	0.148865	0.214816	0	0	0	0	0	0	0	0	0	0	0	0	0	0	0	0	0	0	0	0	0	0	128.25
P35268#11_6_16	0	0	0	0	0	0	0.145151	0.232917	0.47159	0.790654	1	0.91517	0.657458	0.39555	0.24793	0.17394	0	0	0	0	0	0	0	0	0	0	0	0	0	0	0	0	0	0	0	0	0	0	0	0	0	0	0	0	0	0	0	0	14.787
P35268#28_16_40	0	0	0	0	0	0	0	0	0	0	0	0	0	0	0	0	0.232687	0.24113	0.268599	0.330554	0.3805	0.435728	0.470539	0.608748	0.796521	0.956224	0.998319	1	0.957667	0.809539	0.61636	0.455745	0.378055	0.309279	0.227775	0.167576	0.11935	0.0837632	0.0443325	0.0159619	0	0	0	0	0	0	0	0	14.787
P35269#16_12_47	0	0	0	0	0	0	0	0	0	0	0	0	0.18373	0.346084	0.48299	0.559556	0.559065	0.59017	0.684775	0.817184	0.841116	0.803988	0.771133	0.80713	0.854941	0.885153	0.91743	0.954879	1	0.991075	0.932351	0.804949	0.723875	0.733411	0.814243	0.860167	0.808844	0.717164	0.614866	0.580323	0.55765	0.578264	0.520862	0.379106	0.191976	0.0639232	0	0	58.24
P35270#34_30_36	0	0	0	0	0	0	0	0	0	0	0	0	0	0	0	0	0	0	0	0	0	0	0	0	0	0	0	0	0	0	0	0.199519	0.638462	1	0.870029	0.610176	0	0	0	0	0	0	0	0	0	0	0	0	28.048
P35520#11_0_21	0	0.100129	0.176342	0.222081	0.226352	0.25965	0.333739	0.499962	0.744751	0.932793	0.987	0.970004	0.973623	1	0.837254	0.682258	0.416038	0.468985	0.444964	0.449755	0.0938069	0	0	0	0	0	0	0	0	0	0	0	0	0	0	0	0	0	0	0	0	0	0	0	0	0	0	0	60.586
P35520#26_21_47	0	0	0	0	0	0	0	0	0	0	0	0	0	0	0	0	0	0	0	0	0	0	0.0652168	0.260336	0.393958	0.456729	0.446887	0.393794	0.387722	0.464349	0.523071	0.429165	0.299136	0.367734	0.621779	0.893507	0.970132	1	0.958354	0.953246	0.792968	0.646816	0.419979	0.373734	0.331407	0.342527	0.219677	0	60.586
P35556#11_3_30	0	0	0	0	0	0.0480351	0.106547	0.136726	0.262361	0.441236	0.633607	0.577468	0.466256	0.326213	0.314046	0.242105	0.475125	0.776937	1	0.648087	0.333034	0.249179	0.527447	0.603526	0.492492	0.257903	0.129386	0.0846513	0.108054	0.0656603	0	0	0	0	0	0	0	0	0	0	0	0	0	0	0	0	0	0	314.77
P35568#12_0_23	0	0.175031	0.32068	0.429841	0.544564	0.638917	0.728454	0.789777	0.850512	0.936302	0.973001	1	0.992376	0.927783	0.836634	0.773188	0.727932	0.609075	0.433017	0.289136	0.159618	0.0720793	0	0	0	0	0	0	0	0	0	0	0	0	0	0	0	0	0	0	0	0	0	0	0	0	0	0	131.59
P35573#9_0_26	0	0.104015	0.247335	0.452494	0.624187	0.750021	0.844818	0.93951	1	0.987518	0.939911	0.897522	0.886742	0.875204	0.854381	0.783834	0.712645	0.664235	0.655099	0.613192	0.531437	0.433935	0.322503	0.204473	0.0790678	0.015736	0	0	0	0	0	0	0	0	0	0	0	0	0	0	0	0	0	0	0	0	0	0	174.76
P35579#9_0_22	0	0.182283	0.33669	0.466648	0.577576	0.689908	0.853415	0.947661	1	0.969267	0.936954	0.863472	0.804745	0.73861	0.65	0.502158	0.343127	0.224139	0.165121	0.134424	0.107359	0.0685152	0	0	0	0	0	0	0	0	0	0	0	0	0	0	0	0	0	0	0	0	0	0	0	0	0	0	226.53
P35606#29_21_47	0	0	0	0	0	0	0	0	0	0	0	0	0	0	0	0	0	0	0	0	0	0.0689803	0.0889505	0.0449126	0	0.0493999	0.303836	0.666067	0.871619	0.773324	0.431715	0.153938	0.10126	0.299326	0.588756	0.834182	0.96735	1	0.959989	0.826315	0.63745	0.476726	0.371925	0.28956	0.19109	0.0901701	0.0308924	0	102.49
P35606#8_0_21	0	0.0508003	0.179955	0.411444	0.643072	0.833817	0.94421	1	0.985286	0.95805	0.91852	0.891898	0.835725	0.803582	0.710888	0.560043	0.333497	0.183302	0.105141	0.0750123	0.0557968	0	0	0	0	0	0	0	0	0	0	0	0	0	0	0	0	0	0	0	0	0	0	0	0	0	0	0	102.49
P35610#28_20_31	0	0	0	0	0	0	0	0	0	0	0	0	0	0	0	0	0	0	0	0	0.0288829	0.11088	0.164635	0.329018	0.465345	0.808168	0.980624	1	0.866535	0.684304	0.478479	0	0	0	0	0	0	0	0	0	0	0	0	0	0	0	0	0	64.734
P35611#15_0_27	0	0.0446995	0.132431	0.272266	0.423261	0.593355	0.73368	0.82499	0.865868	0.886979	0.920644	0.944538	0.981918	0.997348	1	0.931449	0.863022	0.784534	0.714455	0.608547	0.506405	0.397194	0.275798	0.167952	0.11666	0.117444	0.128072	0	0	0	0	0	0	0	0	0	0	0	0	0	0	0	0	0	0	0	0	0	80.954
P35637#22_6_27	0	0	0	0	0	0	0.268332	0.184004	0.0706863	0.0110348	0	0.0418277	0.0954926	0.154054	0.200298	0.273737	0.381932	0.474477	0.563327	0.783036	0.946812	1	0.891784	0.889328	0.829535	0.707896	0.57712	0	0	0	0	0	0	0	0	0	0	0	0	0	0	0	0	0	0	0	0	0	53.425
P35637#32_27_39	0	0	0	0	0	0	0	0	0	0	0	0	0	0	0	0	0	0	0	0	0	0	0	0	0	0	0	0.66318	0.781728	0.838656	0.963134	1	0.991637	0.714869	0.434773	0.190472	0.0580918	0	0.0243136	0	0	0	0	0	0	0	0	0	53.425
P35658#21_16_47	0	0	0	0	0	0	0	0	0	0	0	0	0	0	0	0	0	0.0606269	0.2109	0.319717	0.341739	0.301882	0.295196	0.361544	0.491886	0.597011	0.644192	0.666532	0.722775	0.744259	0.710233	0.678992	0.7557	0.880049	0.983343	1	0.958715	0.87527	0.81776	0.808149	0.804765	0.782373	0.67951	0.533886	0.362518	0.217623	0.0981474	0	213.62
P35659#25_14_33	0	0	0	0	0	0	0	0	0	0	0	0	0	0	0.0100982	0	0	0	0.0388322	0.147977	0.340421	0.467776	0.655492	0.886147	1	0.92546	0.754632	0.746168	0.713115	0.711021	0.60117	0.518652	0.376058	0	0	0	0	0	0	0	0	0	0	0	0	0	0	0	42.674
P35754#37_32_39	0	0	0	0	0	0	0	0	0	0	0	0	0	0	0	0	0	0	0	0	0	0	0	0	0	0	0	0	0	0	0	0	0.0111421	0.195419	0.535079	0.905758	1	0.934537	0.84277	0	0	0	0	0	0	0	0	0	11.776
P35813#24_20_47	0	0	0	0	0	0	0	0	0	0	0	0	0	0	0	0	0	0	0	0	0.207454	0.237285	0.31533	0.364287	0.356646	0.268036	0.220085	0.215429	0.252058	0.425966	0.714121	1	0.998062	0.838436	0.659825	0.662935	0.698666	0.757062	0.726469	0.672691	0.553567	0.444058	0.285041	0.129053	0	0	0	0	42.447
P35813#6_0_20	0.45208	0.662444	0.799457	0.858894	0.859331	0.899827	0.891787	0.847199	0.779683	0.755169	0.736777	0.806382	0.932692	1	0.869328	0.535408	0.155234	0	0.150454	0.419868	0	0	0	0	0	0	0	0	0	0	0	0	0	0	0	0	0	0	0	0	0	0	0	0	0	0	0	0	42.447
P35914#33_28_47	0	0	0	0	0	0	0	0	0	0	0	0	0	0	0	0	0	0	0	0	0	0	0	0	0	0	0	0	0.114657	0.0892471	0.137054	0.223894	0.404561	0.346934	0.285532	0.302151	0.54608	0.790236	0.953814	1	0.942411	0.792832	0.537386	0.326614	0.204424	0.164581	0.087957	0	34.36
P35998#15_6_27	0	0	0	0	0	0	0	0.0309891	0.0671885	0.12046	0.2469	0.452857	0.707132	0.900456	1	0.98624	0.91767	0.804891	0.705007	0.594992	0.480687	0.337797	0.207826	0.109556	0.0607788	0.0408631	0.0286222	0	0	0	0	0	0	0	0	0	0	0	0	0	0	0	0	0	0	0	0	0	48.633
P36404#15_10_19	0	0	0	0	0	0	0	0	0	0	0.0828036	0.312392	0.631748	0.947113	1	0.928153	0.779306	0.680921	0.499469	0	0	0	0	0	0	0	0	0	0	0	0	0	0	0	0	0	0	0	0	0	0	0	0	0	0	0	0	0	20.878
P36404#24_19_28	0	0	0	0	0	0	0	0	0	0	0	0	0	0	0	0	0	0	0	0.227196	0.316089	0.55907	0.882397	1	0.907118	0.530218	0.191657	0	0	0	0	0	0	0	0	0	0	0	0	0	0	0	0	0	0	0	0	0	20.878
P36405#35_31_38	0	0	0	0	0	0	0	0	0	0	0	0	0	0	0	0	0	0	0	0	0	0	0	0	0	0	0	0	0	0	0	0.212886	0.37798	0.707816	1	0.899358	0.724084	0.690076	0	0	0	0	0	0	0	0	0	0	20.455
P36507#11_0_24	0.0795184	0.07884	0.0914298	0.0944212	0.181423	0.357239	0.529507	0.54551	0.557775	0.570588	0.574791	0.438237	0.401327	0.575661	0.884535	1	0.788023	0.371567	0.105813	0.13509	0.368774	0.442785	0.310465	0.0927867	0	0	0	0	0	0	0	0	0	0	0	0	0	0	0	0	0	0	0	0	0	0	0	0	44.424
P36507#33_24_47	0	0	0	0	0	0	0	0	0	0	0	0	0	0	0	0	0	0	0	0	0	0	0	0	0	0	0.0668071	0.100877	0.101701	0.236118	0.613846	0.977819	1	0.725227	0.523772	0.500609	0.5538	0.604888	0.672684	0.700246	0.562302	0.334499	0.0999293	0	0	0.0842794	0.113818	0	44.424
P36543#25_15_32	0	0	0	0	0	0	0	0	0	0	0	0	0	0	0	0.0964231	0.142024	0.20196	0.252078	0.26883	0.369528	0.530187	0.77326	0.971141	1	0.823066	0.781909	0.911895	0.953339	0.586724	0.132548	0	0	0	0	0	0	0	0	0	0	0	0	0	0	0	0	0	26.145
P36543#36_32_47	0	0	0	0	0	0	0	0	0	0	0	0	0	0	0	0	0	0	0	0	0	0	0	0	0	0	0	0	0	0	0	0	0.209184	0.550008	0.753206	0.800882	0.785201	0.78141	0.754181	0.7316	0.847884	0.960895	1	0.823712	0.619279	0.306835	0.129505	0	26.145
P36551#11_0_25	0	0	0	0	0.0624347	0.201703	0.414293	0.638861	0.786507	0.916767	1	0.92908	0.742774	0.477331	0.265816	0.116277	0.054847	0.0245816	0	0	0.0372018	0.0959595	0.112964	0.0881284	0.0893549	0	0	0	0	0	0	0	0	0	0	0	0	0	0	0	0	0	0	0	0	0	0	0	50.151
P36551#33_25_47	0	0	0	0	0	0	0	0	0	0	0	0	0	0	0	0	0	0	0	0	0	0	0	0	0	0.0318326	0.0628826	0.0958785	0.108709	0.153944	0.292785	0.444728	0.460405	0.342191	0.304461	0.446578	0.658386	0.813561	0.920084	1	0.983804	0.833326	0.572573	0.31818	0.123043	0.041027	0	0	50.151
P36578#11_6_15	0	0	0	0	0	0	0.0975931	0.187148	0.435765	0.780865	1	0.879243	0.548035	0.248875	0.113814	0	0	0	0	0	0	0	0	0	0	0	0	0	0	0	0	0	0	0	0	0	0	0	0	0	0	0	0	0	0	0	0	0	47.697
P36639#11_6_14	0	0	0	0	0	0	0.507232	0.570061	0.806083	0.92664	1	0.739323	0.395074	0.172058	0	0	0	0	0	0	0	0	0	0	0	0	0	0	0	0	0	0	0	0	0	0	0	0	0	0	0	0	0	0	0	0	0	0	22.519
P36776#15_9_19	0	0	0	0	0	0	0	0	0	0.14905	0.249101	0.415293	0.652121	0.896782	1	0.871338	0.577138	0.280214	0.0965159	0	0	0	0	0	0	0	0	0	0	0	0	0	0	0	0	0	0	0	0	0	0	0	0	0	0	0	0	0	106.49
P36871#31_26_34	0	0	0	0	0	0	0	0	0	0	0	0	0	0	0	0	0	0	0	0	0	0	0	0	0	0	0	0.119995	0.479521	0.913859	1	0.681786	0.32095	0.216756	0	0	0	0	0	0	0	0	0	0	0	0	0	0	61.448
P36873#33_24_47	0	0	0	0	0	0	0	0	0	0	0	0	0	0	0	0	0	0	0	0	0	0	0	0	0.0621367	0.120873	0.152265	0.156773	0.129887	0.217843	0.420366	0.603235	0.637633	0.532903	0.425333	0.466132	0.707087	0.934081	1	0.874715	0.752728	0.579393	0.395445	0.180713	0.0566142	0	0	0	36.983
P36915#10_0_28	0	0.0352992	0.106428	0.230121	0.322843	0.442193	0.543365	0.708021	0.869177	1	0.997074	0.92694	0.862866	0.843604	0.842845	0.850665	0.845227	0.810079	0.749497	0.688172	0.613364	0.527972	0.437608	0.358392	0.28565	0.218928	0.104827	0.0167613	0	0	0	0	0	0	0	0	0	0	0	0	0	0	0	0	0	0	0	0	68.66
P36954#35_27_47	0	0	0	0	0	0	0	0	0	0	0	0	0	0	0	0	0	0	0	0	0	0	0	0	0	0	0	0	0	0	0	0	0.0654989	0.501704	1	0.994743	0.797354	0.752074	0.944189	0.632404	0.159467	0.105358	0.515168	0.812381	0.515168	0.178327	0.0198142	0	14.523
P36954#4_0_14	0.426633	0.613299	0.769672	1	0.863075	0.492828	0.323964	0.399688	0.280868	0.0972234	0	0	0	0	0	0	0	0	0	0	0	0	0	0	0	0	0	0	0	0	0	0	0	0	0	0	0	0	0	0	0	0	0	0	0	0	0	0	14.523
P36957#28_22_47	0	0	0	0	0	0	0	0	0	0	0	0	0	0	0	0	0	0	0	0	0	0	0.0258598	0.0583902	0.088151	0.132163	0.205327	0.234514	0.211765	0.347878	0.64116	0.823884	0.570747	0.212616	0.0698144	0.249627	0.532818	0.786955	0.983618	1	0.93274	0.772191	0.6341	0.457582	0.302983	0.146847	0.0507258	0	48.755
P36969#36_32_38	0	0	0	0	0	0	0	0	0	0	0	0	0	0	0	0	0	0	0	0	0	0	0	0	0	0	0	0	0	0	0	0	0.225352	0.560929	0.840777	1	0.820429	0.756938	0	0	0	0	0	0	0	0	0	0	22.174
P37198#31_17_31	0	0	0	0	0	0	0	0	0	0	0	0	0	0	0	0	0	0.0696966	0.183823	0.281226	0.308175	0.333822	0.33644	0.356476	0.342543	0.322528	0.270694	0.244978	0.458376	0.782868	1	0	0	0	0	0	0	0	0	0	0	0	0	0	0	0	0	0	53.254
P37235#35_30_39	0	0	0	0	0	0	0	0	0	0	0	0	0	0	0	0	0	0	0	0	0	0	0	0	0	0	0	0	0	0	0.254479	0.270775	0.387318	0.720646	1	0.937168	0.654943	0.458661	0.41163	0	0	0	0	0	0	0	0	0	22.313
P37275#6_4_10	0	0	0	0	0.998354	1	0.80803	0.432764	0.197095	0.0347926	0	0	0	0	0	0	0	0	0	0	0	0	0	0	0	0	0	0	0	0	0	0	0	0	0	0	0	0	0	0	0	0	0	0	0	0	0	0	124.07
P37802#30_19_33	0	0	0	0	0	0	0	0	0	0	0	0	0	0	0	0	0	0	0	0	0.0863701	0.152203	0.198161	0.243035	0.386445	0.553309	0.557233	0.571609	0.771155	1	0.825486	0.368384	0.209206	0	0	0	0	0	0	0	0	0	0	0	0	0	0	0	22.391
P37802#36_33_37	0	0	0	0	0	0	0	0	0	0	0	0	0	0	0	0	0	0	0	0	0	0	0	0	0	0	0	0	0	0	0	0	0	0.587285	0.973275	1	0.852478	0	0	0	0	0	0	0	0	0	0	0	22.391
P37837#33_29_37	0	0	0	0	0	0	0	0	0	0	0	0	0	0	0	0	0	0	0	0	0	0	0	0	0	0	0	0	0	0	0.221152	0.629729	1	0.937188	0.61856	0.352111	0.332418	0	0	0	0	0	0	0	0	0	0	0	37.54
P37840#35_31_40	0	0	0	0	0	0	0	0	0	0	0	0	0	0	0	0	0	0	0	0	0	0	0	0	0	0	0	0	0	0	0	0.0442568	0.310847	0.714046	1	0.896847	0.594015	0.299903	0.158362	0.0588266	0	0	0	0	0	0	0	0	14.46
P38117#20_3_33	0	0	0	0.0126636	0.0283424	0.10907	0.221746	0.326929	0.389255	0.407023	0.445491	0.5209	0.64488	0.73817	0.787774	0.794817	0.818721	0.899364	0.96594	0.992472	0.94312	0.905149	0.893029	0.928332	0.984853	1	0.937834	0.846518	0.791936	0.691159	0.422142	0.106768	0	0	0	0	0	0	0	0	0	0	0	0	0	0	0	0	27.843
P38435#27_20_33	0	0	0	0	0	0	0	0	0	0	0	0	0	0	0	0	0	0	0	0	0.0889969	0.259725	0.437515	0.656679	0.816595	0.995088	1	0.929807	0.822564	0.830545	0.729317	0.435918	0.148715	0	0	0	0	0	0	0	0	0	0	0	0	0	0	0	87.56
P38571#33_28_36	0	0	0	0	0	0	0	0	0	0	0	0	0	0	0	0	0	0	0	0	0	0	0	0	0	0	0	0	0	0.115157	0.464729	0.88605	1	0.691974	0.264901	0.0647831	0	0	0	0	0	0	0	0	0	0	0	0	45.418
P38606#25_18_46	0	0	0	0	0	0	0	0	0	0	0	0	0	0	0	0	0	0	0.0438248	0.0579612	0.0594921	0.0882635	0.175233	0.274865	0.296953	0.228876	0.25312	0.564666	0.949101	1	0.611056	0.230104	0.168926	0.408552	0.643423	0.758304	0.706219	0.588994	0.44506	0.320585	0.20963	0.140962	0.0936016	0.0519299	0.0173905	0	0	0	68.303
P38606#7_0_18	0.466336	0.562194	0.666431	0.802653	0.864577	0.928833	1	0.97786	0.787562	0.613698	0.479764	0.385884	0.289673	0.188468	0.112507	0.0252186	0	0.0470222	0	0	0	0	0	0	0	0	0	0	0	0	0	0	0	0	0	0	0	0	0	0	0	0	0	0	0	0	0	0	68.303
P38646#30_25_33	0	0	0	0	0	0	0	0	0	0	0	0	0	0	0	0	0	0	0	0	0	0	0	0	0	0.205677	0.23211	0.429159	0.769339	1	0.793125	0.374591	0.100207	0	0	0	0	0	0	0	0	0	0	0	0	0	0	0	73.68
P38919#26_12_47	0	0	0	0	0	0	0	0	0	0	0	0	0.018953	0.0587884	0.117736	0.17898	0.24944	0.326044	0.407225	0.477986	0.545416	0.587074	0.614733	0.625854	0.64751	0.651568	0.649118	0.644447	0.674836	0.759164	0.872941	0.917425	0.815746	0.640375	0.539106	0.590705	0.709172	0.843955	0.942088	1	0.917033	0.757416	0.550413	0.392569	0.254068	0.149414	0.0643241	0	46.871
P39023#11_6_15	0	0	0	0	0	0	0.147025	0.262458	0.511992	0.820884	1	0.900831	0.618861	0.330279	0.16688	0	0	0	0	0	0	0	0	0	0	0	0	0	0	0	0	0	0	0	0	0	0	0	0	0	0	0	0	0	0	0	0	0	46.108
P39656#32_24_47	0	0	0	0	0	0	0	0	0	0	0	0	0	0	0	0	0	0	0	0	0	0	0	0	0.0375682	0.0482189	0.0625073	0.0662656	0.0721361	0.299826	0.683334	0.98988	0.846119	0.562422	0.472574	0.743059	0.973205	1	0.880562	0.828611	0.827127	0.810187	0.681109	0.48146	0.23861	0.0753904	0	0	50.8
P39687#34_25_47	0	0	0	0	0	0	0	0	0	0	0	0	0	0	0	0	0	0	0	0	0	0	0	0	0	0.0359855	0.0436917	0.0563755	0.0480648	0.0579805	0.188145	0.521809	0.887495	1	0.800971	0.529314	0.423554	0.439991	0.550038	0.685844	0.819513	0.788252	0.629453	0.46368	0.327102	0.222986	0.111639	0	28.585
P39748#24_12_32	0	0	0	0	0	0	0	0	0	0	0	0	0.0982369	0.115165	0.144469	0.19538	0.232339	0.362927	0.506252	0.665169	0.744899	0.868726	0.947412	1	0.95495	0.922604	0.834721	0.767819	0.758656	0.822544	0.867859	0.847447	0	0	0	0	0	0	0	0	0	0	0	0	0	0	0	0	42.592
P39880-3#14_11_26	0	0	0	0	0	0	0	0	0	0	0	0.456229	0.672362	0.741666	0.679879	0.731346	0.844369	1	0.854355	0.682051	0.353864	0.240495	0.0491733	0.0263691	0	0	0	0	0	0	0	0	0	0	0	0	0	0	0	0	0	0	0	0	0	0	0	0	165.69
P39880-3#5_0_11	0	0.245599	0.47676	0.695964	0.990762	0.968466	1	0.879135	0.888422	0.597978	0.454859	0	0	0	0	0	0	0	0	0	0	0	0	0	0	0	0	0	0	0	0	0	0	0	0	0	0	0	0	0	0	0	0	0	0	0	0	0	165.69
P40121#32_23_47	0	0	0	0	0	0	0	0	0	0	0	0	0	0	0	0	0	0	0	0	0	0	0	0.106381	0.0952502	0.10585	0.137474	0.186721	0.229783	0.38299	0.635459	0.792599	0.660863	0.41227	0.30622	0.499785	0.804512	1	0.944678	0.76974	0.643517	0.62503	0.548084	0.376327	0.139855	0.0215579	0	0	38.498
P40123#27_16_47	0	0	0	0	0	0	0	0	0	0	0	0	0	0	0	0	0	0.0612097	0.154677	0.222647	0.297223	0.36915	0.458048	0.503616	0.542873	0.621695	0.684296	0.657942	0.672626	0.853725	1	0.794285	0.456651	0.356632	0.567163	0.780156	0.883478	0.88775	0.813539	0.667816	0.472271	0.269318	0.0902933	0	0	0.0469295	0.0393912	0	52.823
P40123#9_0_16	0	0.0150279	0.0714921	0.177023	0.263843	0.309619	0.522166	0.850528	1	0.617651	0.254323	0.0712018	0.146717	0.238873	0.191073	0.0298832	0	0	0	0	0	0	0	0	0	0	0	0	0	0	0	0	0	0	0	0	0	0	0	0	0	0	0	0	0	0	0	0	52.823
P40222#10_0_22	0	0.0924993	0.21903	0.391857	0.576748	0.709531	0.807702	0.893816	0.990638	1	0.897526	0.739391	0.621847	0.542437	0.461718	0.366459	0.289376	0.242629	0.216849	0.187341	0.161107	0.127683	0	0	0	0	0	0	0	0	0	0	0	0	0	0	0	0	0	0	0	0	0	0	0	0	0	0	61.89
P40227#13_2_22	0	0	0	0.0284083	0.0752675	0.134695	0.205156	0.272041	0.372795	0.522513	0.734234	0.90489	1	0.95215	0.819018	0.602354	0.385247	0.194064	0.0719074	0.0124919	0	0.0218768	0	0	0	0	0	0	0	0	0	0	0	0	0	0	0	0	0	0	0	0	0	0	0	0	0	0	58.024
P40227#31_22_47	0	0	0	0	0	0	0	0	0	0	0	0	0	0	0	0	0	0	0	0	0	0	0.118186	0.123092	0.125957	0.225664	0.344435	0.342648	0.383214	0.578554	0.761522	0.623954	0.390146	0.341864	0.590051	0.85764	1	0.935378	0.768468	0.590893	0.437331	0.311331	0.213188	0.155604	0.101067	0.0664473	0.0895368	0	58.024
P40261#34_30_36	0	0	0	0	0	0	0	0	0	0	0	0	0	0	0	0	0	0	0	0	0	0	0	0	0	0	0	0	0	0	0.0924473	0.264662	0.65755	1	0.964934	0.669206	0	0	0	0	0	0	0	0	0	0	0	0	29.574
P40306#34_30_37	0	0	0	0	0	0	0	0	0	0	0	0	0	0	0	0	0	0	0	0	0	0	0	0	0	0	0	0	0	0	0	0.125638	0.55342	1	0.874261	0.467414	0.383682	0	0	0	0	0	0	0	0	0	0	0	28.936
P40616#29_23_30	0	0	0	0	0	0	0	0	0	0	0	0	0	0	0	0	0	0	0	0	0	0	0	0.169772	0.280798	0.459038	0.769631	0.972179	1	0.820883	0	0	0	0	0	0	0	0	0	0	0	0	0	0	0	0	0	0	20.417
P40616#35_30_39	0	0	0	0	0	0	0	0	0	0	0	0	0	0	0	0	0	0	0	0	0	0	0	0	0	0	0	0	0	0	0.334183	0.405707	0.672653	0.879943	1	0.812618	0.635812	0.43617	0.298454	0	0	0	0	0	0	0	0	0	20.417
P40692#23_12_34	0	0	0	0	0	0	0	0	0	0	0	0	0.0372276	0.101716	0.142051	0.182688	0.203466	0.246262	0.347479	0.573547	0.83005	0.98807	1	0.947517	0.865998	0.758833	0.612311	0.519479	0.453951	0.37345	0.223949	0.124627	0.136645	0.209725	0	0	0	0	0	0	0	0	0	0	0	0	0	0	84.6
P40763-2#20_17_35	0	0	0	0	0	0	0	0	0	0	0	0	0	0	0	0	0	0.211521	0.572207	0.788365	0.519543	0.152683	0.0168426	0.15631	0.23091	0.23435	0.46019	0.815849	1	0.729248	0.248076	0	0.0626855	0.267775	0.335042	0	0	0	0	0	0	0	0	0	0	0	0	0	87.98
P40763-2#5_0_17	0	0.0987756	0.304363	0.674192	1	0.984106	0.810168	0.629536	0.630567	0.549598	0.530517	0.456209	0.487053	0.321546	0.182398	0.0110155	0	0	0	0	0	0	0	0	0	0	0	0	0	0	0	0	0	0	0	0	0	0	0	0	0	0	0	0	0	0	0	0	87.98
P40818#5_0_30	0	0.141853	0.244117	0.314468	0.339505	0.309248	0.315477	0.385171	0.524244	0.651412	0.684548	0.677047	0.6745	0.708591	0.733344	0.724884	0.77996	0.896786	1	0.934138	0.752642	0.651983	0.652808	0.640156	0.479388	0.281049	0.122908	0.0281364	0	0.0133809	0	0	0	0	0	0	0	0	0	0	0	0	0	0	0	0	0	0	127.52
P40855#34_29_47	0	0	0	0	0	0	0	0	0	0	0	0	0	0	0	0	0	0	0	0	0	0	0	0	0	0	0	0	0	0.0877851	0	0.10249	0.367439	0.510665	0.477217	0.357498	0.313897	0.373447	0.54156	0.801792	0.939512	1	0.840422	0.648232	0.292244	0.106626	0.0182815	0	32.806
P40925#33_29_36	0	0	0	0	0	0	0	0	0	0	0	0	0	0	0	0	0	0	0	0	0	0	0	0	0	0	0	0	0	0.0395105	0.277957	0.677297	1	0.872139	0.577939	0.382273	0	0	0	0	0	0	0	0	0	0	0	0	36.426
P40926#33_25_47	0	0	0	0	0	0	0	0	0	0	0	0	0	0	0	0	0	0	0	0	0	0	0	0	0	0.0175092	0.0275577	0.0383206	0.0292378	0.0647219	0.311424	0.691096	0.909298	0.727028	0.437241	0.36918	0.569522	0.797498	0.924158	0.996853	1	0.911874	0.677851	0.408029	0.183092	0.0653545	0	0	35.503
P40937#33_29_47	0	0	0	0	0	0	0	0	0	0	0	0	0	0	0	0	0	0	0	0	0	0	0	0	0	0	0	0	0	0.203357	0.214277	0.244951	0.2741	0.273601	0.26967	0.345882	0.497513	0.665511	0.813415	0.928969	1	0.976107	0.815408	0.55463	0.264819	0.0914605	0	0	38.496
P40938#21_12_29	0	0	0	0	0	0	0	0	0	0	0	0	0.0284695	0.0173149	0.0336165	0.149429	0.32247	0.279408	0.364472	0.547687	1	0.978402	0.749667	0.328053	0.161337	0.114192	0.26288	0.475241	0.506421	0	0	0	0	0	0	0	0	0	0	0	0	0	0	0	0	0	0	0	40.556
P40938#33_29_47	0	0	0	0	0	0	0	0	0	0	0	0	0	0	0	0	0	0	0	0	0	0	0	0	0	0	0	0	0	0.211068	0.245381	0.31199	0.313586	0.188322	0.193315	0.346744	0.574507	0.771545	0.908828	1	0.854435	0.605524	0.317689	0.21793	0.182878	0.144062	0.0830482	0	40.556
P40939#29_19_47	0	0	0	0	0	0	0	0	0	0	0	0	0	0	0	0	0	0	0	0.0333896	0.068376	0.10686	0.148525	0.191452	0.246868	0.319574	0.505951	0.729937	0.824821	0.614255	0.292931	0.138077	0.266622	0.543296	0.794309	0.957226	1	0.937475	0.793619	0.635972	0.527894	0.469658	0.394837	0.269016	0.127194	0.0363352	0	0	82.999
P41091#10_0_21	0	0.037546	0.110114	0.226369	0.351857	0.490625	0.629638	0.781088	0.913927	1	0.976119	0.855688	0.708106	0.583437	0.474495	0.337038	0.210116	0.109078	0.0644179	0.0277116	0.0190558	0	0	0	0	0	0	0	0	0	0	0	0	0	0	0	0	0	0	0	0	0	0	0	0	0	0	0	51.109
P41091#31_21_31	0	0	0	0	0	0	0	0	0	0	0	0	0	0	0	0	0	0	0	0	0	0	0.0190614	0.0421169	0.113169	0.205359	0.319145	0.4488	0.654628	0.925328	1	0	0	0	0	0	0	0	0	0	0	0	0	0	0	0	0	0	51.109
P41208#36_29_47	0	0	0	0	0	0	0	0	0	0	0	0	0	0	0	0	0	0	0	0	0	0	0	0	0	0	0	0	0	0	0	0	0	0.179992	0.468875	0.705963	0.686411	0.5959	0.618511	0.844231	1	0.894362	0.535257	0.179644	0	0	0	0	19.738
P41208#6_0_19	0.200124	0.0279568	0.0792844	0.383092	0.931125	1	0.865474	0.594696	0.678381	0.776791	0.871594	0.713438	0.517665	0.228387	0.068306	0	0	0	0	0	0	0	0	0	0	0	0	0	0	0	0	0	0	0	0	0	0	0	0	0	0	0	0	0	0	0	0	0	19.738
P41214#30_22_47	0	0	0	0	0	0	0	0	0	0	0	0	0	0	0	0	0	0	0	0	0	0	0.148469	0.112568	0.0474003	0	0.16741	0.551041	0.975786	1	0.634186	0.251318	0.247763	0.588898	0.893765	0.953566	0.815286	0.622462	0.468739	0.331135	0.28801	0.291436	0.296845	0.201432	0.0669713	0	0	0	64.706
P41214#9_0_22	0	0	0.06386	0.166364	0.206354	0.155263	0.367173	0.684602	0.99214	0.959054	0.80936	0.629257	0.70524	0.864948	1	0.71135	0.332153	0.084373	0.142662	0.295534	0.380018	0.432152	0	0	0	0	0	0	0	0	0	0	0	0	0	0	0	0	0	0	0	0	0	0	0	0	0	0	64.706
P41227#34_26_47	0	0	0	0	0	0	0	0	0	0	0	0	0	0	0	0	0	0	0	0	0	0	0	0	0	0	0.0739192	0.0410336	0.0255831	0	0.0696975	0.406291	0.838973	1	0.721876	0.435195	0.401696	0.568792	0.661407	0.639904	0.538911	0.394414	0.251931	0.161519	0.0972594	0.0677096	0.0339222	0	26.458
P41229#4_0_8	0.76845	0.872421	0.931289	1	0.86295	0.516752	0.205897	0.0355997	0	0	0	0	0	0	0	0	0	0	0	0	0	0	0	0	0	0	0	0	0	0	0	0	0	0	0	0	0	0	0	0	0	0	0	0	0	0	0	0	175.72
P41240#10_0_27	0	0.0408624	0.1701	0.413865	0.68106	0.818169	0.890923	0.931606	0.947076	1	0.973545	0.933169	0.790483	0.766792	0.707496	0.66627	0.533457	0.459571	0.44121	0.480605	0.477615	0.372547	0.258234	0.206639	0.212759	0.17744	0.0876073	0	0	0	0	0	0	0	0	0	0	0	0	0	0	0	0	0	0	0	0	0	50.704
P41240#32_27_47	0	0	0	0	0	0	0	0	0	0	0	0	0	0	0	0	0	0	0	0	0	0	0	0	0	0	0	0	0	0.191319	0.355197	0.381622	0.208996	0.231024	0.389425	0.690305	0.868051	1	0.996329	0.989291	0.873612	0.662177	0.333724	0.127589	0.034512	0.0128894	0	0	50.704
P41250#25_16_37	0	0	0	0	0	0	0	0	0	0	0	0	0	0	0	0	0	0.0175153	0.0349805	0.0709421	0.126957	0.233474	0.470089	0.784347	1	0.901683	0.75358	0.765262	0.913705	0.808516	0.470661	0.150355	0.0493664	0.0830679	0.122822	0.130069	0.105198	0	0	0	0	0	0	0	0	0	0	0	83.165
P41250#7_0_16	0.534222	0.554281	0.605298	0.692087	0.796902	0.90597	1	0.899512	0.742162	0.606085	0.463961	0.326874	0.193968	0.105358	0.0214812	0	0	0	0	0	0	0	0	0	0	0	0	0	0	0	0	0	0	0	0	0	0	0	0	0	0	0	0	0	0	0	0	0	83.165
P41252#14_0_29	0	0.0108195	0.0481752	0.108601	0.214357	0.327077	0.461542	0.525124	0.557769	0.574544	0.659715	0.770422	0.856175	0.880702	0.877867	0.883848	0.905398	0.931875	0.923066	0.835934	0.690008	0.579976	0.62527	0.838134	1	0.887637	0.495607	0.131088	0	0	0	0	0	0	0	0	0	0	0	0	0	0	0	0	0	0	0	0	144.5
P41567#11_0_28	0.317413	0.386871	0.404151	0.343948	0.34156	0.402449	0.556077	0.674791	0.799944	0.94085	1	0.889095	0.543542	0.213914	0	0	0.0710006	0.148526	0.165476	0.171078	0.19548	0.247422	0.281789	0.275202	0.223981	0.181064	0.191378	0.241689	0	0	0	0	0	0	0	0	0	0	0	0	0	0	0	0	0	0	0	0	12.732
P41567#37_28_47	0	0	0	0	0	0	0	0	0	0	0	0	0	0	0	0	0	0	0	0	0	0	0	0	0	0	0	0	0.0884556	0.0926476	0.0826797	0.0558308	0.0232981	0.243871	0.621282	0.985969	1	0.917055	0.798674	0.763523	0.687668	0.668539	0.584656	0.425601	0.1907	0.0587309	0	0	12.732
P41743#15_12_30	0	0	0	0	0	0	0	0	0	0	0	0	0.230978	0.191285	0.19813	0.10266	0.345398	0.694362	1	0.600138	0.217128	0	0.137754	0.142405	0.0925747	0.0473809	0.0597634	0.112152	0.174596	0.17894	0	0	0	0	0	0	0	0	0	0	0	0	0	0	0	0	0	0	68.262
P41743#5_0_12	0	0.352645	0.624135	0.843097	0.949049	0.904401	0.91046	0.837368	0.869086	0.959406	1	0.788158	0	0	0	0	0	0	0	0	0	0	0	0	0	0	0	0	0	0	0	0	0	0	0	0	0	0	0	0	0	0	0	0	0	0	0	0	68.262
P42025#12_0_20	0	0.0741935	0.202343	0.403778	0.596114	0.726886	0.814202	0.872624	0.899643	0.915682	0.971275	1	0.900276	0.660129	0.418608	0.280548	0.173116	0.158878	0.203367	0.262648	0	0	0	0	0	0	0	0	0	0	0	0	0	0	0	0	0	0	0	0	0	0	0	0	0	0	0	0	42.293
P42025#28_20_47	0	0	0	0	0	0	0	0	0	0	0	0	0	0	0	0	0	0	0	0	0.176987	0.0464426	0	0.0863839	0.159986	0.296589	0.45929	0.595195	0.481576	0.354124	0.324451	0.432664	0.448388	0.44729	0.605701	0.865041	1	0.917369	0.791551	0.733259	0.692319	0.604649	0.416547	0.206131	0.0430473	0	0	0	42.293
P42166#30_13_47	0	0	0	0	0	0	0	0	0	0	0	0	0	0.026609	0.115617	0.205729	0.289956	0.354596	0.405966	0.448848	0.472551	0.523541	0.590366	0.672385	0.756945	0.821109	0.863617	0.879538	0.946831	1	0.985669	0.879129	0.788917	0.774161	0.794268	0.811506	0.761357	0.680285	0.579948	0.53737	0.531041	0.570958	0.547308	0.43628	0.252552	0.118439	0.0323262	0	75.491
P42167#31_25_35	0	0	0	0	0	0	0	0	0	0	0	0	0	0	0	0	0	0	0	0	0	0	0	0	0	0.524933	0.599186	0.629931	0.770991	0.892091	1	0.897082	0.752065	0.623353	0.596962	0	0	0	0	0	0	0	0	0	0	0	0	0	50.67
P42224#22_20_32	0	0	0	0	0	0	0	0	0	0	0	0	0	0	0	0	0	0	0	0	0.431627	0.442682	0.43851	0.433702	0.469266	0.571416	0.801736	1	0.992368	0.610488	0.176102	0	0	0	0	0	0	0	0	0	0	0	0	0	0	0	0	0	87.334
P42224#9_0_20	0	0.148934	0.345838	0.642719	0.797012	0.872924	0.902948	0.968671	0.971568	0.950372	0.893099	0.835887	0.789288	0.797003	0.88704	0.977633	1	0.929097	0.816942	0.733141	0	0	0	0	0	0	0	0	0	0	0	0	0	0	0	0	0	0	0	0	0	0	0	0	0	0	0	0	87.334
P42285#27_12_32	0	0	0	0	0	0	0	0	0	0	0	0	0.0566379	0.12452	0.196417	0.276299	0.372535	0.487203	0.5879	0.67163	0.724919	0.786965	0.844547	0.868419	0.921532	0.987516	1	0.880575	0.707567	0.557064	0.502666	0.483385	0	0	0	0	0	0	0	0	0	0	0	0	0	0	0	0	117.8
P42330#32_27_47	0	0	0	0	0	0	0	0	0	0	0	0	0	0	0	0	0	0	0	0	0	0	0	0	0	0	0	0	0	0.0374557	0.214697	0.409736	0.395846	0.22842	0.149775	0.425805	0.779514	1	0.92304	0.821626	0.645078	0.420629	0.147861	0	0	0	0	0	36.853
P42345#9_3_14	0	0	0	0.158955	0.318939	0.512603	0.749596	0.922954	1	0.915644	0.748427	0.550057	0.397362	0.296203	0	0	0	0	0	0	0	0	0	0	0	0	0	0	0	0	0	0	0	0	0	0	0	0	0	0	0	0	0	0	0	0	0	0	288.89
P42356#9_0_22	0	0.129061	0.26422	0.413933	0.555805	0.715096	0.877759	0.99758	1	0.943106	0.820874	0.72713	0.648787	0.613787	0.555173	0.465352	0.370406	0.300755	0.245018	0.171332	0.0814359	0.0202169	0	0	0	0	0	0	0	0	0	0	0	0	0	0	0	0	0	0	0	0	0	0	0	0	0	0	231.32
P42566#14_12_30	0	0	0	0	0	0	0	0	0	0	0	0	0.77671	0.810502	0.664307	0.647248	0.821333	0.910132	0.88285	0.872492	1	0.93053	0.630892	0.30379	0.202267	0.232431	0.2475	0.244358	0.204231	0.128214	0	0	0	0	0	0	0	0	0	0	0	0	0	0	0	0	0	0	98.655
P42566#4_0_12	0.533464	0.758683	0.904267	1	0.91088	0.776789	0.725595	0.667169	0.396099	0.0494112	0	0.257205	0	0	0	0	0	0	0	0	0	0	0	0	0	0	0	0	0	0	0	0	0	0	0	0	0	0	0	0	0	0	0	0	0	0	0	0	98.655
P42677#17_13_22	0	0	0	0	0	0	0	0	0	0	0	0	0	0.715381	0.80023	0.915901	1	0.991807	0.919739	0.825956	0.752358	0.69636	0	0	0	0	0	0	0	0	0	0	0	0	0	0	0	0	0	0	0	0	0	0	0	0	0	0	9.461
P42677#28_22_31	0	0	0	0	0	0	0	0	0	0	0	0	0	0	0	0	0	0	0	0	0	0	0.568328	0.611614	0.742292	0.91131	0.990143	1	0.916241	0.742088	0.563464	0	0	0	0	0	0	0	0	0	0	0	0	0	0	0	0	0	9.461
P42684#9_0_23	0	0.101491	0.196338	0.277633	0.379638	0.543808	0.773781	0.947753	1	0.969807	0.931936	0.940964	0.897696	0.809319	0.646743	0.549206	0.398743	0.302787	0.237173	0.277725	0.238314	0.129615	0.0199611	0	0	0	0	0	0	0	0	0	0	0	0	0	0	0	0	0	0	0	0	0	0	0	0	0	128.34
P42694#6_0_10	0	0.26162	0.507344	0.76738	0.949916	1	0.974992	0.843816	0.72481	0.629484	0	0	0	0	0	0	0	0	0	0	0	0	0	0	0	0	0	0	0	0	0	0	0	0	0	0	0	0	0	0	0	0	0	0	0	0	0	0	218.97
P42695#4_0_8	0.764776	0.863073	0.918609	1	0.804817	0.520066	0.231609	0.154706	0	0	0	0	0	0	0	0	0	0	0	0	0	0	0	0	0	0	0	0	0	0	0	0	0	0	0	0	0	0	0	0	0	0	0	0	0	0	0	0	168.89
P42704#15_2_28	0	0	0	0	0.0548653	0.163239	0.312275	0.464112	0.596059	0.716168	0.824501	0.903342	0.950922	0.989124	1	0.963393	0.888281	0.818664	0.748696	0.633691	0.487122	0.355482	0.341983	0.378548	0.388178	0.266358	0.116089	0	0	0	0	0	0	0	0	0	0	0	0	0	0	0	0	0	0	0	0	0	157.9
P42765#17_7_25	0	0	0	0	0	0	0	0.141205	0.0338969	0.0619427	0.151338	0.296866	0.425411	0.609212	0.783681	0.921787	1	0.981035	0.914471	0.707295	0.574807	0.442854	0.415782	0.23454	0.101361	0	0	0	0	0	0	0	0	0	0	0	0	0	0	0	0	0	0	0	0	0	0	0	41.924
P42765#32_25_47	0	0	0	0	0	0	0	0	0	0	0	0	0	0	0	0	0	0	0	0	0	0	0	0	0	0	0.0767794	0.152967	0.213781	0.349219	0.652936	0.905414	0.817681	0.557121	0.45051	0.613707	0.842345	1	0.999247	0.831357	0.558079	0.319316	0.142975	0.0583785	0.0235048	0	0	0	41.924
P42766#11_2_19	0	0	0.078934	0.0369561	0	0.0182429	0.0447284	0.172636	0.432624	0.783818	1	0.944479	0.676588	0.386468	0.20564	0.126472	0.102383	0.0852174	0.0685654	0	0	0	0	0	0	0	0	0	0	0	0	0	0	0	0	0	0	0	0	0	0	0	0	0	0	0	0	0	14.551
P42766#26_19_36	0	0	0	0	0	0	0	0	0	0	0	0	0	0	0	0	0	0	0	0.169671	0.22363	0.359831	0.560985	0.795052	0.971814	1	0.960797	0.90335	0.879451	0.714197	0.520127	0.319855	0.254982	0.211447	0.220508	0.215054	0	0	0	0	0	0	0	0	0	0	0	0	14.551
P42785#33_28_35	0	0	0	0	0	0	0	0	0	0	0	0	0	0	0	0	0	0	0	0	0	0	0	0	0	0	0	0	0.126011	0.334855	0.69514	0.973969	1	0.755873	0.626728	0	0	0	0	0	0	0	0	0	0	0	0	0	55.799
P42858#15_2_25	0	0	0	0	0.0224689	0.13862	0.33361	0.496207	0.609995	0.634522	0.663007	0.700456	0.844378	0.948397	1	0.861196	0.709214	0.556188	0.532538	0.485347	0.385363	0.209168	0.0714408	0	0	0	0	0	0	0	0	0	0	0	0	0	0	0	0	0	0	0	0	0	0	0	0	0	347.6
P42892#28_23_31	0	0	0	0	0	0	0	0	0	0	0	0	0	0	0	0	0	0	0	0	0	0	0	0.0516685	0.251848	0.632233	0.978636	1	0.690069	0.315481	0.098389	0	0	0	0	0	0	0	0	0	0	0	0	0	0	0	0	0	87.163
P43007#32_21_37	0	0	0	0	0	0	0	0	0	0	0	0	0	0	0	0	0	0	0	0	0	0	0	0.0430461	0.105366	0.216727	0.340106	0.409048	0.456379	0.648557	0.924872	1	0.715182	0.403234	0.284645	0.403439	0.471252	0	0	0	0	0	0	0	0	0	0	0	55.722
P43034#11_0_30	0	0.0962278	0.214848	0.369434	0.518133	0.626248	0.708541	0.749901	0.805283	0.932507	1	0.912278	0.73248	0.646708	0.660996	0.640196	0.55885	0.503877	0.51553	0.511532	0.405587	0.261598	0.13138	0.0771818	0.0903273	0.11726	0.118737	0.0721752	0.0577194	0.0509728	0	0	0	0	0	0	0	0	0	0	0	0	0	0	0	0	0	0	46.637
P43121#29_24_33	0	0	0	0	0	0	0	0	0	0	0	0	0	0	0	0	0	0	0	0	0	0	0	0	0.131426	0.181026	0.387748	0.743168	1	0.898955	0.529576	0.200281	0.0649456	0	0	0	0	0	0	0	0	0	0	0	0	0	0	0	71.607
P43246#20_12_41	0	0	0	0	0	0	0	0	0	0	0	0	0.0186815	0.0677197	0.118678	0.168404	0.233916	0.377476	0.546901	0.680777	0.647128	0.543512	0.424974	0.395106	0.468158	0.718136	0.966916	1	0.762818	0.518692	0.384043	0.388044	0.427738	0.47375	0.442432	0.345516	0.234685	0.119457	0.0485056	0.012235	0.0345257	0	0	0	0	0	0	0	104.74
P43304#10_4_16	0	0	0	0	0.0834543	0.207652	0.418983	0.692329	0.909134	1	0.923403	0.701029	0.42424	0.188843	0.0450756	0	0	0	0	0	0	0	0	0	0	0	0	0	0	0	0	0	0	0	0	0	0	0	0	0	0	0	0	0	0	0	0	0	80.852
P43304#22_16_23	0	0	0	0	0	0	0	0	0	0	0	0	0	0	0	0	0.0299839	0.1593	0.348343	0.627003	0.871433	1	0.903146	0	0	0	0	0	0	0	0	0	0	0	0	0	0	0	0	0	0	0	0	0	0	0	0	0	80.852
P43304#27_23_31	0	0	0	0	0	0	0	0	0	0	0	0	0	0	0	0	0	0	0	0	0	0	0	0.367598	0.574046	0.884886	1	0.761193	0.387695	0.130868	0.0662238	0	0	0	0	0	0	0	0	0	0	0	0	0	0	0	0	0	80.852
P43307#33_28_37	0	0	0	0	0	0	0	0	0	0	0	0	0	0	0	0	0	0	0	0	0	0	0	0	0	0	0	0	0	0.167534	0.490969	0.910842	1	0.867144	0.544323	0.304605	0.124679	0	0	0	0	0	0	0	0	0	0	0	32.235
P43355#9_0_33	0	0.115719	0.272318	0.492175	0.697236	0.784014	0.858521	0.929568	1	0.97998	0.925101	0.830209	0.75675	0.684748	0.716383	0.691094	0.617583	0.453349	0.400432	0.372015	0.323653	0.195362	0.0843607	0.0874221	0.140572	0.166113	0.0922117	0.0211976	0	0	0	0	0.0759203	0	0	0	0	0	0	0	0	0	0	0	0	0	0	0	34.342
P43487#11_0_29	0	0.107185	0.195414	0.259671	0.323022	0.463423	0.644471	0.782123	0.86322	0.937709	1	0.954068	0.827148	0.69745	0.663194	0.665094	0.637863	0.555414	0.41843	0.351127	0.38166	0.466172	0.440145	0.263977	0.112092	0.0382806	0.0885194	0.178812	0.312265	0	0	0	0	0	0	0	0	0	0	0	0	0	0	0	0	0	0	0	23.31
P43487#30_29_47	0	0	0	0	0	0	0	0	0	0	0	0	0	0	0	0	0	0	0	0	0	0	0	0	0	0	0	0	0	0.177966	0.0917618	0	0.0947785	0.323499	0.468343	0.372488	0.388485	0.509598	0.762995	0.88816	1	0.98074	0.812723	0.533398	0.25251	0.0916035	0.0223873	0	23.31
P43490#28_19_47	0	0	0	0	0	0	0	0	0	0	0	0	0	0	0	0	0	0	0	0.117386	0.155061	0.15016	0.151896	0.22829	0.333317	0.550295	0.811023	1	0.946055	0.868447	0.896463	0.932306	0.804111	0.63656	0.611478	0.6984	0.748229	0.712103	0.645175	0.643205	0.644612	0.559509	0.331603	0.120847	0	0.0154679	0	0	55.52
P43686#15_6_25	0	0	0	0	0	0	0	0	0.0446539	0.112396	0.260077	0.481642	0.751834	0.942378	1	0.930315	0.796093	0.642524	0.479814	0.351554	0.249963	0.180046	0.12502	0.0838678	0.04831	0	0	0	0	0	0	0	0	0	0	0	0	0	0	0	0	0	0	0	0	0	0	0	47.366
P43686#32_25_42	0	0	0	0	0	0	0	0	0	0	0	0	0	0	0	0	0	0	0	0	0	0	0	0	0	0.0300457	0	0.0301696	0.0737684	0.295016	0.62497	1	0.934713	0.722928	0.500769	0.505456	0.426678	0.2586	0.119235	0.097003	0.156992	0.170327	0	0	0	0	0	0	47.366
P43897#16_8_28	0	0	0	0	0	0	0	0	0	0	0.0389938	0.079313	0.246985	0.504649	0.734919	0.784181	0.766478	0.78495	0.844784	1	0.942972	0.827306	0.436123	0.373327	0.234088	0.232936	0.0362455	0.0464007	0	0	0	0	0	0	0	0	0	0	0	0	0	0	0	0	0	0	0	0	35.39
P43897#34_28_47	0	0	0	0	0	0	0	0	0	0	0	0	0	0	0	0	0	0	0	0	0	0	0	0	0	0	0	0	0.0147391	0	0	0.151528	0.404545	0.574431	0.544598	0.423091	0.353543	0.429939	0.630483	0.862401	0.986006	1	0.872139	0.675118	0.371247	0.157475	0.0369215	0	35.39
P45877#29_24_33	0	0	0	0	0	0	0	0	0	0	0	0	0	0	0	0	0	0	0	0	0	0	0	0	0.749685	0.769794	0.868403	0.964874	1	0.907465	0.592513	0.195629	0	0	0	0	0	0	0	0	0	0	0	0	0	0	0	0	22.763
P45880#33_28_36	0	0	0	0	0	0	0	0	0	0	0	0	0	0	0	0	0	0	0	0	0	0	0	0	0	0	0	0	0.0455199	0.0950695	0.338508	0.720184	1	0.862132	0.554441	0.36967	0	0	0	0	0	0	0	0	0	0	0	0	31.566
P45954#28_23_35	0	0	0	0	0	0	0	0	0	0	0	0	0	0	0	0	0	0	0	0	0	0	0	0.304866	0.366426	0.484819	0.740075	1	0.988958	0.729608	0.568577	0.590381	0.549329	0.349698	0.209676	0	0	0	0	0	0	0	0	0	0	0	0	0	47.485
P45973#25_15_30	0	0	0	0	0	0	0	0	0	0	0	0	0	0	0	0	0.0158741	0.0615174	0.126678	0.291968	0.501598	0.720704	0.872017	0.963547	0.965166	0.924721	0.868214	0.83651	0.898162	1	0	0	0	0	0	0	0	0	0	0	0	0	0	0	0	0	0	0	22.225
P45973#35_30_47	0	0	0	0	0	0	0	0	0	0	0	0	0	0	0	0	0	0	0	0	0	0	0	0	0	0	0	0	0	0	0.329405	0.342215	0.432006	0.53088	0.56261	0.434861	0.290118	0.23819	0.337156	0.562996	0.820099	1	0.893812	0.57408	0.211832	0.0526113	0	0	22.225
P45974-2#27_16_35	0	0	0	0	0	0	0	0	0	0	0	0	0	0	0	0	0.110525	0.133605	0.157462	0.194422	0.24272	0.2984	0.319921	0.370707	0.530203	0.809505	1	0.946561	0.644831	0.298264	0.0491993	0	0.0856983	0.244406	0.34253	0	0	0	0	0	0	0	0	0	0	0	0	0	93.307
P45983-3#13_9_25	0	0	0	0	0	0	0	0	0	0.0796169	0.188282	0.535989	1	0.921036	0.528588	0.178186	0.251471	0.402133	0.570625	0.579662	0.538359	0.357771	0.285712	0.270002	0.254219	0	0	0	0	0	0	0	0	0	0	0	0	0	0	0	0	0	0	0	0	0	0	0	44.021
P45983-3#33_25_47	0	0	0	0	0	0	0	0	0	0	0	0	0	0	0	0	0	0	0	0	0	0	0	0	0	0.0417707	0	0.0416264	0.146725	0.308342	0.521986	0.718148	0.744929	0.626801	0.531799	0.598692	0.764243	0.933767	0.998028	1	0.911973	0.806057	0.576443	0.329165	0.0910285	0	0	0	44.021
P45985#32_26_47	0	0	0	0	0	0	0	0	0	0	0	0	0	0	0	0	0	0	0	0	0	0	0	0	0	0	0.116908	0.188914	0.262445	0.349059	0.491473	0.614043	0.578541	0.461459	0.520218	0.725748	0.933307	0.975579	1	0.902426	0.684018	0.361263	0.15085	0.0629478	0.0332868	0	0	0	44.287
P45985#4_0_26	0.0815457	0.399606	0.562615	0.568216	0.444002	0.427313	0.587963	0.784702	0.934452	1	0.991669	0.863098	0.654558	0.508784	0.47433	0.355261	0.152696	0	0.17608	0.557152	0.789044	0.685585	0.485158	0.391553	0.340599	0.275758	0	0	0	0	0	0	0	0	0	0	0	0	0	0	0	0	0	0	0	0	0	0	44.287
P46013#23_13_26	0	0	0	0	0	0	0	0	0	0	0	0	0	0.0140228	0.0283224	0.180143	0.471969	0.84084	0.93422	0.935136	0.953304	0.977892	1	0.96968	0.87333	0.750227	0	0	0	0	0	0	0	0	0	0	0	0	0	0	0	0	0	0	0	0	0	0	358.69
P46019#8_3_15	0	0	0	0.0253273	0.0781974	0.370194	0.693822	1	0.888223	0.69812	0.504279	0.461252	0.335181	0.155432	0.029788	0	0	0	0	0	0	0	0	0	0	0	0	0	0	0	0	0	0	0	0	0	0	0	0	0	0	0	0	0	0	0	0	0	138.41
P46060#15_11_31	0	0	0	0	0	0	0	0	0	0	0	0.553585	0.709834	0.890392	1	0.884936	0.783305	0.800134	0.915654	0.803054	0.606691	0.455655	0.41943	0.388228	0.369808	0.345933	0.416763	0.467456	0.49402	0.291941	0.102385	0	0	0	0	0	0	0	0	0	0	0	0	0	0	0	0	0	63.541
P46060#7_0_11	0	0.364926	0.652038	0.88715	0.95683	0.985702	1	0.934192	0.740559	0.579702	0.553209	0	0	0	0	0	0	0	0	0	0	0	0	0	0	0	0	0	0	0	0	0	0	0	0	0	0	0	0	0	0	0	0	0	0	0	0	0	63.541
P46063#23_13_30	0	0	0	0	0	0	0	0	0	0	0	0	0	0.0179457	0	0.0430399	0.198336	0.492713	0.714298	0.841393	0.892624	0.952621	1	0.954145	0.873787	0.795429	0.782292	0.838213	0.931065	0.991622	0	0	0	0	0	0	0	0	0	0	0	0	0	0	0	0	0	0	73.457
P46087#27_21_32	0	0	0	0	0	0	0	0	0	0	0	0	0	0	0	0	0	0	0	0	0	0.366196	0.586225	0.766269	0.727427	0.843984	1	0.910836	0.480185	0.113224	0	0	0	0	0	0	0	0	0	0	0	0	0	0	0	0	0	0	89.301
P46108#33_23_47	0	0	0	0	0	0	0	0	0	0	0	0	0	0	0	0	0	0	0	0	0	0	0	0.0541993	0	0	0.128401	0.374662	0.58251	0.68467	0.807253	0.966749	1	0.821605	0.564126	0.532808	0.5848	0.659682	0.63184	0.702102	0.766412	0.843623	0.802837	0.67268	0.415231	0.188037	0.0556617	0	33.83
P46108#6_0_23	0.335736	0.312104	0.409728	0.695354	0.895074	1	0.982203	0.778019	0.465526	0.194902	0.285798	0.483778	0.694785	0.776169	0.854823	0.793667	0.644505	0.486247	0.462109	0.4965	0.403453	0.328809	0.20641	0	0	0	0	0	0	0	0	0	0	0	0	0	0	0	0	0	0	0	0	0	0	0	0	0	33.83
P46109#32_24_47	0	0	0	0	0	0	0	0	0	0	0	0	0	0	0	0	0	0	0	0	0	0	0	0	0.0163125	0.0166357	0.0427212	0.0803248	0.100132	0.273703	0.575064	0.835868	0.728095	0.457608	0.322704	0.514039	0.796046	0.979173	1	0.95061	0.849962	0.72359	0.545106	0.403655	0.291863	0.19368	0.0966503	0	33.777
P46199#25_17_45	0	0	0	0	0	0	0	0	0	0	0	0	0	0	0	0	0	0.0428225	0.0991012	0.106456	0.111466	0.17247	0.298585	0.399094	0.417171	0.370624	0.45479	0.725678	1	0.916155	0.531853	0.122577	0.0329159	0.264366	0.651389	0.887931	0.802041	0.575055	0.344737	0.233768	0.107704	0.0560849	0	0	0	0	0	0	81.316
P46379#17_11_19	0	0	0	0	0	0	0	0	0	0	0	0.244676	0.338754	0.497499	0.732917	0.936744	0.998149	0.975182	1	0	0	0	0	0	0	0	0	0	0	0	0	0	0	0	0	0	0	0	0	0	0	0	0	0	0	0	0	0	119.41
P46379#24_19_28	0	0	0	0	0	0	0	0	0	0	0	0	0	0	0	0	0	0	0	0.238499	0.314942	0.492473	0.771645	1	0.913031	0.539013	0.159115	0	0	0	0	0	0	0	0	0	0	0	0	0	0	0	0	0	0	0	0	0	119.41
P46459#15_0_25	0	0.012134	0.0560926	0.147231	0.229526	0.268276	0.322027	0.391133	0.469216	0.517196	0.579676	0.686654	0.829738	0.957626	1	0.957697	0.851237	0.753804	0.630162	0.486682	0.316519	0.2027	0.130928	0.0966439	0.0419654	0	0	0	0	0	0	0	0	0	0	0	0	0	0	0	0	0	0	0	0	0	0	0	82.593
P46459#29_25_47	0	0	0	0	0	0	0	0	0	0	0	0	0	0	0	0	0	0	0	0	0	0	0	0	0	0	0.0405442	0.244813	0.415041	0.372406	0.222923	0.203432	0.371429	0.578839	0.776554	0.944788	1	0.930042	0.756259	0.613945	0.43525	0.297644	0.17249	0.133812	0.0922928	0.0484874	0.0292124	0	82.593
P46734#33_23_47	0	0	0	0	0	0	0	0	0	0	0	0	0	0	0	0	0	0	0	0	0	0	0	0.0545268	0.172462	0.280617	0.340931	0.445312	0.506837	0.54416	0.560943	0.663378	0.728518	0.704215	0.68377	0.72319	0.710676	0.600186	0.568008	0.681489	0.932349	1	0.849752	0.401406	0.0963456	0	0	0	39.318
P46734#6_0_23	0.0144138	0	0.151253	0.526344	0.906752	1	0.85937	0.526469	0.286954	0.186175	0.353256	0.48813	0.575359	0.55419	0.557447	0.511416	0.455707	0.389636	0.364228	0.264491	0.14576	0.0143548	0	0	0	0	0	0	0	0	0	0	0	0	0	0	0	0	0	0	0	0	0	0	0	0	0	0	39.318
P46736-2#15_14_29	0	0	0	0	0	0	0	0	0	0	0	0	0	0	0.477044	0.127383	0	0.0658086	0.675918	0.810992	1	0.77496	0.814371	0.619408	0.636258	0.597001	0.544012	0.637293	0.853947	0	0	0	0	0	0	0	0	0	0	0	0	0	0	0	0	0	0	0	33.149
P46736-2#30_29_47	0	0	0	0	0	0	0	0	0	0	0	0	0	0	0	0	0	0	0	0	0	0	0	0	0	0	0	0	0	0.704852	0.460017	0.300124	0.505005	0.76056	0.649176	0.449977	0.502199	0.807958	1	0.976062	0.716935	0.344596	0.0960012	0	0.0223561	0	0	0	33.149
P46736-2#4_0_14	0.737583	0.828249	0.948769	1	0.908324	0.714689	0.483912	0.401666	0.486192	0.608747	0.697187	0.595578	0.596891	0.722583	0	0	0	0	0	0	0	0	0	0	0	0	0	0	0	0	0	0	0	0	0	0	0	0	0	0	0	0	0	0	0	0	0	0	33.149
P46779#11_6_15	0	0	0	0	0	0	0.056341	0.140133	0.379584	0.759061	1	0.945942	0.641554	0.362644	0.222787	0	0	0	0	0	0	0	0	0	0	0	0	0	0	0	0	0	0	0	0	0	0	0	0	0	0	0	0	0	0	0	0	0	15.747
P46821#15_2_30	0	0	0.0111952	0.0524856	0.11734	0.199344	0.306819	0.409165	0.508783	0.590539	0.692021	0.789806	0.897752	0.968385	1	0.97268	0.922824	0.867232	0.783631	0.652952	0.507234	0.411537	0.380138	0.35125	0.302443	0.224254	0.159011	0.0965808	0.0530481	0.0157558	0	0	0	0	0	0	0	0	0	0	0	0	0	0	0	0	0	0	270.63
P46934-4#8_0_24	0	0.203571	0.404528	0.621136	0.773846	0.929734	0.992808	1	0.986267	0.977774	0.969011	0.942293	0.961325	0.949477	0.891472	0.707702	0.596334	0.501572	0.461662	0.299006	0.195315	0.120444	0.137409	0.116363	0	0	0	0	0	0	0	0	0	0	0	0	0	0	0	0	0	0	0	0	0	0	0	0	104.22
P46937#30_20_47	0	0	0	0	0	0	0	0	0	0	0	0	0	0	0	0	0	0	0	0	0.0901611	0.0282097	0	0.0809508	0.254483	0.417087	0.496931	0.583748	0.770189	1	0.990634	0.725133	0.44032	0.347224	0.409	0.449736	0.439881	0.370176	0.324194	0.291132	0.277244	0.241151	0.18461	0.106904	0.0330736	0	0	0	54.461
P46937#4_0_20	0.668737	0.849235	0.953128	1	0.925287	0.724082	0.542097	0.412201	0.369545	0.316978	0.284885	0.258915	0.269866	0.231109	0.144205	0.0898086	0.0344549	0.0825288	0.157681	0.288746	0	0	0	0	0	0	0	0	0	0	0	0	0	0	0	0	0	0	0	0	0	0	0	0	0	0	0	0	54.461
P46939#19_17_47	0	0	0	0	0	0	0	0	0	0	0	0	0	0	0	0	0	0.939722	1	0.919	0.759426	0.569599	0.41462	0.255708	0.144965	0.0813768	0.0538755	0	0	0	0.0400557	0.0697344	0.116449	0.159228	0.132274	0.116375	0.137941	0.167608	0.189183	0.183972	0.191836	0.152458	0.0845399	0.0137271	0	0	0	0	394.46
P46939#6_0_17	0	0.281038	0.540705	0.816679	0.976911	1	0.96503	0.848713	0.733446	0.596306	0.521987	0.435044	0.39013	0.329682	0.296839	0.242519	0.216989	0	0	0	0	0	0	0	0	0	0	0	0	0	0	0	0	0	0	0	0	0	0	0	0	0	0	0	0	0	0	0	394.46
P46940#23_17_27	0	0	0	0	0	0	0	0	0	0	0	0	0	0	0	0	0	0.263006	0.352415	0.517225	0.776988	0.995828	1	0.711616	0.343992	0.0976425	0.0252984	0	0	0	0	0	0	0	0	0	0	0	0	0	0	0	0	0	0	0	0	0	189.25
P46976#20_15_25	0	0	0	0	0	0	0	0	0	0	0	0	0	0	0	0.0404607	0.178142	0.462825	0.80491	1	0.948668	0.708523	0.43431	0.219302	0.101746	0	0	0	0	0	0	0	0	0	0	0	0	0	0	0	0	0	0	0	0	0	0	0	39.383
P46977#27_23_35	0	0	0	0	0	0	0	0	0	0	0	0	0	0	0	0	0	0	0	0	0	0	0	0.429086	0.561362	0.840684	1	0.881333	0.472672	0.186007	0.0228789	0.0366254	0.0756052	0.185706	0.258387	0	0	0	0	0	0	0	0	0	0	0	0	0	80.529
P47224#36_31_39	0	0	0	0	0	0	0	0	0	0	0	0	0	0	0	0	0	0	0	0	0	0	0	0	0	0	0	0	0	0	0	0	0.113659	0.408143	0.785944	1	0.966962	0.796532	0.712799	0	0	0	0	0	0	0	0	0	13.839
P47224#9_5_13	0	0	0	0	0	0.266427	0.48427	0.808019	1	0.736031	0.429281	0.179292	0.147547	0	0	0	0	0	0	0	0	0	0	0	0	0	0	0	0	0	0	0	0	0	0	0	0	0	0	0	0	0	0	0	0	0	0	0	13.839
P47755#30_18_47	0	0	0	0	0	0	0	0	0	0	0	0	0	0	0	0	0	0	0	0.0476852	0.0747063	0.112659	0.105475	0.131466	0.216825	0.31433	0.371711	0.426926	0.555092	0.613782	0.554925	0.465212	0.501223	0.557292	0.572087	0.580121	0.700921	0.881794	0.998587	1	0.90884	0.804501	0.656888	0.494412	0.315102	0.186898	0.0811737	0	32.949
P47755#5_0_18	0.399313	0.555642	0.735408	0.986494	1	0.911626	0.765309	0.673285	0.54402	0.465833	0.444503	0.379897	0.257427	0.117442	0.0632699	0.0420621	0	0.0132576	0	0	0	0	0	0	0	0	0	0	0	0	0	0	0	0	0	0	0	0	0	0	0	0	0	0	0	0	0	0	32.949
P47756-2#31_21_47	0	0	0	0	0	0	0	0	0	0	0	0	0	0	0	0	0	0	0	0	0	0	0.0260097	0.0487084	0.0845461	0.149488	0.261841	0.488656	0.781034	0.989704	1	0.894788	0.76613	0.590147	0.449491	0.405655	0.51571	0.602314	0.627286	0.560746	0.472053	0.385731	0.288064	0.171684	0.063154	0.0114143	0	0	30.628
P47756-2#8_0_21	0.455046	0.534951	0.630401	0.768269	0.85831	0.894445	0.952462	1	0.959235	0.888094	0.806459	0.752916	0.624212	0.477207	0.348385	0.287744	0.257145	0.24438	0.19048	0.0991353	0	0	0	0	0	0	0	0	0	0	0	0	0	0	0	0	0	0	0	0	0	0	0	0	0	0	0	0	30.628
P47813#35_34_47	0	0	0	0	0	0	0	0	0	0	0	0	0	0	0	0	0	0	0	0	0	0	0	0	0	0	0	0	0	0	0	0	0	0	0.177812	0.0604255	0	0.0323626	0.192045	0.283409	0.464191	0.743687	0.957396	1	0.831141	0.775183	0.609147	0	16.46
P47813#8_0_34	0	0	0.058021	0.196892	0.431456	0.72705	0.912215	1	0.992438	0.899793	0.766182	0.606195	0.584125	0.628105	0.77933	0.879264	0.949709	0.890655	0.75015	0.590727	0.566561	0.602421	0.605526	0.517795	0.463258	0.427457	0.460534	0.445729	0.464207	0.31311	0.140359	0	0.156643	0.333839	0	0	0	0	0	0	0	0	0	0	0	0	0	0	16.46
P47897#9_0_30	0	0.118	0.233345	0.364781	0.4303	0.508179	0.640837	0.788291	0.834086	0.803814	0.778909	0.820831	0.854125	0.857834	0.844157	0.784448	0.671421	0.621629	0.646622	0.727029	0.722859	0.737967	0.691226	0.639544	0.514322	0.594074	0.823506	1	0.76615	0.320573	0	0	0	0	0	0	0	0	0	0	0	0	0	0	0	0	0	0	87.798
P47914#11_6_15	0	0	0	0	0	0	0.0565285	0.161076	0.411996	0.766209	1	0.957671	0.695713	0.41536	0.242981	0	0	0	0	0	0	0	0	0	0	0	0	0	0	0	0	0	0	0	0	0	0	0	0	0	0	0	0	0	0	0	0	0	17.752
P47985#35_31_37	0	0	0	0	0	0	0	0	0	0	0	0	0	0	0	0	0	0	0	0	0	0	0	0	0	0	0	0	0	0	0	0.103543	0.34222	0.797734	1	0.806804	0.453859	0	0	0	0	0	0	0	0	0	0	0	29.668
P48047#26_20_32	0	0	0	0	0	0	0	0	0	0	0	0	0	0	0	0	0	0	0	0	0.28515	0.396628	0.578499	0.797605	0.975739	1	0.946234	0.878577	0.745082	0.460246	0.1417	0	0	0	0	0	0	0	0	0	0	0	0	0	0	0	0	0	23.277
P48047#36_32_39	0	0	0	0	0	0	0	0	0	0	0	0	0	0	0	0	0	0	0	0	0	0	0	0	0	0	0	0	0	0	0	0	0.0977799	0.447745	0.813292	1	0.905627	0.709222	0.586876	0	0	0	0	0	0	0	0	0	23.277
P48059-2#33_28_47	0	0	0	0	0	0	0	0	0	0	0	0	0	0	0	0	0	0	0	0	0	0	0	0	0	0	0	0	0.0364008	0	0.108181	0.226703	0.324374	0.312147	0.323019	0.361008	0.394125	0.520652	0.714191	0.961841	1	0.868794	0.619843	0.41147	0.307053	0.206008	0.115785	0	38.421
P48059-2#5_0_28	0	0.226634	0.446362	0.706121	0.805377	0.800507	0.81426	0.934488	1	0.956646	0.807253	0.741007	0.755981	0.847869	0.876432	0.880478	0.859678	0.875236	0.815849	0.707174	0.467421	0.273856	0.118384	0.129681	0.206322	0.29719	0.285712	0.153094	0	0	0	0	0	0	0	0	0	0	0	0	0	0	0	0	0	0	0	0	38.421
P48147#30_23_47	0	0	0	0	0	0	0	0	0	0	0	0	0	0	0	0	0	0	0	0	0	0	0	0.0143655	0.019552	0.0277972	0.0501978	0.168964	0.347041	0.467242	0.377945	0.183228	0.0822209	0.161797	0.371729	0.589768	0.784502	0.871675	0.901698	0.931248	0.989176	1	0.891114	0.684089	0.438195	0.211387	0.0723494	0	80.699
P48436#20_13_36	0	0	0	0	0	0	0	0	0	0	0	0	0	0	0	0	0	0.263829	0.684077	1	0.912956	0.810315	0.759557	0.650143	0.640322	0.753538	0.882425	0.643421	0.458194	0.462522	0.531727	0.392049	0.178298	0.0466654	0	0	0	0	0	0	0	0	0	0	0	0	0	0	56.136
P48444#10_0_21	0	0.0787569	0.202999	0.391159	0.56965	0.685046	0.74319	0.834484	0.956054	1	0.945333	0.842636	0.78048	0.67184	0.555188	0.406332	0.288968	0.164984	0.0963589	0.0717226	0.091206	0	0	0	0	0	0	0	0	0	0	0	0	0	0	0	0	0	0	0	0	0	0	0	0	0	0	0	57.21
P48449#29_20_33	0	0	0	0	0	0	0	0	0	0	0	0	0	0	0	0	0	0	0	0	0.0244248	0.0283982	0.0388455	0.0635191	0.119591	0.206538	0.490252	0.837423	1	0.709005	0.290085	0.0641689	0.152301	0	0	0	0	0	0	0	0	0	0	0	0	0	0	0	83.308
P48506#30_19_47	0	0	0	0	0	0	0	0	0	0	0	0	0	0	0	0	0	0	0	0	0	0.053344	0.0886636	0.125312	0.139549	0.158903	0.203085	0.292281	0.405055	0.438272	0.32383	0.139285	0.0953733	0.270762	0.578412	0.844572	1	0.978919	0.868705	0.708247	0.648477	0.593697	0.489833	0.298458	0.130072	0.0602321	0.0103459	0	72.765
P48507#29_25_47	0	0	0	0	0	0	0	0	0	0	0	0	0	0	0	0	0	0	0	0	0	0	0	0	0	0.092408	0.202322	0.306319	0.334469	0.26611	0.305437	0.453341	0.748284	0.920913	1	0.921713	0.816917	0.776729	0.800784	0.926735	0.938975	0.911944	0.711767	0.549304	0.331014	0.194059	0.0826682	0	30.727
P48507#8_0_25	0	0.347749	0.604967	0.781893	0.783685	0.93523	0.999267	1	0.807596	0.683278	0.570878	0.573399	0.644128	0.687782	0.684895	0.666864	0.730938	0.857498	0.951872	0.788757	0.432369	0.100589	0	0.0288075	0.105381	0	0	0	0	0	0	0	0	0	0	0	0	0	0	0	0	0	0	0	0	0	0	0	30.727
P48556#14_8_18	0	0	0	0	0	0	0	0	0.152209	0.265948	0.447035	0.707756	0.928194	1	0.851437	0.589279	0.342463	0.196462	0	0	0	0	0	0	0	0	0	0	0	0	0	0	0	0	0	0	0	0	0	0	0	0	0	0	0	0	0	0	39.611
P48556#34_29_37	0	0	0	0	0	0	0	0	0	0	0	0	0	0	0	0	0	0	0	0	0	0	0	0	0	0	0	0	0	0	0.0421355	0.345809	0.783817	1	0.783926	0.485347	0.481842	0	0	0	0	0	0	0	0	0	0	0	39.611
P48634#5_0_17	0	0.310473	0.583922	0.856682	1	0.990472	0.921034	0.81531	0.722279	0.620054	0.520704	0.41179	0.327547	0.279158	0.265861	0.253917	0.228795	0	0	0	0	0	0	0	0	0	0	0	0	0	0	0	0	0	0	0	0	0	0	0	0	0	0	0	0	0	0	0	228.86
P48637#32_27_35	0	0	0	0	0	0	0	0	0	0	0	0	0	0	0	0	0	0	0	0	0	0	0	0	0	0	0	0	0.112856	0.442765	0.858205	1	0.754055	0.405928	0.2353	0	0	0	0	0	0	0	0	0	0	0	0	0	52.384
P48643#14_8_19	0	0	0	0	0	0	0	0	0.205419	0.364642	0.563521	0.789694	0.943193	1	0.899154	0.700288	0.467843	0.307815	0.215272	0	0	0	0	0	0	0	0	0	0	0	0	0	0	0	0	0	0	0	0	0	0	0	0	0	0	0	0	0	59.67
P48643#25_19_30	0	0	0	0	0	0	0	0	0	0	0	0	0	0	0	0	0	0	0	0.852372	0.566851	0.516155	0.724621	0.962135	1	0.825407	0.589109	0.288668	0.0975834	0.0451851	0	0	0	0	0	0	0	0	0	0	0	0	0	0	0	0	0	0	59.67
P48681#24_19_28	0	0	0	0	0	0	0	0	0	0	0	0	0	0	0	0	0	0	0	0.251772	0.407831	0.668547	0.928527	1	0.838012	0.581133	0.391926	0.317271	0	0	0	0	0	0	0	0	0	0	0	0	0	0	0	0	0	0	0	0	177.44
P48723#27_21_47	0	0	0	0	0	0	0	0	0	0	0	0	0	0	0	0	0	0	0	0	0	0	0.0401491	0.117935	0.21122	0.271108	0.27937	0.273379	0.311429	0.550847	0.85655	1	0.776492	0.543971	0.503567	0.64531	0.65036	0.57215	0.510785	0.564465	0.633555	0.676205	0.60728	0.439423	0.207819	0.0570404	0	0	51.927
P48729#21_15_34	0	0	0	0	0	0	0	0	0	0	0	0	0	0	0	0.415121	0.219521	0.0392575	0.240366	0.620064	0.706541	0.633867	0.556815	0.864023	1	0.965293	0.52548	0.350648	0.368447	0.551421	0.528497	0.453784	0.381421	0.3308	0	0	0	0	0	0	0	0	0	0	0	0	0	0	38.914
P48729#6_0_15	0	0.0139491	0.184832	0.574072	0.933606	1	0.79357	0.521441	0.386064	0.324506	0.418274	0.367138	0.336691	0.270445	0.4371	0	0	0	0	0	0	0	0	0	0	0	0	0	0	0	0	0	0	0	0	0	0	0	0	0	0	0	0	0	0	0	0	0	38.914
P48730#15_13_29	0	0	0	0	0	0	0	0	0	0	0	0	0	0.665178	0.94828	0.818725	0.686794	0.731729	0.946095	1	0.6571	0.293843	0.123821	0.277401	0.408416	0.252379	0.0827003	0	0	0	0	0	0	0	0	0	0	0	0	0	0	0	0	0	0	0	0	0	47.33
P48730#5_0_13	0	0.389619	0.680826	0.921858	0.933365	0.90018	0.940868	1	0.961167	0.903952	0.839677	0.615706	0.565922	0	0	0	0	0	0	0	0	0	0	0	0	0	0	0	0	0	0	0	0	0	0	0	0	0	0	0	0	0	0	0	0	0	0	0	47.33
P48735#22_20_47	0	0	0	0	0	0	0	0	0	0	0	0	0	0	0	0	0	0	0	0	0.169878	0.193943	0.172252	0.186016	0.209972	0.27522	0.405222	0.5502	0.593127	0.552471	0.5282	0.505964	0.434357	0.381637	0.476535	0.691431	0.901759	1	0.95068	0.832554	0.741619	0.749495	0.725492	0.585011	0.324423	0.0856632	0	0	50.909
P48739#34_26_47	0	0	0	0	0	0	0	0	0	0	0	0	0	0	0	0	0	0	0	0	0	0	0	0	0	0	0.0460277	0.0594077	0.0926293	0.107914	0.126183	0.245591	0.434853	0.571322	0.481346	0.324101	0.231068	0.319331	0.462578	0.657506	0.834568	1	0.970914	0.805942	0.511199	0.299948	0.129521	0	31.54
P48960#16_9_24	0	0	0	0	0	0	0	0	0	0	0	0	0	0.0178987	0.291858	0.611715	0.525603	0.194023	0.193131	0.708073	1	0.62579	0	0	0	0	0	0	0	0	0	0	0	0	0	0	0	0	0	0	0	0	0	0	0	0	0	0	91.868
P48960#26_24_34	0	0	0	0	0	0	0	0	0	0	0	0	0	0	0	0	0	0	0	0	0	0	0	0	0.309026	0.550329	0.510433	0.448291	0.338828	0.355589	0.526177	0.970071	1	0.622894	0	0	0	0	0	0	0	0	0	0	0	0	0	0	91.868
P49005#24_13_47	0	0	0	0	0	0	0	0	0	0	0	0	0	0.0176191	0.0835531	0.0936348	0.0920072	0.102077	0.201524	0.246507	0.260147	0.269248	0.345511	0.387878	0.348747	0.292688	0.246638	0.222443	0.342688	0.679524	1	0.945258	0.611571	0.356292	0.440375	0.608531	0.767673	0.750233	0.715751	0.525402	0.368107	0.188382	0.130365	0.110662	0.105345	0.0805832	0.0459793	0	51.289
P49006#34_30_38	0	0	0	0	0	0	0	0	0	0	0	0	0	0	0	0	0	0	0	0	0	0	0	0	0	0	0	0	0	0	0.140019	0.272902	0.649946	1	0.940802	0.519428	0.125083	0	0	0	0	0	0	0	0	0	0	0	19.529
P49023#23_18_47	0	0	0	0	0	0	0	0	0	0	0	0	0	0	0	0	0	0	0.50747	0.553912	0.646756	0.685059	0.706737	0.671147	0.569445	0.325004	0.21897	0.357825	0.601368	0.706461	0.572447	0.31396	0	0.0337022	0.321628	0.758123	0.971607	1	0.841123	0.601521	0.456752	0.447289	0.45546	0.306207	0.129606	0.0104713	0	0	64.505
P49023#7_0_18	0	0.240309	0.459535	0.688555	0.807465	0.909057	1	0.985861	0.85819	0.63519	0.501581	0.425049	0.421962	0.394992	0.346735	0.268931	0.199695	0.158623	0	0	0	0	0	0	0	0	0	0	0	0	0	0	0	0	0	0	0	0	0	0	0	0	0	0	0	0	0	0	64.505
P49116#4_0_14	0.707463	0.803183	0.892463	1	0.996776	0.988599	0.908185	0.869203	0.752896	0.591792	0.410271	0.286316	0.174057	0.0512673	0	0	0	0	0	0	0	0	0	0	0	0	0	0	0	0	0	0	0	0	0	0	0	0	0	0	0	0	0	0	0	0	0	0	65.414
P49137#18_13_30	0	0	0	0	0	0	0	0	0	0	0	0	0	0.781091	0.806478	0.878153	0.976479	1	0.976915	0.914922	0.892205	0.901743	0.879903	0.82679	0.704495	0.558975	0.30986	0.109073	0	0	0	0	0	0	0	0	0	0	0	0	0	0	0	0	0	0	0	0	45.567
P49137#34_30_47	0	0	0	0	0	0	0	0	0	0	0	0	0	0	0	0	0	0	0	0	0	0	0	0	0	0	0	0	0	0	0	0.0993955	0.269153	0.506769	0.443049	0.345248	0.104381	0.0672036	0.241749	0.671889	0.991374	1	0.74559	0.589831	0.498791	0.490133	0.312042	0	45.567
P49137#8_0_13	0	0.162522	0.359308	0.616007	0.834759	0.965087	0.995435	1	0.982012	0.959041	0.919337	0.930152	0.950622	0	0	0	0	0	0	0	0	0	0	0	0	0	0	0	0	0	0	0	0	0	0	0	0	0	0	0	0	0	0	0	0	0	0	0	45.567
P49189#32_27_35	0	0	0	0	0	0	0	0	0	0	0	0	0	0	0	0	0	0	0	0	0	0	0	0	0	0	0	0.144108	0.266916	0.581726	0.943841	1	0.729776	0.424514	0.346529	0	0	0	0	0	0	0	0	0	0	0	0	0	53.801
P49207#11_6_17	0	0	0	0	0	0	0.137562	0.291454	0.55523	0.868995	1	0.887706	0.636225	0.426747	0.299946	0.218102	0.154419	0	0	0	0	0	0	0	0	0	0	0	0	0	0	0	0	0	0	0	0	0	0	0	0	0	0	0	0	0	0	0	13.293
P49207#27_17_32	0	0	0	0	0	0	0	0	0	0	0	0	0	0	0	0	0	0.194556	0.195397	0.227645	0.349471	0.546928	0.770139	0.869266	0.922583	0.928819	1	0.994865	0.941966	0.717368	0.480728	0.267313	0	0	0	0	0	0	0	0	0	0	0	0	0	0	0	0	13.293
P49247#34_29_36	0	0	0	0	0	0	0	0	0	0	0	0	0	0	0	0	0	0	0	0	0	0	0	0	0	0	0	0	0	0.10163	0.251025	0.492279	0.898246	1	0.793374	0.631538	0	0	0	0	0	0	0	0	0	0	0	0	33.269
P49257#22_6_30	0	0	0	0	0	0	0.0391696	0.0864028	0.145375	0.204516	0.271012	0.335892	0.406713	0.471466	0.543384	0.606223	0.66317	0.720736	0.772789	0.838934	0.915078	1	0.956357	0.739812	0.398178	0.13781	0.0107618	0	0	0.0279507	0	0	0	0	0	0	0	0	0	0	0	0	0	0	0	0	0	0	57.548
P49321#26_18_47	0	0	0	0	0	0	0	0	0	0	0	0	0	0	0	0	0	0	0	0.0197597	0.0567219	0.0977387	0.172651	0.373506	0.720418	1	0.962182	0.69562	0.549912	0.624224	0.699746	0.603066	0.469572	0.42197	0.426	0.392257	0.328087	0.298172	0.291189	0.272685	0.213197	0.155372	0.103958	0.056589	0.0149124	0	0	0	85.237
P49327#10_0_26	0	0.0566102	0.143575	0.270511	0.403902	0.534943	0.674809	0.818544	0.942517	1	0.985591	0.944186	0.924371	0.899408	0.819095	0.678729	0.567924	0.539714	0.546543	0.497435	0.378766	0.25542	0.17455	0.127359	0.0954248	0.0572356	0	0	0	0	0	0	0	0	0	0	0	0	0	0	0	0	0	0	0	0	0	0	273.42
P49356#30_25_33	0	0	0	0	0	0	0	0	0	0	0	0	0	0	0	0	0	0	0	0	0	0	0	0	0	0.169145	0.33876	0.656305	0.954071	1	0.781664	0.489967	0.214745	0	0	0	0	0	0	0	0	0	0	0	0	0	0	0	48.773
P49368#13_3_24	0	0	0	0.0437517	0.0832319	0.122619	0.175926	0.231349	0.306425	0.421662	0.618111	0.840703	1	0.992854	0.851164	0.635022	0.443612	0.300567	0.226815	0.185956	0.164224	0.132839	0.100195	0.0688732	0	0	0	0	0	0	0	0	0	0	0	0	0	0	0	0	0	0	0	0	0	0	0	0	60.533
P49406#34_29_36	0	0	0	0	0	0	0	0	0	0	0	0	0	0	0	0	0	0	0	0	0	0	0	0	0	0	0	0	0	0.167853	0.233281	0.484867	0.827365	1	0.812914	0.609595	0	0	0	0	0	0	0	0	0	0	0	0	33.535
P49407#32_25_47	0	0	0	0	0	0	0	0	0	0	0	0	0	0	0	0	0	0	0	0	0	0	0	0	0	0	0	0.0207157	0.0986425	0.288739	0.476174	0.626552	0.60135	0.595081	0.634668	0.820791	0.958692	1	0.931348	0.794341	0.639844	0.463657	0.354185	0.349439	0.362541	0.316913	0.192399	0	47.065
P49411#16_7_27	0	0	0	0	0	0	0	0.0645442	0.0344576	0.107787	0.205527	0.359742	0.53247	0.764389	0.886061	0.920436	0.841657	0.753402	0.75449	0.843645	1	0.902793	0.778916	0.558831	0.455867	0.238386	0.0792306	0	0	0	0	0	0	0	0	0	0	0	0	0	0	0	0	0	0	0	0	0	49.541
P49411#32_27_47	0	0	0	0	0	0	0	0	0	0	0	0	0	0	0	0	0	0	0	0	0	0	0	0	0	0	0	0	0.0209509	0.213668	0.473354	0.633405	0.47546	0.307468	0.354024	0.691932	0.926214	1	0.876322	0.778805	0.585974	0.438109	0.287356	0.230859	0.130752	0.0351298	0	0	49.541
P49418#27_20_31	0	0	0	0	0	0	0	0	0	0	0	0	0	0	0	0	0	0	0	0	0.249911	0.363901	0.524194	0.712077	0.807378	0.942818	1	0.935862	0.593636	0.269366	0.0857652	0	0	0	0	0	0	0	0	0	0	0	0	0	0	0	0	0	76.256
P49418#8_5_20	0	0	0	0	0	0.4326	0.682994	0.87201	0.747894	0.490717	0.265773	0.112932	0.0780702	0.0623793	0.0928281	0	0.0508889	0.297048	0.685712	1	0	0	0	0	0	0	0	0	0	0	0	0	0	0	0	0	0	0	0	0	0	0	0	0	0	0	0	0	76.256
P49419-2#27_20_47	0	0	0	0	0	0	0	0	0	0	0	0	0	0	0	0	0	0	0	0	0.0403299	0.0681518	0.102281	0.133067	0.201944	0.318039	0.3972	0.355893	0.42866	0.712121	1	0.88816	0.578864	0.432201	0.601734	0.824685	0.954299	0.960267	0.876705	0.726462	0.572418	0.442835	0.327026	0.201823	0.0866925	0.0208604	0	0	55.366
P49427#16_12_22	0	0	0	0	0	0	0	0	0	0	0	0	0.479315	0.739352	0.922951	1	0.857712	0.732261	0.581443	0.416774	0.190127	0.0372292	0	0	0	0	0	0	0	0	0	0	0	0	0	0	0	0	0	0	0	0	0	0	0	0	0	0	26.736
P49427#27_22_29	0	0	0	0	0	0	0	0	0	0	0	0	0	0	0	0	0	0	0	0	0	0	0	0.0578781	0.329599	0.818012	1	0.958004	0.730963	0	0	0	0	0	0	0	0	0	0	0	0	0	0	0	0	0	0	0	26.736
P49427#33_29_37	0	0	0	0	0	0	0	0	0	0	0	0	0	0	0	0	0	0	0	0	0	0	0	0	0	0	0	0	0	0.179096	0.448282	0.795749	1	0.753154	0.393793	0.085137	0	0	0	0	0	0	0	0	0	0	0	0	26.736
P49427#9_4_12	0	0	0	0	0	0.0631237	0.376183	0.817243	1	0.890444	0.58642	0.460218	0	0	0	0	0	0	0	0	0	0	0	0	0	0	0	0	0	0	0	0	0	0	0	0	0	0	0	0	0	0	0	0	0	0	0	0	26.736
P49458#29_19_32	0	0	0	0	0	0	0	0	0	0	0	0	0	0	0	0	0	0	0	0.151181	0.239113	0.343038	0.467073	0.589596	0.632055	0.638588	0.705745	0.924272	1	0.820633	0.448098	0.209248	0	0	0	0	0	0	0	0	0	0	0	0	0	0	0	0	10.112
P49459#36_32_37	0	0	0	0	0	0	0	0	0	0	0	0	0	0	0	0	0	0	0	0	0	0	0	0	0	0	0	0	0	0	0	0	0.080613	0.362218	0.775862	1	0.793792	0	0	0	0	0	0	0	0	0	0	0	17.315
P49588#27_22_31	0	0	0	0	0	0	0	0	0	0	0	0	0	0	0	0	0	0	0	0	0	0	0.217215	0.272315	0.421569	0.709052	1	0.962042	0.596663	0.188216	0	0	0	0	0	0	0	0	0	0	0	0	0	0	0	0	0	0	106.81
P49589-3#9_2_30	0	0	0	0.0267331	0.0817788	0.151922	0.25134	0.272532	0.281225	0.268196	0.317479	0.362362	0.432771	0.496904	0.58687	0.624239	0.616459	0.569182	0.620791	0.697492	0.822392	0.910038	1	0.945166	0.744431	0.42889	0.227148	0.164059	0.185842	0.0910271	0	0	0	0	0	0	0	0	0	0	0	0	0	0	0	0	0	0	94.637
P49590#22_17_47	0	0	0	0	0	0	0	0	0	0	0	0	0	0	0	0	0	0	0.0466096	0.113995	0.187777	0.188289	0.186632	0.18119	0.21562	0.276916	0.352384	0.35868	0.412625	0.523911	0.628146	0.49427	0.32695	0.283685	0.478139	0.72405	0.942203	1	0.906953	0.72588	0.534924	0.324141	0.157425	0.061693	0.0372642	0	0	0	56.888
P49591#8_0_28	0	0.169792	0.300163	0.383081	0.480061	0.656461	0.907301	1	0.908401	0.817559	0.76771	0.701921	0.455755	0.23426	0.116562	0.129322	0.0855224	0.067988	0.103791	0.242727	0.233721	0.137651	0.013182	0.0802983	0.241031	0.369388	0.257394	0	0	0	0	0	0	0	0	0	0	0	0	0	0	0	0	0	0	0	0	0	58.777
P49593#17_9_25	0	0	0	0	0	0	0	0	0	0.168569	0	0.13705	0.306732	0.594366	0.679988	0.951824	1	0.904038	0.530512	0.505039	0.601877	0.73205	0.690386	0.768868	0.685346	0	0	0	0	0	0	0	0	0	0	0	0	0	0	0	0	0	0	0	0	0	0	0	49.83
P49593#31_25_47	0	0	0	0	0	0	0	0	0	0	0	0	0	0	0	0	0	0	0	0	0	0	0	0	0	0.172439	0.0186056	0	0.278026	0.672726	1	0.89605	0.607075	0.309729	0.387762	0.635101	0.831962	0.779305	0.668419	0.599076	0.568251	0.45088	0.290158	0.102805	0	0	0.0219605	0	49.83
P49593#8_0_9	0.324162	0.274497	0.240841	0.208762	0.234617	0.57272	0.917802	1	0.665644	0	0	0	0	0	0	0	0	0	0	0	0	0	0	0	0	0	0	0	0	0	0	0	0	0	0	0	0	0	0	0	0	0	0	0	0	0	0	0	49.83
P49642#4_0_30	0	0.368067	0.616954	0.771941	0.742428	0.626229	0.67341	0.749506	1	0.987673	0.881881	0.470349	0.236287	0.165484	0.294171	0.407544	0.448377	0.448444	0.384702	0.330285	0.367844	0.450776	0.517501	0.401018	0.229713	0.0288724	0	0.0462016	0.22432	0.371233	0	0	0	0	0	0	0	0	0	0	0	0	0	0	0	0	0	0	49.901
P49643#32_24_47	0	0	0	0	0	0	0	0	0	0	0	0	0	0	0	0	0	0	0	0	0	0	0	0	0.154013	0.155902	0.178388	0.18715	0.254855	0.351069	0.453024	0.500821	0.487488	0.511212	0.598884	0.757893	0.91313	0.874714	0.770242	0.775468	0.980894	1	0.68649	0.295315	0.0629555	0.0177072	0	0	58.805
P49643#4_0_24	0	0.414789	0.72326	1	0.886601	0.631255	0.407047	0.385991	0.381101	0.27361	0.199896	0.123933	0.189194	0.18574	0.244943	0.221343	0.241887	0.199321	0.147672	0.0482595	0.0103044	0	0.0452382	0.0793416	0	0	0	0	0	0	0	0	0	0	0	0	0	0	0	0	0	0	0	0	0	0	0	0	58.805
P49720#32_24_47	0	0	0	0	0	0	0	0	0	0	0	0	0	0	0	0	0	0	0	0	0	0	0	0	0.0127696	0.0379648	0.0842827	0.130416	0.172768	0.399132	0.72	0.981356	0.866028	0.648461	0.509132	0.641041	0.841959	0.993207	1	0.956954	0.891969	0.790719	0.569881	0.354771	0.165547	0.0706752	0.0126403	0	22.949
P49736#16_8_23	0	0	0	0	0	0	0	0	0.0942318	0.111843	0.158906	0.267783	0.47902	0.714159	0.938769	1	0.932852	0.752226	0.572737	0.351361	0.160072	0.0267808	0	0	0	0	0	0	0	0	0	0	0	0	0	0	0	0	0	0	0	0	0	0	0	0	0	0	101.89
P49736#28_23_47	0	0	0	0	0	0	0	0	0	0	0	0	0	0	0	0	0	0	0	0	0	0	0	0.0371935	0.181078	0.497396	0.844442	1	0.849223	0.596239	0.459765	0.509355	0.660308	0.744731	0.703073	0.595589	0.543221	0.531748	0.496005	0.434321	0.397842	0.380786	0.30695	0.180483	0.0970537	0.0793763	0.0404919	0	101.89
P49748-3#30_20_30	0	0	0	0	0	0	0	0	0	0	0	0	0	0	0	0	0	0	0	0	0.032779	0.105895	0.218783	0.328931	0.396438	0.374685	0.314612	0.485246	0.806786	1	0	0	0	0	0	0	0	0	0	0	0	0	0	0	0	0	0	0	72.926
P49754#6_0_23	0	0.0665239	0.257666	0.61122	0.844477	1	0.934739	0.830362	0.614459	0.535601	0.466967	0.585391	0.663736	0.787099	0.634586	0.415224	0.170851	0.102236	0.166981	0.232289	0.263575	0.139193	0.0515157	0	0	0	0	0	0	0	0	0	0	0	0	0	0	0	0	0	0	0	0	0	0	0	0	0	98.565
P49757-2#19_12_31	0	0	0	0	0	0	0	0	0	0	0	0	0.0483055	0.196982	0.245128	0.263998	0.371186	0.490653	0.575176	0.553299	0.742128	0.867422	1	0.907118	0.886578	0.737906	0.64779	0.515826	0.470483	0.413873	0.366145	0	0	0	0	0	0	0	0	0	0	0	0	0	0	0	0	0	65.899
P49768#29_24_32	0	0	0	0	0	0	0	0	0	0	0	0	0	0	0	0	0	0	0	0	0	0	0	0	0.0873194	0.249507	0.497762	0.895221	1	0.750422	0.271904	0.0448464	0	0	0	0	0	0	0	0	0	0	0	0	0	0	0	0	52.667
P49770#12_0_25	0	0.0121305	0.0594207	0.170305	0.215583	0.276411	0.441614	0.720456	0.911821	0.964805	0.970054	0.986408	0.983519	0.942976	0.981188	1	0.895772	0.617834	0.357828	0.150822	0.0664564	0.0625033	0.108967	0.0704086	0	0	0	0	0	0	0	0	0	0	0	0	0	0	0	0	0	0	0	0	0	0	0	0	38.989
P49770#34_25_47	0	0	0	0	0	0	0	0	0	0	0	0	0	0	0	0	0	0	0	0	0	0	0	0	0	0	0.0210346	0.0297674	0.0136727	0.021826	0.0851727	0.199133	0.261565	0.271178	0.229794	0.207047	0.212963	0.282497	0.442692	0.687059	0.923865	1	0.789326	0.434074	0.109977	0.0133812	0	0	38.989
P49773#36_28_47	0	0	0	0	0	0	0	0	0	0	0	0	0	0	0	0	0	0	0	0	0	0	0	0	0	0	0	0	0.0330283	0.0512053	0.0445001	0	0	0.24966	0.693853	1	0.980595	0.824686	0.821528	0.933942	0.991472	0.891827	0.686412	0.424698	0.164755	0.0224212	0.0109154	0	13.802
P49792#20_9_27	0	0	0	0	0	0	0	0	0	0.257423	0.0268813	0	0.109869	0.255957	0.425391	0.627364	0.87744	0.95297	0.999995	1	0.960481	0.90504	0.792339	0.662583	0.504688	0.383768	0.285058	0	0	0	0	0	0	0	0	0	0	0	0	0	0	0	0	0	0	0	0	0	358.2
P49792#4_0_9	0.579993	0.826925	0.961277	1	0.87965	0.652713	0.432121	0.254687	0.130095	0	0	0	0	0	0	0	0	0	0	0	0	0	0	0	0	0	0	0	0	0	0	0	0	0	0	0	0	0	0	0	0	0	0	0	0	0	0	0	358.2
P49815#8_1_16	0	0.062416	0.182237	0.374622	0.58619	0.789708	0.939392	1	0.961598	0.881356	0.786312	0.679876	0.534936	0.379478	0.236868	0.139102	0	0	0	0	0	0	0	0	0	0	0	0	0	0	0	0	0	0	0	0	0	0	0	0	0	0	0	0	0	0	0	0	200.61
P49821#31_27_34	0	0	0	0	0	0	0	0	0	0	0	0	0	0	0	0	0	0	0	0	0	0	0	0	0	0	0	0	0.172082	0.596098	1	0.942073	0.555201	0.253304	0	0	0	0	0	0	0	0	0	0	0	0	0	0	50.817
P49841#25_23_47	0	0	0	0	0	0	0	0	0	0	0	0	0	0	0	0	0	0	0	0	0	0	0	0.11374	0.177606	0.17369	0.252053	0.241477	0.164448	0.259415	0.591345	0.925762	0.821298	0.625717	0.343559	0.307327	0.345018	0.701163	0.943748	1	0.787954	0.535751	0.257822	0.0366716	0	0.105806	0.221457	0	46.744
P49841#7_0_23	0	0.0323322	0.101504	0.180318	0.4232	0.547477	0.573344	0.435841	0.382037	0.394353	0.465594	0.629547	0.879488	1	0.869627	0.574302	0.399194	0.349951	0.379066	0.255844	0.124556	0	0.0895996	0	0	0	0	0	0	0	0	0	0	0	0	0	0	0	0	0	0	0	0	0	0	0	0	0	46.744
P49848#6_0_20	0.0573432	0.402785	0.672585	0.886707	0.954759	1	0.98296	0.931738	0.809723	0.63251	0.474285	0.398118	0.617049	0.783009	0.740764	0.323597	0.0569854	0	0	0	0	0	0	0	0	0	0	0	0	0	0	0	0	0	0	0	0	0	0	0	0	0	0	0	0	0	0	0	72.668
P49902#19_14_32	0	0	0	0	0	0	0	0	0	0	0	0	0	0	0.0453588	0.119822	0.274102	0.389548	0.460003	0.44216	0.449631	0.508451	0.543653	0.559082	0.654698	0.847004	1	0.801177	0.471655	0.134797	0.0817485	0.0821604	0	0	0	0	0	0	0	0	0	0	0	0	0	0	0	0	64.969
P49903#32_21_47	0	0	0	0	0	0	0	0	0	0	0	0	0	0	0	0	0	0	0	0	0	0.0229195	0.0342788	0.0528802	0.0767087	0.135558	0.281935	0.453871	0.53833	0.650907	0.829544	1	0.871456	0.655556	0.558847	0.709953	0.855118	0.879291	0.790441	0.677358	0.5954	0.517649	0.414283	0.294072	0.169967	0.0778404	0.0219609	0	42.91
P49915#29_15_47	0	0	0	0	0	0	0	0	0	0	0	0	0	0	0	0	0	0	0.0343728	0.0871392	0.163507	0.23388	0.273504	0.299366	0.352915	0.414094	0.559263	0.782771	1	0.933457	0.638742	0.37747	0.39783	0.627624	0.841035	0.947819	0.890905	0.783277	0.647336	0.574644	0.492359	0.413122	0.304299	0.211996	0.127642	0.0621666	0.0204228	0	76.715
P49916#22_12_34	0	0	0	0	0	0	0	0	0	0	0	0	0.08922	0.162758	0.218669	0.228999	0.27869	0.300938	0.391108	0.582384	0.864661	1	0.919106	0.701859	0.484935	0.3546	0.344064	0.406978	0.38821	0.271669	0.123545	0.0363965	0	0	0	0	0	0	0	0	0	0	0	0	0	0	0	0	112.91
P49959#21_9_26	0	0	0	0	0	0	0	0	0	0.362543	0.118464	0	0	0	0.0277111	0.108169	0.318477	0.552864	0.806133	0.974348	1	0.948867	0.790263	0.587604	0.419237	0.340339	0	0	0	0	0	0	0	0	0	0	0	0	0	0	0	0	0	0	0	0	0	0	80.592
P49959#4_0_9	0.316229	0.623271	0.838545	1	0.969462	0.760085	0.506651	0.29011	0.160755	0	0	0	0	0	0	0	0	0	0	0	0	0	0	0	0	0	0	0	0	0	0	0	0	0	0	0	0	0	0	0	0	0	0	0	0	0	0	0	80.592
P50213#33_24_47	0	0	0	0	0	0	0	0	0	0	0	0	0	0	0	0	0	0	0	0	0	0	0	0	0.0459017	0.0862734	0.104296	0.180292	0.239705	0.328697	0.494812	0.753026	0.87892	0.73546	0.588604	0.643875	0.890359	1	0.933874	0.746594	0.602862	0.531208	0.465652	0.383801	0.250341	0.150316	0.0675499	0	39.591
P50225#33_29_36	0	0	0	0	0	0	0	0	0	0	0	0	0	0	0	0	0	0	0	0	0	0	0	0	0	0	0	0	0	0.131748	0.288891	0.669887	1	0.932201	0.593459	0.460693	0	0	0	0	0	0	0	0	0	0	0	0	34.165
P50281#31_22_47	0	0	0	0	0	0	0	0	0	0	0	0	0	0	0	0	0	0	0	0	0	0	0	0.022158	0.0616708	0.123526	0.155716	0.174232	0.354998	0.68865	0.922347	0.724753	0.326858	0.0951745	0.209778	0.45722	0.67436	0.798645	0.851814	0.868361	0.914657	1	0.991115	0.782438	0.417554	0.136188	0	0	65.893
P50395#32_29_47	0	0	0	0	0	0	0	0	0	0	0	0	0	0	0	0	0	0	0	0	0	0	0	0	0	0	0	0	0	0.128752	0.233554	0.28614	0.201201	0.108431	0.104638	0.266006	0.487416	0.700004	0.847084	0.945761	1	0.970777	0.825477	0.600543	0.361629	0.173372	0.0553168	0	50.663
P50402#33_24_47	0	0	0	0	0	0	0	0	0	0	0	0	0	0	0	0	0	0	0	0	0	0	0	0	0.0790846	0.0898168	0.0961633	0.0779089	0.102599	0.125204	0.267157	0.502661	0.741601	0.698557	0.474296	0.308287	0.331236	0.493336	0.676809	0.922637	1	0.95216	0.653919	0.387835	0.0973026	0.0248349	0	0	28.994
P50454#22_11_30	0	0	0	0	0	0	0	0	0	0	0	0.188007	0.236059	0.219682	0.195892	0.221288	0.291982	0.402699	0.601973	0.792741	0.973427	1	0.945766	0.742422	0.559105	0.493327	0.537625	0.541653	0.27852	0.042042	0	0	0	0	0	0	0	0	0	0	0	0	0	0	0	0	0	0	46.44
P50479#32_24_47	0	0	0	0	0	0	0	0	0	0	0	0	0	0	0	0	0	0	0	0	0	0	0	0	0	0.0355372	0.0939456	0.147699	0.179983	0.426873	0.759068	1	0.760698	0.450849	0.327067	0.54939	0.739039	0.870912	0.904119	0.935873	0.831004	0.675778	0.467939	0.352059	0.276816	0.187929	0.0974187	0	35.398
P50479#5_0_24	0	0.319637	0.596273	0.872536	1	0.917394	0.790464	0.660879	0.619048	0.50724	0.452621	0.385487	0.436062	0.452051	0.489624	0.409983	0.336238	0.288491	0.292025	0.267737	0.193967	0.124041	0.0556459	0.0129408	0	0	0	0	0	0	0	0	0	0	0	0	0	0	0	0	0	0	0	0	0	0	0	0	35.398
P50502#11_0_33	0	0.0923858	0.22451	0.418783	0.575371	0.657575	0.7167	0.776504	0.872174	0.902279	0.924948	0.911172	0.965504	0.995668	1	0.885072	0.773387	0.671675	0.573523	0.401221	0.275787	0.26628	0.31497	0.329738	0.303403	0.346218	0.396845	0.380132	0.188003	0.183962	0.363896	0.603506	0.445979	0	0	0	0	0	0	0	0	0	0	0	0	0	0	0	41.331
P50542#9_0_21	0	0.120092	0.19997	0.215834	0.27302	0.485649	0.799249	0.977489	1	0.94763	0.951976	0.886674	0.811552	0.617603	0.52531	0.367352	0.288363	0.152551	0.136297	0.117336	0.0855118	0	0	0	0	0	0	0	0	0	0	0	0	0	0	0	0	0	0	0	0	0	0	0	0	0	0	0	70.864
P50548#5_1_31	0	0	0	0.077	0.180734	0.174307	0.144082	0.241529	0.561861	0.897304	1	0.866707	0.667794	0.537811	0.437402	0.377212	0.320013	0.293818	0.251286	0.369731	0.436425	0.449465	0.229358	0.149988	0.114377	0.237131	0.207874	0.190659	0.0666759	0.0251573	0	0	0	0	0	0	0	0	0	0	0	0	0	0	0	0	0	0	58.702
P50552#21_17_29	0	0	0	0	0	0	0	0	0	0	0	0	0	0	0	0	0	0.26159	0.311049	0.603867	1	0.921867	0.68448	0.460921	0.307987	0.357419	0.375861	0.376764	0.066147	0	0	0	0	0	0	0	0	0	0	0	0	0	0	0	0	0	0	0	39.829
P50552#6_0_17	0	0.250203	0.504168	0.809844	0.956621	1	0.924012	0.834224	0.68564	0.522963	0.385976	0.284943	0.322962	0.383151	0.496544	0.414686	0.277447	0	0	0	0	0	0	0	0	0	0	0	0	0	0	0	0	0	0	0	0	0	0	0	0	0	0	0	0	0	0	0	39.829
P50570#22_20_31	0	0	0	0	0	0	0	0	0	0	0	0	0	0	0	0	0	0	0	0	0.907983	1	0.859512	0.638587	0.466255	0.43663	0.597064	0.815219	0.805177	0.456316	0.223721	0	0	0	0	0	0	0	0	0	0	0	0	0	0	0	0	0	98.063
P50570#8_0_20	0	0.0260106	0.104749	0.243006	0.39817	0.616488	0.856356	1	0.916033	0.77164	0.676848	0.582857	0.529336	0.556444	0.716134	0.680009	0.589716	0.304024	0.220248	0.217762	0	0	0	0	0	0	0	0	0	0	0	0	0	0	0	0	0	0	0	0	0	0	0	0	0	0	0	0	98.063
P50579#11_0_19	0	0.0148305	0.0920756	0.243642	0.393125	0.52165	0.601843	0.688461	0.813645	0.945262	1	0.82922	0.548888	0.281143	0.145244	0.0819616	0.0437674	0	0.0874194	0	0	0	0	0	0	0	0	0	0	0	0	0	0	0	0	0	0	0	0	0	0	0	0	0	0	0	0	0	52.891
P50579#23_19_47	0	0	0	0	0	0	0	0	0	0	0	0	0	0	0	0	0	0	0	0.0915677	0.182416	0.211399	0.235284	0.214623	0.23074	0.229723	0.241431	0.240913	0.447415	0.771307	1	0.773148	0.410783	0.186303	0.323902	0.498981	0.629683	0.639194	0.625999	0.546525	0.402501	0.239439	0.105188	0	0	0.0567891	0.116632	0	52.891
P50613#21_12_30	0	0	0	0	0	0	0	0	0	0	0	0	0.067198	0.117165	0.182077	0.214107	0.267425	0.256362	0.526256	0.812388	1	0.578752	0.185712	0	0	0	0	0	0	0	0	0	0	0	0	0	0	0	0	0	0	0	0	0	0	0	0	0	39.038
P50613#34_30_47	0	0	0	0	0	0	0	0	0	0	0	0	0	0	0	0	0	0	0	0	0	0	0	0	0	0	0	0	0	0	0	0.0528348	0.147632	0.255697	0.195981	0.111316	0.0482828	0.101147	0.213092	0.454725	0.795327	1	0.84549	0.446364	0.111537	0	0	0	39.038
P50748#8_1_14	0	0.0762827	0.225251	0.467655	0.720596	0.908265	0.992278	1	0.918123	0.798114	0.633351	0.452542	0.253698	0.117128	0	0	0	0	0	0	0	0	0	0	0	0	0	0	0	0	0	0	0	0	0	0	0	0	0	0	0	0	0	0	0	0	0	0	250.75
P50750#18_14_33	0	0	0	0	0	0	0	0	0	0	0	0	0	0	0.206461	0.486844	0.617579	0.640048	0.573734	0.731778	0.868897	0.983331	0.801016	0.836453	0.856801	1	0.910568	0.881911	0.689071	0.47485	0.294689	0.407495	0.67909	0	0	0	0	0	0	0	0	0	0	0	0	0	0	0	42.777
P50750#34_33_47	0	0	0	0	0	0	0	0	0	0	0	0	0	0	0	0	0	0	0	0	0	0	0	0	0	0	0	0	0	0	0	0	0	0.229841	0.205345	0.158943	0.155288	0.18934	0.30129	0.523035	0.803838	1	0.962532	0.827774	0.629945	0.45836	0.245617	0	42.777
P50851-2#14_10_17	0	0	0	0	0	0	0	0	0	0	0.513205	0.685165	0.99089	1	0.684196	0.372456	0.213132	0	0	0	0	0	0	0	0	0	0	0	0	0	0	0	0	0	0	0	0	0	0	0	0	0	0	0	0	0	0	0	317.7
P50851-2#9_5_10	0	0	0	0	0	0	0.287677	0.711229	1	0.840828	0	0	0	0	0	0	0	0	0	0	0	0	0	0	0	0	0	0	0	0	0	0	0	0	0	0	0	0	0	0	0	0	0	0	0	0	0	0	317.7
P50895#30_21_47	0	0	0	0	0	0	0	0	0	0	0	0	0	0	0	0	0	0	0	0	0	0.0261416	0.0275768	0.0318633	0.0443397	0.0664865	0.0648046	0.247166	0.630583	1	0.901639	0.474199	0.105481	0.0963887	0.316938	0.614695	0.834836	0.927899	0.861796	0.754154	0.605918	0.497421	0.382439	0.275749	0.147017	0.0480162	0	0	67.404
P50897#33_29_37	0	0	0	0	0	0	0	0	0	0	0	0	0	0	0	0	0	0	0	0	0	0	0	0	0	0	0	0	0	0.483024	0.520568	0.762663	1	0.909841	0.469438	0.0887952	0	0	0	0	0	0	0	0	0	0	0	0	34.193
P50914#11_6_15	0	0	0	0	0	0	0.103627	0.186342	0.429324	0.775944	1	0.894955	0.595473	0.317056	0.177385	0	0	0	0	0	0	0	0	0	0	0	0	0	0	0	0	0	0	0	0	0	0	0	0	0	0	0	0	0	0	0	0	0	23.432
P50990#13_2_23	0	0	0.0359406	0.0721104	0.106975	0.153431	0.224125	0.291542	0.36896	0.470705	0.650854	0.847021	1	0.999758	0.858429	0.603932	0.367104	0.198572	0.119534	0.0738191	0.048373	0.0311732	0.0179037	0	0	0	0	0	0	0	0	0	0	0	0	0	0	0	0	0	0	0	0	0	0	0	0	0	59.62
P50991#13_3_23	0	0	0	0.0280161	0.0525118	0.08244	0.118619	0.179921	0.278113	0.434779	0.643235	0.865354	1	0.991939	0.852186	0.659859	0.471593	0.3111	0.194992	0.123372	0.0894666	0.0683413	0.0442776	0	0	0	0	0	0	0	0	0	0	0	0	0	0	0	0	0	0	0	0	0	0	0	0	0	57.924
P50995#31_21_47	0	0	0	0	0	0	0	0	0	0	0	0	0	0	0	0	0	0	0	0	0	0.0332468	0.06686	0.0977937	0.133085	0.153744	0.189509	0.22595	0.432971	0.756932	1	0.831319	0.504202	0.325293	0.469879	0.685558	0.838313	0.867649	0.830523	0.731599	0.597606	0.469825	0.36723	0.298667	0.212266	0.130923	0.061831	0	54.389
P51003#28_15_31	0	0	0	0	0	0	0	0	0	0	0	0	0	0	0	0	0.0673465	0.154279	0.226223	0.291028	0.342809	0.418194	0.502727	0.620847	0.698481	0.787435	0.891724	1	0.929727	0.679011	0.418664	0	0	0	0	0	0	0	0	0	0	0	0	0	0	0	0	0	82.842
P51114#20_16_34	0	0	0	0	0	0	0	0	0	0	0	0	0	0	0	0	0.290508	0.326594	0.36834	0.445656	0.432074	0.397055	0.334954	0.335808	0.333944	0.333248	0.435372	0.693838	1	0.961579	0.595629	0.119587	0	0.121776	0	0	0	0	0	0	0	0	0	0	0	0	0	0	69.72
P51114#5_0_16	0	0.318868	0.596511	0.873927	1	0.999911	0.94316	0.819892	0.675127	0.529003	0.417332	0.309909	0.227268	0.182812	0.174141	0.18233	0	0	0	0	0	0	0	0	0	0	0	0	0	0	0	0	0	0	0	0	0	0	0	0	0	0	0	0	0	0	0	0	69.72
P51116#28_19_32	0	0	0	0	0	0	0	0	0	0	0	0	0	0	0	0	0	0	0	0.351883	0.257688	0.205557	0.190027	0.257473	0.339021	0.520025	0.80578	1	0.840637	0.408945	0.0529256	0	0	0	0	0	0	0	0	0	0	0	0	0	0	0	0	0	74.222
P51116#5_0_19	0	0.353908	0.643592	0.91865	1	0.966419	0.93482	0.883695	0.839057	0.770763	0.658049	0.487436	0.398482	0.414082	0.467083	0.467141	0.431449	0.423047	0.386692	0	0	0	0	0	0	0	0	0	0	0	0	0	0	0	0	0	0	0	0	0	0	0	0	0	0	0	0	0	74.222
P51148#35_30_37	0	0	0	0	0	0	0	0	0	0	0	0	0	0	0	0	0	0	0	0	0	0	0	0	0	0	0	0	0	0	0.317422	0.373241	0.651677	0.977323	1	0.680271	0.545437	0	0	0	0	0	0	0	0	0	0	0	23.482
P51151#34_30_37	0	0	0	0	0	0	0	0	0	0	0	0	0	0	0	0	0	0	0	0	0	0	0	0	0	0	0	0	0	0	0	0.168583	0.59035	1	0.752107	0.238942	0	0	0	0	0	0	0	0	0	0	0	0	22.837
P51153#35_30_39	0	0	0	0	0	0	0	0	0	0	0	0	0	0	0	0	0	0	0	0	0	0	0	0	0	0	0	0	0	0	0.136286	0.24761	0.511178	0.861394	1	0.801438	0.650452	0.50328	0.335307	0	0	0	0	0	0	0	0	0	22.774
P51153#7_2_14	0	0	0.031958	0.277236	0.596535	0.86121	1	0.980566	0.888294	0.660673	0.515204	0.342019	0.278572	0.164081	0	0	0	0	0	0	0	0	0	0	0	0	0	0	0	0	0	0	0	0	0	0	0	0	0	0	0	0	0	0	0	0	0	0	22.774
P51159#21_11_33	0	0	0	0	0	0	0	0	0	0	0	0.165006	0.294457	0.351325	0.346467	0.445134	0.590361	0.719513	0.819602	0.931912	1	0.985521	0.84653	0.740146	0.696184	0.747165	0.779711	0.733065	0.61439	0.361415	0.149269	0.0810571	0.284688	0	0	0	0	0	0	0	0	0	0	0	0	0	0	0	24.868
P51159#35_33_47	0	0	0	0	0	0	0	0	0	0	0	0	0	0	0	0	0	0	0	0	0	0	0	0	0	0	0	0	0	0	0	0	0	0.259047	0.269354	0.168155	0	0.0378232	0.209611	0.535301	0.805039	1	0.905444	0.649361	0.34126	0.204687	0.120425	0	24.868
P51178#30_26_47	0	0	0	0	0	0	0	0	0	0	0	0	0	0	0	0	0	0	0	0	0	0	0	0	0	0	0	0.219512	0.634146	1	0.634146	0.219512	0	0	0	0	0	0	0	0	0	0	0	0	0	0	0	0	85.664
P51178#9_0_26	0	0.0839598	0.150848	0.177906	0.291376	0.428563	0.686087	0.875967	0.935118	0.851223	0.78638	0.870481	0.986204	1	0.840316	0.646362	0.441267	0.381084	0.470807	0.709888	0.724627	0.500668	0.163842	0.0121168	0	0	0	0	0	0	0	0	0	0	0	0	0	0	0	0	0	0	0	0	0	0	0	0	85.664
P51397#36_31_39	0	0	0	0	0	0	0	0	0	0	0	0	0	0	0	0	0	0	0	0	0	0	0	0	0	0	0	0	0	0	0	0.0679946	0.15002	0.401163	0.764171	1	0.827073	0.534755	0.449469	0	0	0	0	0	0	0	0	0	11.164
P51398#33_28_35	0	0	0	0	0	0	0	0	0	0	0	0	0	0	0	0	0	0	0	0	0	0	0	0	0	0	0	0	0.199653	0.289506	0.565966	0.920396	1	0.732122	0.511518	0	0	0	0	0	0	0	0	0	0	0	0	0	45.566
P51452#30_26_47	0	0	0	0	0	0	0	0	0	0	0	0	0	0	0	0	0	0	0	0	0	0	0	0	0	0	0.09679	0.138384	0.184645	0.193844	0.155383	0.110225	0.254204	0.505027	0.678862	0.531095	0.411454	0.449312	0.686281	0.847936	0.966464	1	0.86927	0.604131	0.320887	0.152269	0.043223	0	20.478
P51513#31_27_35	0	0	0	0	0	0	0	0	0	0	0	0	0	0	0	0	0	0	0	0	0	0	0	0	0	0	0	0	0.227614	0.642601	1	0.774692	0.382487	0.0449789	0	0	0	0	0	0	0	0	0	0	0	0	0	0	52.055
P51531-2#10_6_14	0	0	0	0	0	0	0.87645	0.900732	0.9838	1	0.901898	0.654808	0.35898	0.135916	0	0	0	0	0	0	0	0	0	0	0	0	0	0	0	0	0	0	0	0	0	0	0	0	0	0	0	0	0	0	0	0	0	0	179.28
P51532#22_15_30	0	0	0	0	0	0	0	0	0	0	0	0	0	0	0	0.0638069	0	0.15028	0.492125	0.784559	0.919391	1	0.930757	0.93696	0.943061	0.947956	0.857226	0.679888	0.473458	0.35673	0	0	0	0	0	0	0	0	0	0	0	0	0	0	0	0	0	0	184.64
P51532#9_4_15	0	0	0	0	0.354842	0.385043	0.578453	0.7896	1	0.901693	0.765016	0.55274	0.419436	0.225266	0.0953978	0	0	0	0	0	0	0	0	0	0	0	0	0	0	0	0	0	0	0	0	0	0	0	0	0	0	0	0	0	0	0	0	0	184.64
P51532-5#10_6_13	0	0	0	0	0	0	0.569937	0.675084	0.908306	1	0.70567	0.238402	0	0	0	0	0	0	0	0	0	0	0	0	0	0	0	0	0	0	0	0	0	0	0	0	0	0	0	0	0	0	0	0	0	0	0	0	181.26
P51553#29_20_47	0	0	0	0	0	0	0	0	0	0	0	0	0	0	0	0	0	0	0	0	0.132671	0.113537	0.033284	0	0.0791353	0.237751	0.505483	0.781485	0.926405	0.756632	0.560271	0.536154	0.655307	0.614281	0.502377	0.546317	0.768024	0.969318	1	0.94427	0.847734	0.716414	0.51973	0.287154	0.125423	0.0319596	0	0	42.794
P51570#16_9_24	0	0	0	0	0	0	0	0	0	0.0421015	0.100994	0.222876	0.3481	0.605396	0.891003	1	0.824496	0.657	0.551354	0.435056	0.227018	0.108688	0.0559841	0.0200053	0	0	0	0	0	0	0	0	0	0	0	0	0	0	0	0	0	0	0	0	0	0	0	0	42.272
P51570#32_24_47	0	0	0	0	0	0	0	0	0	0	0	0	0	0	0	0	0	0	0	0	0	0	0	0	0	0.0304787	0.122979	0.22138	0.271513	0.394443	0.536969	0.654212	0.503712	0.351629	0.343499	0.567364	0.81236	0.96065	1	0.908798	0.723017	0.483154	0.258036	0.14571	0.0780696	0.044546	0.0178712	0	42.272
P51572-2#19_0_25	0.35976	0.120439	0.0122174	0.0336018	0.229902	0.359254	0.384985	0.38421	0.412501	0.504022	0.511743	0.678288	0.736648	0.647734	0.310484	0.105888	0.278105	0.63796	1	0.82372	0.431401	0	0.0505971	0.173566	0.262932	0	0	0	0	0	0	0	0	0	0	0	0	0	0	0	0	0	0	0	0	0	0	0	34.752
P51572-2#34_25_47	0	0	0	0	0	0	0	0	0	0	0	0	0	0	0	0	0	0	0	0	0	0	0	0	0	0.0477707	0.0494297	0.0844655	0.135209	0.134728	0.131215	0.193268	0.396427	0.531133	0.488426	0.247821	0.0533878	0	0.136335	0.39833	0.758371	0.90806	1	0.950187	0.839084	0.474716	0.22772	0	34.752
P51608-2#4_0_9	0.529486	0.722396	0.868407	1	0.984586	0.816529	0.602364	0.434382	0.31391	0	0	0	0	0	0	0	0	0	0	0	0	0	0	0	0	0	0	0	0	0	0	0	0	0	0	0	0	0	0	0	0	0	0	0	0	0	0	0	53.323
P51610-4#26_13_31	0	0	0	0	0	0	0	0	0	0	0	0	0	0	0.0275006	0.0760113	0.145075	0.217613	0.316531	0.396523	0.530728	0.642298	0.721717	0.787988	0.900043	1	0.898225	0.737057	0.545299	0.452018	0.282945	0	0	0	0	0	0	0	0	0	0	0	0	0	0	0	0	0	213.4
P51617#13_12_22	0	0	0	0	0	0	0	0	0	0	0	0	1	0.988562	0.992414	0.964316	0.905963	0.805639	0.73314	0.723486	0.693753	0.635093	0	0	0	0	0	0	0	0	0	0	0	0	0	0	0	0	0	0	0	0	0	0	0	0	0	0	76.536
P51617#26_22_30	0	0	0	0	0	0	0	0	0	0	0	0	0	0	0	0	0	0	0	0	0	0	0.86287	0.791771	0.854041	1	0.974576	0.647677	0.215762	0	0	0	0	0	0	0	0	0	0	0	0	0	0	0	0	0	0	0	76.536
P51617#5_0_5	0	0.419356	0.724424	0.924199	1	0	0	0	0	0	0	0	0	0	0	0	0	0	0	0	0	0	0	0	0	0	0	0	0	0	0	0	0	0	0	0	0	0	0	0	0	0	0	0	0	0	0	0	76.536
P51617#9_5_12	0	0	0	0	0	0.17886	0.407384	0.71765	1	0.77122	0.506929	0.316985	0	0	0	0	0	0	0	0	0	0	0	0	0	0	0	0	0	0	0	0	0	0	0	0	0	0	0	0	0	0	0	0	0	0	0	0	76.536
P51648#31_21_47	0	0	0	0	0	0	0	0	0	0	0	0	0	0	0	0	0	0	0	0	0	0	0	0.0299221	0.0667089	0.123114	0.143406	0.15075	0.180537	0.294019	0.354762	0.272327	0.113509	0.0875893	0.255413	0.513367	0.768088	0.9357	1	0.921339	0.817454	0.690284	0.530849	0.263012	0.0766683	0	0	0	54.847
P51649#31_22_34	0	0	0	0	0	0	0	0	0	0	0	0	0	0	0	0	0	0	0	0	0	0	0.0327139	0.118527	0.221343	0.395735	0.437141	0.51062	0.671797	0.952494	1	0.740911	0.406044	0.33895	0	0	0	0	0	0	0	0	0	0	0	0	0	0	57.214
P51659#15_5_26	0	0	0	0	0	0.142081	0.115843	0.132553	0.184815	0.31917	0.471349	0.618808	0.77556	0.913024	1	0.947062	0.808696	0.637751	0.493804	0.406063	0.326552	0.255349	0.128038	0	0	0.105588	0	0	0	0	0	0	0	0	0	0	0	0	0	0	0	0	0	0	0	0	0	0	79.685
P51659#29_26_47	0	0	0	0	0	0	0	0	0	0	0	0	0	0	0	0	0	0	0	0	0	0	0	0	0	0	0.0964976	0.154267	0.174389	0.152519	0.167333	0.293098	0.460573	0.59175	0.689868	0.817742	0.959357	1	0.947372	0.861256	0.827132	0.791534	0.64673	0.415521	0.173069	0.047771	0	0	79.685
P51665#14_4_25	0	0	0	0	0.0210666	0.0148771	0.0229286	0.072385	0.136336	0.266564	0.475729	0.740143	0.93865	1	0.92741	0.749573	0.54048	0.356771	0.257169	0.209547	0.195576	0.184601	0.176458	0.125993	0.0984498	0	0	0	0	0	0	0	0	0	0	0	0	0	0	0	0	0	0	0	0	0	0	0	37.025
P51687#31_26_34	0	0	0	0	0	0	0	0	0	0	0	0	0	0	0	0	0	0	0	0	0	0	0	0	0	0	0	0.0818937	0.482511	0.95817	1	0.569669	0.164912	0.0993953	0	0	0	0	0	0	0	0	0	0	0	0	0	0	60.282
P51784#27_21_43	0	0	0	0	0	0	0	0	0	0	0	0	0	0	0	0	0	0	0	0	0	0.562227	0.285557	0.0591375	0.22156	0.648867	1	0.907451	0.444401	0.0735282	0	0.0930343	0.216139	0.316442	0.387278	0.330532	0.244472	0.110595	0.0906211	0.0324518	0.0183878	0	0	0	0	0	0	0	109.82
P51812#10_0_24	0	0.0514259	0.173359	0.384457	0.650143	0.785844	0.868042	0.882437	0.951293	0.970636	0.945085	0.929342	0.951208	1	0.953885	0.89627	0.827441	0.695727	0.439956	0.270734	0.256286	0.305762	0.240002	0.145405	0	0	0	0	0	0	0	0	0	0	0	0	0	0	0	0	0	0	0	0	0	0	0	0	83.735
P51812#29_24_47	0	0	0	0	0	0	0	0	0	0	0	0	0	0	0	0	0	0	0	0	0	0	0	0	0.0626891	0.0753133	0.234884	0.464061	0.464811	0.235636	0	0	0.0593398	0.121003	0.193625	0.349468	0.491765	0.668099	0.895318	1	0.893233	0.66637	0.540064	0.407122	0.254226	0.102721	0.0251786	0	83.735
P51858#33_16_34	0	0	0	0	0	0	0	0	0	0	0	0	0	0	0	0	0	0	0.0211764	0.0457886	0.0696605	0.104609	0.131528	0.162803	0.198499	0.247232	0.320452	0.398746	0.45991	0.463312	0.542883	0.762917	1	0.97545	0	0	0	0	0	0	0	0	0	0	0	0	0	0	26.788
P51858#4_0_16	0.814472	0.922442	0.981363	1	0.943566	0.824118	0.653621	0.479088	0.343158	0.255868	0.196162	0.14132	0.0848572	0.0380676	0	0	0	0	0	0	0	0	0	0	0	0	0	0	0	0	0	0	0	0	0	0	0	0	0	0	0	0	0	0	0	0	0	0	26.788
P51911#18_13_30	0	0	0	0	0	0	0	0	0	0	0	0	0	0.185574	0.409339	0.674427	0.875963	1	0.86954	0.716731	0.696316	0.858606	0.895237	0.794921	0.794415	0.907227	0.877226	0.549145	0.299552	0.0552012	0	0	0	0	0	0	0	0	0	0	0	0	0	0	0	0	0	0	33.17
P51911#7_0_13	0.150942	0	0	0.121176	0.526505	0.791257	1	0.96104	0.918741	0.77841	0.560616	0.253798	0.0968824	0	0	0	0	0	0	0	0	0	0	0	0	0	0	0	0	0	0	0	0	0	0	0	0	0	0	0	0	0	0	0	0	0	0	0	33.17
P51946#20_13_33	0	0	0	0	0	0	0	0	0	0	0	0	0	0.0103629	0.0794029	0.12307	0.233699	0.435778	0.591361	0.644113	0.6003	0.732465	0.8071	0.856408	0.851379	0.936054	1	0.987771	0.883293	0.644831	0.300486	0.0564102	0	0	0	0	0	0	0	0	0	0	0	0	0	0	0	0	37.643
P51948#16_12_20	0	0	0	0	0	0	0	0	0	0	0	0	0	0.093905	0.761621	1	0.937363	0.361273	0.0785754	0	0	0	0	0	0	0	0	0	0	0	0	0	0	0	0	0	0	0	0	0	0	0	0	0	0	0	0	0	35.823
P51991#24_6_28	0	0	0	0	0	0	0.615938	0.38203	0.227027	0.0977396	0.029094	0	0.0207155	0.0537971	0.13504	0.224098	0.324659	0.399369	0.506903	0.6317	0.763593	0.869795	0.95303	1	0.973819	0.928808	0.920381	0.972142	0	0	0	0	0	0	0	0	0	0	0	0	0	0	0	0	0	0	0	0	39.594
P51991#32_28_35	0	0	0	0	0	0	0	0	0	0	0	0	0	0	0	0	0	0	0	0	0	0	0	0	0	0	0	0	0.686503	0.739281	0.862771	1	0.948566	0.781588	0.685979	0	0	0	0	0	0	0	0	0	0	0	0	0	39.594
P52209#28_23_47	0	0	0	0	0	0	0	0	0	0	0	0	0	0	0	0	0	0	0	0	0	0	0	0.0726701	0.0545651	0.138202	0.331978	0.427303	0.270831	0.200939	0.392439	0.606652	0.466091	0.320666	0.427227	0.792225	0.953684	0.994956	0.968993	1	0.893149	0.709942	0.48637	0.309921	0.133949	0	0	0	53.139
[truncated: 3,570 more rows]
[truncated: 2 more columns]
