# Supplementary material for: Global Membrane Protein Interactome Analysis using In vivo Crosslinking and Mass Spectrometry-based Protein Correlation Profiling
Source: Mol Cell Proteomics. 2016 Apr 25;15(7):2476–90. doi: 10.1074/mcp.O115.055467 (PMC4937518; doi:10.1074/mcp.O115.055467)
Supplement: Supplemental Data [file 10.1074_O115.055467_mcp.O115.055467-8.xlsx]

## Sheet: Supplementary Table 7
Supplementary Table 7 - Gold Standard CORUM Complexes
CORUM Complex ID	Crosslinked Protein Peaks Uniprot Accession#Centre fraction_Start fraction_End fraction	Proteins - Uniprot Accession	Crosslinked Median Pearson Correlation	Number of Proteins in Complex
145	Q99471#12_0_23,P61758#12_0_24	Q99471,P61758	0.94	2
3040	Q9P2J5#9_0_16,P56192#11_1_16	P56192,Q9P2J5	0.93	2
93	Q9H1A4#14_0_23,Q9UJX2#9_0_27	Q9H1A4,Q9UJX2	0.82	2
5233	P52292#6_0_28,O15111#8_0_26	O15111,P52292	0.65	2
157	Q9NTJ3#11_0_22,O95347#11_0_22,Q15021#9_0_22,Q9BPX3#9_0_22	Q9BPX3,Q15021,O95347,Q9NTJ3	0.99	4
186	Q9Y2A7#13_0_23,Q7L576#9_0_24,Q9Y6W5#9_0_23	Q7L576,Q9Y6W5,Q9Y2A7	0.98	3
1345	Q9UHD8#9_0_30,Q16181#9_0_26	Q9UHD8,Q16181	0.98	2
33	O15212#13_2_31,Q9UHV9#11_0_29	Q9UHV9,O15212	0.74	2
2716	Q6IA86#14_2_26,O95163#14_1_24,Q9H9T3#10_0_25	Q9H9T3,Q6IA86,O95163	0.96	3
193	O75832#16_0_32,P60900#15_0_26	P60900,O75832	0.9	2
1183	Q7L1Q6#8_0_30,Q14204#9_0_27	Q14204,Q7L1Q6	0.96	2
905	Q9Y496#8_0_26,O15066#11_0_27	O15066,Q9Y496	0.95	2
778	Q14839#4_0_14,Q8WXI9#5_0_15,O94776#4_0_15,O95983#4_0_16,Q92785#4_0_17	Q92785,Q8WXI9,Q14839,O94776,O95983	0.92	5
633	Q96BD5#5_0_9,P78347#4_0_9	P78347,Q96BD5	0.97	2
929	Q99496#4_0_14,Q08945#4_0_13,Q9H0H5#4_0_12	Q9H0H5,Q08945,Q99496	0.99	3
632	O60341#4_0_14,Q9UKL0#4_0_14,Q92769#4_0_17	Q9UKL0,Q92769,O60341	0.93	3
929	Q96JP5#11_5_15,Q9BZH6#9_0_12	Q96JP5,Q9BZH6	0.86	2
308	P46779#11_6_15,P47914#11_6_15,P18124#11_6_15,P36578#11_6_15,P50914#11_6_15,P18621#11_6_15,P26373#11_6_15,Q9Y3U8#11_6_15,P39023#11_6_15,P62424#11_6_15,P61254#11_6_15,P62917#11_6_15,Q02878#11_1_20,P42766#11_2_19,P62750#11_2_20,P49207#11_6_17,P61353#11_6_16,P35268#11_6_16,P62899#11_6_16,P62891#11_6_15	P18621,Q9Y3U8,P18124,P50914,P39023,P62891,P47914,P46779,P62899,P42766,P26373,P35268,P36578,P49207,P62424,P61353,Q02878,P62750,P61254,P62917	0.99	20
238	P51532#9_4_15,Q8NFD5#6_4_16	Q8NFD5,P51532	0.77	2
2118	Q8IUD2#5_0_11,Q9Y6K9#6_0_11,O14920#7_0_14	Q9Y6K9,Q8IUD2,O14920	0.76	3
238	Q92922#4_0_17,Q92925#4_0_17	Q92922,Q92925	0.93	2
5177	P35222#6_0_14,P18206#7_0_16,P49023#7_0_18	P49023,P18206,P35222	0.9	3
5196	Q04206#5_0_12,O00743#9_0_12	O00743,Q04206	0.83	2
1238	Q8TAQ2#4_0_18,Q969G3#5_0_19,Q68CP9#10_0_18	Q969G3,Q8TAQ2,Q68CP9	0.94	3
742	Q99613#10_0_20,O75821#10_0_20,P55884#10_0_19,O15371#10_0_20,Q14152#10_0_21,Q9Y262#9_0_20,O15372#10_0_20,P60228#9_0_20,Q13347#9_0_23,O00303#9_0_21	O15372,O15371,Q13347,O75821,Q9Y262,O00303,Q14152,P60228,P55884,Q99613	0.99	10
89	Q9UPT5#8_0_18,Q8IYI6#8_0_19,Q9NV70#7_0_19	Q9NV70,Q8IYI6,Q9UPT5	0.98	3
306	P62979#35_24_40,P05387#36_31_38,P05386#35_31_38	P62979,P05386,P05387	0.9	3
562	O95777#36_32_38,P62312#36_32_38	O95777,P62312	1	2
875	Q15836#36_32_38,O75379#36_31_39	Q15836,O75379	0.98	2
320	Q9Y2Q9#38_34_39,Q8N5N7#36_32_39	Q9Y2Q9,Q8N5N7	0.52	2
320	Q9P015#33_28_37,Q9NYK5#33_27_35,P82933#33_27_35,P51398#33_28_35	P51398,Q9NYK5,Q9P015,P82933	0.96	4
1332	P35637#32_27_39,Q13148#32_27_35,Q92804#30_27_35	Q13148,Q92804,P35637	0.9	3
5386	Q9Y265#31_21_44,Q15545#27_23_43	Q9Y265,Q15545	0.84	2
320	Q13084#34_29_37,Q9H2W6#34_29_36,P49406#34_29_36,P82673#34_29_36,Q9BYD3#34_29_36	P82673,P49406,Q9BYD3,Q13084,Q9H2W6	0.94	5
1181	Q07955#34_29_37,Q9UNP9#33_25_47	Q9UNP9,Q07955	0.85	2
351	P62306#36_31_38,Q9Y4Z0#36_30_37	P62306,Q9Y4Z0	0.91	2
5919	P31947#34_29_37,P61981#34_29_37,P62258#34_29_37,P63104#34_29_37	P63104,P62258,P31947,P61981	0.99	4
5614	Q13263#24_14_47,Q14839#24_14_47,Q8TAQ2#26_18_47,Q92922#25_17_47,P20700#27_13_47	Q92922,Q14839,Q8TAQ2,Q13263,P20700	0.93	5
1181	P22626#22_12_47,P38919#26_12_47	P38919,P22626	0.97	2
351	Q15029#27_13_44,Q96FV9#21_16_42	Q96FV9,Q15029	0.79	2
5611	P49736#28_23_47,P33991#28_23_43	P49736,P33991	0.9	2
1332	P31943#31_12_47,Q01844#30_26_38	P31943,Q01844	0.72	2
189	O96019#31_20_47,Q969G3#31_19_47	Q969G3,O96019	0.97	2
186	Q9Y6W5#29_23_47,Q9Y2A7#27_23_47	Q9Y6W5,Q9Y2A7	0.49	2
592	Q09028#25_17_47,Q16576#25_15_47	Q09028,Q16576	0.96	2
351	P62310#41_39_46,P62312#41_38_45	P62312,P62310	0.86	2
1004	P35250#33_29_47,P24941#34_32_47	P35250,P24941	0.94	2
520	P62136#33_24_47,P62140#34_25_47	P62136,P62140	0.91	2
2199	P40937#33_29_47,P40938#33_29_47	P40938,P40937	0.84	2
205	Q15369#36_29_47,Q15370#36_28_47	Q15370,Q15369	0.9	2
32	O00231#28_23_47,O00232#31_24_47	O00231,O00232	0.97	2
181	P28070#30_21_47,Q99436#34_22_47	Q99436,P28070	0.97	2
2247	Q9UJW0#31_30_47,P61163#33_21_47	Q9UJW0,P61163	0.94	2
194	O14818#36_25_47,P49720#32_24_47,P61289#34_29_47	P49720,P61289,O14818	0.9	3
1729	P60709#32_23_47,P06748#33_24_47	P60709,P06748	0.89	2
351	Q14011#35_28_47,P09661#34_25_47	P09661,Q14011	0.79	2
5919	P27348#34_26_47,P31946#34_26_47,Q04917#34_24_47	Q04917,P27348,P31946	0.94	3
351	Q53GS9#30_26_33,O43172#30_26_33	O43172,Q53GS9	0.86	2
1223	P11021#30_25_34,P11940#30_25_33	P11940,P11021	0.93	2
725	P11142#30_25_34,P08107#30_25_34	P08107,P11142	0.98	2
929	Q02241#26_23_30,Q96JP5#27_25_30	Q02241,Q96JP5	0.31	2
2721	O15294#27_17_37,P34932#27_20_31	O15294,P34932	0.95	2
2390	P08195#29_24_32,Q01650#28_24_32	Q01650,P08195	0.95	2
5755	Q9UBT2#29_23_33,Q9UBE0#28_17_32	Q9UBE0,Q9UBT2	0.95	2
306	P63173#25_16_28,P62273#20_15_27	P62273,P63173	0.84	2
2398	P26006#25_20_30,P05556#25_20_28	P26006,P05556	0.96	2
95	P12956#25_13_30,P13010#26_13_30,Q9BXJ9#19_17_30	P12956,P13010,Q9BXJ9	0.94	3
713	Q92925#25_17_33,O14497#23_16_36,Q96ST3#25_17_36	Q96ST3,Q92925,O14497	0.95	3
63	Q14683#25_15_41,O60216#26_14_35	Q14683,O60216	0.88	2
306	P84098#29_22_32,P42677#28_22_31,P62861#26_22_32,P18077#26_16_33,P49207#27_17_32,P35268#28_16_40,P42766#26_19_36,P61353#27_16_32	P42766,P61353,P42677,P62861,P18077,P84098,P35268,P49207	0.94	8
387	P33991#17_10_23,Q14566#16_9_25,P33992#17_9_24,P49736#16_8_23,P25205#16_9_23,P33993#17_9_22	P33992,P33993,P33991,Q14566,P49736,P25205	0.98	6
193	P51665#14_4_25,O43242#15_5_24,P55036#15_4_24,O00231#14_5_23,O00232#14_5_24,Q15008#14_5_23	P51665,O00232,P55036,O00231,O43242,Q15008	0.98	6
126	P49368#13_3_24,P50991#13_3_23,P40227#13_2_22,P50990#13_2_23,P48643#14_8_19,P17987#14_8_18,Q99832#14_8_18,P78371#14_8_18	P40227,P49368,P50990,P48643,P50991,P17987,P78371,Q99832	0.98	8
1101	Q8WUA4#20_12_23,Q9Y5Q9#18_15_25	Q9Y5Q9,Q8WUA4	0.3	2
306	P62701#17_13_21,P62753#18_13_21,P62081#18_13_22,P62241#18_13_22,P62263#18_8_27,P83731#18_14_22,P62244#18_13_22,P62861#18_13_22,P62266#18_8_36	P83731,P62753,P62701,P62861,P62081,P62266,P62241,P62244,P62263	0.97	9
5264	P35222#19_14_31,Q92793#19_9_26	P35222,Q92793	0.88	2
1094	Q9Y4W6#18_11_23,P10809#18_7_28	Q9Y4W6,P10809	0.99	2
193	P43686#15_6_25,O00487#15_5_25,Q99460#15_5_22,O14818#15_7_25,P25789#16_5_27,P62195#15_9_23,P62191#16_6_27,P35998#15_6_27	O00487,P35998,Q99460,P62195,P62191,O14818,P25789,P43686	0.97	8
351	Q8NI27#21_14_31,Q96T37#20_16_28	Q8NI27,Q96T37	0.95	2
320	Q9Y2R5#20_15_23,P82930#20_12_26,P82675#21_14_25	P82930,P82675,Q9Y2R5	0.94	3
5689	O14786#21_9_31,Q9UIW2#14_8_30	Q9UIW2,O14786	0.94	2
351	Q9Y3B4#23_16_27,Q08211#25_7_29,Q13435#22_6_29,Q9Y5S9#23_13_27	Q08211,Q9Y3B4,Q13435,Q9Y5S9	0.92	4
929	Q8N1F7#19_13_26,Q9H0H5#20_12_31	Q9H0H5,Q8N1F7	0.88	2
351	Q15459#23_16_30,O60306#25_16_29	O60306,Q15459	0.93	2
351	Q9HCE1#27_17_30,O75937#22_14_29,P52298#23_13_29	O75937,P52298,Q9HCE1	0.89	3
379	P54278#20_15_30,P40692#23_12_34	P40692,P54278	0.76	2
2714	Q13616#22_17_29,O14757#21_12_33	O14757,Q13616	0.65	2
3055	Q9Y2X3#25_14_31,Q9NR30#24_12_32,O00567#22_13_30,P09651#24_12_30	Q9NR30,Q9Y2X3,O00567,P09651	0.91	4
351	Q09161#22_12_32,P84103#22_7_31	Q09161,P84103	0.85	2
568	Q9BW27#20_12_32,P57740#16_10_35	Q9BW27,P57740	0.72	2
