# Supplementary material for: Global Membrane Protein Interactome Analysis using In vivo Crosslinking and Mass Spectrometry-based Protein Correlation Profiling
Source: Mol Cell Proteomics. 2016 Apr 25;15(7):2476–90. doi: 10.1074/mcp.O115.055467 (PMC4937518; doi:10.1074/mcp.O115.055467)
Supplement: Supplemental Data [file 10.1074_O115.055467_mcp.O115.055467-9.xlsx]

## Sheet: Supplementary Table 8
Supplementary Table 8 - Protein Peak Interaction Pairs with Predicition Score >0.75
Peak A							Peak B
Uniprot ID	Peak Max Fraction	Peak Start Fraction	Peak End Fraction	Uniprot Name	Gene Name	Description	Uniprot ID	Peak Max Fraction	Peak Start Fraction	Peak End Fraction	Uniprot Name	Gene Name	Description	Interaction Prediction Score
O75821	10	0	20	EIF3G_HUMAN	EIF3G	Eukaryotic translation initiation factor 3 subunit G	P55884	10	0	19	EIF3B_HUMAN	EIF3B	Eukaryotic translation initiation factor 3 subunit B	0.99844
Q99613	10	0	20	EIF3C_HUMAN	EIF3C	Eukaryotic translation initiation factor 3 subunit C	O75821	10	0	20	EIF3G_HUMAN	EIF3G	Eukaryotic translation initiation factor 3 subunit G	0.998266
P49815	8	1	16	TSC2_HUMAN	TSC2	Tuberin	Q92574	8	1	17	TSC1_HUMAN	TSC1	Hamartin	0.998256
Q9Y230	9	0	21	RUVB2_HUMAN	RUVBL2	RuvB-like 2	Q9Y265	8	0	21	RUVB1_HUMAN	RUVBL1	RuvB-like 1	0.998246
P62191	16	6	27	PRS4_HUMAN	PSMC1	26S protease regulatory subunit 4	P35998	15	6	27	PRS7_HUMAN	PSMC2	26S protease regulatory subunit 7	0.998226
P42345	9	3	14	MTOR_HUMAN	MTOR	Serine/threonine-protein kinase mTOR	Q6R327	9	3	15	RICTR_HUMAN	RICTOR	Rapamycin-insensitive companion of mTOR	0.998045
P06493	8	0	32	CDK1_HUMAN	CDK1	Cyclin-dependent kinase 1	P14635	8	0	21	CCNB1_HUMAN	CCNB1	G2/mitotic-specific cyclin-B1	0.997741
Q14155-1	8	0	15	ARHG7_HUMAN	ARHGEF7	Isoform 1 of Rho guanine nucleotide exchange factor 7	Q9Y2X7	8	0	20	GIT1_HUMAN	GIT1	ARF GTPase-activating protein GIT1	0.997726
O15371	10	0	20	EIF3D_HUMAN	EIF3D	Eukaryotic translation initiation factor 3 subunit D	O15372	10	0	20	EIF3H_HUMAN	EIF3H	Eukaryotic translation initiation factor 3 subunit H	0.997687
Q9H269	7	0	18	VPS16_HUMAN	VPS16	Vacuolar protein sorting-associated protein 16 homolog	Q9P253	7	0	20	VPS18_HUMAN	VPS18	Vacuolar protein sorting-associated protein 18 homolog	0.997684
Q14008	8	0	23	CKAP5_HUMAN	CKAP5	Cytoskeleton-associated protein 5	O75410	8	0	21	TACC1_HUMAN	TACC1	Transforming acidic coiled-coil-containing protein 1	0.997668
P23258	6	0	23	TBG1_HUMAN	TUBG1	Tubulin gamma-1 chain	Q9BSJ2	6	1	11	GCP2_HUMAN	TUBGCP2	Gamma-tubulin complex component 2	0.997652
Q14764	6	1	11	MVP_HUMAN	MVP	Major vault protein	Q9UKK3	6	1	11	PARP4_HUMAN	PARP4	Poly [ADP-ribose] polymerase 4	0.997637
O43242	15	5	24	PSMD3_HUMAN	PSMD3	26S proteasome non-ATPase regulatory subunit 3	Q15008	14	5	23	PSMD6_HUMAN	PSMD6	26S proteasome non-ATPase regulatory subunit 6	0.9976
Q14566	16	9	25	MCM6_HUMAN	MCM6	DNA replication licensing factor MCM6	P49736	16	8	23	MCM2_HUMAN	MCM2	DNA replication licensing factor MCM2	0.997598
O75821	10	0	20	EIF3G_HUMAN	EIF3G	Eukaryotic translation initiation factor 3 subunit G	O15371	10	0	20	EIF3D_HUMAN	EIF3D	Eukaryotic translation initiation factor 3 subunit D	0.997509
P18206	7	0	16	VINC_HUMAN	VCL	Vinculin	P49023	7	0	18	PAXI_HUMAN	PXN	Paxillin	0.997503
Q96A65	8	0	19	EXOC4_HUMAN	EXOC4	Exocyst complex component 4	O60645-3	9	0	19	EXOC3_HUMAN	EXOC3	Isoform 3 of Exocyst complex component 3	0.9975
P55884	10	0	19	EIF3B_HUMAN	EIF3B	Eukaryotic translation initiation factor 3 subunit B	Q14152	10	0	21	EIF3A_HUMAN	EIF3A	Eukaryotic translation initiation factor 3 subunit A	0.99749
A5YKK6	6	0	12	CNOT1_HUMAN	CNOT1	CCR4-NOT transcription complex subunit 1	Q9NZN8	6	0	14	CNOT2_HUMAN	CNOT2	CCR4-NOT transcription complex subunit 2	0.997471
P33991	17	10	23	MCM4_HUMAN	MCM4	DNA replication licensing factor MCM4	Q14566	16	9	25	MCM6_HUMAN	MCM6	DNA replication licensing factor MCM6	0.997442
Q96A65	8	0	19	EXOC4_HUMAN	EXOC4	Exocyst complex component 4	Q9UPT5	8	0	18	EXOC7_HUMAN	EXOC7	Exocyst complex component 7	0.997425
Q9UKV8	5	0	10	AGO2_HUMAN	AGO2	Protein argonaute-2	Q9UPQ9	5	0	12	TNR6B_HUMAN	TNRC6B	Trinucleotide repeat-containing gene 6B protein	0.997381
Q9UKV8	5	0	10	AGO2_HUMAN	AGO2	Protein argonaute-2	P57678	5	0	8	GEMI4_HUMAN	GEMIN4	Gem-associated protein 4	0.99736
Q9NTJ3	11	0	22	SMC4_HUMAN	SMC4	Structural maintenance of chromosomes protein 4	O95347	11	0	22	SMC2_HUMAN	SMC2	Structural maintenance of chromosomes protein 2	0.997337
O75821	10	0	20	EIF3G_HUMAN	EIF3G	Eukaryotic translation initiation factor 3 subunit G	Q14152	10	0	21	EIF3A_HUMAN	EIF3A	Eukaryotic translation initiation factor 3 subunit A	0.997316
Q9UKV8	5	0	10	AGO2_HUMAN	AGO2	Protein argonaute-2	Q9UHI6	5	0	11	DDX20_HUMAN	DDX20	Probable ATP-dependent RNA helicase DDX20	0.997286
Q7L5N1	4	0	20	CSN6_HUMAN	COPS6	COP9 signalosome complex subunit 6	Q9UNS2	5	0	24	CSN3_HUMAN	COPS3	COP9 signalosome complex subunit 3	0.997241
O15371	10	0	20	EIF3D_HUMAN	EIF3D	Eukaryotic translation initiation factor 3 subunit D	Q14152	10	0	21	EIF3A_HUMAN	EIF3A	Eukaryotic translation initiation factor 3 subunit A	0.997239
Q99613	10	0	20	EIF3C_HUMAN	EIF3C	Eukaryotic translation initiation factor 3 subunit C	O15372	10	0	20	EIF3H_HUMAN	EIF3H	Eukaryotic translation initiation factor 3 subunit H	0.997239
Q14152	10	0	21	EIF3A_HUMAN	EIF3A	Eukaryotic translation initiation factor 3 subunit A	Q13347	9	0	23	EIF3I_HUMAN	EIF3I	Eukaryotic translation initiation factor 3 subunit I	0.997137
Q9UHI6	5	0	11	DDX20_HUMAN	DDX20	Probable ATP-dependent RNA helicase DDX20	P57678	5	0	8	GEMI4_HUMAN	GEMIN4	Gem-associated protein 4	0.99712
Q14152	10	0	21	EIF3A_HUMAN	EIF3A	Eukaryotic translation initiation factor 3 subunit A	O15372	10	0	20	EIF3H_HUMAN	EIF3H	Eukaryotic translation initiation factor 3 subunit H	0.99711
Q05209	9	0	28	PTN12_HUMAN	PTPN12	Tyrosine-protein phosphatase non-receptor type 12	P29353	9	0	25	SHC1_HUMAN	SHC1	SHC-transforming protein 1	0.997038
Q96CW5	6	0	11	GCP3_HUMAN	TUBGCP3	Gamma-tubulin complex component 3	P23258	6	0	23	TBG1_HUMAN	TUBG1	Tubulin gamma-1 chain	0.996977
Q99613	10	0	20	EIF3C_HUMAN	EIF3C	Eukaryotic translation initiation factor 3 subunit C	P55884	10	0	19	EIF3B_HUMAN	EIF3B	Eukaryotic translation initiation factor 3 subunit B	0.996962
P31947	34	29	37	1433S_HUMAN	SFN	14-3-3 protein sigma	P63104	34	29	37	1433Z_HUMAN	YWHAZ	14-3-3 protein zeta/delta	0.99695
O95983	4	0	16	MBD3_HUMAN	MBD3	Methyl-CpG-binding domain protein 3	Q9BTC8	5	0	15	MTA3_HUMAN	MTA3	Metastasis-associated protein MTA3	0.996947
P62195	15	9	23	PRS8_HUMAN	PSMC5	26S protease regulatory subunit 8	P62191	16	6	27	PRS4_HUMAN	PSMC1	26S protease regulatory subunit 4	0.996944
P48444	10	0	21	COPD_HUMAN	ARCN1	Coatomer subunit delta	P53621	9	0	23	COPA_HUMAN	COPA	Coatomer subunit alpha	0.996835
Q96CW5	6	0	11	GCP3_HUMAN	TUBGCP3	Gamma-tubulin complex component 3	Q9BSJ2	6	1	11	GCP2_HUMAN	TUBGCP2	Gamma-tubulin complex component 2	0.996834
P17987	14	8	18	TCPA_HUMAN	TCP1	T-complex protein 1 subunit alpha	P78371	14	8	18	TCPB_HUMAN	CCT2	T-complex protein 1 subunit beta	0.996802
Q15008	14	5	23	PSMD6_HUMAN	PSMD6	26S proteasome non-ATPase regulatory subunit 6	Q9UNM6	14	0	26	PSD13_HUMAN	PSMD13	26S proteasome non-ATPase regulatory subunit 13	0.996772
P55884	10	0	19	EIF3B_HUMAN	EIF3B	Eukaryotic translation initiation factor 3 subunit B	O15372	10	0	20	EIF3H_HUMAN	EIF3H	Eukaryotic translation initiation factor 3 subunit H	0.996762
P12956	25	13	30	XRCC6_HUMAN	XRCC6	X-ray repair cross-complementing protein 6	P13010	26	13	30	XRCC5_HUMAN	XRCC5	X-ray repair cross-complementing protein 5	0.99672
P55884	10	0	19	EIF3B_HUMAN	EIF3B	Eukaryotic translation initiation factor 3 subunit B	O00303	9	0	21	EIF3F_HUMAN	EIF3F	Eukaryotic translation initiation factor 3 subunit F	0.996704
P55884	10	0	19	EIF3B_HUMAN	EIF3B	Eukaryotic translation initiation factor 3 subunit B	P60228	9	0	20	EIF3E_HUMAN	EIF3E	Eukaryotic translation initiation factor 3 subunit E	0.996695
P62195	15	9	23	PRS8_HUMAN	PSMC5	26S protease regulatory subunit 8	P35998	15	6	27	PRS7_HUMAN	PSMC2	26S protease regulatory subunit 7	0.996668
Q9UMX0	30	25	33	UBQL1_HUMAN	UBQLN1	Ubiquilin-1	Q9NRR5	29	25	33	UBQL4_HUMAN	UBQLN4	Ubiquilin-4	0.996655
Q96KP1	8	1	15	EXOC2_HUMAN	EXOC2	Exocyst complex component 2	O60645-3	9	0	19	EXOC3_HUMAN	EXOC3	Isoform 3 of Exocyst complex component 3	0.996646
O15371	10	0	20	EIF3D_HUMAN	EIF3D	Eukaryotic translation initiation factor 3 subunit D	P60228	9	0	20	EIF3E_HUMAN	EIF3E	Eukaryotic translation initiation factor 3 subunit E	0.996593
Q92905	28	25	47	CSN5_HUMAN	COPS5	COP9 signalosome complex subunit 5	Q9UNS2	27	24	47	CSN3_HUMAN	COPS3	COP9 signalosome complex subunit 3	0.996565
O00232	14	5	24	PSD12_HUMAN	PSMD12	26S proteasome non-ATPase regulatory subunit 12	Q15008	14	5	23	PSMD6_HUMAN	PSMD6	26S proteasome non-ATPase regulatory subunit 6	0.996481
O75821	10	0	20	EIF3G_HUMAN	EIF3G	Eukaryotic translation initiation factor 3 subunit G	O15372	10	0	20	EIF3H_HUMAN	EIF3H	Eukaryotic translation initiation factor 3 subunit H	0.996445
O43815	9	0	21	STRN_HUMAN	STRN	Striatin	Q9NRL3	10	0	27	STRN4_HUMAN	STRN4	Striatin-4	0.996445
P48643	14	8	19	TCPE_HUMAN	CCT5	T-complex protein 1 subunit epsilon	P17987	14	8	18	TCPA_HUMAN	TCP1	T-complex protein 1 subunit alpha	0.996429
Q96A65	8	0	19	EXOC4_HUMAN	EXOC4	Exocyst complex component 4	Q96KP1	8	1	15	EXOC2_HUMAN	EXOC2	Exocyst complex component 2	0.996428
Q15003	11	0	23	CND2_HUMAN	NCAPH	Condensin complex subunit 2	Q9NTJ3	11	0	22	SMC4_HUMAN	SMC4	Structural maintenance of chromosomes protein 4	0.996419
P55036	15	4	24	PSMD4_HUMAN	PSMD4	26S proteasome non-ATPase regulatory subunit 4	O00487	15	5	25	PSDE_HUMAN	PSMD14	26S proteasome non-ATPase regulatory subunit 14	0.996412
P33991	17	10	23	MCM4_HUMAN	MCM4	DNA replication licensing factor MCM4	P49736	16	8	23	MCM2_HUMAN	MCM2	DNA replication licensing factor MCM2	0.996367
Q99613	10	0	20	EIF3C_HUMAN	EIF3C	Eukaryotic translation initiation factor 3 subunit C	Q14152	10	0	21	EIF3A_HUMAN	EIF3A	Eukaryotic translation initiation factor 3 subunit A	0.996363
Q9H900	7	0	19	ZWILC_HUMAN	ZWILCH	Protein zwilch homolog	O43264	8	1	15	ZW10_HUMAN	ZW10	Centromere/kinetochore protein zw10 homolog	0.996338
P17980	15	6	23	PRS6A_HUMAN	PSMC3	26S protease regulatory subunit 6A	P62195	15	9	23	PRS8_HUMAN	PSMC5	26S protease regulatory subunit 8	0.996298
P61981	34	29	37	1433G_HUMAN	YWHAG	14-3-3 protein gamma	P62258	34	29	37	1433E_HUMAN	YWHAE	14-3-3 protein epsilon	0.996298
P62191	16	6	27	PRS4_HUMAN	PSMC1	26S protease regulatory subunit 4	Q13200	15	6	30	PSMD2_HUMAN	PSMD2	26S proteasome non-ATPase regulatory subunit 2	0.996281
O00231	14	5	23	PSD11_HUMAN	PSMD11	26S proteasome non-ATPase regulatory subunit 11	Q15008	14	5	23	PSMD6_HUMAN	PSMD6	26S proteasome non-ATPase regulatory subunit 6	0.996273
Q99613	10	0	20	EIF3C_HUMAN	EIF3C	Eukaryotic translation initiation factor 3 subunit C	O15371	10	0	20	EIF3D_HUMAN	EIF3D	Eukaryotic translation initiation factor 3 subunit D	0.996226
Q96KP1	8	1	15	EXOC2_HUMAN	EXOC2	Exocyst complex component 2	Q9UPT5	8	0	18	EXOC7_HUMAN	EXOC7	Exocyst complex component 7	0.996221
P49023	7	0	18	PAXI_HUMAN	PXN	Paxillin	Q9Y2X7	8	0	20	GIT1_HUMAN	GIT1	ARF GTPase-activating protein GIT1	0.996169
Q14839	4	0	14	CHD4_HUMAN	CHD4	Chromodomain-helicase-DNA-binding protein 4	O95983	4	0	16	MBD3_HUMAN	MBD3	Methyl-CpG-binding domain protein 3	0.996135
P60900	15	0	26	PSA6_HUMAN	PSMA6	Proteasome subunit alpha type-6	O14818	15	7	25	PSA7_HUMAN	PSMA7	Proteasome subunit alpha type-7	0.996115
P26006	25	20	30	ITA3_HUMAN	ITGA3	Integrin alpha-3	P05556	25	20	28	ITB1_HUMAN	ITGB1	Integrin beta-1	0.996102
Q9BZD4	7	0	19	NUF2_HUMAN	NUF2	Kinetochore protein Nuf2	Q9HBM1	7	0	23	SPC25_HUMAN	SPC25	Kinetochore protein Spc25	0.996074
O60716-3	9	0	30	CTND1_HUMAN	CTNND1	Isoform 1AC of Catenin delta-1	Q14247	10	0	29	SRC8_HUMAN	CTTN	Src substrate cortactin	0.996068
Q9Y678	10	0	22	COPG1_HUMAN	COPG1	Coatomer subunit gamma-1	P53618	11	0	26	COPB_HUMAN	COPB1	Coatomer subunit beta	0.996034
P07942	15	2	26	LAMB1_HUMAN	LAMB1	Laminin subunit beta-1	P11047	14	2	27	LAMC1_HUMAN	LAMC1	Laminin subunit gamma-1	0.996033
P62258	34	29	37	1433E_HUMAN	YWHAE	14-3-3 protein epsilon	P63104	34	29	37	1433Z_HUMAN	YWHAZ	14-3-3 protein zeta/delta	0.996025
P17987	14	8	18	TCPA_HUMAN	TCP1	T-complex protein 1 subunit alpha	Q99832	14	8	18	TCPH_HUMAN	CCT7	T-complex protein 1 subunit eta	0.996009
O00231	14	5	23	PSD11_HUMAN	PSMD11	26S proteasome non-ATPase regulatory subunit 11	O00232	14	5	24	PSD12_HUMAN	PSMD12	26S proteasome non-ATPase regulatory subunit 12	0.996
O43242	15	5	24	PSMD3_HUMAN	PSMD3	26S proteasome non-ATPase regulatory subunit 3	Q9UNM6	14	0	26	PSD13_HUMAN	PSMD13	26S proteasome non-ATPase regulatory subunit 13	0.995981
P48444	10	0	21	COPD_HUMAN	ARCN1	Coatomer subunit delta	P53618	11	0	26	COPB_HUMAN	COPB1	Coatomer subunit beta	0.995937
P43686	15	6	25	PRS6B_HUMAN	PSMC4	26S protease regulatory subunit 6B	P62195	15	9	23	PRS8_HUMAN	PSMC5	26S protease regulatory subunit 8	0.995919
Q13561	9	0	23	DCTN2_HUMAN	DCTN2	Dynactin subunit 2	O75935	8	0	27	DCTN3_HUMAN	DCTN3	Dynactin subunit 3	0.995911
P50991	13	3	23	TCPD_HUMAN	CCT4	T-complex protein 1 subunit delta	P17987	14	8	18	TCPA_HUMAN	TCP1	T-complex protein 1 subunit alpha	0.995906
P05387	36	31	38	RLA2_HUMAN	RPLP2	60S acidic ribosomal protein P2	P05386	35	31	38	RLA1_HUMAN	RPLP1	60S acidic ribosomal protein P1	0.995875
Q9Y678	10	0	22	COPG1_HUMAN	COPG1	Coatomer subunit gamma-1	P53621	9	0	23	COPA_HUMAN	COPA	Coatomer subunit alpha	0.995875
P78344	7	0	27	IF4G2_HUMAN	EIF4G2	Eukaryotic translation initiation factor 4 gamma 2	P60842	7	0	23	IF4A1_HUMAN	EIF4A1	Eukaryotic initiation factor 4A-I	0.995842
Q86Y82	34	29	38	STX12_HUMAN	STX12	Syntaxin-12	Q96AJ9	34	29	37	VTI1A_HUMAN	VTI1A	Vesicle transport through interaction with t-SNAREs homolog 1A	0.995817
A5YKK6	6	0	12	CNOT1_HUMAN	CNOT1	CCR4-NOT transcription complex subunit 1	O95628-8	6	0	14	CNOT4_HUMAN	CNOT4	Isoform 8 of CCR4-NOT transcription complex subunit 4	0.99572
P35998	15	6	27	PRS7_HUMAN	PSMC2	26S protease regulatory subunit 7	Q13200	15	6	30	PSMD2_HUMAN	PSMD2	26S proteasome non-ATPase regulatory subunit 2	0.99572
P07951	34	29	38	TPM2_HUMAN	TPM2	Tropomyosin beta chain	P09493-3	34	30	38	TPM1_HUMAN	TPM1	Isoform 3 of Tropomyosin alpha-1 chain	0.995713
P33992	17	9	24	MCM5_HUMAN	MCM5	DNA replication licensing factor MCM5	P49736	16	8	23	MCM2_HUMAN	MCM2	DNA replication licensing factor MCM2	0.995699
P55884	10	0	19	EIF3B_HUMAN	EIF3B	Eukaryotic translation initiation factor 3 subunit B	Q13347	9	0	23	EIF3I_HUMAN	EIF3I	Eukaryotic translation initiation factor 3 subunit I	0.99569
Q15008	14	5	23	PSMD6_HUMAN	PSMD6	26S proteasome non-ATPase regulatory subunit 6	O00487	15	5	25	PSDE_HUMAN	PSMD14	26S proteasome non-ATPase regulatory subunit 14	0.995647
Q14683	4	0	15	SMC1A_HUMAN	SMC1A	Structural maintenance of chromosomes protein 1A	Q9UQE7	4	0	16	SMC3_HUMAN	SMC3	Structural maintenance of chromosomes protein 3	0.995646
P55884	10	0	19	EIF3B_HUMAN	EIF3B	Eukaryotic translation initiation factor 3 subunit B	O15371	10	0	20	EIF3D_HUMAN	EIF3D	Eukaryotic translation initiation factor 3 subunit D	0.995646
Q99613	10	0	20	EIF3C_HUMAN	EIF3C	Eukaryotic translation initiation factor 3 subunit C	O00303	9	0	21	EIF3F_HUMAN	EIF3F	Eukaryotic translation initiation factor 3 subunit F	0.995597
Q8NEB9	11	2	17	PK3C3_HUMAN	PIK3C3	Phosphatidylinositol 3-kinase catalytic subunit type 3	Q14457	10	0	23	BECN1_HUMAN	BECN1	Beclin-1	0.995571
P49368	13	3	24	TCPG_HUMAN	CCT3	T-complex protein 1 subunit gamma	P17987	14	8	18	TCPA_HUMAN	TCP1	T-complex protein 1 subunit alpha	0.995558
Q12834	4	0	19	CDC20_HUMAN	CDC20	Cell division cycle protein 20 homolog	Q9UJX3	4	0	18	APC7_HUMAN	ANAPC7	Anaphase-promoting complex subunit 7	0.995555
Q86Y82	34	29	38	STX12_HUMAN	STX12	Syntaxin-12	O43752	34	29	38	STX6_HUMAN	STX6	Syntaxin-6	0.995537
Q9Y333	36	31	38	LSM2_HUMAN	LSM2	U6 snRNA-associated Sm-like protein LSm2	P62310	36	31	39	LSM3_HUMAN	LSM3	U6 snRNA-associated Sm-like protein LSm3	0.995511
Q14152	10	0	21	EIF3A_HUMAN	EIF3A	Eukaryotic translation initiation factor 3 subunit A	P60228	9	0	20	EIF3E_HUMAN	EIF3E	Eukaryotic translation initiation factor 3 subunit E	0.995494
P55036	15	4	24	PSMD4_HUMAN	PSMD4	26S proteasome non-ATPase regulatory subunit 4	Q9UNM6	14	0	26	PSD13_HUMAN	PSMD13	26S proteasome non-ATPase regulatory subunit 13	0.995434
Q16637	6	0	15	SMN_HUMAN	SMN1	Survival motor neuron protein	Q8TEQ6	6	0	22	GEMI5_HUMAN	GEMIN5	Gem-associated protein 5	0.995407
O15371	10	0	20	EIF3D_HUMAN	EIF3D	Eukaryotic translation initiation factor 3 subunit D	O00303	9	0	21	EIF3F_HUMAN	EIF3F	Eukaryotic translation initiation factor 3 subunit F	0.995393
Q14152	10	0	21	EIF3A_HUMAN	EIF3A	Eukaryotic translation initiation factor 3 subunit A	O00303	9	0	21	EIF3F_HUMAN	EIF3F	Eukaryotic translation initiation factor 3 subunit F	0.995391
P60228	9	0	20	EIF3E_HUMAN	EIF3E	Eukaryotic translation initiation factor 3 subunit E	Q13347	9	0	23	EIF3I_HUMAN	EIF3I	Eukaryotic translation initiation factor 3 subunit I	0.995376
P60228	9	0	20	EIF3E_HUMAN	EIF3E	Eukaryotic translation initiation factor 3 subunit E	O00303	9	0	21	EIF3F_HUMAN	EIF3F	Eukaryotic translation initiation factor 3 subunit F	0.995341
Q16637	6	0	15	SMN_HUMAN	SMN1	Survival motor neuron protein	Q8TEQ6	6	0	22	GEMI5_HUMAN	GEMIN5	Gem-associated protein 5	0.995294
Q16637	6	0	15	SMN_HUMAN	SMN1	Survival motor neuron protein	Q8TEQ6	6	0	22	GEMI5_HUMAN	GEMIN5	Gem-associated protein 5	0.995294
Q14839	4	0	14	CHD4_HUMAN	CHD4	Chromodomain-helicase-DNA-binding protein 4	Q9BTC8	5	0	15	MTA3_HUMAN	MTA3	Metastasis-associated protein MTA3	0.995286
Q9UBQ5	9	0	26	EIF3K_HUMAN	EIF3K	Eukaryotic translation initiation factor 3 subunit K	Q7L2H7	8	0	24	EIF3M_HUMAN	EIF3M	Eukaryotic translation initiation factor 3 subunit M	0.995258
Q13347	9	0	23	EIF3I_HUMAN	EIF3I	Eukaryotic translation initiation factor 3 subunit I	O00303	9	0	21	EIF3F_HUMAN	EIF3F	Eukaryotic translation initiation factor 3 subunit F	0.995249
P40227	13	2	22	TCPZ_HUMAN	CCT6A	T-complex protein 1 subunit zeta	P17987	14	8	18	TCPA_HUMAN	TCP1	T-complex protein 1 subunit alpha	0.995249
Q16637	6	0	15	SMN_HUMAN	SMN1	Survival motor neuron protein	Q8TEQ6	6	0	22	GEMI5_HUMAN	GEMIN5	Gem-associated protein 5	0.995178
Q9UNM6	14	0	26	PSD13_HUMAN	PSMD13	26S proteasome non-ATPase regulatory subunit 13	O00487	15	5	25	PSDE_HUMAN	PSMD14	26S proteasome non-ATPase regulatory subunit 14	0.99514
P49368	13	3	24	TCPG_HUMAN	CCT3	T-complex protein 1 subunit gamma	P78371	14	8	18	TCPB_HUMAN	CCT2	T-complex protein 1 subunit beta	0.995122
O00231	14	5	23	PSD11_HUMAN	PSMD11	26S proteasome non-ATPase regulatory subunit 11	O00487	15	5	25	PSDE_HUMAN	PSMD14	26S proteasome non-ATPase regulatory subunit 14	0.995109
Q15003	11	0	23	CND2_HUMAN	NCAPH	Condensin complex subunit 2	O95347	11	0	22	SMC2_HUMAN	SMC2	Structural maintenance of chromosomes protein 2	0.995072
Q92922	4	0	17	SMRC1_HUMAN	SMARCC1	SWI/SNF complex subunit SMARCC1	Q12824-2	4	0	22	SNF5_HUMAN	SMARCB1	Isoform B of SWI/SNF-related matrix-associated actin-dependent regulator of chromatin subfamily B member 1	0.995061
Q99816	4	0	14	TS101_HUMAN	TSG101	Tumor susceptibility gene 101 protein	Q8NEZ2	4	0	20	VP37A_HUMAN	VPS37A	Vacuolar protein sorting-associated protein 37A	0.995055
O00231	14	5	23	PSD11_HUMAN	PSMD11	26S proteasome non-ATPase regulatory subunit 11	Q9UNM6	14	0	26	PSD13_HUMAN	PSMD13	26S proteasome non-ATPase regulatory subunit 13	0.995049
Q92905	5	0	25	CSN5_HUMAN	COPS5	COP9 signalosome complex subunit 5	Q9UNS2	5	0	24	CSN3_HUMAN	COPS3	COP9 signalosome complex subunit 3	0.995046
O43752	34	29	38	STX6_HUMAN	STX6	Syntaxin-6	Q96AJ9	34	29	37	VTI1A_HUMAN	VTI1A	Vesicle transport through interaction with t-SNAREs homolog 1A	0.995031
Q15369	36	29	47	ELOC_HUMAN	TCEB1	Transcription elongation factor B polypeptide 1	Q15370	36	28	47	ELOB_HUMAN	TCEB2	Transcription elongation factor B polypeptide 2	0.99503
O75821	10	0	20	EIF3G_HUMAN	EIF3G	Eukaryotic translation initiation factor 3 subunit G	Q13347	9	0	23	EIF3I_HUMAN	EIF3I	Eukaryotic translation initiation factor 3 subunit I	0.994999
O43399	35	30	39	TPD54_HUMAN	TPD52L2	Tumor protein D54	P55327-2	36	31	39	TPD52_HUMAN	TPD52	Isoform 2 of Tumor protein D52	0.994997
P55735	33	26	47	SEC13_HUMAN	SEC13	Protein SEC13 homolog	Q8NFH4	33	27	47	NUP37_HUMAN	NUP37	Nucleoporin Nup37	0.994996
Q14240	8	0	22	IF4A2_HUMAN	EIF4A2	Eukaryotic initiation factor 4A-II	Q9UBQ5	9	0	26	EIF3K_HUMAN	EIF3K	Eukaryotic translation initiation factor 3 subunit K	0.994975
O00232	14	5	24	PSD12_HUMAN	PSMD12	26S proteasome non-ATPase regulatory subunit 12	Q9UNM6	14	0	26	PSD13_HUMAN	PSMD13	26S proteasome non-ATPase regulatory subunit 13	0.994959
O15400	34	29	38	STX7_HUMAN	STX7	Syntaxin-7	Q96AJ9	34	29	37	VTI1A_HUMAN	VTI1A	Vesicle transport through interaction with t-SNAREs homolog 1A	0.994942
Q9NZN8	6	0	14	CNOT2_HUMAN	CNOT2	CCR4-NOT transcription complex subunit 2	Q92600	6	0	16	RCD1_HUMAN	RQCD1	Cell differentiation protein RCD1 homolog	0.994913
O00487	15	5	25	PSDE_HUMAN	PSMD14	26S proteasome non-ATPase regulatory subunit 14	P62191	16	6	27	PRS4_HUMAN	PSMC1	26S protease regulatory subunit 4	0.994912
O00487	15	5	25	PSDE_HUMAN	PSMD14	26S proteasome non-ATPase regulatory subunit 14	Q99460	15	5	22	PSMD1_HUMAN	PSMD1	26S proteasome non-ATPase regulatory subunit 1	0.994906
Q9Y4A5	5	0	11	TRRAP_HUMAN	TRRAP	Transformation/transcription domain-associated protein	O95619	5	0	11	YETS4_HUMAN	YEATS4	YEATS domain-containing protein 4	0.994891
O00487	15	5	25	PSDE_HUMAN	PSMD14	26S proteasome non-ATPase regulatory subunit 14	P35998	15	6	27	PRS7_HUMAN	PSMC2	26S protease regulatory subunit 7	0.994888
Q12834	4	0	19	CDC20_HUMAN	CDC20	Cell division cycle protein 20 homolog	Q13042	5	0	19	CDC16_HUMAN	CDC16	Cell division cycle protein 16 homolog	0.994879
P17980	15	6	23	PRS6A_HUMAN	PSMC3	26S protease regulatory subunit 6A	P43686	15	6	25	PRS6B_HUMAN	PSMC4	26S protease regulatory subunit 6B	0.994874
P17980	15	6	23	PRS6A_HUMAN	PSMC3	26S protease regulatory subunit 6A	Q99460	15	5	22	PSMD1_HUMAN	PSMD1	26S proteasome non-ATPase regulatory subunit 1	0.994857
Q15008	14	5	23	PSMD6_HUMAN	PSMD6	26S proteasome non-ATPase regulatory subunit 6	P43686	15	6	25	PRS6B_HUMAN	PSMC4	26S protease regulatory subunit 6B	0.994838
O76031	15	6	21	CLPX_HUMAN	CLPX	ATP-dependent Clp protease ATP-binding subunit clpX-like, mitochondrial	Q16740	15	3	24	CLPP_HUMAN	CLPP	ATP-dependent Clp protease proteolytic subunit, mitochondrial	0.994838
Q15942	8	0	29	ZYX_HUMAN	ZYX	Zyxin	Q14847	7	0	30	LASP1_HUMAN	LASP1	LIM and SH3 domain protein 1	0.994825
Q99471	12	0	23	PFD5_HUMAN	PFDN5	Prefoldin subunit 5	P61758	12	0	24	PFD3_HUMAN	VBP1	Prefoldin subunit 3	0.994818
O15372	10	0	20	EIF3H_HUMAN	EIF3H	Eukaryotic translation initiation factor 3 subunit H	O00303	9	0	21	EIF3F_HUMAN	EIF3F	Eukaryotic translation initiation factor 3 subunit F	0.994793
Q9Y678	10	0	22	COPG1_HUMAN	COPG1	Coatomer subunit gamma-1	P48444	10	0	21	COPD_HUMAN	ARCN1	Coatomer subunit delta	0.994744
O15400	34	29	38	STX7_HUMAN	STX7	Syntaxin-7	O43752	34	29	38	STX6_HUMAN	STX6	Syntaxin-6	0.994699
Q15021	9	0	22	CND1_HUMAN	NCAPD2	Condensin complex subunit 1	Q9BPX3	9	0	22	CND3_HUMAN	NCAPG	Condensin complex subunit 3	0.994693
P50990	13	2	23	TCPQ_HUMAN	CCT8	T-complex protein 1 subunit theta	P78371	14	8	18	TCPB_HUMAN	CCT2	T-complex protein 1 subunit beta	0.994687
P17980	15	6	23	PRS6A_HUMAN	PSMC3	26S protease regulatory subunit 6A	O00487	15	5	25	PSDE_HUMAN	PSMD14	26S proteasome non-ATPase regulatory subunit 14	0.994678
P49736	28	23	47	MCM2_HUMAN	MCM2	DNA replication licensing factor MCM2	P33991	28	23	43	MCM4_HUMAN	MCM4	DNA replication licensing factor MCM4	0.994676
P33992	31	24	47	MCM5_HUMAN	MCM5	DNA replication licensing factor MCM5	P25205	30	23	47	MCM3_HUMAN	MCM3	DNA replication licensing factor MCM3	0.994662
O15372	10	0	20	EIF3H_HUMAN	EIF3H	Eukaryotic translation initiation factor 3 subunit H	P60228	9	0	20	EIF3E_HUMAN	EIF3E	Eukaryotic translation initiation factor 3 subunit E	0.994659
P02545	27	12	47	LMNA_HUMAN	LMNA	Prelamin-A/C	P20700	27	13	47	LMNB1_HUMAN	LMNB1	Lamin-B1	0.994655
P33992	17	9	24	MCM5_HUMAN	MCM5	DNA replication licensing factor MCM5	P25205	16	9	23	MCM3_HUMAN	MCM3	DNA replication licensing factor MCM3	0.994651
Q6IA86	14	2	26	ELP2_HUMAN	ELP2	Elongator complex protein 2	O95163	14	1	24	ELP1_HUMAN	IKBKAP	Elongator complex protein 1	0.994626
P00519	7	0	27	ABL1_HUMAN	ABL1	Tyrosine-protein kinase ABL1	P35222	6	0	14	CTNB1_HUMAN	CTNNB1	Catenin beta-1	0.994608
O15372	10	0	20	EIF3H_HUMAN	EIF3H	Eukaryotic translation initiation factor 3 subunit H	Q13347	9	0	23	EIF3I_HUMAN	EIF3I	Eukaryotic translation initiation factor 3 subunit I	0.994587
P50990	13	2	23	TCPQ_HUMAN	CCT8	T-complex protein 1 subunit theta	P17987	14	8	18	TCPA_HUMAN	TCP1	T-complex protein 1 subunit alpha	0.994582
O75821	10	0	20	EIF3G_HUMAN	EIF3G	Eukaryotic translation initiation factor 3 subunit G	O00303	9	0	21	EIF3F_HUMAN	EIF3F	Eukaryotic translation initiation factor 3 subunit F	0.99458
P43686	15	6	25	PRS6B_HUMAN	PSMC4	26S protease regulatory subunit 6B	P62191	16	6	27	PRS4_HUMAN	PSMC1	26S protease regulatory subunit 4	0.994575
P30154-2	30	25	34	2AAB_HUMAN	PPP2R1B	Isoform 2 of Serine/threonine-protein phosphatase 2A 65 kDa regulatory subunit A beta isoform	P30153	30	25	34	2AAA_HUMAN	PPP2R1A	Serine/threonine-protein phosphatase 2A 65 kDa regulatory subunit A alpha isoform	0.994541
P49368	13	3	24	TCPG_HUMAN	CCT3	T-complex protein 1 subunit gamma	P50991	13	3	23	TCPD_HUMAN	CCT4	T-complex protein 1 subunit delta	0.994521
Q99460	15	5	22	PSMD1_HUMAN	PSMD1	26S proteasome non-ATPase regulatory subunit 1	P62195	15	9	23	PRS8_HUMAN	PSMC5	26S protease regulatory subunit 8	0.994517
Q92905	28	25	47	CSN5_HUMAN	COPS5	COP9 signalosome complex subunit 5	Q9UBW8	29	21	47	CSN7A_HUMAN	COPS7A	COP9 signalosome complex subunit 7a	0.994513
O15357	10	0	23	SHIP2_HUMAN	INPPL1	Phosphatidylinositol 3,4,5-trisphosphate 5-phosphatase 2	P29353	9	0	25	SHC1_HUMAN	SHC1	SHC-transforming protein 1	0.994476
Q8TAQ2	4	0	18	SMRC2_HUMAN	SMARCC2	SWI/SNF complex subunit SMARCC2	Q969G3	5	0	19	SMCE1_HUMAN	SMARCE1	SWI/SNF-related matrix-associated actin-dependent regulator of chromatin subfamily E member 1	0.994468
P00519	7	0	27	ABL1_HUMAN	ABL1	Tyrosine-protein kinase ABL1	Q92558	8	0	24	WASF1_HUMAN	WASF1	Wiskott-Aldrich syndrome protein family member 1	0.994453
P62195	15	9	23	PRS8_HUMAN	PSMC5	26S protease regulatory subunit 8	Q13200	15	6	30	PSMD2_HUMAN	PSMD2	26S proteasome non-ATPase regulatory subunit 2	0.994432
Q15257	33	28	36	PTPA_HUMAN	PPP2R4	Serine/threonine-protein phosphatase 2A activator	Q01105	33	28	37	SET_HUMAN	SET	Protein SET	0.994424
O00487	15	5	25	PSDE_HUMAN	PSMD14	26S proteasome non-ATPase regulatory subunit 14	P62195	15	9	23	PRS8_HUMAN	PSMC5	26S protease regulatory subunit 8	0.994406
O14777	7	0	25	NDC80_HUMAN	NDC80	Kinetochore protein NDC80 homolog	Q9BZD4	7	0	19	NUF2_HUMAN	NUF2	Kinetochore protein Nuf2	0.994399
P60880	34	30	38	SNP25_HUMAN	SNAP25	Synaptosomal-associated protein 25	Q13277	34	30	38	STX3_HUMAN	STX3	Syntaxin-3	0.994392
Q9Y5Q8	4	0	13	TF3C5_HUMAN	GTF3C5	General transcription factor 3C polypeptide 5	Q9Y5Q9	5	0	9	TF3C3_HUMAN	GTF3C3	General transcription factor 3C polypeptide 3	0.994325
P20042	10	3	16	IF2B_HUMAN	EIF2S2	Eukaryotic translation initiation factor 2 subunit 2	P41091	10	0	21	IF2G_HUMAN	EIF2S3	Eukaryotic translation initiation factor 2 subunit 3	0.994317
P49736	16	8	23	MCM2_HUMAN	MCM2	DNA replication licensing factor MCM2	P33993	17	9	22	MCM7_HUMAN	MCM7	DNA replication licensing factor MCM7	0.994308
O75822	10	0	26	EIF3J_HUMAN	EIF3J	Eukaryotic translation initiation factor 3 subunit J	Q14152	10	0	21	EIF3A_HUMAN	EIF3A	Eukaryotic translation initiation factor 3 subunit A	0.994297
Q99598	25	17	30	TSNAX_HUMAN	TSNAX	Translin-associated protein X	Q15631	25	16	32	TSN_HUMAN	TSN	Translin	0.994274
P78344	7	0	27	IF4G2_HUMAN	EIF4G2	Eukaryotic translation initiation factor 4 gamma 2	Q14240	8	0	22	IF4A2_HUMAN	EIF4A2	Eukaryotic initiation factor 4A-II	0.99423
O43242	15	5	24	PSMD3_HUMAN	PSMD3	26S proteasome non-ATPase regulatory subunit 3	O00487	15	5	25	PSDE_HUMAN	PSMD14	26S proteasome non-ATPase regulatory subunit 14	0.994229
P47914	11	6	15	RL29_HUMAN	RPL29	60S ribosomal protein L29	Q02878	11	1	20	RL6_HUMAN	RPL6	60S ribosomal protein L6	0.994201
Q6NUQ1	8	0	29	RINT1_HUMAN	RINT1	RAD50-interacting protein 1	Q9P2W9	9	0	26	STX18_HUMAN	STX18	Syntaxin-18	0.99415
Q9UHI6	5	0	11	DDX20_HUMAN	DDX20	Probable ATP-dependent RNA helicase DDX20	Q16637	6	0	15	SMN_HUMAN	SMN1	Survival motor neuron protein	0.994132
Q9UHI6	5	0	11	DDX20_HUMAN	DDX20	Probable ATP-dependent RNA helicase DDX20	Q16637	6	0	15	SMN_HUMAN	SMN1	Survival motor neuron protein	0.994116
Q9UHI6	5	0	11	DDX20_HUMAN	DDX20	Probable ATP-dependent RNA helicase DDX20	Q16637	6	0	15	SMN_HUMAN	SMN1	Survival motor neuron protein	0.994116
Q99570	10	0	24	PI3R4_HUMAN	PIK3R4	Phosphoinositide 3-kinase regulatory subunit 4	Q14457	10	0	23	BECN1_HUMAN	BECN1	Beclin-1	0.994104
Q9UHI6	5	0	11	DDX20_HUMAN	DDX20	Probable ATP-dependent RNA helicase DDX20	Q16637	6	0	15	SMN_HUMAN	SMN1	Survival motor neuron protein	0.994099
O75369-8	7	0	11	FLNB_HUMAN	FLNB	Isoform 8 of Filamin-B	P21333	7	0	11	FLNA_HUMAN	FLNA	Filamin-A	0.994072
Q15366-3	32	24	47	PCBP2_HUMAN	PCBP2	Isoform 3 of Poly(rC)-binding protein 2	Q15365	32	24	47	PCBP1_HUMAN	PCBP1	Poly(rC)-binding protein 1	0.994044
Q14152	10	0	21	EIF3A_HUMAN	EIF3A	Eukaryotic translation initiation factor 3 subunit A	P23588	9	0	19	IF4B_HUMAN	EIF4B	Eukaryotic translation initiation factor 4B	0.994037
Q9HAU5	10	0	24	RENT2_HUMAN	UPF2	Regulator of nonsense transcripts 2	Q9BZI7	11	0	26	REN3B_HUMAN	UPF3B	Regulator of nonsense transcripts 3B	0.99402
P17980	15	6	23	PRS6A_HUMAN	PSMC3	26S protease regulatory subunit 6A	Q15008	14	5	23	PSMD6_HUMAN	PSMD6	26S proteasome non-ATPase regulatory subunit 6	0.994012
P43686	15	6	25	PRS6B_HUMAN	PSMC4	26S protease regulatory subunit 6B	Q99460	15	5	22	PSMD1_HUMAN	PSMD1	26S proteasome non-ATPase regulatory subunit 1	0.993998
P26373	11	6	15	RL13_HUMAN	RPL13	60S ribosomal protein L13	P62424	11	6	15	RL7A_HUMAN	RPL7A	60S ribosomal protein L7a	0.99399
P36578	11	6	15	RL4_HUMAN	RPL4	60S ribosomal protein L4	P62917	11	6	15	RL8_HUMAN	RPL8	60S ribosomal protein L8	0.99397
P40937	33	29	47	RFC5_HUMAN	RFC5	Replication factor C subunit 5	P35249	33	25	47	RFC4_HUMAN	RFC4	Replication factor C subunit 4	0.993957
Q9H0B6	9	0	23	KLC2_HUMAN	KLC2	Kinesin light chain 2	P33176	9	0	24	KINH_HUMAN	KIF5B	Kinesin-1 heavy chain	0.993948
Q14566	16	9	25	MCM6_HUMAN	MCM6	DNA replication licensing factor MCM6	P25205	16	9	23	MCM3_HUMAN	MCM3	DNA replication licensing factor MCM3	0.993925
P55036	15	4	24	PSMD4_HUMAN	PSMD4	26S proteasome non-ATPase regulatory subunit 4	Q15008	14	5	23	PSMD6_HUMAN	PSMD6	26S proteasome non-ATPase regulatory subunit 6	0.993892
Q14566	16	9	25	MCM6_HUMAN	MCM6	DNA replication licensing factor MCM6	P33993	17	9	22	MCM7_HUMAN	MCM7	DNA replication licensing factor MCM7	0.993878
P47914	11	6	15	RL29_HUMAN	RPL29	60S ribosomal protein L29	P62750	11	2	20	RL23A_HUMAN	RPL23A	60S ribosomal protein L23a	0.993857
P35221-2	6	0	29	CTNA1_HUMAN	CTNNA1	Isoform 2 of Catenin alpha-1	P35222	6	0	14	CTNB1_HUMAN	CTNNB1	Catenin beta-1	0.993838
O94776	4	0	15	MTA2_HUMAN	MTA2	Metastasis-associated protein MTA2	Q92769	4	0	17	HDAC2_HUMAN	HDAC2	Histone deacetylase 2	0.99383
Q92542	29	24	33	NICA_HUMAN	NCSTN	Nicastrin	P49768	29	24	32	PSN1_HUMAN	PSEN1	Presenilin-1	0.993821
Q9NZ32	5	0	13	ARP10_HUMAN	ACTR10	Actin-related protein 10	Q9UJW0	5	0	15	DCTN4_HUMAN	DCTN4	Dynactin subunit 4	0.993816
P60842	7	0	23	IF4A1_HUMAN	EIF4A1	Eukaryotic initiation factor 4A-I	P11940	6	0	11	PABP1_HUMAN	PABPC1	Polyadenylate-binding protein 1	0.993799
A5YKK6	6	0	12	CNOT1_HUMAN	CNOT1	CCR4-NOT transcription complex subunit 1	Q92600	6	0	16	RCD1_HUMAN	RQCD1	Cell differentiation protein RCD1 homolog	0.993799
P28070	30	21	47	PSB4_HUMAN	PSMB4	Proteasome subunit beta type-4	P28062	31	22	47	PSB8_HUMAN	PSMB8	Proteasome subunit beta type-8	0.993783
P60900	15	0	26	PSA6_HUMAN	PSMA6	Proteasome subunit alpha type-6	O00487	15	5	25	PSDE_HUMAN	PSMD14	26S proteasome non-ATPase regulatory subunit 14	0.993738
P50914	11	6	15	RL14_HUMAN	RPL14	60S ribosomal protein L14	P39023	11	6	15	RL3_HUMAN	RPL3	60S ribosomal protein L3	0.993734
O43396	14	9	20	TXNL1_HUMAN	TXNL1	Thioredoxin-like protein 1	O00487	15	5	25	PSDE_HUMAN	PSMD14	26S proteasome non-ATPase regulatory subunit 14	0.993724
Q9NR50	14	0	26	EI2BG_HUMAN	EIF2B3	Translation initiation factor eIF-2B subunit gamma	Q13144	15	0	30	EI2BE_HUMAN	EIF2B5	Translation initiation factor eIF-2B subunit epsilon	0.993703
O00487	15	5	25	PSDE_HUMAN	PSMD14	26S proteasome non-ATPase regulatory subunit 14	O14818	15	7	25	PSA7_HUMAN	PSMA7	Proteasome subunit alpha type-7	0.993699
O95721	7	0	25	SNP29_HUMAN	SNAP29	Synaptosomal-associated protein 29	Q9H4M9	8	0	23	EHD1_HUMAN	EHD1	EH domain-containing protein 1	0.993685
Q92871	35	30	38	PMM1_HUMAN	PMM1	Phosphomannomutase 1	P20340-2	34	30	37	RAB6A_HUMAN	RAB6A	Isoform 2 of Ras-related protein Rab-6A	0.99368
O43242	15	5	24	PSMD3_HUMAN	PSMD3	26S proteasome non-ATPase regulatory subunit 3	O00231	14	5	23	PSD11_HUMAN	PSMD11	26S proteasome non-ATPase regulatory subunit 11	0.993672
O43752	34	29	38	STX6_HUMAN	STX6	Syntaxin-6	O00161	34	29	41	SNP23_HUMAN	SNAP23	Synaptosomal-associated protein 23	0.993605
P05556	25	20	28	ITB1_HUMAN	ITGB1	Integrin beta-1	P23229-2	25	19	30	ITA6_HUMAN	ITGA6	Isoform Alpha-6X1A of Integrin alpha-6	0.993597
Q13277	34	30	38	STX3_HUMAN	STX3	Syntaxin-3	O00161	34	29	41	SNP23_HUMAN	SNAP23	Synaptosomal-associated protein 23	0.993589
P68400	32	26	36	CSK21_HUMAN	CSNK2A1	Casein kinase II subunit alpha	P05455	32	27	36	LA_HUMAN	SSB	Lupus La protein	0.993561
O43242	15	5	24	PSMD3_HUMAN	PSMD3	26S proteasome non-ATPase regulatory subunit 3	P55036	15	4	24	PSMD4_HUMAN	PSMD4	26S proteasome non-ATPase regulatory subunit 4	0.993544
P09493-9	34	21	43	TPM1_HUMAN	TPM1	Isoform 9 of Tropomyosin alpha-1 chain	P07951	34	29	38	TPM2_HUMAN	TPM2	Tropomyosin beta chain	0.993544
P60842	7	0	23	IF4A1_HUMAN	EIF4A1	Eukaryotic initiation factor 4A-I	Q14240	8	0	22	IF4A2_HUMAN	EIF4A2	Eukaryotic initiation factor 4A-II	0.993534
Q15008	14	5	23	PSMD6_HUMAN	PSMD6	26S proteasome non-ATPase regulatory subunit 6	P48556	14	8	18	PSMD8_HUMAN	PSMD8	26S proteasome non-ATPase regulatory subunit 8	0.993496
O75822	10	0	26	EIF3J_HUMAN	EIF3J	Eukaryotic translation initiation factor 3 subunit J	Q13347	9	0	23	EIF3I_HUMAN	EIF3I	Eukaryotic translation initiation factor 3 subunit I	0.993475
Q13347	9	0	23	EIF3I_HUMAN	EIF3I	Eukaryotic translation initiation factor 3 subunit I	Q7L2H7	8	0	24	EIF3M_HUMAN	EIF3M	Eukaryotic translation initiation factor 3 subunit M	0.993474
P62917	11	6	15	RL8_HUMAN	RPL8	60S ribosomal protein L8	Q02878	11	1	20	RL6_HUMAN	RPL6	60S ribosomal protein L6	0.993446
P33991	17	10	23	MCM4_HUMAN	MCM4	DNA replication licensing factor MCM4	P33993	17	9	22	MCM7_HUMAN	MCM7	DNA replication licensing factor MCM7	0.993437
P17980	15	6	23	PRS6A_HUMAN	PSMC3	26S protease regulatory subunit 6A	O00231	14	5	23	PSD11_HUMAN	PSMD11	26S proteasome non-ATPase regulatory subunit 11	0.993431
O43318	7	0	18	M3K7_HUMAN	MAP3K7	Mitogen-activated protein kinase kinase kinase 7	O95819-3	7	0	23	M4K4_HUMAN	MAP4K4	Isoform 3 of Mitogen-activated protein kinase kinase kinase kinase 4	0.993418
Q12846	34	29	38	STX4_HUMAN	STX4	Syntaxin-4	O43752	34	29	38	STX6_HUMAN	STX6	Syntaxin-6	0.99339
Q15008	14	5	23	PSMD6_HUMAN	PSMD6	26S proteasome non-ATPase regulatory subunit 6	Q99460	15	5	22	PSMD1_HUMAN	PSMD1	26S proteasome non-ATPase regulatory subunit 1	0.993367
P35250	33	29	47	RFC2_HUMAN	RFC2	Replication factor C subunit 2	P40937	33	29	47	RFC5_HUMAN	RFC5	Replication factor C subunit 5	0.993327
P49368	13	3	24	TCPG_HUMAN	CCT3	T-complex protein 1 subunit gamma	P50990	13	2	23	TCPQ_HUMAN	CCT8	T-complex protein 1 subunit theta	0.993316
P62424	11	6	15	RL7A_HUMAN	RPL7A	60S ribosomal protein L7a	P62750	11	2	20	RL23A_HUMAN	RPL23A	60S ribosomal protein L23a	0.993314
P60900	15	0	26	PSA6_HUMAN	PSMA6	Proteasome subunit alpha type-6	P25789	16	5	27	PSA4_HUMAN	PSMA4	Proteasome subunit alpha type-4	0.993305
Q92925	4	0	17	SMRD2_HUMAN	SMARCD2	SWI/SNF-related matrix-associated actin-dependent regulator of chromatin subfamily D member 2	Q12824-2	4	0	22	SNF5_HUMAN	SMARCB1	Isoform B of SWI/SNF-related matrix-associated actin-dependent regulator of chromatin subfamily B member 1	0.993273
Q9UBT2	29	23	33	SAE2_HUMAN	UBA2	SUMO-activating enzyme subunit 2	Q9UBE0	28	17	32	SAE1_HUMAN	SAE1	SUMO-activating enzyme subunit 1	0.99327
Q8WU90	11	0	31	ZC3HF_HUMAN	ZC3H15	Zinc finger CCCH domain-containing protein 15	Q9Y295	10	0	30	DRG1_HUMAN	DRG1	Developmentally-regulated GTP-binding protein 1	0.99327
P36578	11	6	15	RL4_HUMAN	RPL4	60S ribosomal protein L4	Q02878	11	1	20	RL6_HUMAN	RPL6	60S ribosomal protein L6	0.993254
P62753	18	13	21	RS6_HUMAN	RPS6	40S ribosomal protein S6	P62081	18	13	22	RS7_HUMAN	RPS7	40S ribosomal protein S7	0.993214
Q12846	34	29	38	STX4_HUMAN	STX4	Syntaxin-4	O00161	34	29	41	SNP23_HUMAN	SNAP23	Synaptosomal-associated protein 23	0.993202
P18621	11	6	15	RL17_HUMAN	RPL17	60S ribosomal protein L17	P61254	11	6	15	RL26_HUMAN	RPL26	60S ribosomal protein L26	0.993194
Q92890	8	0	21	UFD1_HUMAN	UFD1L	Ubiquitin fusion degradation protein 1 homolog	Q8TAT6	7	0	20	NPL4_HUMAN	NPLOC4	Nuclear protein localization protein 4 homolog	0.99319
Q6NUQ1	8	0	29	RINT1_HUMAN	RINT1	RAD50-interacting protein 1	O43264	8	1	15	ZW10_HUMAN	ZW10	Centromere/kinetochore protein zw10 homolog	0.993169
O75369-8	20	11	32	FLNB_HUMAN	FLNB	Isoform 8 of Filamin-B	P21333	20	11	32	FLNA_HUMAN	FLNA	Filamin-A	0.993149
Q8TAQ2	4	0	18	SMRC2_HUMAN	SMARCC2	SWI/SNF complex subunit SMARCC2	Q96GM5	4	0	18	SMRD1_HUMAN	SMARCD1	SWI/SNF-related matrix-associated actin-dependent regulator of chromatin subfamily D member 1	0.993147
Q92900-2	7	0	29	RENT1_HUMAN	UPF1	Isoform 2 of Regulator of nonsense transcripts 1	Q9H0W8	8	0	23	SMG9_HUMAN	SMG9	Protein SMG9	0.993086
Q14240	32	22	43	IF4A2_HUMAN	EIF4A2	Eukaryotic initiation factor 4A-II	P60842	33	23	45	IF4A1_HUMAN	EIF4A1	Eukaryotic initiation factor 4A-I	0.993062
P33992	17	9	24	MCM5_HUMAN	MCM5	DNA replication licensing factor MCM5	P33993	17	9	22	MCM7_HUMAN	MCM7	DNA replication licensing factor MCM7	0.993044
Q99613	10	0	20	EIF3C_HUMAN	EIF3C	Eukaryotic translation initiation factor 3 subunit C	P60228	9	0	20	EIF3E_HUMAN	EIF3E	Eukaryotic translation initiation factor 3 subunit E	0.99302
Q09028	25	17	47	RBBP4_HUMAN	RBBP4	Histone-binding protein RBBP4	Q16576	25	15	47	RBBP7_HUMAN	RBBP7	Histone-binding protein RBBP7	0.992968
P55036	15	4	24	PSMD4_HUMAN	PSMD4	26S proteasome non-ATPase regulatory subunit 4	P43686	15	6	25	PRS6B_HUMAN	PSMC4	26S protease regulatory subunit 6B	0.992917
P50991	13	3	23	TCPD_HUMAN	CCT4	T-complex protein 1 subunit delta	P78371	14	8	18	TCPB_HUMAN	CCT2	T-complex protein 1 subunit beta	0.992895
O00231	14	5	23	PSD11_HUMAN	PSMD11	26S proteasome non-ATPase regulatory subunit 11	Q99460	15	5	22	PSMD1_HUMAN	PSMD1	26S proteasome non-ATPase regulatory subunit 1	0.992861
O15371	10	0	20	EIF3D_HUMAN	EIF3D	Eukaryotic translation initiation factor 3 subunit D	Q13347	9	0	23	EIF3I_HUMAN	EIF3I	Eukaryotic translation initiation factor 3 subunit I	0.992861
Q9P0V9	9	0	25	SEP10_HUMAN	2010-09-01	Septin-10	Q16181	9	0	26	SEPT7_HUMAN	2007-09-01	Septin-7	0.992852
O14777	7	0	25	NDC80_HUMAN	NDC80	Kinetochore protein NDC80 homolog	Q9HBM1	7	0	23	SPC25_HUMAN	SPC25	Kinetochore protein Spc25	0.992828
P35250	33	29	47	RFC2_HUMAN	RFC2	Replication factor C subunit 2	P35249	33	25	47	RFC4_HUMAN	RFC4	Replication factor C subunit 4	0.992817
Q14145	6	0	21	KEAP1_HUMAN	KEAP1	Kelch-like ECH-associated protein 1	Q04206	5	0	12	TF65_HUMAN	RELA	Transcription factor p65	0.992801
P36578	11	6	15	RL4_HUMAN	RPL4	60S ribosomal protein L4	P62424	11	6	15	RL7A_HUMAN	RPL7A	60S ribosomal protein L7a	0.992779
P62424	11	6	15	RL7A_HUMAN	RPL7A	60S ribosomal protein L7a	Q02878	11	1	20	RL6_HUMAN	RPL6	60S ribosomal protein L6	0.992753
P60510	33	26	47	PP4C_HUMAN	PPP4C	Serine/threonine-protein phosphatase 4 catalytic subunit	P78318	34	24	47	IGBP1_HUMAN	IGBP1	Immunoglobulin-binding protein 1	0.992682
P47914	11	6	15	RL29_HUMAN	RPL29	60S ribosomal protein L29	P62424	11	6	15	RL7A_HUMAN	RPL7A	60S ribosomal protein L7a	0.992655
Q9Y232-2	5	0	12	CDYL1_HUMAN	CDYL	Isoform 2 of Chromodomain Y-like protein	Q96KQ7-2	4	0	9	EHMT2_HUMAN	EHMT2	Isoform 2 of Histone-lysine N-methyltransferase EHMT2	0.992606
O75821	10	0	20	EIF3G_HUMAN	EIF3G	Eukaryotic translation initiation factor 3 subunit G	P60228	9	0	20	EIF3E_HUMAN	EIF3E	Eukaryotic translation initiation factor 3 subunit E	0.992556
P55036	15	4	24	PSMD4_HUMAN	PSMD4	26S proteasome non-ATPase regulatory subunit 4	P62195	15	9	23	PRS8_HUMAN	PSMC5	26S protease regulatory subunit 8	0.992546
O75955	7	0	20	FLOT1_HUMAN	FLOT1	Flotillin-1	Q14254	8	0	19	FLOT2_HUMAN	FLOT2	Flotillin-2	0.992519
P35606	8	0	21	COPB2_HUMAN	COPB2	Coatomer subunit beta'	P53621	9	0	23	COPA_HUMAN	COPA	Coatomer subunit alpha	0.992495
Q13561	9	0	23	DCTN2_HUMAN	DCTN2	Dynactin subunit 2	P61163	8	0	21	ACTZ_HUMAN	ACTR1A	Alpha-centractin	0.992461
O00231	14	5	23	PSD11_HUMAN	PSMD11	26S proteasome non-ATPase regulatory subunit 11	P48556	14	8	18	PSMD8_HUMAN	PSMD8	26S proteasome non-ATPase regulatory subunit 8	0.992429
P05412	32	24	35	JUN_HUMAN	JUN	Transcription factor AP-1	P68400	32	26	36	CSK21_HUMAN	CSNK2A1	Casein kinase II subunit alpha	0.992423
P09493-10	29	22	30	TPM1_HUMAN	TPM1	Isoform 10 of Tropomyosin alpha-1 chain	P67936	29	21	30	TPM4_HUMAN	TPM4	Tropomyosin alpha-4 chain	0.992408
P28482	33	24	47	MK01_HUMAN	MAPK1	Mitogen-activated protein kinase 1	P27361	33	27	47	MK03_HUMAN	MAPK3	Mitogen-activated protein kinase 3	0.992402
P60900	15	0	26	PSA6_HUMAN	PSMA6	Proteasome subunit alpha type-6	Q9UNM6	14	0	26	PSD13_HUMAN	PSMD13	26S proteasome non-ATPase regulatory subunit 13	0.992397
Q14141	8	0	22	SEPT6_HUMAN	2006-09-01	Septin-6	Q16181	9	0	26	SEPT7_HUMAN	2007-09-01	Septin-7	0.99237
O00232	14	5	24	PSD12_HUMAN	PSMD12	26S proteasome non-ATPase regulatory subunit 12	O00487	15	5	25	PSDE_HUMAN	PSMD14	26S proteasome non-ATPase regulatory subunit 14	0.992343
P25205	16	9	23	MCM3_HUMAN	MCM3	DNA replication licensing factor MCM3	P33993	17	9	22	MCM7_HUMAN	MCM7	DNA replication licensing factor MCM7	0.992326
Q9NUQ3	6	0	24	TXLNG_HUMAN	TXLNG	Gamma-taxilin	Q9Y490	7	0	28	TLN1_HUMAN	TLN1	Talin-1	0.992319
P06730	9	0	13	IF4E_HUMAN	EIF4E	Eukaryotic translation initiation factor 4E	P55884	10	0	19	EIF3B_HUMAN	EIF3B	Eukaryotic translation initiation factor 3 subunit B	0.992308
Q99613	10	0	20	EIF3C_HUMAN	EIF3C	Eukaryotic translation initiation factor 3 subunit C	Q13347	9	0	23	EIF3I_HUMAN	EIF3I	Eukaryotic translation initiation factor 3 subunit I	0.992301
O15212	36	31	47	PFD6_HUMAN	PFDN6	Prefoldin subunit 6	Q9UHV9	36	29	47	PFD2_HUMAN	PFDN2	Prefoldin subunit 2	0.992293
O00487	15	5	25	PSDE_HUMAN	PSMD14	26S proteasome non-ATPase regulatory subunit 14	Q13200	15	6	30	PSMD2_HUMAN	PSMD2	26S proteasome non-ATPase regulatory subunit 2	0.992179
Q969N2	24	11	30	PIGT_HUMAN	PIGT	GPI transamidase component PIG-T	Q92643	25	9	31	GPI8_HUMAN	PIGK	GPI-anchor transamidase	0.99216
P42766	11	2	19	RL35_HUMAN	RPL35	60S ribosomal protein L35	P62750	11	2	20	RL23A_HUMAN	RPL23A	60S ribosomal protein L23a	0.992136
Q13283	6	0	13	G3BP1_HUMAN	G3BP1	Ras GTPase-activating protein-binding protein 1	Q14444	5	0	19	CAPR1_HUMAN	CAPRIN1	Caprin-1	0.992119
O14818	15	7	25	PSA7_HUMAN	PSMA7	Proteasome subunit alpha type-7	P25789	16	5	27	PSA4_HUMAN	PSMA4	Proteasome subunit alpha type-4	0.992051
Q96CW5	6	0	11	GCP3_HUMAN	TUBGCP3	Gamma-tubulin complex component 3	Q8NHV4	6	0	25	NEDD1_HUMAN	NEDD1	Protein NEDD1	0.991962
P49023	7	0	18	PAXI_HUMAN	PXN	Paxillin	Q14155-1	8	0	15	ARHG7_HUMAN	ARHGEF7	Isoform 1 of Rho guanine nucleotide exchange factor 7	0.991952
O43237	10	0	24	DC1L2_HUMAN	DYNC1LI2	Cytoplasmic dynein 1 light intermediate chain 2	Q9Y6G9	9	0	22	DC1L1_HUMAN	DYNC1LI1	Cytoplasmic dynein 1 light intermediate chain 1	0.991923
O43242	15	5	24	PSMD3_HUMAN	PSMD3	26S proteasome non-ATPase regulatory subunit 3	O00232	14	5	24	PSD12_HUMAN	PSMD12	26S proteasome non-ATPase regulatory subunit 12	0.991903
P29353	9	0	25	SHC1_HUMAN	SHC1	SHC-transforming protein 1	P19174-2	9	0	30	PLCG1_HUMAN	PLCG1	Isoform 2 of 1-phosphatidylinositol 4,5-bisphosphate phosphodiesterase gamma-1	0.991895
Q08379	5	0	9	GOGA2_HUMAN	GOLGA2	Golgin subfamily A member 2	Q99996	6	0	9	AKAP9_HUMAN	AKAP9	A-kinase anchor protein 9	0.991886
P18084	25	20	29	ITB5_HUMAN	ITGB5	Integrin beta-5	P26006	25	20	30	ITA3_HUMAN	ITGA3	Integrin alpha-3	0.991879
Q14141	8	0	22	SEPT6_HUMAN	2006-09-01	Septin-6	Q15019	8	0	23	SEPT2_HUMAN	2002-09-01	Septin-2	0.991868
Q8WVM7	21	10	27	STAG1_HUMAN	STAG1	Cohesin subunit SA-1	Q29RF7	22	13	31	PDS5A_HUMAN	PDS5A	Sister chromatid cohesion protein PDS5 homolog A	0.991818
P49736	16	8	23	MCM2_HUMAN	MCM2	DNA replication licensing factor MCM2	P25205	16	9	23	MCM3_HUMAN	MCM3	DNA replication licensing factor MCM3	0.991817
O95782	20	12	28	AP2A1_HUMAN	AP2A1	AP-2 complex subunit alpha-1	Q96CW1	20	11	29	AP2M1_HUMAN	AP2M1	AP-2 complex subunit mu	0.991817
P55196	5	0	7	AFAD_HUMAN	MLLT4	Afadin	O00255-2	4	0	7	MEN1_HUMAN	MEN1	Isoform 2 of Menin	0.991813
P47914	11	6	15	RL29_HUMAN	RPL29	60S ribosomal protein L29	P36578	11	6	15	RL4_HUMAN	RPL4	60S ribosomal protein L4	0.991801
Q14BN4	8	2	16	SLMAP_HUMAN	SLMAP	Sarcolemmal membrane-associated protein	Q13033-2	9	0	20	STRN3_HUMAN	STRN3	Isoform Alpha of Striatin-3	0.991794
O00303	9	0	21	EIF3F_HUMAN	EIF3F	Eukaryotic translation initiation factor 3 subunit F	P23588	9	0	19	IF4B_HUMAN	EIF4B	Eukaryotic translation initiation factor 4B	0.991794
O75822	10	0	26	EIF3J_HUMAN	EIF3J	Eukaryotic translation initiation factor 3 subunit J	P55884	10	0	19	EIF3B_HUMAN	EIF3B	Eukaryotic translation initiation factor 3 subunit B	0.991793
P43686	15	6	25	PRS6B_HUMAN	PSMC4	26S protease regulatory subunit 6B	P35998	15	6	27	PRS7_HUMAN	PSMC2	26S protease regulatory subunit 7	0.991792
P11940	6	0	11	PABP1_HUMAN	PABPC1	Polyadenylate-binding protein 1	P49023	7	0	18	PAXI_HUMAN	PXN	Paxillin	0.991786
Q92905	5	0	25	CSN5_HUMAN	COPS5	COP9 signalosome complex subunit 5	Q9UHY1	4	0	16	NRBP_HUMAN	NRBP1	Nuclear receptor-binding protein	0.99178
Q14145	6	0	21	KEAP1_HUMAN	KEAP1	Kelch-like ECH-associated protein 1	Q6UVJ0	6	1	15	SAS6_HUMAN	SASS6	Spindle assembly abnormal protein 6 homolog	0.99178
O94776	24	15	43	MTA2_HUMAN	MTA2	Metastasis-associated protein MTA2	Q14839	24	14	47	CHD4_HUMAN	CHD4	Chromodomain-helicase-DNA-binding protein 4	0.991776
Q9UNM6	14	0	26	PSD13_HUMAN	PSMD13	26S proteasome non-ATPase regulatory subunit 13	P48556	14	8	18	PSMD8_HUMAN	PSMD8	26S proteasome non-ATPase regulatory subunit 8	0.991722
P09493-10	34	30	41	TPM1_HUMAN	TPM1	Isoform 10 of Tropomyosin alpha-1 chain	P07951	34	29	38	TPM2_HUMAN	TPM2	Tropomyosin beta chain	0.991672
O14818	15	7	25	PSA7_HUMAN	PSMA7	Proteasome subunit alpha type-7	P62191	16	6	27	PRS4_HUMAN	PSMC1	26S protease regulatory subunit 4	0.991605
P49137	34	30	47	MAPK2_HUMAN	MAPKAPK2	MAP kinase-activated protein kinase 2	P04792	34	24	47	HSPB1_HUMAN	HSPB1	Heat shock protein beta-1	0.991573
P62917	11	6	15	RL8_HUMAN	RPL8	60S ribosomal protein L8	P62750	11	2	20	RL23A_HUMAN	RPL23A	60S ribosomal protein L23a	0.991547
O94776	4	0	15	MTA2_HUMAN	MTA2	Metastasis-associated protein MTA2	O95983	4	0	16	MBD3_HUMAN	MBD3	Methyl-CpG-binding domain protein 3	0.991547
Q92793	19	9	26	CBP_HUMAN	CREBBP	CREB-binding protein	Q04206	20	12	32	TF65_HUMAN	RELA	Transcription factor p65	0.991535
P60903	8	0	13	S10AA_HUMAN	S100A10	Protein S100-A10	P07355	8	0	25	ANXA2_HUMAN	ANXA2	Annexin A2	0.991514
O14745	11	0	23	NHRF1_HUMAN	SLC9A3R1	Na(+)/H(+) exchange regulatory cofactor NHE-RF1	P15311	10	0	20	EZRI_HUMAN	EZR	Ezrin	0.99141
P62753	18	13	21	RS6_HUMAN	RPS6	40S ribosomal protein S6	P62263	18	8	27	RS14_HUMAN	RPS14	40S ribosomal protein S14	0.991406
P55036	15	4	24	PSMD4_HUMAN	PSMD4	26S proteasome non-ATPase regulatory subunit 4	Q13200	15	6	30	PSMD2_HUMAN	PSMD2	26S proteasome non-ATPase regulatory subunit 2	0.991395
P62877	36	30	47	RBX1_HUMAN	RBX1	E3 ubiquitin-protein ligase RBX1	P61081	35	34	47	UBC12_HUMAN	UBE2M	NEDD8-conjugating enzyme Ubc12	0.991392
O60216	4	0	14	RAD21_HUMAN	RAD21	Double-strand-break repair protein rad21 homolog	Q9UQE7	4	0	16	SMC3_HUMAN	SMC3	Structural maintenance of chromosomes protein 3	0.991381
A5YKK6	6	0	12	CNOT1_HUMAN	CNOT1	CCR4-NOT transcription complex subunit 1	Q9UIV1	5	0	13	CNOT7_HUMAN	CNOT7	CCR4-NOT transcription complex subunit 7	0.991378
P62081	18	13	22	RS7_HUMAN	RPS7	40S ribosomal protein S7	P62263	18	8	27	RS14_HUMAN	RPS14	40S ribosomal protein S14	0.991369
O14980	4	0	14	XPO1_HUMAN	XPO1	Exportin-1	P49792	4	0	9	RBP2_HUMAN	RANBP2	E3 SUMO-protein ligase RanBP2	0.99136
Q9Y4K3	5	0	8	TRAF6_HUMAN	TRAF6	TNF receptor-associated factor 6	Q15750	5	0	22	TAB1_HUMAN	TAB1	TGF-beta-activated kinase 1 and MAP3K7-binding protein 1	0.991349
P55036	15	4	24	PSMD4_HUMAN	PSMD4	26S proteasome non-ATPase regulatory subunit 4	P35998	15	6	27	PRS7_HUMAN	PSMC2	26S protease regulatory subunit 7	0.991337
O00231	14	5	23	PSD11_HUMAN	PSMD11	26S proteasome non-ATPase regulatory subunit 11	P43686	15	6	25	PRS6B_HUMAN	PSMC4	26S protease regulatory subunit 6B	0.991297
P05556	25	20	28	ITB1_HUMAN	ITGB1	Integrin beta-1	P17301	25	19	30	ITA2_HUMAN	ITGA2	Integrin alpha-2	0.991288
P50613	34	30	47	CDK7_HUMAN	CDK7	Cyclin-dependent kinase 7	P24941	34	32	47	CDK2_HUMAN	CDK2	Cyclin-dependent kinase 2	0.991288
P55036	15	4	24	PSMD4_HUMAN	PSMD4	26S proteasome non-ATPase regulatory subunit 4	Q99460	15	5	22	PSMD1_HUMAN	PSMD1	26S proteasome non-ATPase regulatory subunit 1	0.991281
P62753	18	13	21	RS6_HUMAN	RPS6	40S ribosomal protein S6	P62266	18	8	36	RS23_HUMAN	RPS23	40S ribosomal protein S23	0.991274
P31947	34	29	37	1433S_HUMAN	SFN	14-3-3 protein sigma	P61981	34	29	37	1433G_HUMAN	YWHAG	14-3-3 protein gamma	0.991264
P62263	18	8	27	RS14_HUMAN	RPS14	40S ribosomal protein S14	P62266	18	8	36	RS23_HUMAN	RPS23	40S ribosomal protein S23	0.99126
Q12768	9	0	22	STRUM_HUMAN	KIAA0196	WASH complex subunit strumpellin	Q641Q2	9	0	21	FA21A_HUMAN	FAM21A	WASH complex subunit FAM21A	0.991247
P55072	16	5	26	TERA_HUMAN	VCP	Transitional endoplasmic reticulum ATPase	Q9BZE9-2	17	6	28	ASPC1_HUMAN	ASPSCR1	Isoform 2 of Tether containing UBX domain for GLUT4	0.991244
Q14203-3	9	0	22	DCTN1_HUMAN	DCTN1	Isoform 3 of Dynactin subunit 1	Q14204	9	0	27	DYHC1_HUMAN	DYNC1H1	Cytoplasmic dynein 1 heavy chain 1	0.991237
P23258	6	0	23	TBG1_HUMAN	TUBG1	Tubulin gamma-1 chain	Q8NHV4	6	0	25	NEDD1_HUMAN	NEDD1	Protein NEDD1	0.991225
Q15008	28	23	47	PSMD6_HUMAN	PSMD6	26S proteasome non-ATPase regulatory subunit 6	O00231	28	23	47	PSD11_HUMAN	PSMD11	26S proteasome non-ATPase regulatory subunit 11	0.991168
O00487	15	5	25	PSDE_HUMAN	PSMD14	26S proteasome non-ATPase regulatory subunit 14	P25789	16	5	27	PSA4_HUMAN	PSMA4	Proteasome subunit alpha type-4	0.991163
P17252	10	0	27	KPCA_HUMAN	PRKCA	Protein kinase C alpha type	P15311	10	0	20	EZRI_HUMAN	EZR	Ezrin	0.991162
P04792	14	0	24	HSPB1_HUMAN	HSPB1	Heat shock protein beta-1	P02511	14	2	29	CRYAB_HUMAN	CRYAB	Alpha-crystallin B chain	0.991155
Q9UNM6	14	0	26	PSD13_HUMAN	PSMD13	26S proteasome non-ATPase regulatory subunit 13	P43686	15	6	25	PRS6B_HUMAN	PSMC4	26S protease regulatory subunit 6B	0.991145
P18621	11	6	15	RL17_HUMAN	RPL17	60S ribosomal protein L17	P62424	11	6	15	RL7A_HUMAN	RPL7A	60S ribosomal protein L7a	0.991118
Q7L2H7	33	24	47	EIF3M_HUMAN	EIF3M	Eukaryotic translation initiation factor 3 subunit M	Q13347	33	23	47	EIF3I_HUMAN	EIF3I	Eukaryotic translation initiation factor 3 subunit I	0.991107
Q9UNM6	14	0	26	PSD13_HUMAN	PSMD13	26S proteasome non-ATPase regulatory subunit 13	Q99460	15	5	22	PSMD1_HUMAN	PSMD1	26S proteasome non-ATPase regulatory subunit 1	0.991102
P39023	11	6	15	RL3_HUMAN	RPL3	60S ribosomal protein L3	P62917	11	6	15	RL8_HUMAN	RPL8	60S ribosomal protein L8	0.991098
Q13546	7	2	15	RIPK1_HUMAN	RIPK1	Receptor-interacting serine/threonine-protein kinase 1	Q12933	8	0	17	TRAF2_HUMAN	TRAF2	TNF receptor-associated factor 2	0.991065
P60900	15	0	26	PSA6_HUMAN	PSMA6	Proteasome subunit alpha type-6	Q15008	14	5	23	PSMD6_HUMAN	PSMD6	26S proteasome non-ATPase regulatory subunit 6	0.991058
Q13185	35	33	47	CBX3_HUMAN	CBX3	Chromobox protein homolog 3	P45973	35	30	47	CBX5_HUMAN	CBX5	Chromobox protein homolog 5	0.991039
P50748	8	1	14	KNTC1_HUMAN	KNTC1	Kinetochore-associated protein 1	O43264	8	1	15	ZW10_HUMAN	ZW10	Centromere/kinetochore protein zw10 homolog	0.991026
P18621	11	6	15	RL17_HUMAN	RPL17	60S ribosomal protein L17	P62917	11	6	15	RL8_HUMAN	RPL8	60S ribosomal protein L8	0.991022
P55036	15	4	24	PSMD4_HUMAN	PSMD4	26S proteasome non-ATPase regulatory subunit 4	O14818	15	7	25	PSA7_HUMAN	PSMA7	Proteasome subunit alpha type-7	0.991005
O00303	9	0	21	EIF3F_HUMAN	EIF3F	Eukaryotic translation initiation factor 3 subunit F	Q7L2H7	8	0	24	EIF3M_HUMAN	EIF3M	Eukaryotic translation initiation factor 3 subunit M	0.991
P26373	11	6	15	RL13_HUMAN	RPL13	60S ribosomal protein L13	Q9Y3U8	11	6	15	RL36_HUMAN	RPL36	60S ribosomal protein L36	0.990939
P50991	13	3	23	TCPD_HUMAN	CCT4	T-complex protein 1 subunit delta	P40227	13	2	22	TCPZ_HUMAN	CCT6A	T-complex protein 1 subunit zeta	0.99089
P39023	11	6	15	RL3_HUMAN	RPL3	60S ribosomal protein L3	P62424	11	6	15	RL7A_HUMAN	RPL7A	60S ribosomal protein L7a	0.990848
P18621	11	6	15	RL17_HUMAN	RPL17	60S ribosomal protein L17	P26373	11	6	15	RL13_HUMAN	RPL13	60S ribosomal protein L13	0.990802
Q14839	4	0	14	CHD4_HUMAN	CHD4	Chromodomain-helicase-DNA-binding protein 4	O94776	4	0	15	MTA2_HUMAN	MTA2	Metastasis-associated protein MTA2	0.990794
Q13561	9	0	23	DCTN2_HUMAN	DCTN2	Dynactin subunit 2	Q8TD16	8	0	20	BICD2_HUMAN	BICD2	Protein bicaudal D homolog 2	0.990777
P49406	34	29	36	RM19_HUMAN	MRPL19	39S ribosomal protein L19, mitochondrial	Q9BYD3	34	29	36	RM04_HUMAN	MRPL4	39S ribosomal protein L4, mitochondrial	0.990765
Q99832	14	8	18	TCPH_HUMAN	CCT7	T-complex protein 1 subunit eta	P78371	14	8	18	TCPB_HUMAN	CCT2	T-complex protein 1 subunit beta	0.990758
P47914	11	6	15	RL29_HUMAN	RPL29	60S ribosomal protein L29	P62917	11	6	15	RL8_HUMAN	RPL8	60S ribosomal protein L8	0.990744
P62424	11	6	15	RL7A_HUMAN	RPL7A	60S ribosomal protein L7a	P62917	11	6	15	RL8_HUMAN	RPL8	60S ribosomal protein L8	0.990738
P18031	15	0	27	PTN1_HUMAN	PTPN1	Tyrosine-protein phosphatase non-receptor type 1	Q03135	16	4	23	CAV1_HUMAN	CAV1	Caveolin-1	0.99071
Q13045-2	18	5	27	FLII_HUMAN	FLII	Isoform 2 of Protein flightless-1 homolog	Q32MZ4-3	17	6	26	LRRF1_HUMAN	LRRFIP1	Isoform 3 of Leucine-rich repeat flightless-interacting protein 1	0.990691
P49368	13	3	24	TCPG_HUMAN	CCT3	T-complex protein 1 subunit gamma	P40227	13	2	22	TCPZ_HUMAN	CCT6A	T-complex protein 1 subunit zeta	0.990688
Q9Y478	10	0	26	AAKB1_HUMAN	PRKAB1	5'-AMP-activated protein kinase subunit beta-1	Q13131	9	0	27	AAPK1_HUMAN	PRKAA1	5'-AMP-activated protein kinase catalytic subunit alpha-1	0.9906
O43242	15	5	24	PSMD3_HUMAN	PSMD3	26S proteasome non-ATPase regulatory subunit 3	Q99460	15	5	22	PSMD1_HUMAN	PSMD1	26S proteasome non-ATPase regulatory subunit 1	0.990594
P17980	15	6	23	PRS6A_HUMAN	PSMC3	26S protease regulatory subunit 6A	P54578	15	6	23	UBP14_HUMAN	USP14	Ubiquitin carboxyl-terminal hydrolase 14	0.99059
P26373	11	6	15	RL13_HUMAN	RPL13	60S ribosomal protein L13	P62750	11	2	20	RL23A_HUMAN	RPL23A	60S ribosomal protein L23a	0.990557
Q9Y3U8	11	6	15	RL36_HUMAN	RPL36	60S ribosomal protein L36	P62424	11	6	15	RL7A_HUMAN	RPL7A	60S ribosomal protein L7a	0.990537
Q96A65	8	0	19	EXOC4_HUMAN	EXOC4	Exocyst complex component 4	Q9NV70	7	0	19	EXOC1_HUMAN	EXOC1	Exocyst complex component 1	0.990528
Q8ND04	10	0	23	SMG8_HUMAN	SMG8	Protein SMG8	Q96Q15	9	0	21	SMG1_HUMAN	SMG1	Serine/threonine-protein kinase SMG1	0.990521
P18124	11	6	15	RL7_HUMAN	RPL7	60S ribosomal protein L7	P36578	11	6	15	RL4_HUMAN	RPL4	60S ribosomal protein L4	0.990473
P07951-2	34	29	38	TPM2_HUMAN	TPM2	Isoform 2 of Tropomyosin beta chain	P09493-3	34	30	38	TPM1_HUMAN	TPM1	Isoform 3 of Tropomyosin alpha-1 chain	0.990438
P18621	11	6	15	RL17_HUMAN	RPL17	60S ribosomal protein L17	P39023	11	6	15	RL3_HUMAN	RPL3	60S ribosomal protein L3	0.990433
P50914	11	6	15	RL14_HUMAN	RPL14	60S ribosomal protein L14	P18621	11	6	15	RL17_HUMAN	RPL17	60S ribosomal protein L17	0.990431
O14579	7	0	26	COPE_HUMAN	COPE	Coatomer subunit epsilon	P35606	8	0	21	COPB2_HUMAN	COPB2	Coatomer subunit beta'	0.990423
Q14683	4	0	15	SMC1A_HUMAN	SMC1A	Structural maintenance of chromosomes protein 1A	O60216	4	0	14	RAD21_HUMAN	RAD21	Double-strand-break repair protein rad21 homolog	0.990417
Q12789	4	0	10	TF3C1_HUMAN	GTF3C1	General transcription factor 3C polypeptide 1	Q9Y5Q9	5	0	9	TF3C3_HUMAN	GTF3C3	General transcription factor 3C polypeptide 3	0.990408
P60900	15	0	26	PSA6_HUMAN	PSMA6	Proteasome subunit alpha type-6	P62191	16	6	27	PRS4_HUMAN	PSMC1	26S protease regulatory subunit 4	0.990408
Q14566	16	9	25	MCM6_HUMAN	MCM6	DNA replication licensing factor MCM6	P33992	17	9	24	MCM5_HUMAN	MCM5	DNA replication licensing factor MCM5	0.990404
P40227	13	2	22	TCPZ_HUMAN	CCT6A	T-complex protein 1 subunit zeta	P50990	13	2	23	TCPQ_HUMAN	CCT8	T-complex protein 1 subunit theta	0.990402
Q13547	6	0	18	HDAC1_HUMAN	HDAC1	Histone deacetylase 1	Q04206	5	0	12	TF65_HUMAN	RELA	Transcription factor p65	0.990388
P55036	15	4	24	PSMD4_HUMAN	PSMD4	26S proteasome non-ATPase regulatory subunit 4	O00232	14	5	24	PSD12_HUMAN	PSMD12	26S proteasome non-ATPase regulatory subunit 12	0.990387
P50914	11	6	15	RL14_HUMAN	RPL14	60S ribosomal protein L14	P26373	11	6	15	RL13_HUMAN	RPL13	60S ribosomal protein L13	0.990352
P62310	41	39	46	LSM3_HUMAN	LSM3	U6 snRNA-associated Sm-like protein LSm3	P62312	41	38	45	LSM6_HUMAN	LSM6	U6 snRNA-associated Sm-like protein LSm6	0.990325
P36578	11	6	15	RL4_HUMAN	RPL4	60S ribosomal protein L4	P39023	11	6	15	RL3_HUMAN	RPL3	60S ribosomal protein L3	0.990314
P21281	6	0	16	VATB2_HUMAN	ATP6V1B2	V-type proton ATPase subunit B, brain isoform	P38606	7	0	18	VATA_HUMAN	ATP6V1A	V-type proton ATPase catalytic subunit A	0.990302
P08865	33	22	47	RSSA_HUMAN	RPSA	40S ribosomal protein SA	P63244	32	23	47	GBLP_HUMAN	GNB2L1	Guanine nucleotide-binding protein subunit beta-2-like 1	0.990298
P50914	11	6	15	RL14_HUMAN	RPL14	60S ribosomal protein L14	Q02878	11	1	20	RL6_HUMAN	RPL6	60S ribosomal protein L6	0.990293
O43396	14	9	20	TXNL1_HUMAN	TXNL1	Thioredoxin-like protein 1	Q15008	14	5	23	PSMD6_HUMAN	PSMD6	26S proteasome non-ATPase regulatory subunit 6	0.990259
P55036	15	4	24	PSMD4_HUMAN	PSMD4	26S proteasome non-ATPase regulatory subunit 4	O43396	14	9	20	TXNL1_HUMAN	TXNL1	Thioredoxin-like protein 1	0.990199
P17980	15	6	23	PRS6A_HUMAN	PSMC3	26S protease regulatory subunit 6A	O43242	15	5	24	PSMD3_HUMAN	PSMD3	26S proteasome non-ATPase regulatory subunit 3	0.99019
P60900	15	0	26	PSA6_HUMAN	PSMA6	Proteasome subunit alpha type-6	P55036	15	4	24	PSMD4_HUMAN	PSMD4	26S proteasome non-ATPase regulatory subunit 4	0.990114
P18124	11	6	15	RL7_HUMAN	RPL7	60S ribosomal protein L7	P50914	11	6	15	RL14_HUMAN	RPL14	60S ribosomal protein L14	0.990095
P62081	18	13	22	RS7_HUMAN	RPS7	40S ribosomal protein S7	P62266	18	8	36	RS23_HUMAN	RPS23	40S ribosomal protein S23	0.990087
Q14566	29	25	47	MCM6_HUMAN	MCM6	DNA replication licensing factor MCM6	P49736	28	23	47	MCM2_HUMAN	MCM2	DNA replication licensing factor MCM2	0.990048
P18124	11	6	15	RL7_HUMAN	RPL7	60S ribosomal protein L7	P62917	11	6	15	RL8_HUMAN	RPL8	60S ribosomal protein L8	0.990028
P36578	11	6	15	RL4_HUMAN	RPL4	60S ribosomal protein L4	P62750	11	2	20	RL23A_HUMAN	RPL23A	60S ribosomal protein L23a	0.990028
O95630	31	29	47	STABP_HUMAN	STAMBP	STAM-binding protein	O75886	30	25	47	STAM2_HUMAN	STAM2	Signal transducing adapter molecule 2	0.989998
P36578	11	6	15	RL4_HUMAN	RPL4	60S ribosomal protein L4	P50914	11	6	15	RL14_HUMAN	RPL14	60S ribosomal protein L14	0.989961
Q9UBQ5	9	0	26	EIF3K_HUMAN	EIF3K	Eukaryotic translation initiation factor 3 subunit K	P55884	10	0	19	EIF3B_HUMAN	EIF3B	Eukaryotic translation initiation factor 3 subunit B	0.989955
P54619	8	0	17	AAKG1_HUMAN	PRKAG1	5'-AMP-activated protein kinase subunit gamma-1	Q13131	9	0	27	AAPK1_HUMAN	PRKAA1	5'-AMP-activated protein kinase catalytic subunit alpha-1	0.989929
Q86Y82	34	29	38	STX12_HUMAN	STX12	Syntaxin-12	O00161	34	29	41	SNP23_HUMAN	SNAP23	Synaptosomal-associated protein 23	0.989928
P18124	11	6	15	RL7_HUMAN	RPL7	60S ribosomal protein L7	Q02878	11	1	20	RL6_HUMAN	RPL6	60S ribosomal protein L6	0.989922
Q08211	25	7	29	DHX9_HUMAN	DHX9	ATP-dependent RNA helicase A	Q00839	26	12	32	HNRPU_HUMAN	HNRNPU	Heterogeneous nuclear ribonucleoprotein U	0.989877
P18621	11	6	15	RL17_HUMAN	RPL17	60S ribosomal protein L17	Q02878	11	1	20	RL6_HUMAN	RPL6	60S ribosomal protein L6	0.98987
P35222	19	14	31	CTNB1_HUMAN	CTNNB1	Catenin beta-1	Q92793	19	9	26	CBP_HUMAN	CREBBP	CREB-binding protein	0.989852
P18124	11	6	15	RL7_HUMAN	RPL7	60S ribosomal protein L7	P26373	11	6	15	RL13_HUMAN	RPL13	60S ribosomal protein L13	0.989833
P09493-10	29	22	30	TPM1_HUMAN	TPM1	Isoform 10 of Tropomyosin alpha-1 chain	P07951	29	22	29	TPM2_HUMAN	TPM2	Tropomyosin beta chain	0.989828
Q13418	7	0	24	ILK_HUMAN	ILK	Integrin-linked protein kinase	P49023	7	0	18	PAXI_HUMAN	PXN	Paxillin	0.989827
P28072	32	22	47	PSB6_HUMAN	PSMB6	Proteasome subunit beta type-6	P25787	32	24	47	PSA2_HUMAN	PSMA2	Proteasome subunit alpha type-2	0.989826
P50991	13	3	23	TCPD_HUMAN	CCT4	T-complex protein 1 subunit delta	P50990	13	2	23	TCPQ_HUMAN	CCT8	T-complex protein 1 subunit theta	0.989818
O43242	15	5	24	PSMD3_HUMAN	PSMD3	26S proteasome non-ATPase regulatory subunit 3	P62195	15	9	23	PRS8_HUMAN	PSMC5	26S protease regulatory subunit 8	0.989817
P17980	15	6	23	PRS6A_HUMAN	PSMC3	26S protease regulatory subunit 6A	P35998	15	6	27	PRS7_HUMAN	PSMC2	26S protease regulatory subunit 7	0.989798
P45985	32	26	47	MP2K4_HUMAN	MAP2K4	Dual specificity mitogen-activated protein kinase kinase 4	P45983-3	33	25	47	MK08_HUMAN	MAPK8	Isoform 3 of Mitogen-activated protein kinase 8	0.989787
P35222	19	14	31	CTNB1_HUMAN	CTNNB1	Catenin beta-1	Q14192	18	14	26	FHL2_HUMAN	FHL2	Four and a half LIM domains protein 2	0.989776
Q9H223	30	25	47	EHD4_HUMAN	EHD4	EH domain-containing protein 4	Q9H4M9	31	23	47	EHD1_HUMAN	EHD1	EH domain-containing protein 1	0.989771
Q06787-8	6	0	17	FMR1_HUMAN	FMR1	Isoform 8 of Fragile X mental retardation protein 1	Q7Z417	6	0	16	NUFP2_HUMAN	NUFIP2	Nuclear fragile X mental retardation-interacting protein 2	0.989757
P62312	36	32	38	LSM6_HUMAN	LSM6	U6 snRNA-associated Sm-like protein LSm6	P62310	36	31	39	LSM3_HUMAN	LSM3	U6 snRNA-associated Sm-like protein LSm3	0.98971
Q9P2E9	5	0	28	RRBP1_HUMAN	RRBP1	Ribosome-binding protein 1	P29558	6	0	23	RBMS1_HUMAN	RBMS1	RNA-binding motif, single-stranded-interacting protein 1	0.989705
P33991	17	10	23	MCM4_HUMAN	MCM4	DNA replication licensing factor MCM4	P25205	16	9	23	MCM3_HUMAN	MCM3	DNA replication licensing factor MCM3	0.989691
O60216	26	14	35	RAD21_HUMAN	RAD21	Double-strand-break repair protein rad21 homolog	Q9UQE7	27	16	40	SMC3_HUMAN	SMC3	Structural maintenance of chromosomes protein 3	0.98969
P26373	11	6	15	RL13_HUMAN	RPL13	60S ribosomal protein L13	Q02878	11	1	20	RL6_HUMAN	RPL6	60S ribosomal protein L6	0.989675
P18124	11	6	15	RL7_HUMAN	RPL7	60S ribosomal protein L7	P18621	11	6	15	RL17_HUMAN	RPL17	60S ribosomal protein L17	0.989668
P62081	18	13	22	RS7_HUMAN	RPS7	40S ribosomal protein S7	P62241	18	13	22	RS8_HUMAN	RPS8	40S ribosomal protein S8	0.989659
Q9UNM6	14	0	26	PSD13_HUMAN	PSMD13	26S proteasome non-ATPase regulatory subunit 13	O14818	15	7	25	PSA7_HUMAN	PSMA7	Proteasome subunit alpha type-7	0.989657
Q9NVA2	9	0	19	SEP11_HUMAN	2011-09-01	Septin-11	Q15019	8	0	23	SEPT2_HUMAN	2002-09-01	Septin-2	0.989654
O60341	4	0	14	KDM1A_HUMAN	KDM1A	Lysine-specific histone demethylase 1A	Q92769	4	0	17	HDAC2_HUMAN	HDAC2	Histone deacetylase 2	0.98964
O43707	23	13	34	ACTN4_HUMAN	ACTN4	Alpha-actinin-4	P12814	23	14	33	ACTN1_HUMAN	ACTN1	Alpha-actinin-1	0.989637
Q93009	23	13	29	UBP7_HUMAN	USP7	Ubiquitin carboxyl-terminal hydrolase 7	P26358	22	13	29	DNMT1_HUMAN	DNMT1	DNA (cytosine-5)-methyltransferase 1	0.989622
O15400	34	29	38	STX7_HUMAN	STX7	Syntaxin-7	Q86Y82	34	29	38	STX12_HUMAN	STX12	Syntaxin-12	0.989605
O75832	16	0	32	PSD10_HUMAN	PSMD10	26S proteasome non-ATPase regulatory subunit 10	P43686	15	6	25	PRS6B_HUMAN	PSMC4	26S protease regulatory subunit 6B	0.989603
Q9H6T3	9	0	26	RPAP3_HUMAN	RPAP3	RNA polymerase II-associated protein 3	Q9Y230	9	0	21	RUVB2_HUMAN	RUVBL2	RuvB-like 2	0.989581
Q00534	33	25	47	CDK6_HUMAN	CDK6	Cyclin-dependent kinase 6	P11802	34	30	47	CDK4_HUMAN	CDK4	Cyclin-dependent kinase 4	0.989576
P62753	18	13	21	RS6_HUMAN	RPS6	40S ribosomal protein S6	P62241	18	13	22	RS8_HUMAN	RPS8	40S ribosomal protein S8	0.989572
Q5VZL5	4	0	12	ZMYM4_HUMAN	ZMYM4	Zinc finger MYM-type protein 4	Q7Z3K3	4	0	9	POGZ_HUMAN	POGZ	Pogo transposable element with ZNF domain	0.989564
O96019	31	20	47	ACL6A_HUMAN	ACTL6A	Actin-like protein 6A	Q969G3	31	19	47	SMCE1_HUMAN	SMARCE1	SWI/SNF-related matrix-associated actin-dependent regulator of chromatin subfamily E member 1	0.989562
Q12768	9	0	22	STRUM_HUMAN	KIAA0196	WASH complex subunit strumpellin	Q2M389	8	0	23	WASH7_HUMAN	KIAA1033	WASH complex subunit 7	0.989555
P09493-3	34	30	38	TPM1_HUMAN	TPM1	Isoform 3 of Tropomyosin alpha-1 chain	P67936	35	30	39	TPM4_HUMAN	TPM4	Tropomyosin alpha-4 chain	0.989555
Q9NR28	11	0	21	DBLOH_HUMAN	DIABLO	Diablo homolog, mitochondrial	Q9NR09	10	3	15	BIRC6_HUMAN	BIRC6	Baculoviral IAP repeat-containing protein 6	0.989539
P62424	11	6	15	RL7A_HUMAN	RPL7A	60S ribosomal protein L7a	P42766	11	2	19	RL35_HUMAN	RPL35	60S ribosomal protein L35	0.989535
P36578	11	6	15	RL4_HUMAN	RPL4	60S ribosomal protein L4	P18621	11	6	15	RL17_HUMAN	RPL17	60S ribosomal protein L17	0.989534
P43686	15	6	25	PRS6B_HUMAN	PSMC4	26S protease regulatory subunit 6B	O00487	15	5	25	PSDE_HUMAN	PSMD14	26S proteasome non-ATPase regulatory subunit 14	0.989529
P11940	30	25	33	PABP1_HUMAN	PABPC1	Polyadenylate-binding protein 1	P15170-3	29	24	32	ERF3A_HUMAN	GSPT1	Isoform 3 of Eukaryotic peptide chain release factor GTP-binding subunit ERF3A	0.989522
P54578	15	6	23	UBP14_HUMAN	USP14	Ubiquitin carboxyl-terminal hydrolase 14	P62195	15	9	23	PRS8_HUMAN	PSMC5	26S protease regulatory subunit 8	0.989516
Q9H6D7	7	2	11	HAUS4_HUMAN	HAUS4	HAUS augmin-like complex subunit 4	Q7Z4H7	7	2	12	HAUS6_HUMAN	HAUS6	HAUS augmin-like complex subunit 6	0.989515
O60841	9	0	27	IF2P_HUMAN	EIF5B	Eukaryotic translation initiation factor 5B	P47813	8	0	34	IF1AX_HUMAN	EIF1AX	Eukaryotic translation initiation factor 1A, X-chromosomal	0.989514
Q13501	12	0	24	SQSTM_HUMAN	SQSTM1	Sequestosome-1	Q9UDY8	12	0	24	MALT1_HUMAN	MALT1	Mucosa-associated lymphoid tissue lymphoma translocation protein 1	0.989513
Q02878	11	1	20	RL6_HUMAN	RPL6	60S ribosomal protein L6	P62750	11	2	20	RL23A_HUMAN	RPL23A	60S ribosomal protein L23a	0.989506
P43686	15	6	25	PRS6B_HUMAN	PSMC4	26S protease regulatory subunit 6B	Q13200	15	6	30	PSMD2_HUMAN	PSMD2	26S proteasome non-ATPase regulatory subunit 2	0.989502
O43156	9	0	22	TTI1_HUMAN	TTI1	TELO2-interacting protein 1 homolog	Q9Y230	9	0	21	RUVB2_HUMAN	RUVBL2	RuvB-like 2	0.989479
Q14683	25	15	41	SMC1A_HUMAN	SMC1A	Structural maintenance of chromosomes protein 1A	O60216	26	14	35	RAD21_HUMAN	RAD21	Double-strand-break repair protein rad21 homolog	0.98947
P31946	34	26	47	1433B_HUMAN	YWHAB	14-3-3 protein beta/alpha	Q04917	34	24	47	1433F_HUMAN	YWHAH	14-3-3 protein eta	0.989462
O43242	15	5	24	PSMD3_HUMAN	PSMD3	26S proteasome non-ATPase regulatory subunit 3	P43686	15	6	25	PRS6B_HUMAN	PSMC4	26S protease regulatory subunit 6B	0.989444
P48634	5	0	17	PRC2A_HUMAN	PRRC2A	Protein PRRC2A	Q14157-1	6	0	17	UBP2L_HUMAN	UBAP2L	Isoform 2 of Ubiquitin-associated protein 2-like	0.989441
P50914	11	6	15	RL14_HUMAN	RPL14	60S ribosomal protein L14	P62917	11	6	15	RL8_HUMAN	RPL8	60S ribosomal protein L8	0.98944
Q02878	11	1	20	RL6_HUMAN	RPL6	60S ribosomal protein L6	P42766	11	2	19	RL35_HUMAN	RPL35	60S ribosomal protein L35	0.989437
Q9UMX0	30	25	33	UBQL1_HUMAN	UBQLN1	Ubiquilin-1	P33240	30	25	33	CSTF2_HUMAN	CSTF2	Cleavage stimulation factor subunit 2	0.989437
P62701	17	13	21	RS4X_HUMAN	RPS4X	40S ribosomal protein S4, X isoform	P62753	18	13	21	RS6_HUMAN	RPS6	40S ribosomal protein S6	0.989436
Q9UJX2	9	0	27	CDC23_HUMAN	CDC23	Cell division cycle protein 23 homolog	P30260	9	0	17	CDC27_HUMAN	CDC27	Cell division cycle protein 27 homolog	0.989434
Q8IXQ6	8	0	22	PARP9_HUMAN	PARP9	Poly [ADP-ribose] polymerase 9	Q8TDB6	9	0	21	DTX3L_HUMAN	DTX3L	E3 ubiquitin-protein ligase DTX3L	0.989417
O43156	9	0	22	TTI1_HUMAN	TTI1	TELO2-interacting protein 1 homolog	Q9H6T3	9	0	26	RPAP3_HUMAN	RPAP3	RNA polymerase II-associated protein 3	0.989405
Q9NQS3-3	32	28	36	PVRL3_HUMAN	PVRL3	Isoform 3 of Nectin-3	Q92692	33	28	36	PVRL2_HUMAN	PVRL2	Nectin-2	0.989404
P50991	13	3	23	TCPD_HUMAN	CCT4	T-complex protein 1 subunit delta	Q99832	14	8	18	TCPH_HUMAN	CCT7	T-complex protein 1 subunit eta	0.989392
P15880	11	0	21	RS2_HUMAN	RPS2	40S ribosomal protein S2	P61247	11	0	32	RS3A_HUMAN	RPS3A	40S ribosomal protein S3a	0.989382
P39023	11	6	15	RL3_HUMAN	RPL3	60S ribosomal protein L3	Q02878	11	1	20	RL6_HUMAN	RPL6	60S ribosomal protein L6	0.989381
P18621	11	6	15	RL17_HUMAN	RPL17	60S ribosomal protein L17	P42766	11	2	19	RL35_HUMAN	RPL35	60S ribosomal protein L35	0.989373
Q13111	4	0	8	CAF1A_HUMAN	CHAF1A	Chromatin assembly factor 1 subunit A	Q15047	4	0	9	SETB1_HUMAN	SETDB1	Histone-lysine N-methyltransferase SETDB1	0.989363
P50914	11	6	15	RL14_HUMAN	RPL14	60S ribosomal protein L14	P62424	11	6	15	RL7A_HUMAN	RPL7A	60S ribosomal protein L7a	0.989361
Q13618	9	0	28	CUL3_HUMAN	CUL3	Cullin-3	P62877	8	0	30	RBX1_HUMAN	RBX1	E3 ubiquitin-protein ligase RBX1	0.989331
Q9UH03	27	23	47	SEPT3_HUMAN	2003-09-01	Neuronal-specific septin-3	Q14141	27	22	44	SEPT6_HUMAN	2006-09-01	Septin-6	0.98933
P62241	18	13	22	RS8_HUMAN	RPS8	40S ribosomal protein S8	P62263	18	8	27	RS14_HUMAN	RPS14	40S ribosomal protein S14	0.989307
P36578	11	6	15	RL4_HUMAN	RPL4	60S ribosomal protein L4	P26373	11	6	15	RL13_HUMAN	RPL13	60S ribosomal protein L13	0.989304
P27361	11	0	27	MK03_HUMAN	MAPK3	Mitogen-activated protein kinase 3	P51812	10	0	24	KS6A3_HUMAN	RPS6KA3	Ribosomal protein S6 kinase alpha-3	0.989289
P48643	14	8	19	TCPE_HUMAN	CCT5	T-complex protein 1 subunit epsilon	P78371	14	8	18	TCPB_HUMAN	CCT2	T-complex protein 1 subunit beta	0.989271
P17066	30	26	34	HSP76_HUMAN	HSPA6	Heat shock 70 kDa protein 6	P11142	30	25	34	HSP7C_HUMAN	HSPA8	Heat shock cognate 71 kDa protein	0.989263
P35637	32	27	39	FUS_HUMAN	FUS	RNA-binding protein FUS	Q13148	32	27	35	TADBP_HUMAN	TARDBP	TAR DNA-binding protein 43	0.989257
P48643	14	8	19	TCPE_HUMAN	CCT5	T-complex protein 1 subunit epsilon	Q99832	14	8	18	TCPH_HUMAN	CCT7	T-complex protein 1 subunit eta	0.989255
P50990	13	2	23	TCPQ_HUMAN	CCT8	T-complex protein 1 subunit theta	P48643	14	8	19	TCPE_HUMAN	CCT5	T-complex protein 1 subunit epsilon	0.989231
Q8NBT2	6	0	17	SPC24_HUMAN	SPC24	Kinetochore protein Spc24	Q9HBM1	7	0	23	SPC25_HUMAN	SPC25	Kinetochore protein Spc25	0.98922
Q13045-2	18	5	27	FLII_HUMAN	FLII	Isoform 2 of Protein flightless-1 homolog	Q9Y608-4	17	8	22	LRRF2_HUMAN	LRRFIP2	Isoform 4 of Leucine-rich repeat flightless-interacting protein 2	0.989215
Q12981	11	0	23	SEC20_HUMAN	BNIP1	Vesicle transport protein SEC20	Q9NZ43	11	0	23	USE1_HUMAN	USE1	Vesicle transport protein USE1	0.989121
P42345	9	3	14	MTOR_HUMAN	MTOR	Serine/threonine-protein kinase mTOR	P06730	9	0	13	IF4E_HUMAN	EIF4E	Eukaryotic translation initiation factor 4E	0.989115
P18621	11	6	15	RL17_HUMAN	RPL17	60S ribosomal protein L17	Q9Y3U8	11	6	15	RL36_HUMAN	RPL36	60S ribosomal protein L36	0.989109
Q14203-3	9	0	22	DCTN1_HUMAN	DCTN1	Isoform 3 of Dynactin subunit 1	P52732	10	0	21	KIF11_HUMAN	KIF11	Kinesin-like protein KIF11	0.989098
Q9H2W6	34	29	36	RM46_HUMAN	MRPL46	39S ribosomal protein L46, mitochondrial	Q9BYD3	34	29	36	RM04_HUMAN	MRPL4	39S ribosomal protein L4, mitochondrial	0.989078
Q9NR46	8	0	22	SHLB2_HUMAN	SH3GLB2	Endophilin-B2	Q96B97	9	0	20	SH3K1_HUMAN	SH3KBP1	SH3 domain-containing kinase-binding protein 1	0.989065
P47914	11	6	15	RL29_HUMAN	RPL29	60S ribosomal protein L29	P18621	11	6	15	RL17_HUMAN	RPL17	60S ribosomal protein L17	0.989059
O75822	10	0	26	EIF3J_HUMAN	EIF3J	Eukaryotic translation initiation factor 3 subunit J	O15372	10	0	20	EIF3H_HUMAN	EIF3H	Eukaryotic translation initiation factor 3 subunit H	0.989047
Q9P015	33	28	37	RM15_HUMAN	MRPL15	39S ribosomal protein L15, mitochondrial	Q9NYK5	33	27	35	RM39_HUMAN	MRPL39	39S ribosomal protein L39, mitochondrial	0.989034
P50991	13	3	23	TCPD_HUMAN	CCT4	T-complex protein 1 subunit delta	P48643	14	8	19	TCPE_HUMAN	CCT5	T-complex protein 1 subunit epsilon	0.989022
P17174	32	25	47	AATC_HUMAN	GOT1	Aspartate aminotransferase, cytoplasmic	O75874	32	23	47	IDHC_HUMAN	IDH1	Isocitrate dehydrogenase [NADP] cytoplasmic	0.989016
P18124	11	6	15	RL7_HUMAN	RPL7	60S ribosomal protein L7	P62424	11	6	15	RL7A_HUMAN	RPL7A	60S ribosomal protein L7a	0.989016
P05198	9	0	24	IF2A_HUMAN	EIF2S1	Eukaryotic translation initiation factor 2 subunit 1	O00571	8	0	19	DDX3X_HUMAN	DDX3X	ATP-dependent RNA helicase DDX3X	0.989003
P17980	15	6	23	PRS6A_HUMAN	PSMC3	26S protease regulatory subunit 6A	Q9UNM6	14	0	26	PSD13_HUMAN	PSMD13	26S proteasome non-ATPase regulatory subunit 13	0.988999
P18124	11	6	15	RL7_HUMAN	RPL7	60S ribosomal protein L7	P39023	11	6	15	RL3_HUMAN	RPL3	60S ribosomal protein L3	0.988986
Q06787-8	21	17	34	FMR1_HUMAN	FMR1	Isoform 8 of Fragile X mental retardation protein 1	Q7Z417	20	16	35	NUFP2_HUMAN	NUFIP2	Nuclear fragile X mental retardation-interacting protein 2	0.988969
P40227	13	2	22	TCPZ_HUMAN	CCT6A	T-complex protein 1 subunit zeta	P48643	14	8	19	TCPE_HUMAN	CCT5	T-complex protein 1 subunit epsilon	0.988967
O43815	9	0	21	STRN_HUMAN	STRN	Striatin	Q13033-2	9	0	20	STRN3_HUMAN	STRN3	Isoform Alpha of Striatin-3	0.988938
P63098	35	31	38	CANB1_HUMAN	PPP3R1	Calcineurin subunit B type 1	P62937	35	32	37	PPIA_HUMAN	PPIA	Peptidyl-prolyl cis-trans isomerase A	0.988917
P62263	18	8	27	RS14_HUMAN	RPS14	40S ribosomal protein S14	P62244	18	13	22	RS15A_HUMAN	RPS15A	40S ribosomal protein S15a	0.988903
P47914	11	6	15	RL29_HUMAN	RPL29	60S ribosomal protein L29	P50914	11	6	15	RL14_HUMAN	RPL14	60S ribosomal protein L14	0.988884
Q96N67	9	1	14	DOCK7_HUMAN	DOCK7	Dedicator of cytokinesis protein 7	Q92574	8	1	17	TSC1_HUMAN	TSC1	Hamartin	0.988878
Q15836	36	32	38	VAMP3_HUMAN	VAMP3	Vesicle-associated membrane protein 3	P63027	36	31	38	VAMP2_HUMAN	VAMP2	Vesicle-associated membrane protein 2	0.98887
Q13188	6	0	18	STK3_HUMAN	STK3	Serine/threonine-protein kinase 3	Q13043	5	0	25	STK4_HUMAN	STK4	Serine/threonine-protein kinase 4	0.988866
P43686	15	6	25	PRS6B_HUMAN	PSMC4	26S protease regulatory subunit 6B	P54578	15	6	23	UBP14_HUMAN	USP14	Ubiquitin carboxyl-terminal hydrolase 14	0.988853
Q12824-2	4	0	22	SNF5_HUMAN	SMARCB1	Isoform B of SWI/SNF-related matrix-associated actin-dependent regulator of chromatin subfamily B member 1	Q969G3	5	0	19	SMCE1_HUMAN	SMARCE1	SWI/SNF-related matrix-associated actin-dependent regulator of chromatin subfamily E member 1	0.988793
Q92922	4	0	17	SMRC1_HUMAN	SMARCC1	SWI/SNF complex subunit SMARCC1	Q969G3	5	0	19	SMCE1_HUMAN	SMARCE1	SWI/SNF-related matrix-associated actin-dependent regulator of chromatin subfamily E member 1	0.988776
Q9HBI0	8	0	24	PARVG_HUMAN	PARVG	Gamma-parvin	Q13418	7	0	24	ILK_HUMAN	ILK	Integrin-linked protein kinase	0.988765
O43156	9	0	22	TTI1_HUMAN	TTI1	TELO2-interacting protein 1 homolog	Q96Q15	9	0	21	SMG1_HUMAN	SMG1	Serine/threonine-protein kinase SMG1	0.988761
P11021	17	9	25	GRP78_HUMAN	HSPA5	78 kDa glucose-regulated protein	Q8IXB1	16	5	29	DJC10_HUMAN	DNAJC10	DnaJ homolog subfamily C member 10	0.988761
P61160	32	25	47	ARP2_HUMAN	ACTR2	Actin-related protein 2	P60709	32	23	47	ACTB_HUMAN	ACTB	Actin, cytoplasmic 1	0.988737
O75477	12	2	29	ERLN1_HUMAN	ERLIN1	Erlin-1	O94905	12	2	25	ERLN2_HUMAN	ERLIN2	Erlin-2	0.98873
O94776	4	0	15	MTA2_HUMAN	MTA2	Metastasis-associated protein MTA2	O60341	4	0	14	KDM1A_HUMAN	KDM1A	Lysine-specific histone demethylase 1A	0.98871
P49959	4	0	9	MRE11_HUMAN	MRE11A	Double-strand break repair protein MRE11A	O60934	4	0	9	NBN_HUMAN	NBN	Nibrin	0.988703
P40227	13	2	22	TCPZ_HUMAN	CCT6A	T-complex protein 1 subunit zeta	P78371	14	8	18	TCPB_HUMAN	CCT2	T-complex protein 1 subunit beta	0.988698
Q92845	12	0	25	KIFA3_HUMAN	KIFAP3	Kinesin-associated protein 3	O15066	11	0	27	KIF3B_HUMAN	KIF3B	Kinesin-like protein KIF3B	0.988692
O43242	15	5	24	PSMD3_HUMAN	PSMD3	26S proteasome non-ATPase regulatory subunit 3	P48556	14	8	18	PSMD8_HUMAN	PSMD8	26S proteasome non-ATPase regulatory subunit 8	0.988688
P61254	11	6	15	RL26_HUMAN	RPL26	60S ribosomal protein L26	P42766	11	2	19	RL35_HUMAN	RPL35	60S ribosomal protein L35	0.988686
Q9UBQ5	9	0	26	EIF3K_HUMAN	EIF3K	Eukaryotic translation initiation factor 3 subunit K	Q99613	10	0	20	EIF3C_HUMAN	EIF3C	Eukaryotic translation initiation factor 3 subunit C	0.988674
P53621	9	0	23	COPA_HUMAN	COPA	Coatomer subunit alpha	Q8N6T3	8	0	23	ARFG1_HUMAN	ARFGAP1	ADP-ribosylation factor GTPase-activating protein 1	0.988624
P55036	15	4	24	PSMD4_HUMAN	PSMD4	26S proteasome non-ATPase regulatory subunit 4	P62191	16	6	27	PRS4_HUMAN	PSMC1	26S protease regulatory subunit 4	0.988603
O00232	14	5	24	PSD12_HUMAN	PSMD12	26S proteasome non-ATPase regulatory subunit 12	Q99460	15	5	22	PSMD1_HUMAN	PSMD1	26S proteasome non-ATPase regulatory subunit 1	0.988601
P36578	11	6	15	RL4_HUMAN	RPL4	60S ribosomal protein L4	Q9UQ80	11	0	23	PA2G4_HUMAN	PA2G4	Proliferation-associated protein 2G4	0.988592
O00487	15	5	25	PSDE_HUMAN	PSMD14	26S proteasome non-ATPase regulatory subunit 14	P54578	15	6	23	UBP14_HUMAN	USP14	Ubiquitin carboxyl-terminal hydrolase 14	0.988585
P27348	34	26	47	1433T_HUMAN	YWHAQ	14-3-3 protein theta	Q04917	34	24	47	1433F_HUMAN	YWHAH	14-3-3 protein eta	0.988582
Q99460	15	5	22	PSMD1_HUMAN	PSMD1	26S proteasome non-ATPase regulatory subunit 1	P62191	16	6	27	PRS4_HUMAN	PSMC1	26S protease regulatory subunit 4	0.988581
P52735	7	0	18	VAV2_HUMAN	VAV2	Guanine nucleotide exchange factor VAV2	P22681	7	0	21	CBL_HUMAN	CBL	E3 ubiquitin-protein ligase CBL	0.988562
Q96L91	5	0	11	EP400_HUMAN	EP400	E1A-binding protein p400	Q9Y4A5	5	0	11	TRRAP_HUMAN	TRRAP	Transformation/transcription domain-associated protein	0.988548
Q9Y232-2	5	0	12	CDYL1_HUMAN	CDYL	Isoform 2 of Chromodomain Y-like protein	Q9H582	4	0	10	ZN644_HUMAN	ZNF644	Zinc finger protein 644	0.988548
P06730	9	0	13	IF4E_HUMAN	EIF4E	Eukaryotic translation initiation factor 4E	Q9NRA8	8	0	21	4ET_HUMAN	EIF4ENIF1	Eukaryotic translation initiation factor 4E transporter	0.988507
P49754	6	0	23	VPS41_HUMAN	VPS41	Vacuolar protein sorting-associated protein 41 homolog	Q9P253	7	0	20	VPS18_HUMAN	VPS18	Vacuolar protein sorting-associated protein 18 homolog	0.988504
Q969G3	5	0	19	SMCE1_HUMAN	SMARCE1	SWI/SNF-related matrix-associated actin-dependent regulator of chromatin subfamily E member 1	Q96GM5	4	0	18	SMRD1_HUMAN	SMARCD1	SWI/SNF-related matrix-associated actin-dependent regulator of chromatin subfamily D member 1	0.988439
Q15047	4	0	9	SETB1_HUMAN	SETDB1	Histone-lysine N-methyltransferase SETDB1	Q6VMQ6-2	4	0	9	MCAF1_HUMAN	ATF7IP	Isoform 2 of Activating transcription factor 7-interacting protein 1	0.988383
O14818	15	7	25	PSA7_HUMAN	PSMA7	Proteasome subunit alpha type-7	P35998	15	6	27	PRS7_HUMAN	PSMC2	26S protease regulatory subunit 7	0.988376
P08865	33	22	47	RSSA_HUMAN	RPSA	40S ribosomal protein SA	P68104	32	30	47	EF1A1_HUMAN	EEF1A1	Elongation factor 1-alpha 1	0.988363
Q14203-3	9	0	22	DCTN1_HUMAN	DCTN1	Isoform 3 of Dynactin subunit 1	Q9Y6G9	9	0	22	DC1L1_HUMAN	DYNC1LI1	Cytoplasmic dynein 1 light intermediate chain 1	0.988357
P61981	34	29	37	1433G_HUMAN	YWHAG	14-3-3 protein gamma	P63104	34	29	37	1433Z_HUMAN	YWHAZ	14-3-3 protein zeta/delta	0.988353
Q96QK1	9	0	29	VPS35_HUMAN	VPS35	Vacuolar protein sorting-associated protein 35	O75436	9	0	26	VP26A_HUMAN	VPS26A	Vacuolar protein sorting-associated protein 26A	0.988311
O75822	10	0	26	EIF3J_HUMAN	EIF3J	Eukaryotic translation initiation factor 3 subunit J	O15371	10	0	20	EIF3D_HUMAN	EIF3D	Eukaryotic translation initiation factor 3 subunit D	0.988288
P40227	13	2	22	TCPZ_HUMAN	CCT6A	T-complex protein 1 subunit zeta	Q99832	14	8	18	TCPH_HUMAN	CCT7	T-complex protein 1 subunit eta	0.988268
O75822	10	0	26	EIF3J_HUMAN	EIF3J	Eukaryotic translation initiation factor 3 subunit J	O00303	9	0	21	EIF3F_HUMAN	EIF3F	Eukaryotic translation initiation factor 3 subunit F	0.988261
Q9NYK5	33	27	35	RM39_HUMAN	MRPL39	39S ribosomal protein L39, mitochondrial	P82933	33	27	35	RT09_HUMAN	MRPS9	28S ribosomal protein S9, mitochondrial	0.988226
P35221-2	6	0	29	CTNA1_HUMAN	CTNNA1	Isoform 2 of Catenin alpha-1	Q9UDY2	6	0	27	ZO2_HUMAN	TJP2	Tight junction protein ZO-2	0.988218
Q15942	8	0	29	ZYX_HUMAN	ZYX	Zyxin	P56945	8	0	17	BCAR1_HUMAN	BCAR1	Breast cancer anti-estrogen resistance protein 1	0.988214
Q9UBQ5	9	0	26	EIF3K_HUMAN	EIF3K	Eukaryotic translation initiation factor 3 subunit K	O75821	10	0	20	EIF3G_HUMAN	EIF3G	Eukaryotic translation initiation factor 3 subunit G	0.988178
Q9NRY4	8	0	27	RHG35_HUMAN	ARHGAP35	Rho GTPase-activating protein 35	P20936	8	0	30	RASA1_HUMAN	RASA1	Ras GTPase-activating protein 1	0.988148
P19838	9	0	28	NFKB1_HUMAN	NFKB1	Nuclear factor NF-kappa-B p105 subunit	Q00653-4	9	0	21	NFKB2_HUMAN	NFKB2	Isoform 4 of Nuclear factor NF-kappa-B p100 subunit	0.988144
P55036	15	4	24	PSMD4_HUMAN	PSMD4	26S proteasome non-ATPase regulatory subunit 4	P48556	14	8	18	PSMD8_HUMAN	PSMD8	26S proteasome non-ATPase regulatory subunit 8	0.988132
Q13131	9	0	27	AAPK1_HUMAN	PRKAA1	5'-AMP-activated protein kinase catalytic subunit alpha-1	P49815	8	1	16	TSC2_HUMAN	TSC2	Tuberin	0.988126
Q8TAQ2	26	18	47	SMRC2_HUMAN	SMARCC2	SWI/SNF complex subunit SMARCC2	Q92922	25	17	47	SMRC1_HUMAN	SMARCC1	SWI/SNF complex subunit SMARCC1	0.988125
P50914	11	6	15	RL14_HUMAN	RPL14	60S ribosomal protein L14	P61353	11	6	16	RL27_HUMAN	RPL27	60S ribosomal protein L27	0.98811
O43156	9	0	22	TTI1_HUMAN	TTI1	TELO2-interacting protein 1 homolog	Q9Y265	8	0	21	RUVB1_HUMAN	RUVBL1	RuvB-like 1	0.988092
Q8NBT2	6	0	17	SPC24_HUMAN	SPC24	Kinetochore protein Spc24	O14777	7	0	25	NDC80_HUMAN	NDC80	Kinetochore protein NDC80 homolog	0.988087
P22314	27	22	30	UBA1_HUMAN	UBA1	Ubiquitin-like modifier-activating enzyme 1	P49427	27	22	29	UB2R1_HUMAN	CDC34	Ubiquitin-conjugating enzyme E2 R1	0.988073
P04083	33	29	36	ANXA1_HUMAN	ANXA1	Annexin A1	P05388	33	28	35	RLA0_HUMAN	RPLP0	60S acidic ribosomal protein P0	0.98802
Q14141	8	0	22	SEPT6_HUMAN	2006-09-01	Septin-6	Q99719	7	0	23	SEPT5_HUMAN	2005-09-01	Septin-5	0.988011
Q8WVC0	24	15	35	LEO1_HUMAN	LEO1	RNA polymerase-associated protein LEO1	Q8N7H5	23	13	37	PAF1_HUMAN	PAF1	RNA polymerase II-associated factor 1 homolog	0.987983
Q9UI10	15	0	25	EI2BD_HUMAN	EIF2B4	Translation initiation factor eIF-2B subunit delta	Q13144	15	0	30	EI2BE_HUMAN	EIF2B5	Translation initiation factor eIF-2B subunit epsilon	0.987981
Q9Y5Q8	4	0	13	TF3C5_HUMAN	GTF3C5	General transcription factor 3C polypeptide 5	Q9UKN8	4	0	14	TF3C4_HUMAN	GTF3C4	General transcription factor 3C polypeptide 4	0.987973
P61353	11	6	16	RL27_HUMAN	RPL27	60S ribosomal protein L27	P84098	11	6	15	RL19_HUMAN	RPL19	60S ribosomal protein L19	0.98794
O43318	7	0	18	M3K7_HUMAN	MAP3K7	Mitogen-activated protein kinase kinase kinase 7	Q12933	8	0	17	TRAF2_HUMAN	TRAF2	TNF receptor-associated factor 2	0.987928
Q14566	29	25	47	MCM6_HUMAN	MCM6	DNA replication licensing factor MCM6	P33991	28	23	43	MCM4_HUMAN	MCM4	DNA replication licensing factor MCM4	0.987923
Q9NRF9	35	30	39	DPOE3_HUMAN	POLE3	DNA polymerase epsilon subunit 3	Q9NRG0	35	31	37	CHRC1_HUMAN	CHRAC1	Chromatin accessibility complex protein 1	0.987879
Q02878	11	1	20	RL6_HUMAN	RPL6	60S ribosomal protein L6	P61353	11	6	16	RL27_HUMAN	RPL27	60S ribosomal protein L27	0.987872
P62701	17	13	21	RS4X_HUMAN	RPS4X	40S ribosomal protein S4, X isoform	P62081	18	13	22	RS7_HUMAN	RPS7	40S ribosomal protein S7	0.987866
P55036	15	4	24	PSMD4_HUMAN	PSMD4	26S proteasome non-ATPase regulatory subunit 4	P54578	15	6	23	UBP14_HUMAN	USP14	Ubiquitin carboxyl-terminal hydrolase 14	0.987857
P26373	11	6	15	RL13_HUMAN	RPL13	60S ribosomal protein L13	P84098	11	6	15	RL19_HUMAN	RPL19	60S ribosomal protein L19	0.987842
Q86Y82	34	29	38	STX12_HUMAN	STX12	Syntaxin-12	P60880	34	30	38	SNP25_HUMAN	SNAP25	Synaptosomal-associated protein 25	0.987816
P63165	34	32	47	SUMO1_HUMAN	SUMO1	Small ubiquitin-related modifier 1	Q9UBE0	33	32	47	SAE1_HUMAN	SAE1	SUMO-activating enzyme subunit 1	0.987806
P54578	15	6	23	UBP14_HUMAN	USP14	Ubiquitin carboxyl-terminal hydrolase 14	P35998	15	6	27	PRS7_HUMAN	PSMC2	26S protease regulatory subunit 7	0.987801
Q8N122	10	0	21	RPTOR_HUMAN	RPTOR	Regulatory-associated protein of mTOR	P55884	10	0	19	EIF3B_HUMAN	EIF3B	Eukaryotic translation initiation factor 3 subunit B	0.987797
P57678	5	0	8	GEMI4_HUMAN	GEMIN4	Gem-associated protein 4	Q16637	6	0	15	SMN_HUMAN	SMN1	Survival motor neuron protein	0.987793
Q12789	4	0	10	TF3C1_HUMAN	GTF3C1	General transcription factor 3C polypeptide 1	Q9Y5Q8	4	0	13	TF3C5_HUMAN	GTF3C5	General transcription factor 3C polypeptide 5	0.987773
O43837	33	21	47	IDH3B_HUMAN	IDH3B	Isocitrate dehydrogenase [NAD] subunit beta, mitochondrial	P50213	33	24	47	IDH3A_HUMAN	IDH3A	Isocitrate dehydrogenase [NAD] subunit alpha, mitochondrial	0.98775
Q8N3C0	9	0	24	ASCC3_HUMAN	ASCC3	Activating signal cointegrator 1 complex subunit 3	O00303	9	0	21	EIF3F_HUMAN	EIF3F	Eukaryotic translation initiation factor 3 subunit F	0.98774
Q9UBQ5	9	0	26	EIF3K_HUMAN	EIF3K	Eukaryotic translation initiation factor 3 subunit K	Q14152	10	0	21	EIF3A_HUMAN	EIF3A	Eukaryotic translation initiation factor 3 subunit A	0.987729
P50990	13	2	23	TCPQ_HUMAN	CCT8	T-complex protein 1 subunit theta	Q99832	14	8	18	TCPH_HUMAN	CCT7	T-complex protein 1 subunit eta	0.987722
Q99460	15	5	22	PSMD1_HUMAN	PSMD1	26S proteasome non-ATPase regulatory subunit 1	P35998	15	6	27	PRS7_HUMAN	PSMC2	26S protease regulatory subunit 7	0.98772
Q53GS9	30	26	33	SNUT2_HUMAN	USP39	U4/U6.U5 tri-snRNP-associated protein 2	O43172	30	26	33	PRP4_HUMAN	PRPF4	U4/U6 small nuclear ribonucleoprotein Prp4	0.987701
P60900	15	0	26	PSA6_HUMAN	PSMA6	Proteasome subunit alpha type-6	P62195	15	9	23	PRS8_HUMAN	PSMC5	26S protease regulatory subunit 8	0.987593
P49368	13	3	24	TCPG_HUMAN	CCT3	T-complex protein 1 subunit gamma	Q99832	14	8	18	TCPH_HUMAN	CCT7	T-complex protein 1 subunit eta	0.98759
Q99700	6	0	15	ATX2_HUMAN	ATXN2	Ataxin-2	P11940	6	0	11	PABP1_HUMAN	PABPC1	Polyadenylate-binding protein 1	0.987585
Q15942	8	0	29	ZYX_HUMAN	ZYX	Zyxin	Q8N8S7-2	7	0	15	ENAH_HUMAN	ENAH	Isoform 2 of Protein enabled homolog	0.98757
P45983-3	33	25	47	MK08_HUMAN	MAPK8	Isoform 3 of Mitogen-activated protein kinase 8	P46109	32	24	47	CRKL_HUMAN	CRKL	Crk-like protein	0.987569
P18124	11	6	15	RL7_HUMAN	RPL7	60S ribosomal protein L7	P61254	11	6	15	RL26_HUMAN	RPL26	60S ribosomal protein L26	0.987569
P62424	11	6	15	RL7A_HUMAN	RPL7A	60S ribosomal protein L7a	P61254	11	6	15	RL26_HUMAN	RPL26	60S ribosomal protein L26	0.987569
Q99719	7	0	23	SEPT5_HUMAN	2005-09-01	Septin-5	Q15019	8	0	23	SEPT2_HUMAN	2002-09-01	Septin-2	0.987563
P57678	5	0	8	GEMI4_HUMAN	GEMIN4	Gem-associated protein 4	Q16637	6	0	15	SMN_HUMAN	SMN1	Survival motor neuron protein	0.987542
P57678	5	0	8	GEMI4_HUMAN	GEMIN4	Gem-associated protein 4	Q16637	6	0	15	SMN_HUMAN	SMN1	Survival motor neuron protein	0.987542
Q96ST3	25	17	36	SIN3A_HUMAN	SIN3A	Paired amphipathic helix protein Sin3a	P51610-4	26	13	31	HCFC1_HUMAN	HCFC1	Isoform 4 of Host cell factor 1	0.987523
P33991	17	10	23	MCM4_HUMAN	MCM4	DNA replication licensing factor MCM4	P33992	17	9	24	MCM5_HUMAN	MCM5	DNA replication licensing factor MCM5	0.987521
Q9Y3U8	11	6	15	RL36_HUMAN	RPL36	60S ribosomal protein L36	P61254	11	6	15	RL26_HUMAN	RPL26	60S ribosomal protein L26	0.987515
Q9Y5K6	11	0	26	CD2AP_HUMAN	CD2AP	CD2-associated protein	Q14247	10	0	29	SRC8_HUMAN	CTTN	Src substrate cortactin	0.987511
P45880	33	28	36	VDAC2_HUMAN	VDAC2	Voltage-dependent anion-selective channel protein 2	Q9Y277	33	29	36	VDAC3_HUMAN	VDAC3	Voltage-dependent anion-selective channel protein 3	0.987503
P17980	15	6	23	PRS6A_HUMAN	PSMC3	26S protease regulatory subunit 6A	P62191	16	6	27	PRS4_HUMAN	PSMC1	26S protease regulatory subunit 4	0.98744
Q12824-2	4	0	22	SNF5_HUMAN	SMARCB1	Isoform B of SWI/SNF-related matrix-associated actin-dependent regulator of chromatin subfamily B member 1	Q8TAQ2	4	0	18	SMRC2_HUMAN	SMARCC2	SWI/SNF complex subunit SMARCC2	0.98743
P09493-10	34	30	41	TPM1_HUMAN	TPM1	Isoform 10 of Tropomyosin alpha-1 chain	P67936	35	30	39	TPM4_HUMAN	TPM4	Tropomyosin alpha-4 chain	0.987411
P19525	11	0	29	E2AK2_HUMAN	EIF2AK2	Interferon-induced, double-stranded RNA-activated protein kinase	O75569	10	0	23	PRKRA_HUMAN	PRKRA	Interferon-inducible double-stranded RNA-dependent protein kinase activator A	0.987404
P26373	11	6	15	RL13_HUMAN	RPL13	60S ribosomal protein L13	P61254	11	6	15	RL26_HUMAN	RPL26	60S ribosomal protein L26	0.987388
Q15291-2	4	0	7	RBBP5_HUMAN	RBBP5	Isoform 2 of Retinoblastoma-binding protein 5	O00255-2	4	0	7	MEN1_HUMAN	MEN1	Isoform 2 of Menin	0.987387
P56945	8	0	17	BCAR1_HUMAN	BCAR1	Breast cancer anti-estrogen resistance protein 1	Q96B97	9	0	20	SH3K1_HUMAN	SH3KBP1	SH3 domain-containing kinase-binding protein 1	0.987346
P28482	33	24	47	MK01_HUMAN	MAPK1	Mitogen-activated protein kinase 1	P49137	34	30	47	MAPK2_HUMAN	MAPKAPK2	MAP kinase-activated protein kinase 2	0.987332
P57678	5	0	8	GEMI4_HUMAN	GEMIN4	Gem-associated protein 4	Q16637	6	0	15	SMN_HUMAN	SMN1	Survival motor neuron protein	0.987287
P36578	11	6	15	RL4_HUMAN	RPL4	60S ribosomal protein L4	P61353	11	6	16	RL27_HUMAN	RPL27	60S ribosomal protein L27	0.98728
Q9Y333	36	31	38	LSM2_HUMAN	LSM2	U6 snRNA-associated Sm-like protein LSm2	Q9Y4Z0	36	30	37	LSM4_HUMAN	LSM4	U6 snRNA-associated Sm-like protein LSm4	0.987245
O43815	9	0	21	STRN_HUMAN	STRN	Striatin	Q14BN4	8	2	16	SLMAP_HUMAN	SLMAP	Sarcolemmal membrane-associated protein	0.987207
Q68CZ6	8	0	12	HAUS3_HUMAN	HAUS3	HAUS augmin-like complex subunit 3	Q7Z4H7	7	2	12	HAUS6_HUMAN	HAUS6	HAUS augmin-like complex subunit 6	0.987203
P05198	9	0	24	IF2A_HUMAN	EIF2S1	Eukaryotic translation initiation factor 2 subunit 1	P41091	10	0	21	IF2G_HUMAN	EIF2S3	Eukaryotic translation initiation factor 2 subunit 3	0.987182
Q99460	15	5	22	PSMD1_HUMAN	PSMD1	26S proteasome non-ATPase regulatory subunit 1	O14818	15	7	25	PSA7_HUMAN	PSMA7	Proteasome subunit alpha type-7	0.987181
P55010	10	0	27	IF5_HUMAN	EIF5	Eukaryotic translation initiation factor 5	P20042	10	3	16	IF2B_HUMAN	EIF2S2	Eukaryotic translation initiation factor 2 subunit 2	0.987154
Q8TD16	8	0	20	BICD2_HUMAN	BICD2	Protein bicaudal D homolog 2	P61163	8	0	21	ACTZ_HUMAN	ACTR1A	Alpha-centractin	0.987152
P60842	7	0	23	IF4A1_HUMAN	EIF4A1	Eukaryotic initiation factor 4A-I	O00571	8	0	19	DDX3X_HUMAN	DDX3X	ATP-dependent RNA helicase DDX3X	0.987126
P61978-3	23	12	47	HNRPK_HUMAN	HNRNPK	Isoform 3 of Heterogeneous nuclear ribonucleoprotein K	P26599	23	12	47	PTBP1_HUMAN	PTBP1	Polypyrimidine tract-binding protein 1	0.987107
P62241	18	13	22	RS8_HUMAN	RPS8	40S ribosomal protein S8	P62244	18	13	22	RS15A_HUMAN	RPS15A	40S ribosomal protein S15a	0.987097
Q8NBT2	6	0	17	SPC24_HUMAN	SPC24	Kinetochore protein Spc24	Q9BZD4	7	0	19	NUF2_HUMAN	NUF2	Kinetochore protein Nuf2	0.987096
Q9H0W8	8	0	23	SMG9_HUMAN	SMG9	Protein SMG9	Q9Y265	8	0	21	RUVB1_HUMAN	RUVBL1	RuvB-like 1	0.98708
O43264	8	1	15	ZW10_HUMAN	ZW10	Centromere/kinetochore protein zw10 homolog	O95229	9	0	18	ZWINT_HUMAN	ZWINT	ZW10 interactor	0.987074
P27348	34	26	47	1433T_HUMAN	YWHAQ	14-3-3 protein theta	P31946	34	26	47	1433B_HUMAN	YWHAB	14-3-3 protein beta/alpha	0.987072
Q9UBQ5	9	0	26	EIF3K_HUMAN	EIF3K	Eukaryotic translation initiation factor 3 subunit K	P60228	9	0	20	EIF3E_HUMAN	EIF3E	Eukaryotic translation initiation factor 3 subunit E	0.987066
Q8WVM8	9	0	21	SCFD1_HUMAN	SCFD1	Sec1 family domain-containing protein 1	Q13190	10	0	19	STX5_HUMAN	STX5	Syntaxin-5	0.987066
Q14240	8	0	22	IF4A2_HUMAN	EIF4A2	Eukaryotic initiation factor 4A-II	O00571	8	0	19	DDX3X_HUMAN	DDX3X	ATP-dependent RNA helicase DDX3X	0.987057
P40938	33	29	47	RFC3_HUMAN	RFC3	Replication factor C subunit 3	P35249	33	25	47	RFC4_HUMAN	RFC4	Replication factor C subunit 4	0.987045
O15400	34	29	38	STX7_HUMAN	STX7	Syntaxin-7	Q13277	34	30	38	STX3_HUMAN	STX3	Syntaxin-3	0.987026
P41240	10	0	27	CSK_HUMAN	CSK	Tyrosine-protein kinase CSK	P29353	9	0	25	SHC1_HUMAN	SHC1	SHC-transforming protein 1	0.987025
P35241	8	0	16	RADI_HUMAN	RDX	Radixin	Q13464	8	0	21	ROCK1_HUMAN	ROCK1	Rho-associated protein kinase 1	0.987014
Q13561	9	0	23	DCTN2_HUMAN	DCTN2	Dynactin subunit 2	Q9NRL3	10	0	27	STRN4_HUMAN	STRN4	Striatin-4	0.986973
O75935	8	0	27	DCTN3_HUMAN	DCTN3	Dynactin subunit 3	P61163	8	0	21	ACTZ_HUMAN	ACTR1A	Alpha-centractin	0.98695
O43765	30	22	36	SGTA_HUMAN	SGTA	Small glutamine-rich tetratricopeptide repeat-containing protein alpha	P11142	30	25	34	HSP7C_HUMAN	HSPA8	Heat shock cognate 71 kDa protein	0.986933
O60566	8	0	29	BUB1B_HUMAN	BUB1B	Mitotic checkpoint serine/threonine-protein kinase BUB1 beta	Q9UJX4	7	0	24	APC5_HUMAN	ANAPC5	Anaphase-promoting complex subunit 5	0.986917
Q13136	7	0	23	LIPA1_HUMAN	PPFIA1	Liprin-alpha-1	Q9Y2X7	8	0	20	GIT1_HUMAN	GIT1	ARF GTPase-activating protein GIT1	0.986905
Q9UBQ5	9	0	26	EIF3K_HUMAN	EIF3K	Eukaryotic translation initiation factor 3 subunit K	O15372	10	0	20	EIF3H_HUMAN	EIF3H	Eukaryotic translation initiation factor 3 subunit H	0.986874
Q16539	12	0	20	MK14_HUMAN	MAPK14	Mitogen-activated protein kinase 14	P27361	11	0	27	MK03_HUMAN	MAPK3	Mitogen-activated protein kinase 3	0.986852
Q14232	30	22	47	EI2BA_HUMAN	EIF2B1	Translation initiation factor eIF-2B subunit alpha	Q9NR50	31	26	47	EI2BG_HUMAN	EIF2B3	Translation initiation factor eIF-2B subunit gamma	0.986773
P62701	17	13	21	RS4X_HUMAN	RPS4X	40S ribosomal protein S4, X isoform	P62241	18	13	22	RS8_HUMAN	RPS8	40S ribosomal protein S8	0.986757
P06730	9	0	13	IF4E_HUMAN	EIF4E	Eukaryotic translation initiation factor 4E	O00303	9	0	21	EIF3F_HUMAN	EIF3F	Eukaryotic translation initiation factor 3 subunit F	0.986741
O75832	16	0	32	PSD10_HUMAN	PSMD10	26S proteasome non-ATPase regulatory subunit 10	Q99460	15	5	22	PSMD1_HUMAN	PSMD1	26S proteasome non-ATPase regulatory subunit 1	0.98674
Q7Z3B1	34	29	38	NEGR1_HUMAN	NEGR1	Neuronal growth regulator 1	Q9P121-4	33	29	37	NTRI_HUMAN	NTM	Isoform 4 of Neurotrimin	0.986735
Q13683-7	26	21	30	ITA7_HUMAN	ITGA7	Isoform Alpha-7X2B of Integrin alpha-7	P05556	25	20	28	ITB1_HUMAN	ITGB1	Integrin beta-1	0.986679
Q04637-8	9	0	27	IF4G1_HUMAN	EIF4G1	Isoform 8 of Eukaryotic translation initiation factor 4 gamma 1	P55884	10	0	19	EIF3B_HUMAN	EIF3B	Eukaryotic translation initiation factor 3 subunit B	0.986677
Q9UIV1	5	0	13	CNOT7_HUMAN	CNOT7	CCR4-NOT transcription complex subunit 7	P11940	6	0	11	PABP1_HUMAN	PABPC1	Polyadenylate-binding protein 1	0.986655
P68363	31	22	37	TBA1B_HUMAN	TUBA1B	Tubulin alpha-1B chain	P68371	31	23	38	TBB4B_HUMAN	TUBB4B	Tubulin beta-4B chain	0.986654
P60228	9	0	20	EIF3E_HUMAN	EIF3E	Eukaryotic translation initiation factor 3 subunit E	Q7L2H7	8	0	24	EIF3M_HUMAN	EIF3M	Eukaryotic translation initiation factor 3 subunit M	0.986619
P60900	15	0	26	PSA6_HUMAN	PSMA6	Proteasome subunit alpha type-6	Q99460	15	5	22	PSMD1_HUMAN	PSMD1	26S proteasome non-ATPase regulatory subunit 1	0.986587
P31930	31	21	47	QCR1_HUMAN	UQCRC1	Cytochrome b-c1 complex subunit 1, mitochondrial	P06576	31	21	47	ATPB_HUMAN	ATP5B	ATP synthase subunit beta, mitochondrial	0.986577
P05198	9	0	24	IF2A_HUMAN	EIF2S1	Eukaryotic translation initiation factor 2 subunit 1	P20042	10	3	16	IF2B_HUMAN	EIF2S2	Eukaryotic translation initiation factor 2 subunit 2	0.986567
Q9HBM1	34	23	45	SPC25_HUMAN	SPC25	Kinetochore protein Spc25	O95229	34	28	47	ZWINT_HUMAN	ZWINT	ZW10 interactor	0.986561
Q9NVC6	4	0	6	MED17_HUMAN	MED17	Mediator of RNA polymerase II transcription subunit 17	Q15648	4	0	7	MED1_HUMAN	MED1	Mediator of RNA polymerase II transcription subunit 1	0.986532
Q9Y3U8	11	6	15	RL36_HUMAN	RPL36	60S ribosomal protein L36	P62917	11	6	15	RL8_HUMAN	RPL8	60S ribosomal protein L8	0.986523
Q15047	4	0	9	SETB1_HUMAN	SETDB1	Histone-lysine N-methyltransferase SETDB1	Q13263	4	0	14	TIF1B_HUMAN	TRIM28	Transcription intermediary factor 1-beta	0.986477
P62136	33	24	47	PP1A_HUMAN	PPP1CA	Serine/threonine-protein phosphatase PP1-alpha catalytic subunit	P27361	33	27	47	MK03_HUMAN	MAPK3	Mitogen-activated protein kinase 3	0.986469
P04406	33	29	36	G3P_HUMAN	GAPDH	Glyceraldehyde-3-phosphate dehydrogenase	Q01105	33	28	37	SET_HUMAN	SET	Protein SET	0.986467
Q9Y3U8	11	6	15	RL36_HUMAN	RPL36	60S ribosomal protein L36	P42766	11	2	19	RL35_HUMAN	RPL35	60S ribosomal protein L35	0.986458
Q92905	5	0	25	CSN5_HUMAN	COPS5	COP9 signalosome complex subunit 5	Q7L5N1	4	0	20	CSN6_HUMAN	COPS6	COP9 signalosome complex subunit 6	0.986454
Q9NQS3	5	0	9	PVRL3_HUMAN	PVRL3	Nectin-3	P55196	5	0	7	AFAD_HUMAN	MLLT4	Afadin	0.986453
O43237	10	0	24	DC1L2_HUMAN	DYNC1LI2	Cytoplasmic dynein 1 light intermediate chain 2	Q14204	9	0	27	DYHC1_HUMAN	DYNC1H1	Cytoplasmic dynein 1 heavy chain 1	0.986449
P62244	18	13	22	RS15A_HUMAN	RPS15A	40S ribosomal protein S15a	P62266	18	8	36	RS23_HUMAN	RPS23	40S ribosomal protein S23	0.986391
O75832	16	0	32	PSD10_HUMAN	PSMD10	26S proteasome non-ATPase regulatory subunit 10	P55036	15	4	24	PSMD4_HUMAN	PSMD4	26S proteasome non-ATPase regulatory subunit 4	0.986372
O95619	5	0	11	YETS4_HUMAN	YEATS4	YEATS domain-containing protein 4	Q15906	4	0	13	VPS72_HUMAN	VPS72	Vacuolar protein sorting-associated protein 72 homolog	0.986322
O00232	31	24	47	PSD12_HUMAN	PSMD12	26S proteasome non-ATPase regulatory subunit 12	P54578	30	23	47	UBP14_HUMAN	USP14	Ubiquitin carboxyl-terminal hydrolase 14	0.986306
Q9H4L7	4	0	12	SMRCD_HUMAN	SMARCAD1	SWI/SNF-related matrix-associated actin-dependent regulator of chromatin subfamily A containing DEAD/H box 1	Q13263	4	0	14	TIF1B_HUMAN	TRIM28	Transcription intermediary factor 1-beta	0.986278
P29692-3	6	0	12	EF1D_HUMAN	EEF1D	Isoform 3 of Elongation factor 1-delta	Q86UP2	7	0	19	KTN1_HUMAN	KTN1	Kinectin	0.986246
Q13177	30	21	47	PAK2_HUMAN	PAK2	Serine/threonine-protein kinase PAK 2	Q13153	31	19	47	PAK1_HUMAN	PAK1	Serine/threonine-protein kinase PAK 1	0.986199
P17980	15	6	23	PRS6A_HUMAN	PSMC3	26S protease regulatory subunit 6A	P55036	15	4	24	PSMD4_HUMAN	PSMD4	26S proteasome non-ATPase regulatory subunit 4	0.986161
O15111	8	0	26	IKKA_HUMAN	CHUK	Inhibitor of nuclear factor kappa-B kinase subunit alpha	O43318	7	0	18	M3K7_HUMAN	MAP3K7	Mitogen-activated protein kinase kinase kinase 7	0.98615
P28072	32	22	47	PSB6_HUMAN	PSMB6	Proteasome subunit beta type-6	P28062	31	22	47	PSB8_HUMAN	PSMB8	Proteasome subunit beta type-8	0.986146
P61604	18	8	32	CH10_HUMAN	HSPE1	10 kDa heat shock protein, mitochondrial	P10809	18	7	28	CH60_HUMAN	HSPD1	60 kDa heat shock protein, mitochondrial	0.986131
Q9UMX0	30	25	33	UBQL1_HUMAN	UBQLN1	Ubiquilin-1	P49768	29	24	32	PSN1_HUMAN	PSEN1	Presenilin-1	0.986119
P25054	6	0	14	APC_HUMAN	APC	Adenomatous polyposis coli protein	P35222	6	0	14	CTNB1_HUMAN	CTNNB1	Catenin beta-1	0.986113
Q9Y232-2	5	0	12	CDYL1_HUMAN	CDYL	Isoform 2 of Chromodomain Y-like protein	Q92769	4	0	17	HDAC2_HUMAN	HDAC2	Histone deacetylase 2	0.986082
P62917	11	6	15	RL8_HUMAN	RPL8	60S ribosomal protein L8	Q9UQ80	11	0	23	PA2G4_HUMAN	PA2G4	Proliferation-associated protein 2G4	0.986048
P55036	15	4	24	PSMD4_HUMAN	PSMD4	26S proteasome non-ATPase regulatory subunit 4	O00231	14	5	23	PSD11_HUMAN	PSMD11	26S proteasome non-ATPase regulatory subunit 11	0.985989
P68366-2	7	0	20	TBA4A_HUMAN	TUBA4A	Isoform 2 of Tubulin alpha-4A chain	P30622-2	8	0	20	CLIP1_HUMAN	CLIP1	Isoform 3 of CAP-Gly domain-containing linker protein 1	0.985948
Q92769	4	0	17	HDAC2_HUMAN	HDAC2	Histone deacetylase 2	Q9BTC8	5	0	15	MTA3_HUMAN	MTA3	Metastasis-associated protein MTA3	0.985939
Q9UI10	15	0	25	EI2BD_HUMAN	EIF2B4	Translation initiation factor eIF-2B subunit delta	Q9NR50	14	0	26	EI2BG_HUMAN	EIF2B3	Translation initiation factor eIF-2B subunit gamma	0.985937
P39023	11	6	15	RL3_HUMAN	RPL3	60S ribosomal protein L3	P62750	11	2	20	RL23A_HUMAN	RPL23A	60S ribosomal protein L23a	0.985935
Q8WUM4	7	0	17	PDC6I_HUMAN	PDCD6IP	Programmed cell death 6-interacting protein	Q53EZ4	8	0	18	CEP55_HUMAN	CEP55	Centrosomal protein of 55 kDa	0.985927
O75348	36	32	47	VATG1_HUMAN	ATP6V1G1	V-type proton ATPase subunit G 1	P36543	36	32	47	VATE1_HUMAN	ATP6V1E1	V-type proton ATPase subunit E 1	0.98592
P35579	9	0	22	MYH9_HUMAN	MYH9	Myosin-9	P24844	9	0	25	MYL9_HUMAN	MYL9	Myosin regulatory light polypeptide 9	0.985913
O00303	34	21	47	EIF3F_HUMAN	EIF3F	Eukaryotic translation initiation factor 3 subunit F	Q13347	33	23	47	EIF3I_HUMAN	EIF3I	Eukaryotic translation initiation factor 3 subunit I	0.985897
O95983	4	0	16	MBD3_HUMAN	MBD3	Methyl-CpG-binding domain protein 3	Q92769	4	0	17	HDAC2_HUMAN	HDAC2	Histone deacetylase 2	0.985897
Q96JB2	6	3	10	COG3_HUMAN	COG3	Conserved oligomeric Golgi complex subunit 3	Q8WTW3	5	0	14	COG1_HUMAN	COG1	Conserved oligomeric Golgi complex subunit 1	0.985895
P54578	15	6	23	UBP14_HUMAN	USP14	Ubiquitin carboxyl-terminal hydrolase 14	P62191	16	6	27	PRS4_HUMAN	PSMC1	26S protease regulatory subunit 4	0.98589
O43752	10	2	19	STX6_HUMAN	STX6	Syntaxin-6	Q12981	11	0	23	SEC20_HUMAN	BNIP1	Vesicle transport protein SEC20	0.98587
O00303	34	21	47	EIF3F_HUMAN	EIF3F	Eukaryotic translation initiation factor 3 subunit F	Q7L2H7	33	24	47	EIF3M_HUMAN	EIF3M	Eukaryotic translation initiation factor 3 subunit M	0.985842
Q14839	24	14	47	CHD4_HUMAN	CHD4	Chromodomain-helicase-DNA-binding protein 4	Q92922	25	17	47	SMRC1_HUMAN	SMARCC1	SWI/SNF complex subunit SMARCC1	0.985835
P61981	8	3	13	1433G_HUMAN	YWHAG	14-3-3 protein gamma	P49815	8	1	16	TSC2_HUMAN	TSC2	Tuberin	0.985819
O15111	8	0	26	IKKA_HUMAN	CHUK	Inhibitor of nuclear factor kappa-B kinase subunit alpha	Q00653-4	9	0	21	NFKB2_HUMAN	NFKB2	Isoform 4 of Nuclear factor NF-kappa-B p100 subunit	0.985813
Q9UHA4	36	31	39	LTOR3_HUMAN	LAMTOR3	Ragulator complex protein LAMTOR3	Q6IAA8	36	31	39	LTOR1_HUMAN	LAMTOR1	Ragulator complex protein LAMTOR1	0.985789
Q9H6T3	9	0	26	RPAP3_HUMAN	RPAP3	RNA polymerase II-associated protein 3	Q9Y265	8	0	21	RUVB1_HUMAN	RUVBL1	RuvB-like 1	0.985786
Q99570	10	0	24	PI3R4_HUMAN	PIK3R4	Phosphoinositide 3-kinase regulatory subunit 4	Q8NEB9	11	2	17	PK3C3_HUMAN	PIK3C3	Phosphatidylinositol 3-kinase catalytic subunit type 3	0.985783
P08579	34	28	47	RU2B_HUMAN	SNRPB2	U2 small nuclear ribonucleoprotein B''	P09661	34	25	47	RU2A_HUMAN	SNRPA1	U2 small nuclear ribonucleoprotein A'	0.985771
Q16181	9	0	26	SEPT7_HUMAN	2007-09-01	Septin-7	Q15019	8	0	23	SEPT2_HUMAN	2002-09-01	Septin-2	0.985702
P15586	31	26	35	GNS_HUMAN	GNS	N-acetylglucosamine-6-sulfatase	P12955	31	26	34	PEPD_HUMAN	PEPD	Xaa-Pro dipeptidase	0.98569
P62424	11	6	15	RL7A_HUMAN	RPL7A	60S ribosomal protein L7a	P61326	10	5	15	MGN_HUMAN	MAGOH	Protein mago nashi homolog	0.985664
Q9Y266	11	0	28	NUDC_HUMAN	NUDC	Nuclear migration protein nudC	P43034	11	0	30	LIS1_HUMAN	PAFAH1B1	Platelet-activating factor acetylhydrolase IB subunit alpha	0.985643
P01112	36	31	38	RASH_HUMAN	HRAS	GTPase HRas	P09382	36	31	40	LEG1_HUMAN	LGALS1	Galectin-1	0.985636
Q96AC1	7	0	15	FERM2_HUMAN	FERMT2	Fermitin family homolog 2	P18206	7	0	16	VINC_HUMAN	VCL	Vinculin	0.985607
P62701	17	13	21	RS4X_HUMAN	RPS4X	40S ribosomal protein S4, X isoform	P62263	18	8	27	RS14_HUMAN	RPS14	40S ribosomal protein S14	0.985604
Q96MX6	8	0	25	WDR92_HUMAN	WDR92	WD repeat-containing protein 92	Q9H6T3	9	0	26	RPAP3_HUMAN	RPAP3	RNA polymerase II-associated protein 3	0.985595
Q13277	34	30	38	STX3_HUMAN	STX3	Syntaxin-3	O43752	34	29	38	STX6_HUMAN	STX6	Syntaxin-6	0.98557
Q9H4M9	8	0	23	EHD1_HUMAN	EHD1	EH domain-containing protein 1	Q9H223	9	0	25	EHD4_HUMAN	EHD4	EH domain-containing protein 4	0.985567
Q9Y490	7	0	28	TLN1_HUMAN	TLN1	Talin-1	P49023	7	0	18	PAXI_HUMAN	PXN	Paxillin	0.985558
Q15008	14	5	23	PSMD6_HUMAN	PSMD6	26S proteasome non-ATPase regulatory subunit 6	P54578	15	6	23	UBP14_HUMAN	USP14	Ubiquitin carboxyl-terminal hydrolase 14	0.985553
P36543	25	15	32	VATE1_HUMAN	ATP6V1E1	V-type proton ATPase subunit E 1	P21281	25	16	31	VATB2_HUMAN	ATP6V1B2	V-type proton ATPase subunit B, brain isoform	0.985544
P62241	18	13	22	RS8_HUMAN	RPS8	40S ribosomal protein S8	P62266	18	8	36	RS23_HUMAN	RPS23	40S ribosomal protein S23	0.98554
P12931	8	0	27	SRC_HUMAN	SRC	Proto-oncogene tyrosine-protein kinase Src	P55196-3	8	0	26	AFAD_HUMAN	MLLT4	Isoform 3 of Afadin	0.985535
Q5T6F2	5	0	16	UBAP2_HUMAN	UBAP2	Ubiquitin-associated protein 2	Q9UN86	5	0	18	G3BP2_HUMAN	G3BP2	Ras GTPase-activating protein-binding protein 2	0.985519
P18621	11	6	15	RL17_HUMAN	RPL17	60S ribosomal protein L17	P62750	11	2	20	RL23A_HUMAN	RPL23A	60S ribosomal protein L23a	0.985499
P05198	9	0	24	IF2A_HUMAN	EIF2S1	Eukaryotic translation initiation factor 2 subunit 1	O43815	9	0	21	STRN_HUMAN	STRN	Striatin	0.985483
P06737	4	0	24	PYGL_HUMAN	PYGL	Glycogen phosphorylase, liver form	O94966-7	4	0	29	UBP19_HUMAN	USP19	Isoform 7 of Ubiquitin carboxyl-terminal hydrolase 19	0.985451
Q9Y3U8	11	6	15	RL36_HUMAN	RPL36	60S ribosomal protein L36	P39023	11	6	15	RL3_HUMAN	RPL3	60S ribosomal protein L3	0.985426
O15144	25	15	31	ARPC2_HUMAN	ARPC2	Actin-related protein 2/3 complex subunit 2	P61158	25	16	31	ARP3_HUMAN	ACTR3	Actin-related protein 3	0.985425
Q02878	11	1	20	RL6_HUMAN	RPL6	60S ribosomal protein L6	P61326	10	5	15	MGN_HUMAN	MAGOH	Protein mago nashi homolog	0.985384
P61353	11	6	16	RL27_HUMAN	RPL27	60S ribosomal protein L27	P62899	11	6	16	RL31_HUMAN	RPL31	60S ribosomal protein L31	0.985368
Q9P2B4	11	0	22	CT2NL_HUMAN	CTTNBP2NL	CTTNBP2 N-terminal-like protein	Q9NRL3	10	0	27	STRN4_HUMAN	STRN4	Striatin-4	0.985359
P00519	7	0	27	ABL1_HUMAN	ABL1	Tyrosine-protein kinase ABL1	P22681	7	0	21	CBL_HUMAN	CBL	E3 ubiquitin-protein ligase CBL	0.985323
Q9Y3U8	11	6	15	RL36_HUMAN	RPL36	60S ribosomal protein L36	P62750	11	2	20	RL23A_HUMAN	RPL23A	60S ribosomal protein L23a	0.985318
P51114	5	0	16	FXR1_HUMAN	FXR1	Fragile X mental retardation syndrome-related protein 1	Q5T6F2	5	0	16	UBAP2_HUMAN	UBAP2	Ubiquitin-associated protein 2	0.985306
O95229	9	0	18	ZWINT_HUMAN	ZWINT	ZW10 interactor	Q14457	10	0	23	BECN1_HUMAN	BECN1	Beclin-1	0.985292
P68104	8	0	30	EF1A1_HUMAN	EEF1A1	Elongation factor 1-alpha 1	P19174-2	9	0	30	PLCG1_HUMAN	PLCG1	Isoform 2 of 1-phosphatidylinositol 4,5-bisphosphate phosphodiesterase gamma-1	0.985283
O43396	14	9	20	TXNL1_HUMAN	TXNL1	Thioredoxin-like protein 1	Q9UNM6	14	0	26	PSD13_HUMAN	PSMD13	26S proteasome non-ATPase regulatory subunit 13	0.985278
P08754	33	23	47	GNAI3_HUMAN	GNAI3	Guanine nucleotide-binding protein G(k) subunit alpha	P63096	33	24	47	GNAI1_HUMAN	GNAI1	Guanine nucleotide-binding protein G(i) subunit alpha-1	0.985276
O95433	33	28	47	AHSA1_HUMAN	AHSA1	Activator of 90 kDa heat shock protein ATPase homolog 1	Q08752	33	30	47	PPID_HUMAN	PPID	Peptidyl-prolyl cis-trans isomerase D	0.985261
Q99996	6	0	9	AKAP9_HUMAN	AKAP9	A-kinase anchor protein 9	Q9BSJ2	6	1	11	GCP2_HUMAN	TUBGCP2	Gamma-tubulin complex component 2	0.985253
P55884	10	0	19	EIF3B_HUMAN	EIF3B	Eukaryotic translation initiation factor 3 subunit B	P23588	9	0	19	IF4B_HUMAN	EIF4B	Eukaryotic translation initiation factor 4B	0.98524
Q14155-1	8	0	15	ARHG7_HUMAN	ARHGEF7	Isoform 1 of Rho guanine nucleotide exchange factor 7	P60953	7	0	11	CDC42_HUMAN	CDC42	Cell division control protein 42 homolog	0.985228
Q14195-2	10	0	13	DPYL3_HUMAN	DPYSL3	Isoform LCRMP-4 of Dihydropyrimidinase-related protein 3	Q16555	9	0	14	DPYL2_HUMAN	DPYSL2	Dihydropyrimidinase-related protein 2	0.985214
O75822	10	0	26	EIF3J_HUMAN	EIF3J	Eukaryotic translation initiation factor 3 subunit J	Q99613	10	0	20	EIF3C_HUMAN	EIF3C	Eukaryotic translation initiation factor 3 subunit C	0.985176
P60900	15	0	26	PSA6_HUMAN	PSMA6	Proteasome subunit alpha type-6	P35998	15	6	27	PRS7_HUMAN	PSMC2	26S protease regulatory subunit 7	0.985132
P00519	7	0	27	ABL1_HUMAN	ABL1	Tyrosine-protein kinase ABL1	P56945	8	0	17	BCAR1_HUMAN	BCAR1	Breast cancer anti-estrogen resistance protein 1	0.985131
Q92900-2	7	0	29	RENT1_HUMAN	UPF1	Isoform 2 of Regulator of nonsense transcripts 1	Q9Y265	8	0	21	RUVB1_HUMAN	RUVBL1	RuvB-like 1	0.985066
Q8NI35	4	0	7	INADL_HUMAN	INADL	InaD-like protein	Q4VCS5	4	0	11	AMOT_HUMAN	AMOT	Angiomotin	0.985064
P17980	15	6	23	PRS6A_HUMAN	PSMC3	26S protease regulatory subunit 6A	O00232	14	5	24	PSD12_HUMAN	PSMD12	26S proteasome non-ATPase regulatory subunit 12	0.985033
O43399-2	35	31	39	TPD54_HUMAN	TPD52L2	Isoform 2 of Tumor protein D54	P55327-2	36	31	39	TPD52_HUMAN	TPD52	Isoform 2 of Tumor protein D52	0.985019
Q13418	7	0	24	ILK_HUMAN	ILK	Integrin-linked protein kinase	Q96HC4	7	0	19	PDLI5_HUMAN	PDLIM5	PDZ and LIM domain protein 5	0.985018
P06493	8	0	32	CDK1_HUMAN	CDK1	Cyclin-dependent kinase 1	P00519	7	0	27	ABL1_HUMAN	ABL1	Tyrosine-protein kinase ABL1	0.985009
Q15257	33	28	36	PTPA_HUMAN	PPP2R4	Serine/threonine-protein phosphatase 2A activator	Q01105-2	33	28	36	SET_HUMAN	SET	Isoform 2 of Protein SET	0.984972
P36507	11	0	24	MP2K2_HUMAN	MAP2K2	Dual specificity mitogen-activated protein kinase kinase 2	P27361	11	0	27	MK03_HUMAN	MAPK3	Mitogen-activated protein kinase 3	0.984969
Q8WUM4	7	0	17	PDC6I_HUMAN	PDCD6IP	Programmed cell death 6-interacting protein	P12931	8	0	27	SRC_HUMAN	SRC	Proto-oncogene tyrosine-protein kinase Src	0.984964
Q16181	9	0	26	SEPT7_HUMAN	2007-09-01	Septin-7	Q9NVA2	9	0	19	SEP11_HUMAN	2011-09-01	Septin-11	0.984946
P23588	22	19	31	IF4B_HUMAN	EIF4B	Eukaryotic translation initiation factor 4B	Q93009	23	13	29	UBP7_HUMAN	USP7	Ubiquitin carboxyl-terminal hydrolase 7	0.984946
P62136	33	24	47	PP1A_HUMAN	PPP1CA	Serine/threonine-protein phosphatase PP1-alpha catalytic subunit	P11802	34	30	47	CDK4_HUMAN	CDK4	Cyclin-dependent kinase 4	0.984943
Q8WUA4	5	0	12	TF3C2_HUMAN	GTF3C2	General transcription factor 3C polypeptide 2	Q12789	4	0	10	TF3C1_HUMAN	GTF3C1	General transcription factor 3C polypeptide 1	0.984909
P60880	34	30	38	SNP25_HUMAN	SNAP25	Synaptosomal-associated protein 25	Q12846	34	29	38	STX4_HUMAN	STX4	Syntaxin-4	0.98487
P35268	11	6	16	RL22_HUMAN	RPL22	60S ribosomal protein L22	P62899	11	6	16	RL31_HUMAN	RPL31	60S ribosomal protein L31	0.984866
P62750	11	2	20	RL23A_HUMAN	RPL23A	60S ribosomal protein L23a	P35268	11	6	16	RL22_HUMAN	RPL22	60S ribosomal protein L22	0.984847
P26373	11	6	15	RL13_HUMAN	RPL13	60S ribosomal protein L13	P35268	11	6	16	RL22_HUMAN	RPL22	60S ribosomal protein L22	0.98483
Q15750	5	0	22	TAB1_HUMAN	TAB1	TGF-beta-activated kinase 1 and MAP3K7-binding protein 1	O15294	6	0	17	OGT1_HUMAN	OGT	UDP-N-acetylglucosamine--peptide N-acetylglucosaminyltransferase 110 kDa subunit	0.984829
Q8WUA4	5	0	12	TF3C2_HUMAN	GTF3C2	General transcription factor 3C polypeptide 2	Q9Y5Q9	5	0	9	TF3C3_HUMAN	GTF3C3	General transcription factor 3C polypeptide 3	0.984773
O43768	36	31	40	ENSA_HUMAN	ENSA	Alpha-endosulfine	P37840	35	31	40	SYUA_HUMAN	SNCA	Alpha-synuclein	0.984747
Q02878	11	1	20	RL6_HUMAN	RPL6	60S ribosomal protein L6	P35268	11	6	16	RL22_HUMAN	RPL22	60S ribosomal protein L22	0.984744
Q9UBQ5	9	0	26	EIF3K_HUMAN	EIF3K	Eukaryotic translation initiation factor 3 subunit K	O00571	8	0	19	DDX3X_HUMAN	DDX3X	ATP-dependent RNA helicase DDX3X	0.984732
Q14839	4	0	14	CHD4_HUMAN	CHD4	Chromodomain-helicase-DNA-binding protein 4	Q92769	4	0	17	HDAC2_HUMAN	HDAC2	Histone deacetylase 2	0.984685
O94855	27	22	30	SC24D_HUMAN	SEC24D	Protein transport protein Sec24D	O95486	27	22	30	SC24A_HUMAN	SEC24A	Protein transport protein Sec24A	0.984678
P31942-2	33	26	47	HNRH3_HUMAN	HNRNPH3	Isoform 2 of Heterogeneous nuclear ribonucleoprotein H3	P09651	33	30	47	ROA1_HUMAN	HNRNPA1	Heterogeneous nuclear ribonucleoprotein A1	0.984641
P18124	11	6	15	RL7_HUMAN	RPL7	60S ribosomal protein L7	P62750	11	2	20	RL23A_HUMAN	RPL23A	60S ribosomal protein L23a	0.98463
Q96D46	10	0	17	NMD3_HUMAN	NMD3	60S ribosomal export protein NMD3	Q969S3	10	0	19	ZN622_HUMAN	ZNF622	Zinc finger protein 622	0.984608
Q9NUG6	10	0	28	PDRG1_HUMAN	PDRG1	p53 and DNA damage-regulated protein 1	Q9H6T3	9	0	26	RPAP3_HUMAN	RPAP3	RNA polymerase II-associated protein 3	0.984584
P49368	13	3	24	TCPG_HUMAN	CCT3	T-complex protein 1 subunit gamma	P48643	14	8	19	TCPE_HUMAN	CCT5	T-complex protein 1 subunit epsilon	0.984583
P62917	11	6	15	RL8_HUMAN	RPL8	60S ribosomal protein L8	P62899	11	6	16	RL31_HUMAN	RPL31	60S ribosomal protein L31	0.98458
P25789	16	5	27	PSA4_HUMAN	PSMA4	Proteasome subunit alpha type-4	P35998	15	6	27	PRS7_HUMAN	PSMC2	26S protease regulatory subunit 7	0.984542
O14818	15	7	25	PSA7_HUMAN	PSMA7	Proteasome subunit alpha type-7	P62195	15	9	23	PRS8_HUMAN	PSMC5	26S protease regulatory subunit 8	0.984499
Q9Y2X0	4	0	10	MED16_HUMAN	MED16	Mediator of RNA polymerase II transcription subunit 16	Q15648	4	0	7	MED1_HUMAN	MED1	Mediator of RNA polymerase II transcription subunit 1	0.984469
Q9UJX3	4	0	18	APC7_HUMAN	ANAPC7	Anaphase-promoting complex subunit 7	Q13042	5	0	19	CDC16_HUMAN	CDC16	Cell division cycle protein 16 homolog	0.98445
Q9Y232-2	5	0	12	CDYL1_HUMAN	CDYL	Isoform 2 of Chromodomain Y-like protein	Q15047	4	0	9	SETB1_HUMAN	SETDB1	Histone-lysine N-methyltransferase SETDB1	0.984442
P55072	16	5	26	TERA_HUMAN	VCP	Transitional endoplasmic reticulum ATPase	P62191	16	6	27	PRS4_HUMAN	PSMC1	26S protease regulatory subunit 4	0.984405
P62424	11	6	15	RL7A_HUMAN	RPL7A	60S ribosomal protein L7a	P35268	11	6	16	RL22_HUMAN	RPL22	60S ribosomal protein L22	0.984391
Q99460	15	5	22	PSMD1_HUMAN	PSMD1	26S proteasome non-ATPase regulatory subunit 1	P54578	15	6	23	UBP14_HUMAN	USP14	Ubiquitin carboxyl-terminal hydrolase 14	0.984386
P61353	11	6	16	RL27_HUMAN	RPL27	60S ribosomal protein L27	Q9UQ80	11	0	23	PA2G4_HUMAN	PA2G4	Proliferation-associated protein 2G4	0.984378
Q16539	12	0	20	MK14_HUMAN	MAPK14	Mitogen-activated protein kinase 14	Q13501	12	0	24	SQSTM_HUMAN	SQSTM1	Sequestosome-1	0.984363
P13010	26	13	30	XRCC5_HUMAN	XRCC5	X-ray repair cross-complementing protein 5	P09874	26	13	30	PARP1_HUMAN	PARP1	Poly [ADP-ribose] polymerase 1	0.98436
P07951	34	29	38	TPM2_HUMAN	TPM2	Tropomyosin beta chain	P67936	35	30	39	TPM4_HUMAN	TPM4	Tropomyosin alpha-4 chain	0.984356
Q641Q2	9	0	21	FA21A_HUMAN	FAM21A	WASH complex subunit FAM21A	Q13464	8	0	21	ROCK1_HUMAN	ROCK1	Rho-associated protein kinase 1	0.984334
P05026	27	17	33	AT1B1_HUMAN	ATP1B1	Sodium/potassium-transporting ATPase subunit beta-1	P05023	27	18	33	AT1A1_HUMAN	ATP1A1	Sodium/potassium-transporting ATPase subunit alpha-1	0.984331
Q12904	14	0	26	AIMP1_HUMAN	AIMP1	Aminoacyl tRNA synthase complex-interacting multifunctional protein 1	Q15046	15	0	30	SYK_HUMAN	KARS	Lysine--tRNA ligase	0.984328
Q9UPT5	8	0	18	EXOC7_HUMAN	EXOC7	Exocyst complex component 7	O60645-3	9	0	19	EXOC3_HUMAN	EXOC3	Isoform 3 of Exocyst complex component 3	0.984313
Q8N766	26	16	32	EMC1_HUMAN	EMC1	ER membrane protein complex subunit 1	Q9P0I2	25	15	30	EMC3_HUMAN	EMC3	ER membrane protein complex subunit 3	0.98431
Q16891-2	11	5	16	MIC60_HUMAN	IMMT	Isoform 2 of MICOS complex subunit MIC60	Q9NX63	11	5	16	MIC19_HUMAN	CHCHD3	MICOS complex subunit MIC19	0.984306
P19838	9	0	28	NFKB1_HUMAN	NFKB1	Nuclear factor NF-kappa-B p105 subunit	Q15025	9	0	20	TNIP1_HUMAN	TNIP1	TNFAIP3-interacting protein 1	0.984277
O75822	10	0	26	EIF3J_HUMAN	EIF3J	Eukaryotic translation initiation factor 3 subunit J	O75821	10	0	20	EIF3G_HUMAN	EIF3G	Eukaryotic translation initiation factor 3 subunit G	0.984276
O15400	34	29	38	STX7_HUMAN	STX7	Syntaxin-7	Q12846	34	29	38	STX4_HUMAN	STX4	Syntaxin-4	0.984273
O60566	8	0	29	BUB1B_HUMAN	BUB1B	Mitotic checkpoint serine/threonine-protein kinase BUB1 beta	Q15645	8	0	26	PCH2_HUMAN	TRIP13	Pachytene checkpoint protein 2 homolog	0.984259
Q9HAU5	10	0	24	RENT2_HUMAN	UPF2	Regulator of nonsense transcripts 2	Q04637-8	9	0	27	IF4G1_HUMAN	EIF4G1	Isoform 8 of Eukaryotic translation initiation factor 4 gamma 1	0.984257
Q4VCS5	4	0	11	AMOT_HUMAN	AMOT	Angiomotin	P46937	4	0	20	YAP1_HUMAN	YAP1	Transcriptional coactivator YAP1	0.984245
P50914	11	6	15	RL14_HUMAN	RPL14	60S ribosomal protein L14	Q9Y3U8	11	6	15	RL36_HUMAN	RPL36	60S ribosomal protein L36	0.984244
Q00610	21	11	28	CLH1_HUMAN	CLTC	Clathrin heavy chain 1	Q96CW1	20	11	29	AP2M1_HUMAN	AP2M1	AP-2 complex subunit mu	0.984234
Q9UN86	5	0	18	G3BP2_HUMAN	G3BP2	Ras GTPase-activating protein-binding protein 2	Q8WWM7	6	0	15	ATX2L_HUMAN	ATXN2L	Ataxin-2-like protein	0.984219
Q92900-2	7	0	29	RENT1_HUMAN	UPF1	Isoform 2 of Regulator of nonsense transcripts 1	Q9HCE1	7	0	17	MOV10_HUMAN	MOV10	Putative helicase MOV-10	0.984204
P36578	11	6	15	RL4_HUMAN	RPL4	60S ribosomal protein L4	Q9Y3U8	11	6	15	RL36_HUMAN	RPL36	60S ribosomal protein L36	0.984193
Q92922	4	0	17	SMRC1_HUMAN	SMARCC1	SWI/SNF complex subunit SMARCC1	Q8TAQ2	4	0	18	SMRC2_HUMAN	SMARCC2	SWI/SNF complex subunit SMARCC2	0.984172
Q8WXI9	5	0	15	P66B_HUMAN	GATAD2B	Transcriptional repressor p66-beta	O95983	4	0	16	MBD3_HUMAN	MBD3	Methyl-CpG-binding domain protein 3	0.984164
Q92925	4	0	17	SMRD2_HUMAN	SMARCD2	SWI/SNF-related matrix-associated actin-dependent regulator of chromatin subfamily D member 2	Q969G3	5	0	19	SMCE1_HUMAN	SMARCE1	SWI/SNF-related matrix-associated actin-dependent regulator of chromatin subfamily E member 1	0.98415
P51114	5	0	16	FXR1_HUMAN	FXR1	Fragile X mental retardation syndrome-related protein 1	P51116	5	0	19	FXR2_HUMAN	FXR2	Fragile X mental retardation syndrome-related protein 2	0.984081
O95352	24	14	41	ATG7_HUMAN	ATG7	Ubiquitin-like modifier-activating enzyme ATG7	Q9NT62	25	19	33	ATG3_HUMAN	ATG3	Ubiquitin-like-conjugating enzyme ATG3	0.984045
Q9UQB8	8	0	29	BAIP2_HUMAN	BAIAP2	Brain-specific angiogenesis inhibitor 1-associated protein 2	Q8IZP0	9	0	21	ABI1_HUMAN	ABI1	Abl interactor 1	0.984043
P00519	7	0	27	ABL1_HUMAN	ABL1	Tyrosine-protein kinase ABL1	O95684	7	0	28	FR1OP_HUMAN	FGFR1OP	FGFR1 oncogene partner	0.984033
P19838	9	0	28	NFKB1_HUMAN	NFKB1	Nuclear factor NF-kappa-B p105 subunit	Q9Y230	9	0	21	RUVB2_HUMAN	RUVBL2	RuvB-like 2	0.984032
Q9UIV1	5	0	13	CNOT7_HUMAN	CNOT7	CCR4-NOT transcription complex subunit 7	Q9NZN8	6	0	14	CNOT2_HUMAN	CNOT2	CCR4-NOT transcription complex subunit 2	0.984025
P60900	15	0	26	PSA6_HUMAN	PSMA6	Proteasome subunit alpha type-6	P54578	15	6	23	UBP14_HUMAN	USP14	Ubiquitin carboxyl-terminal hydrolase 14	0.984003
Q9UKE5-8	8	0	26	TNIK_HUMAN	TNIK	Isoform 8 of TRAF2 and NCK-interacting protein kinase	Q12933	8	0	17	TRAF2_HUMAN	TRAF2	TNF receptor-associated factor 2	0.983958
P54578	15	6	23	UBP14_HUMAN	USP14	Ubiquitin carboxyl-terminal hydrolase 14	Q13200	15	6	30	PSMD2_HUMAN	PSMD2	26S proteasome non-ATPase regulatory subunit 2	0.983938
Q9Y333	36	31	38	LSM2_HUMAN	LSM2	U6 snRNA-associated Sm-like protein LSm2	P62312	36	32	38	LSM6_HUMAN	LSM6	U6 snRNA-associated Sm-like protein LSm6	0.983917
P50914	11	6	15	RL14_HUMAN	RPL14	60S ribosomal protein L14	P35268	11	6	16	RL22_HUMAN	RPL22	60S ribosomal protein L22	0.983899
O95229	9	0	18	ZWINT_HUMAN	ZWINT	ZW10 interactor	O43683	9	0	20	BUB1_HUMAN	BUB1	Mitotic checkpoint serine/threonine-protein kinase BUB1	0.98389
P25788	34	30	37	PSA3_HUMAN	PSMA3	Proteasome subunit alpha type-3	P28066	34	29	38	PSA5_HUMAN	PSMA5	Proteasome subunit alpha type-5	0.983889
P42766	11	2	19	RL35_HUMAN	RPL35	60S ribosomal protein L35	P62899	11	6	16	RL31_HUMAN	RPL31	60S ribosomal protein L31	0.983871
P06730	9	0	13	IF4E_HUMAN	EIF4E	Eukaryotic translation initiation factor 4E	O00571	8	0	19	DDX3X_HUMAN	DDX3X	ATP-dependent RNA helicase DDX3X	0.983847
P61758	12	0	24	PFD3_HUMAN	VBP1	Prefoldin subunit 3	Q9UHV9	11	0	29	PFD2_HUMAN	PFDN2	Prefoldin subunit 2	0.98384
Q6PGP7	9	0	23	TTC37_HUMAN	TTC37	Tetratricopeptide repeat protein 37	Q15645	8	0	26	PCH2_HUMAN	TRIP13	Pachytene checkpoint protein 2 homolog	0.983823
Q15121	10	0	30	PEA15_HUMAN	PEA15	Astrocytic phosphoprotein PEA-15	P51812	10	0	24	KS6A3_HUMAN	RPS6KA3	Ribosomal protein S6 kinase alpha-3	0.98382
Q13418	7	0	24	ILK_HUMAN	ILK	Integrin-linked protein kinase	Q9Y265	8	0	21	RUVB1_HUMAN	RUVBL1	RuvB-like 1	0.98381
P62081	18	13	22	RS7_HUMAN	RPS7	40S ribosomal protein S7	P62244	18	13	22	RS15A_HUMAN	RPS15A	40S ribosomal protein S15a	0.9838
P26639	8	0	18	SYTC_HUMAN	TARS	Threonine--tRNA ligase, cytoplasmic	P49591	8	0	28	SYSC_HUMAN	SARS	Serine--tRNA ligase, cytoplasmic	0.983782
Q9Y3U8	11	6	15	RL36_HUMAN	RPL36	60S ribosomal protein L36	Q02878	11	1	20	RL6_HUMAN	RPL6	60S ribosomal protein L6	0.983768
P17980	15	6	23	PRS6A_HUMAN	PSMC3	26S protease regulatory subunit 6A	P48556	14	8	18	PSMD8_HUMAN	PSMD8	26S proteasome non-ATPase regulatory subunit 8	0.983753
P50914	11	6	15	RL14_HUMAN	RPL14	60S ribosomal protein L14	P42766	11	2	19	RL35_HUMAN	RPL35	60S ribosomal protein L35	0.983752
Q8NI35	4	0	7	INADL_HUMAN	INADL	InaD-like protein	P46937	4	0	20	YAP1_HUMAN	YAP1	Transcriptional coactivator YAP1	0.983748
P18621	11	6	15	RL17_HUMAN	RPL17	60S ribosomal protein L17	P35268	11	6	16	RL22_HUMAN	RPL22	60S ribosomal protein L22	0.983719
P05556	25	20	28	ITB1_HUMAN	ITGB1	Integrin beta-1	P06756-2	26	20	31	ITAV_HUMAN	ITGAV	Isoform 2 of Integrin alpha-V	0.983715
O75822	10	0	26	EIF3J_HUMAN	EIF3J	Eukaryotic translation initiation factor 3 subunit J	P60228	9	0	20	EIF3E_HUMAN	EIF3E	Eukaryotic translation initiation factor 3 subunit E	0.983691
P35241	8	0	16	RADI_HUMAN	RDX	Radixin	Q92574	8	1	17	TSC1_HUMAN	TSC1	Hamartin	0.983631
Q96Q15	9	0	21	SMG1_HUMAN	SMG1	Serine/threonine-protein kinase SMG1	Q9Y265	8	0	21	RUVB1_HUMAN	RUVBL1	RuvB-like 1	0.983623
P50914	11	6	15	RL14_HUMAN	RPL14	60S ribosomal protein L14	P62750	11	2	20	RL23A_HUMAN	RPL23A	60S ribosomal protein L23a	0.983623
P36873	33	24	47	PP1G_HUMAN	PPP1CC	Serine/threonine-protein phosphatase PP1-gamma catalytic subunit	Q15435	33	22	47	PP1R7_HUMAN	PPP1R7	Protein phosphatase 1 regulatory subunit 7	0.983535
Q13263	24	14	47	TIF1B_HUMAN	TRIM28	Transcription intermediary factor 1-beta	P45973	25	15	30	CBX5_HUMAN	CBX5	Chromobox protein homolog 5	0.983532
P18621	11	6	15	RL17_HUMAN	RPL17	60S ribosomal protein L17	P62899	11	6	16	RL31_HUMAN	RPL31	60S ribosomal protein L31	0.983517
Q9UQB8	8	0	29	BAIP2_HUMAN	BAIAP2	Brain-specific angiogenesis inhibitor 1-associated protein 2	Q92558	8	0	24	WASF1_HUMAN	WASF1	Wiskott-Aldrich syndrome protein family member 1	0.983486
P18124	11	6	15	RL7_HUMAN	RPL7	60S ribosomal protein L7	Q9Y3U8	11	6	15	RL36_HUMAN	RPL36	60S ribosomal protein L36	0.98347
P62917	11	6	15	RL8_HUMAN	RPL8	60S ribosomal protein L8	P84098	11	6	15	RL19_HUMAN	RPL19	60S ribosomal protein L19	0.983442
Q14566	29	25	47	MCM6_HUMAN	MCM6	DNA replication licensing factor MCM6	P25205	30	23	47	MCM3_HUMAN	MCM3	DNA replication licensing factor MCM3	0.983419
Q86U86	9	0	14	PB1_HUMAN	PBRM1	Protein polybromo-1	Q68CP9	10	0	18	ARID2_HUMAN	ARID2	AT-rich interactive domain-containing protein 2	0.983405
P68104	8	0	30	EF1A1_HUMAN	EEF1A1	Elongation factor 1-alpha 1	P08865	8	0	22	RSSA_HUMAN	RPSA	40S ribosomal protein SA	0.983402
P17535	32	31	47	JUND_HUMAN	JUND	Transcription factor jun-D	P28482	33	24	47	MK01_HUMAN	MAPK1	Mitogen-activated protein kinase 1	0.983372
O15111	8	0	26	IKKA_HUMAN	CHUK	Inhibitor of nuclear factor kappa-B kinase subunit alpha	P19838	9	0	28	NFKB1_HUMAN	NFKB1	Nuclear factor NF-kappa-B p105 subunit	0.983235
O43264	8	1	15	ZW10_HUMAN	ZW10	Centromere/kinetochore protein zw10 homolog	O75116	8	0	20	ROCK2_HUMAN	ROCK2	Rho-associated protein kinase 2	0.983227
P60842	33	23	45	IF4A1_HUMAN	EIF4A1	Eukaryotic initiation factor 4A-I	Q15056-2	34	29	40	IF4H_HUMAN	EIF4H	Isoform Short of Eukaryotic translation initiation factor 4H	0.983183
P61160	32	25	47	ARP2_HUMAN	ACTR2	Actin-related protein 2	Q9ULV4	32	28	47	COR1C_HUMAN	CORO1C	Coronin-1C	0.98318
P40763-2	5	0	17	STAT3_HUMAN	STAT3	Isoform Del-701 of Signal transducer and activator of transcription 3	Q13547	6	0	18	HDAC1_HUMAN	HDAC1	Histone deacetylase 1	0.98311
P62136	33	24	47	PP1A_HUMAN	PPP1CA	Serine/threonine-protein phosphatase PP1-alpha catalytic subunit	P62140	34	25	47	PP1B_HUMAN	PPP1CB	Serine/threonine-protein phosphatase PP1-beta catalytic subunit	0.983067
Q99436	34	22	47	PSB7_HUMAN	PSMB7	Proteasome subunit beta type-7	P60900	34	26	47	PSA6_HUMAN	PSMA6	Proteasome subunit alpha type-6	0.983041
Q9UBQ5	9	0	26	EIF3K_HUMAN	EIF3K	Eukaryotic translation initiation factor 3 subunit K	O00303	9	0	21	EIF3F_HUMAN	EIF3F	Eukaryotic translation initiation factor 3 subunit F	0.983038
P39023	11	6	15	RL3_HUMAN	RPL3	60S ribosomal protein L3	P84098	11	6	15	RL19_HUMAN	RPL19	60S ribosomal protein L19	0.983022
Q06124	4	0	20	PTN11_HUMAN	PTPN11	Tyrosine-protein phosphatase non-receptor type 11	Q05397	4	0	15	FAK1_HUMAN	PTK2	Focal adhesion kinase 1	0.983016
O75436	9	0	26	VP26A_HUMAN	VPS26A	Vacuolar protein sorting-associated protein 26A	Q9H4M9	8	0	23	EHD1_HUMAN	EHD1	EH domain-containing protein 1	0.983011
P50914	11	6	15	RL14_HUMAN	RPL14	60S ribosomal protein L14	P62899	11	6	16	RL31_HUMAN	RPL31	60S ribosomal protein L31	0.982959
Q9H2W6	34	29	36	RM46_HUMAN	MRPL46	39S ribosomal protein L46, mitochondrial	P49006	34	30	38	MRP_HUMAN	MARCKSL1	MARCKS-related protein	0.982946
Q13435	22	6	29	SF3B2_HUMAN	SF3B2	Splicing factor 3B subunit 2	O75400	21	7	31	PR40A_HUMAN	PRPF40A	Pre-mRNA-processing factor 40 homolog A	0.982939
P36578	11	6	15	RL4_HUMAN	RPL4	60S ribosomal protein L4	P61326	10	5	15	MGN_HUMAN	MAGOH	Protein mago nashi homolog	0.982931
P36578	11	6	15	RL4_HUMAN	RPL4	60S ribosomal protein L4	P62891	11	6	15	RL39_HUMAN	RPL39	60S ribosomal protein L39	0.98293
O00232	14	5	24	PSD12_HUMAN	PSMD12	26S proteasome non-ATPase regulatory subunit 12	P35998	15	6	27	PRS7_HUMAN	PSMC2	26S protease regulatory subunit 7	0.982926
O14974	8	0	19	MYPT1_HUMAN	PPP1R12A	Protein phosphatase 1 regulatory subunit 12A	O75116	8	0	20	ROCK2_HUMAN	ROCK2	Rho-associated protein kinase 2	0.982905
P62750	11	2	20	RL23A_HUMAN	RPL23A	60S ribosomal protein L23a	P84098	11	6	15	RL19_HUMAN	RPL19	60S ribosomal protein L19	0.9829
Q9Y230	9	0	21	RUVB2_HUMAN	RUVBL2	RuvB-like 2	Q96Q15	9	0	21	SMG1_HUMAN	SMG1	Serine/threonine-protein kinase SMG1	0.982859
P07947	6	0	27	YES_HUMAN	YES1	Tyrosine-protein kinase Yes	Q8WUM4	7	0	17	PDC6I_HUMAN	PDCD6IP	Programmed cell death 6-interacting protein	0.982812
P40763-2	5	0	17	STAT3_HUMAN	STAT3	Isoform Del-701 of Signal transducer and activator of transcription 3	P28482	6	0	24	MK01_HUMAN	MAPK1	Mitogen-activated protein kinase 1	0.982803
O75351	31	20	47	VPS4B_HUMAN	VPS4B	Vacuolar protein sorting-associated protein 4B	Q9UN37	31	28	47	VPS4A_HUMAN	VPS4A	Vacuolar protein sorting-associated protein 4A	0.982785
O14920	7	0	14	IKKB_HUMAN	IKBKB	Inhibitor of nuclear factor kappa-B kinase subunit beta	Q12933	8	0	17	TRAF2_HUMAN	TRAF2	TNF receptor-associated factor 2	0.982777
P18124	11	6	15	RL7_HUMAN	RPL7	60S ribosomal protein L7	P42766	11	2	19	RL35_HUMAN	RPL35	60S ribosomal protein L35	0.982743
P62424	11	6	15	RL7A_HUMAN	RPL7A	60S ribosomal protein L7a	P62899	11	6	16	RL31_HUMAN	RPL31	60S ribosomal protein L31	0.982726
P60842	7	0	23	IF4A1_HUMAN	EIF4A1	Eukaryotic initiation factor 4A-I	Q15056-2	6	0	15	IF4H_HUMAN	EIF4H	Isoform Short of Eukaryotic translation initiation factor 4H	0.982712
Q9HC52	5	0	12	CBX8_HUMAN	CBX8	Chromobox protein homolog 8	Q99496	4	0	14	RING2_HUMAN	RNF2	E3 ubiquitin-protein ligase RING2	0.982705
P52298	23	13	29	NCBP2_HUMAN	NCBP2	Nuclear cap-binding protein subunit 2	Q09161	22	12	32	NCBP1_HUMAN	NCBP1	Nuclear cap-binding protein subunit 1	0.982645
P00403	36	31	39	COX2_HUMAN	MT-CO2	Cytochrome c oxidase subunit 2	P13073	36	31	39	COX41_HUMAN	COX4I1	Cytochrome c oxidase subunit 4 isoform 1, mitochondrial	0.982627
P28062	31	22	47	PSB8_HUMAN	PSMB8	Proteasome subunit beta type-8	P25787	32	24	47	PSA2_HUMAN	PSMA2	Proteasome subunit alpha type-2	0.982619
Q13625	6	0	20	ASPP2_HUMAN	TP53BP2	Apoptosis-stimulating of p53 protein 2	Q04206	5	0	12	TF65_HUMAN	RELA	Transcription factor p65	0.982607
Q96KP1	8	1	15	EXOC2_HUMAN	EXOC2	Exocyst complex component 2	Q8IYI6	8	0	19	EXOC8_HUMAN	EXOC8	Exocyst complex component 8	0.982595
Q96L91	5	0	11	EP400_HUMAN	EP400	E1A-binding protein p400	O95619	5	0	11	YETS4_HUMAN	YEATS4	YEATS domain-containing protein 4	0.982589
P50570	8	0	20	DYN2_HUMAN	DNM2	Dynamin-2	P12931	8	0	27	SRC_HUMAN	SRC	Proto-oncogene tyrosine-protein kinase Src	0.982583
P35222	6	0	14	CTNB1_HUMAN	CTNNB1	Catenin beta-1	Q13547	6	0	18	HDAC1_HUMAN	HDAC1	Histone deacetylase 1	0.982579
O43156	9	0	22	TTI1_HUMAN	TTI1	TELO2-interacting protein 1 homolog	P42345	9	3	14	MTOR_HUMAN	MTOR	Serine/threonine-protein kinase mTOR	0.982574
O60716-3	9	0	30	CTND1_HUMAN	CTNND1	Isoform 1AC of Catenin delta-1	P14923	9	0	26	PLAK_HUMAN	JUP	Junction plakoglobin	0.982568
Q9NZL4	8	0	19	HPBP1_HUMAN	HSPBP1	Hsp70-binding protein 1	Q9UNE7	9	0	27	CHIP_HUMAN	STUB1	E3 ubiquitin-protein ligase CHIP	0.982561
O15111	8	0	26	IKKA_HUMAN	CHUK	Inhibitor of nuclear factor kappa-B kinase subunit alpha	Q12933	8	0	17	TRAF2_HUMAN	TRAF2	TNF receptor-associated factor 2	0.982554
P36543	25	15	32	VATE1_HUMAN	ATP6V1E1	V-type proton ATPase subunit E 1	O75348	25	15	32	VATG1_HUMAN	ATP6V1G1	V-type proton ATPase subunit G 1	0.982516
P12956	25	13	30	XRCC6_HUMAN	XRCC6	X-ray repair cross-complementing protein 6	P09874	26	13	30	PARP1_HUMAN	PARP1	Poly [ADP-ribose] polymerase 1	0.982505
Q06330	21	12	24	SUH_HUMAN	RBPJ	Recombining binding protein suppressor of hairless	Q04721	21	17	25	NOTC2_HUMAN	NOTCH2	Neurogenic locus notch homolog protein 2	0.982496
Q05655	5	0	12	KPCD_HUMAN	PRKCD	Protein kinase C delta type	P40763-2	5	0	17	STAT3_HUMAN	STAT3	Isoform Del-701 of Signal transducer and activator of transcription 3	0.982475
Q9BRX5	34	26	47	PSF3_HUMAN	GINS3	DNA replication complex GINS protein PSF3	Q9BRT9	34	27	47	SLD5_HUMAN	GINS4	DNA replication complex GINS protein SLD5	0.982471
Q9BTC8	5	0	15	MTA3_HUMAN	MTA3	Metastasis-associated protein MTA3	Q13547	6	0	18	HDAC1_HUMAN	HDAC1	Histone deacetylase 1	0.982441
O43318	7	0	18	M3K7_HUMAN	MAP3K7	Mitogen-activated protein kinase kinase kinase 7	Q9Y265	8	0	21	RUVB1_HUMAN	RUVBL1	RuvB-like 1	0.982438
O43815	9	0	21	STRN_HUMAN	STRN	Striatin	Q9BUL8	8	0	12	PDC10_HUMAN	PDCD10	Programmed cell death protein 10	0.982397
P18621	11	6	15	RL17_HUMAN	RPL17	60S ribosomal protein L17	P84098	11	6	15	RL19_HUMAN	RPL19	60S ribosomal protein L19	0.982382
Q8N122	10	0	21	RPTOR_HUMAN	RPTOR	Regulatory-associated protein of mTOR	P42345	9	3	14	MTOR_HUMAN	MTOR	Serine/threonine-protein kinase mTOR	0.98236
Q96SN8	4	0	8	CK5P2_HUMAN	CDK5RAP2	CDK5 regulatory subunit-associated protein 2	O95613	4	0	8	PCNT_HUMAN	PCNT	Pericentrin	0.982352
Q02878	11	1	20	RL6_HUMAN	RPL6	60S ribosomal protein L6	P62899	11	6	16	RL31_HUMAN	RPL31	60S ribosomal protein L31	0.982332
P49720	32	24	47	PSB3_HUMAN	PSMB3	Proteasome subunit beta type-3	P25787	32	24	47	PSA2_HUMAN	PSMA2	Proteasome subunit alpha type-2	0.982312
Q9Y262	9	0	20	EIF3L_HUMAN	EIF3L	Eukaryotic translation initiation factor 3 subunit L	P60228	9	0	20	EIF3E_HUMAN	EIF3E	Eukaryotic translation initiation factor 3 subunit E	0.982275
Q13561	9	0	23	DCTN2_HUMAN	DCTN2	Dynactin subunit 2	Q14203-3	9	0	22	DCTN1_HUMAN	DCTN1	Isoform 3 of Dynactin subunit 1	0.982266
Q9UBQ5	9	0	26	EIF3K_HUMAN	EIF3K	Eukaryotic translation initiation factor 3 subunit K	Q13347	9	0	23	EIF3I_HUMAN	EIF3I	Eukaryotic translation initiation factor 3 subunit I	0.98226
P50570	8	0	20	DYN2_HUMAN	DNM2	Dynamin-2	Q15642	9	0	30	CIP4_HUMAN	TRIP10	Cdc42-interacting protein 4	0.982244
O95777	36	32	38	LSM8_HUMAN	LSM8	U6 snRNA-associated Sm-like protein LSm8	P62312	36	32	38	LSM6_HUMAN	LSM6	U6 snRNA-associated Sm-like protein LSm6	0.982229
Q15008	14	5	23	PSMD6_HUMAN	PSMD6	26S proteasome non-ATPase regulatory subunit 6	O14818	15	7	25	PSA7_HUMAN	PSMA7	Proteasome subunit alpha type-7	0.982218
O43242	15	5	24	PSMD3_HUMAN	PSMD3	26S proteasome non-ATPase regulatory subunit 3	P54578	15	6	23	UBP14_HUMAN	USP14	Ubiquitin carboxyl-terminal hydrolase 14	0.982205
Q86Y82	34	29	38	STX12_HUMAN	STX12	Syntaxin-12	Q12846	34	29	38	STX4_HUMAN	STX4	Syntaxin-4	0.982191
Q14155-1	8	0	15	ARHG7_HUMAN	ARHGEF7	Isoform 1 of Rho guanine nucleotide exchange factor 7	P22681	7	0	21	CBL_HUMAN	CBL	E3 ubiquitin-protein ligase CBL	0.982183
Q9UHD2	6	0	11	TBK1_HUMAN	TBK1	Serine/threonine-protein kinase TBK1	Q9Y6K9	6	0	11	NEMO_HUMAN	IKBKG	NF-kappa-B essential modulator	0.982182
Q14008	8	0	23	CKAP5_HUMAN	CKAP5	Cytoskeleton-associated protein 5	Q9P270	9	0	21	SLAI2_HUMAN	SLAIN2	SLAIN motif-containing protein 2	0.982156
P60228	27	20	44	EIF3E_HUMAN	EIF3E	Eukaryotic translation initiation factor 3 subunit E	P55884	27	19	47	EIF3B_HUMAN	EIF3B	Eukaryotic translation initiation factor 3 subunit B	0.982083
Q6WCQ1	7	0	15	MPRIP_HUMAN	MPRIP	Myosin phosphatase Rho-interacting protein	O14974	8	0	19	MYPT1_HUMAN	PPP1R12A	Protein phosphatase 1 regulatory subunit 12A	0.982053
P11413	28	23	47	G6PD_HUMAN	G6PD	Glucose-6-phosphate 1-dehydrogenase	P52209	28	23	47	6PGD_HUMAN	PGD	6-phosphogluconate dehydrogenase, decarboxylating	0.982042
Q14204	9	0	27	DYHC1_HUMAN	DYNC1H1	Cytoplasmic dynein 1 heavy chain 1	Q9Y6G9	9	0	22	DC1L1_HUMAN	DYNC1LI1	Cytoplasmic dynein 1 light intermediate chain 1	0.982007
O60925	36	32	40	PFD1_HUMAN	PFDN1	Prefoldin subunit 1	Q9NQP4	36	31	39	PFD4_HUMAN	PFDN4	Prefoldin subunit 4	0.981963
P48556	14	8	18	PSMD8_HUMAN	PSMD8	26S proteasome non-ATPase regulatory subunit 8	Q99460	15	5	22	PSMD1_HUMAN	PSMD1	26S proteasome non-ATPase regulatory subunit 1	0.981957
Q96AX1	8	0	19	VP33A_HUMAN	VPS33A	Vacuolar protein sorting-associated protein 33A	Q9H269	7	0	18	VPS16_HUMAN	VPS16	Vacuolar protein sorting-associated protein 16 homolog	0.981957
O15116	35	30	39	LSM1_HUMAN	LSM1	U6 snRNA-associated Sm-like protein LSm1	Q9Y333	36	31	38	LSM2_HUMAN	LSM2	U6 snRNA-associated Sm-like protein LSm2	0.981943
P18124	11	6	15	RL7_HUMAN	RPL7	60S ribosomal protein L7	P35268	11	6	16	RL22_HUMAN	RPL22	60S ribosomal protein L22	0.981933
O95229	34	28	47	ZWINT_HUMAN	ZWINT	ZW10 interactor	O95721	34	25	47	SNP29_HUMAN	SNAP29	Synaptosomal-associated protein 29	0.981933
P60953	7	0	11	CDC42_HUMAN	CDC42	Cell division control protein 42 homolog	Q5VT25	8	1	16	MRCKA_HUMAN	CDC42BPA	Serine/threonine-protein kinase MRCK alpha	0.98192
Q16513	7	0	26	PKN2_HUMAN	PKN2	Serine/threonine-protein kinase N2	O15530	8	0	24	PDPK1_HUMAN	PDPK1	3-phosphoinositide-dependent protein kinase 1	0.981907
P17252	10	0	27	KPCA_HUMAN	PRKCA	Protein kinase C alpha type	P29353	9	0	25	SHC1_HUMAN	SHC1	SHC-transforming protein 1	0.981889
O15400	34	29	38	STX7_HUMAN	STX7	Syntaxin-7	O00161	34	29	41	SNP23_HUMAN	SNAP23	Synaptosomal-associated protein 23	0.981888
Q7L5N1	29	20	32	CSN6_HUMAN	COPS6	COP9 signalosome complex subunit 6	Q16531	28	19	32	DDB1_HUMAN	DDB1	DNA damage-binding protein 1	0.981886
Q86VN1	5	0	21	VPS36_HUMAN	VPS36	Vacuolar protein-sorting-associated protein 36	Q9UK41	5	0	26	VPS28_HUMAN	VPS28	Vacuolar protein sorting-associated protein 28 homolog	0.981883
Q9UNM6	33	26	47	PSD13_HUMAN	PSMD13	26S proteasome non-ATPase regulatory subunit 13	P25787	32	24	47	PSA2_HUMAN	PSMA2	Proteasome subunit alpha type-2	0.981881
Q9Y5Q9	5	0	9	TF3C3_HUMAN	GTF3C3	General transcription factor 3C polypeptide 3	Q9UKN8	4	0	14	TF3C4_HUMAN	GTF3C4	General transcription factor 3C polypeptide 4	0.981868
P49023	7	0	18	PAXI_HUMAN	PXN	Paxillin	P35240	6	0	19	MERL_HUMAN	NF2	Merlin	0.981836
Q86YP4	6	0	16	P66A_HUMAN	GATAD2A	Transcriptional repressor p66-alpha	Q13547	6	0	18	HDAC1_HUMAN	HDAC1	Histone deacetylase 1	0.981827
Q14203-3	9	0	22	DCTN1_HUMAN	DCTN1	Isoform 3 of Dynactin subunit 1	P30622-2	8	0	20	CLIP1_HUMAN	CLIP1	Isoform 3 of CAP-Gly domain-containing linker protein 1	0.981824
Q9Y265	31	21	44	RUVB1_HUMAN	RUVBL1	RuvB-like 1	O96019	31	20	47	ACL6A_HUMAN	ACTL6A	Actin-like protein 6A	0.981802
O43752	34	29	38	STX6_HUMAN	STX6	Syntaxin-6	O95721	34	25	47	SNP29_HUMAN	SNAP29	Synaptosomal-associated protein 29	0.981787
Q9NRL3	10	0	27	STRN4_HUMAN	STRN4	Striatin-4	Q13033-2	9	0	20	STRN3_HUMAN	STRN3	Isoform Alpha of Striatin-3	0.981782
P18124	11	6	15	RL7_HUMAN	RPL7	60S ribosomal protein L7	P62899	11	6	16	RL31_HUMAN	RPL31	60S ribosomal protein L31	0.981779
P09104	31	23	47	ENOG_HUMAN	ENO2	Gamma-enolase	P06733	31	23	47	ENOA_HUMAN	ENO1	Alpha-enolase	0.981762
P07996	16	4	26	TSP1_HUMAN	THBS1	Thrombospondin-1	P02452	15	5	28	CO1A1_HUMAN	COL1A1	Collagen alpha-1(I) chain	0.981757
P21333	7	0	11	FLNA_HUMAN	FLNA	Filamin-A	P60953	7	0	11	CDC42_HUMAN	CDC42	Cell division control protein 42 homolog	0.981749
Q92614	4	0	10	MY18A_HUMAN	MYO18A	Unconventional myosin-XVIIIa	Q9H4A6	4	0	13	GOLP3_HUMAN	GOLPH3	Golgi phosphoprotein 3	0.981687
Q14203-3	9	0	22	DCTN1_HUMAN	DCTN1	Isoform 3 of Dynactin subunit 1	Q13409-3	9	0	20	DC1I2_HUMAN	DYNC1I2	Isoform 2C of Cytoplasmic dynein 1 intermediate chain 2	0.981685
Q14240	8	0	22	IF4A2_HUMAN	EIF4A2	Eukaryotic initiation factor 4A-II	P06730	9	0	13	IF4E_HUMAN	EIF4E	Eukaryotic translation initiation factor 4E	0.981682
Q86XI2	5	0	5	CNDG2_HUMAN	NCAPG2	Condensin-2 complex subunit G2	P42695	4	0	8	CNDD3_HUMAN	NCAPD3	Condensin-2 complex subunit D3	0.981658
P36578	11	6	15	RL4_HUMAN	RPL4	60S ribosomal protein L4	P35268	11	6	16	RL22_HUMAN	RPL22	60S ribosomal protein L22	0.981649
Q9H0W8	8	0	23	SMG9_HUMAN	SMG9	Protein SMG9	Q96Q15	9	0	21	SMG1_HUMAN	SMG1	Serine/threonine-protein kinase SMG1	0.981598
P36873	33	24	47	PP1G_HUMAN	PPP1CC	Serine/threonine-protein phosphatase PP1-gamma catalytic subunit	P60709	32	23	47	ACTB_HUMAN	ACTB	Actin, cytoplasmic 1	0.981537
P45880	33	28	36	VDAC2_HUMAN	VDAC2	Voltage-dependent anion-selective channel protein 2	Q9BWM7	33	28	36	SFXN3_HUMAN	SFXN3	Sideroflexin-3	0.981522
Q92558	8	0	24	WASF1_HUMAN	WASF1	Wiskott-Aldrich syndrome protein family member 1	Q9NYB9	9	0	22	ABI2_HUMAN	ABI2	Abl interactor 2	0.981502
Q9H0C8	32	31	47	ILKAP_HUMAN	ILKAP	Integrin-linked kinase-associated serine/threonine phosphatase 2C	Q13418	31	24	47	ILK_HUMAN	ILK	Integrin-linked protein kinase	0.981488
O43242	15	5	24	PSMD3_HUMAN	PSMD3	26S proteasome non-ATPase regulatory subunit 3	O43396	14	9	20	TXNL1_HUMAN	TXNL1	Thioredoxin-like protein 1	0.981463
P09429	34	14	47	HMGB1_HUMAN	HMGB1	High mobility group protein B1	P26583	34	29	47	HMGB2_HUMAN	HMGB2	High mobility group protein B2	0.981453
P48556	14	8	18	PSMD8_HUMAN	PSMD8	26S proteasome non-ATPase regulatory subunit 8	P43686	15	6	25	PRS6B_HUMAN	PSMC4	26S protease regulatory subunit 6B	0.981434
Q96BD5	5	0	9	PF21A_HUMAN	PHF21A	PHD finger protein 21A	O60341	4	0	14	KDM1A_HUMAN	KDM1A	Lysine-specific histone demethylase 1A	0.981397
Q01082	15	0	29	SPTB2_HUMAN	SPTBN1	Spectrin beta chain, non-erythrocytic 1	Q13813	15	0	30	SPTN1_HUMAN	SPTAN1	Spectrin alpha chain, non-erythrocytic 1	0.981379
Q14739	29	12	33	LBR_HUMAN	LBR	Lamin-B receptor	Q13185	28	14	33	CBX3_HUMAN	CBX3	Chromobox protein homolog 3	0.981352
Q16186	14	0	23	ADRM1_HUMAN	ADRM1	Proteasomal ubiquitin receptor ADRM1	P55036	15	4	24	PSMD4_HUMAN	PSMD4	26S proteasome non-ATPase regulatory subunit 4	0.981348
Q93009	23	13	29	UBP7_HUMAN	USP7	Ubiquitin carboxyl-terminal hydrolase 7	P63165	23	13	32	SUMO1_HUMAN	SUMO1	Small ubiquitin-related modifier 1	0.981339
O00232	31	24	47	PSD12_HUMAN	PSMD12	26S proteasome non-ATPase regulatory subunit 12	P28070	30	21	47	PSB4_HUMAN	PSMB4	Proteasome subunit beta type-4	0.981337
O94776	4	0	15	MTA2_HUMAN	MTA2	Metastasis-associated protein MTA2	Q9BTC8	5	0	15	MTA3_HUMAN	MTA3	Metastasis-associated protein MTA3	0.981336
Q02878	11	1	20	RL6_HUMAN	RPL6	60S ribosomal protein L6	P62891	11	6	15	RL39_HUMAN	RPL39	60S ribosomal protein L39	0.98133
P60900	15	0	26	PSA6_HUMAN	PSMA6	Proteasome subunit alpha type-6	O00231	14	5	23	PSD11_HUMAN	PSMD11	26S proteasome non-ATPase regulatory subunit 11	0.981325
Q92900-2	7	0	29	RENT1_HUMAN	UPF1	Isoform 2 of Regulator of nonsense transcripts 1	P13639	8	0	18	EF2_HUMAN	EEF2	Elongation factor 2	0.981323
O15116	35	30	39	LSM1_HUMAN	LSM1	U6 snRNA-associated Sm-like protein LSm1	Q9Y4Z0	36	30	37	LSM4_HUMAN	LSM4	U6 snRNA-associated Sm-like protein LSm4	0.981314
Q15008	14	5	23	PSMD6_HUMAN	PSMD6	26S proteasome non-ATPase regulatory subunit 6	P62195	15	9	23	PRS8_HUMAN	PSMC5	26S protease regulatory subunit 8	0.981272
P51116	5	0	19	FXR2_HUMAN	FXR2	Fragile X mental retardation syndrome-related protein 2	Q06787-8	6	0	17	FMR1_HUMAN	FMR1	Isoform 8 of Fragile X mental retardation protein 1	0.981265
P27694	29	13	47	RFA1_HUMAN	RPA1	Replication protein A 70 kDa DNA-binding subunit	P33991	28	23	43	MCM4_HUMAN	MCM4	DNA replication licensing factor MCM4	0.981237
P19525	11	0	29	E2AK2_HUMAN	EIF2AK2	Interferon-induced, double-stranded RNA-activated protein kinase	Q96CT7	11	0	28	CC124_HUMAN	CCDC124	Coiled-coil domain-containing protein 124	0.981208
P36578	11	6	15	RL4_HUMAN	RPL4	60S ribosomal protein L4	P84098	11	6	15	RL19_HUMAN	RPL19	60S ribosomal protein L19	0.981185
Q15691	8	0	24	MARE1_HUMAN	MAPRE1	Microtubule-associated protein RP/EB family member 1	Q14203-3	9	0	22	DCTN1_HUMAN	DCTN1	Isoform 3 of Dynactin subunit 1	0.981163
Q7KZF4	26	17	30	SND1_HUMAN	SND1	Staphylococcal nuclease domain-containing protein 1	Q00839	26	12	32	HNRPU_HUMAN	HNRNPU	Heterogeneous nuclear ribonucleoprotein U	0.981104
Q9NYH9	4	0	8	UTP6_HUMAN	UTP6	U3 small nucleolar RNA-associated protein 6 homolog	P78316	4	0	8	NOP14_HUMAN	NOP14	Nucleolar protein 14	0.98109
Q9UIV1	5	0	13	CNOT7_HUMAN	CNOT7	CCR4-NOT transcription complex subunit 7	Q92600	6	0	16	RCD1_HUMAN	RQCD1	Cell differentiation protein RCD1 homolog	0.981068
O14579	7	0	26	COPE_HUMAN	COPE	Coatomer subunit epsilon	Q15019	8	0	23	SEPT2_HUMAN	2002-09-01	Septin-2	0.981042
Q5T6F2	5	0	16	UBAP2_HUMAN	UBAP2	Ubiquitin-associated protein 2	Q14157-1	6	0	17	UBP2L_HUMAN	UBAP2L	Isoform 2 of Ubiquitin-associated protein 2-like	0.981032
P29692	34	29	38	EF1D_HUMAN	EEF1D	Elongation factor 1-delta	P24534	34	30	36	EF1B_HUMAN	EEF1B2	Elongation factor 1-beta	0.981031
Q92922	4	0	17	SMRC1_HUMAN	SMARCC1	SWI/SNF complex subunit SMARCC1	Q96GM5	4	0	18	SMRD1_HUMAN	SMARCD1	SWI/SNF-related matrix-associated actin-dependent regulator of chromatin subfamily D member 1	0.98103
P27694	29	13	47	RFA1_HUMAN	RPA1	Replication protein A 70 kDa DNA-binding subunit	P49736	28	23	47	MCM2_HUMAN	MCM2	DNA replication licensing factor MCM2	0.981022
Q9NUQ3	6	0	24	TXLNG_HUMAN	TXLNG	Gamma-taxilin	O95801	7	0	27	TTC4_HUMAN	TTC4	Tetratricopeptide repeat protein 4	0.981018
P39023	11	6	15	RL3_HUMAN	RPL3	60S ribosomal protein L3	P63173	11	6	16	RL38_HUMAN	RPL38	60S ribosomal protein L38	0.981011
Q96TA1	6	0	18	NIBL1_HUMAN	FAM129B	Niban-like protein 1	Q14145	6	0	21	KEAP1_HUMAN	KEAP1	Kelch-like ECH-associated protein 1	0.980994
P42766	11	2	19	RL35_HUMAN	RPL35	60S ribosomal protein L35	P63173	11	6	16	RL38_HUMAN	RPL38	60S ribosomal protein L38	0.980972
P62424	11	6	15	RL7A_HUMAN	RPL7A	60S ribosomal protein L7a	P63173	11	6	16	RL38_HUMAN	RPL38	60S ribosomal protein L38	0.980969
P62753	18	13	21	RS6_HUMAN	RPS6	40S ribosomal protein S6	P62244	18	13	22	RS15A_HUMAN	RPS15A	40S ribosomal protein S15a	0.980969
Q14240	8	0	22	IF4A2_HUMAN	EIF4A2	Eukaryotic initiation factor 4A-II	Q7L2H7	8	0	24	EIF3M_HUMAN	EIF3M	Eukaryotic translation initiation factor 3 subunit M	0.980948
P48556	14	8	18	PSMD8_HUMAN	PSMD8	26S proteasome non-ATPase regulatory subunit 8	O00487	15	5	25	PSDE_HUMAN	PSMD14	26S proteasome non-ATPase regulatory subunit 14	0.980945
Q9NPF5	22	16	42	DMAP1_HUMAN	DMAP1	DNA methyltransferase 1-associated protein 1	P26358	22	13	29	DNMT1_HUMAN	DNMT1	DNA (cytosine-5)-methyltransferase 1	0.980943
P07951	29	22	29	TPM2_HUMAN	TPM2	Tropomyosin beta chain	P09493-3	29	20	30	TPM1_HUMAN	TPM1	Isoform 3 of Tropomyosin alpha-1 chain	0.98093
Q8WXI9	5	0	15	P66B_HUMAN	GATAD2B	Transcriptional repressor p66-beta	Q92769	4	0	17	HDAC2_HUMAN	HDAC2	Histone deacetylase 2	0.98091
P46937	4	0	20	YAP1_HUMAN	YAP1	Transcriptional coactivator YAP1	P31946	5	0	26	1433B_HUMAN	YWHAB	14-3-3 protein beta/alpha	0.980907
Q9UNM6	14	0	26	PSD13_HUMAN	PSMD13	26S proteasome non-ATPase regulatory subunit 13	P54578	15	6	23	UBP14_HUMAN	USP14	Ubiquitin carboxyl-terminal hydrolase 14	0.980877
P67936	29	21	30	TPM4_HUMAN	TPM4	Tropomyosin alpha-4 chain	P09493-3	29	20	30	TPM1_HUMAN	TPM1	Isoform 3 of Tropomyosin alpha-1 chain	0.980858
Q92925	4	0	17	SMRD2_HUMAN	SMARCD2	SWI/SNF-related matrix-associated actin-dependent regulator of chromatin subfamily D member 2	Q8TAQ2	4	0	18	SMRC2_HUMAN	SMARCC2	SWI/SNF complex subunit SMARCC2	0.980829
P13010	26	13	30	XRCC5_HUMAN	XRCC5	X-ray repair cross-complementing protein 5	Q08211	25	7	29	DHX9_HUMAN	DHX9	ATP-dependent RNA helicase A	0.980825
P28072	32	22	47	PSB6_HUMAN	PSMB6	Proteasome subunit beta type-6	Q06323	33	19	47	PSME1_HUMAN	PSME1	Proteasome activator complex subunit 1	0.980808
Q9P2K3	4	0	7	RCOR3_HUMAN	RCOR3	REST corepressor 3	O60341	4	0	14	KDM1A_HUMAN	KDM1A	Lysine-specific histone demethylase 1A	0.9808
Q16186	14	0	23	ADRM1_HUMAN	ADRM1	Proteasomal ubiquitin receptor ADRM1	P60900	15	0	26	PSA6_HUMAN	PSMA6	Proteasome subunit alpha type-6	0.980753
Q9Y266	32	28	47	NUDC_HUMAN	NUDC	Nuclear migration protein nudC	O60884	33	25	47	DNJA2_HUMAN	DNAJA2	DnaJ homolog subfamily A member 2	0.980688
Q9GZT9	19	8	33	EGLN1_HUMAN	EGLN1	Egl nine homolog 1	Q13438	19	7	29	OS9_HUMAN	OS9	Protein OS-9	0.980677
O43242	15	5	24	PSMD3_HUMAN	PSMD3	26S proteasome non-ATPase regulatory subunit 3	Q13200	15	6	30	PSMD2_HUMAN	PSMD2	26S proteasome non-ATPase regulatory subunit 2	0.980677
O00232	14	5	24	PSD12_HUMAN	PSMD12	26S proteasome non-ATPase regulatory subunit 12	P54578	15	6	23	UBP14_HUMAN	USP14	Ubiquitin carboxyl-terminal hydrolase 14	0.980664
P34741	19	13	24	SDC2_HUMAN	SDC2	Syndecan-2	P02751	20	11	26	FINC_HUMAN	FN1	Fibronectin	0.980655
Q96RT1	7	0	17	LAP2_HUMAN	ERBB2IP	Protein LAP2	Q03001	7	0	22	DYST_HUMAN	DST	Dystonin	0.980651
Q9UBQ5	9	0	26	EIF3K_HUMAN	EIF3K	Eukaryotic translation initiation factor 3 subunit K	O15371	10	0	20	EIF3D_HUMAN	EIF3D	Eukaryotic translation initiation factor 3 subunit D	0.980649
P06730	9	0	13	IF4E_HUMAN	EIF4E	Eukaryotic translation initiation factor 4E	O15372	10	0	20	EIF3H_HUMAN	EIF3H	Eukaryotic translation initiation factor 3 subunit H	0.980626
P25789	16	5	27	PSA4_HUMAN	PSMA4	Proteasome subunit alpha type-4	P62195	15	9	23	PRS8_HUMAN	PSMC5	26S protease regulatory subunit 8	0.980599
P17980	15	6	23	PRS6A_HUMAN	PSMC3	26S protease regulatory subunit 6A	O14818	15	7	25	PSA7_HUMAN	PSMA7	Proteasome subunit alpha type-7	0.980591
P18206	7	0	16	VINC_HUMAN	VCL	Vinculin	P50552	6	0	17	VASP_HUMAN	VASP	Vasodilator-stimulated phosphoprotein	0.980591
P62424	11	6	15	RL7A_HUMAN	RPL7A	60S ribosomal protein L7a	P84098	11	6	15	RL19_HUMAN	RPL19	60S ribosomal protein L19	0.980589
P62937	35	32	37	PPIA_HUMAN	PPIA	Peptidyl-prolyl cis-trans isomerase A	P37802	36	33	37	TAGL2_HUMAN	TAGLN2	Transgelin-2	0.980583
Q99536	32	28	35	VAT1_HUMAN	VAT1	Synaptic vesicle membrane protein VAT-1 homolog	O60664	32	27	36	PLIN3_HUMAN	PLIN3	Perilipin-3	0.980581
O43752	10	2	19	STX6_HUMAN	STX6	Syntaxin-6	Q13190	10	0	19	STX5_HUMAN	STX5	Syntaxin-5	0.980567
Q9NTK5	32	27	47	OLA1_HUMAN	OLA1	Obg-like ATPase 1	Q9UNE7	33	27	47	CHIP_HUMAN	STUB1	E3 ubiquitin-protein ligase CHIP	0.98056
Q9UBC2	4	0	10	EP15R_HUMAN	EPS15L1	Epidermal growth factor receptor substrate 15-like 1	Q9NZM3	4	0	9	ITSN2_HUMAN	ITSN2	Intersectin-2	0.980542
P06493	8	0	32	CDK1_HUMAN	CDK1	Cyclin-dependent kinase 1	Q12888	8	0	16	TP53B_HUMAN	TP53BP1	Tumor suppressor p53-binding protein 1	0.980515
P23193	33	32	47	TCEA1_HUMAN	TCEA1	Transcription elongation factor A protein 1	P50750	34	33	47	CDK9_HUMAN	CDK9	Cyclin-dependent kinase 9	0.980508
Q15942	8	0	29	ZYX_HUMAN	ZYX	Zyxin	Q9Y490	7	0	28	TLN1_HUMAN	TLN1	Talin-1	0.980495
P20936	8	0	30	RASA1_HUMAN	RASA1	Ras GTPase-activating protein 1	P19174-2	9	0	30	PLCG1_HUMAN	PLCG1	Isoform 2 of 1-phosphatidylinositol 4,5-bisphosphate phosphodiesterase gamma-1	0.980433
Q9H583	4	0	9	HEAT1_HUMAN	HEATR1	HEAT repeat-containing protein 1	Q9NYH9	4	0	8	UTP6_HUMAN	UTP6	U3 small nucleolar RNA-associated protein 6 homolog	0.980424
P36578	11	6	15	RL4_HUMAN	RPL4	60S ribosomal protein L4	P62899	11	6	16	RL31_HUMAN	RPL31	60S ribosomal protein L31	0.98039
Q9Y5V3	6	0	26	MAGD1_HUMAN	MAGED1	Melanoma-associated antigen D1	O43164	7	0	19	PJA2_HUMAN	PJA2	E3 ubiquitin-protein ligase Praja-2	0.980379
Q9HAU5	10	0	24	RENT2_HUMAN	UPF2	Regulator of nonsense transcripts 2	Q96Q15	9	0	21	SMG1_HUMAN	SMG1	Serine/threonine-protein kinase SMG1	0.980362
O14662-5	33	29	38	STX16_HUMAN	STX16	Isoform E of Syntaxin-16	Q96AJ9	34	29	37	VTI1A_HUMAN	VTI1A	Vesicle transport through interaction with t-SNAREs homolog 1A	0.980356
Q9Y3U8	11	6	15	RL36_HUMAN	RPL36	60S ribosomal protein L36	P63173	11	6	16	RL38_HUMAN	RPL38	60S ribosomal protein L38	0.980348
Q9UHI6	5	0	11	DDX20_HUMAN	DDX20	Probable ATP-dependent RNA helicase DDX20	Q8TEQ6	6	0	22	GEMI5_HUMAN	GEMIN5	Gem-associated protein 5	0.980332
P62333	15	6	23	PRS10_HUMAN	PSMC6	26S protease regulatory subunit 10B	P17980	15	6	23	PRS6A_HUMAN	PSMC3	26S protease regulatory subunit 6A	0.980326
Q5VSL9	9	0	25	STRP1_HUMAN	STRIP1	Striatin-interacting protein 1	Q9NRL3	10	0	27	STRN4_HUMAN	STRN4	Striatin-4	0.980318
O43242	15	5	24	PSMD3_HUMAN	PSMD3	26S proteasome non-ATPase regulatory subunit 3	O14818	15	7	25	PSA7_HUMAN	PSMA7	Proteasome subunit alpha type-7	0.980291
Q02880	17	13	21	TOP2B_HUMAN	TOP2B	DNA topoisomerase 2-beta	P11388	18	11	24	TOP2A_HUMAN	TOP2A	DNA topoisomerase 2-alpha	0.980288
O14818	15	7	25	PSA7_HUMAN	PSMA7	Proteasome subunit alpha type-7	Q13200	15	6	30	PSMD2_HUMAN	PSMD2	26S proteasome non-ATPase regulatory subunit 2	0.98025
P28482	33	24	47	MK01_HUMAN	MAPK1	Mitogen-activated protein kinase 1	P62136	33	24	47	PP1A_HUMAN	PPP1CA	Serine/threonine-protein phosphatase PP1-alpha catalytic subunit	0.980245
P35232	34	29	36	PHB_HUMAN	PHB	Prohibitin	P63104	34	29	37	1433Z_HUMAN	YWHAZ	14-3-3 protein zeta/delta	0.980243
P17980	15	6	23	PRS6A_HUMAN	PSMC3	26S protease regulatory subunit 6A	Q9NNW7	15	5	22	TRXR2_HUMAN	TXNRD2	Thioredoxin reductase 2, mitochondrial	0.980241
P62136	33	24	47	PP1A_HUMAN	PPP1CA	Serine/threonine-protein phosphatase PP1-alpha catalytic subunit	P36873	33	24	47	PP1G_HUMAN	PPP1CC	Serine/threonine-protein phosphatase PP1-gamma catalytic subunit	0.980184
A0AVT1	27	21	30	UBA6_HUMAN	UBA6	Ubiquitin-like modifier-activating enzyme 6	Q86UV5	27	23	30	UBP48_HUMAN	USP48	Ubiquitin carboxyl-terminal hydrolase 48	0.980171
O00232	14	5	24	PSD12_HUMAN	PSMD12	26S proteasome non-ATPase regulatory subunit 12	P43686	15	6	25	PRS6B_HUMAN	PSMC4	26S protease regulatory subunit 6B	0.980112
P09012	33	31	47	SNRPA_HUMAN	SNRPA	U1 small nuclear ribonucleoprotein A	Q15366-3	32	24	47	PCBP2_HUMAN	PCBP2	Isoform 3 of Poly(rC)-binding protein 2	0.980107
Q05193	9	0	27	DYN1_HUMAN	DNM1	Dynamin-1	P19174-2	9	0	30	PLCG1_HUMAN	PLCG1	Isoform 2 of 1-phosphatidylinositol 4,5-bisphosphate phosphodiesterase gamma-1	0.980041
P61160	32	25	47	ARP2_HUMAN	ACTR2	Actin-related protein 2	O15143	33	28	47	ARC1B_HUMAN	ARPC1B	Actin-related protein 2/3 complex subunit 1B	0.980021
P62899	11	6	16	RL31_HUMAN	RPL31	60S ribosomal protein L31	P84098	11	6	15	RL19_HUMAN	RPL19	60S ribosomal protein L19	0.980016
P40763-2	5	0	17	STAT3_HUMAN	STAT3	Isoform Del-701 of Signal transducer and activator of transcription 3	Q04206	5	0	12	TF65_HUMAN	RELA	Transcription factor p65	0.980015
O43318	7	0	18	M3K7_HUMAN	MAP3K7	Mitogen-activated protein kinase kinase kinase 7	Q13546	7	2	15	RIPK1_HUMAN	RIPK1	Receptor-interacting serine/threonine-protein kinase 1	0.980001
Q96CW5	6	0	11	GCP3_HUMAN	TUBGCP3	Gamma-tubulin complex component 3	Q96RT7	6	1	12	GCP6_HUMAN	TUBGCP6	Gamma-tubulin complex component 6	0.979979
Q13526	8	5	13	PIN1_HUMAN	PIN1	Peptidyl-prolyl cis-trans isomerase NIMA-interacting 1	P30260	9	0	17	CDC27_HUMAN	CDC27	Cell division cycle protein 27 homolog	0.979958
P14635	8	0	21	CCNB1_HUMAN	CCNB1	G2/mitotic-specific cyclin-B1	P30260	9	0	17	CDC27_HUMAN	CDC27	Cell division cycle protein 27 homolog	0.979956
P62917	11	6	15	RL8_HUMAN	RPL8	60S ribosomal protein L8	P63173	11	6	16	RL38_HUMAN	RPL38	60S ribosomal protein L38	0.979953
P49023	7	0	18	PAXI_HUMAN	PXN	Paxillin	P56945	8	0	17	BCAR1_HUMAN	BCAR1	Breast cancer anti-estrogen resistance protein 1	0.97995
P20810-5	28	18	33	ICAL_HUMAN	CAST	Isoform 5 of Calpastatin	P07384	28	22	29	CAN1_HUMAN	CAPN1	Calpain-1 catalytic subunit	0.979926
P45983-3	33	25	47	MK08_HUMAN	MAPK8	Isoform 3 of Mitogen-activated protein kinase 8	P46108	33	23	47	CRK_HUMAN	CRK	Adapter molecule crk	0.979917
P46459	29	25	47	NSF_HUMAN	NSF	Vesicle-fusing ATPase	Q8WVM8	30	21	47	SCFD1_HUMAN	SCFD1	Sec1 family domain-containing protein 1	0.979905
Q8TDB6	9	0	21	DTX3L_HUMAN	DTX3L	E3 ubiquitin-protein ligase DTX3L	Q460N5	9	0	23	PAR14_HUMAN	PARP14	Poly [ADP-ribose] polymerase 14	0.979892
Q9UJX5	7	0	23	APC4_HUMAN	ANAPC4	Anaphase-promoting complex subunit 4	Q9UJX4	7	0	24	APC5_HUMAN	ANAPC5	Anaphase-promoting complex subunit 5	0.979883
P28482	6	0	24	MK01_HUMAN	MAPK1	Mitogen-activated protein kinase 1	P49023	7	0	18	PAXI_HUMAN	PXN	Paxillin	0.979873
O14965	7	2	13	AURKA_HUMAN	AURKA	Aurora kinase A	O75410	8	0	21	TACC1_HUMAN	TACC1	Transforming acidic coiled-coil-containing protein 1	0.979862
Q9Y3U8	11	6	15	RL36_HUMAN	RPL36	60S ribosomal protein L36	P84098	11	6	15	RL19_HUMAN	RPL19	60S ribosomal protein L19	0.979861
Q13547	22	18	36	HDAC1_HUMAN	HDAC1	Histone deacetylase 1	P06400	22	14	33	RB_HUMAN	RB1	Retinoblastoma-associated protein	0.979856
Q14203-3	9	0	22	DCTN1_HUMAN	DCTN1	Isoform 3 of Dynactin subunit 1	P61163	8	0	21	ACTZ_HUMAN	ACTR1A	Alpha-centractin	0.97985
Q9ULH1	9	0	26	ASAP1_HUMAN	ASAP1	Arf-GAP with SH3 domain, ANK repeat and PH domain-containing protein 1	Q14247	10	0	29	SRC8_HUMAN	CTTN	Src substrate cortactin	0.979846
Q01105-2	33	28	36	SET_HUMAN	SET	Isoform 2 of Protein SET	P04406	33	29	36	G3P_HUMAN	GAPDH	Glyceraldehyde-3-phosphate dehydrogenase	0.979832
Q9Y6I4	10	6	13	UBP3_HUMAN	USP3	Ubiquitin carboxyl-terminal hydrolase 3	Q13347	9	0	23	EIF3I_HUMAN	EIF3I	Eukaryotic translation initiation factor 3 subunit I	0.979828
Q16891-4	11	5	16	MIC60_HUMAN	IMMT	Isoform 4 of MICOS complex subunit MIC60	Q9Y512	11	0	20	SAM50_HUMAN	SAMM50	Sorting and assembly machinery component 50 homolog	0.979826
Q8N122	10	0	21	RPTOR_HUMAN	RPTOR	Regulatory-associated protein of mTOR	Q6R327	9	3	15	RICTR_HUMAN	RICTOR	Rapamycin-insensitive companion of mTOR	0.979801
Q00610	21	11	28	CLH1_HUMAN	CLTC	Clathrin heavy chain 1	Q14677-3	21	6	25	EPN4_HUMAN	CLINT1	Isoform 3 of Clathrin interactor 1	0.979789
O15372	10	0	20	EIF3H_HUMAN	EIF3H	Eukaryotic translation initiation factor 3 subunit H	P23588	9	0	19	IF4B_HUMAN	EIF4B	Eukaryotic translation initiation factor 4B	0.979779
Q7L5N1	4	0	20	CSN6_HUMAN	COPS6	COP9 signalosome complex subunit 6	P15374	4	0	25	UCHL3_HUMAN	UCHL3	Ubiquitin carboxyl-terminal hydrolase isozyme L3	0.979772
O14617-5	11	0	27	AP3D1_HUMAN	AP3D1	Isoform 5 of AP-3 complex subunit delta-1	O00203	12	0	26	AP3B1_HUMAN	AP3B1	AP-3 complex subunit beta-1	0.979752
O60566	8	0	29	BUB1B_HUMAN	BUB1B	Mitotic checkpoint serine/threonine-protein kinase BUB1 beta	O43683	9	0	20	BUB1_HUMAN	BUB1	Mitotic checkpoint serine/threonine-protein kinase BUB1	0.979747
Q13616	22	17	29	CUL1_HUMAN	CUL1	Cullin-1	O14757	21	12	33	CHK1_HUMAN	CHEK1	Serine/threonine-protein kinase Chk1	0.979709
Q12933	8	0	17	TRAF2_HUMAN	TRAF2	TNF receptor-associated factor 2	Q9Y265	8	0	21	RUVB1_HUMAN	RUVBL1	RuvB-like 1	0.979708
O15269	32	27	47	SPTC1_HUMAN	SPTLC1	Serine palmitoyltransferase 1	O15270	31	24	47	SPTC2_HUMAN	SPTLC2	Serine palmitoyltransferase 2	0.979703
Q9P015	33	28	37	RM15_HUMAN	MRPL15	39S ribosomal protein L15, mitochondrial	Q9BYD3	34	29	36	RM04_HUMAN	MRPL4	39S ribosomal protein L4, mitochondrial	0.979696
P17858	30	27	47	PFKAL_HUMAN	PFKL	ATP-dependent 6-phosphofructokinase, liver type	Q01813	29	23	47	PFKAP_HUMAN	PFKP	ATP-dependent 6-phosphofructokinase, platelet type	0.979664
P62310	36	31	39	LSM3_HUMAN	LSM3	U6 snRNA-associated Sm-like protein LSm3	Q9Y4Z0	36	30	37	LSM4_HUMAN	LSM4	U6 snRNA-associated Sm-like protein LSm4	0.979651
O94776	24	15	43	MTA2_HUMAN	MTA2	Metastasis-associated protein MTA2	Q96ST3	25	17	36	SIN3A_HUMAN	SIN3A	Paired amphipathic helix protein Sin3a	0.979622
Q14683	25	15	41	SMC1A_HUMAN	SMC1A	Structural maintenance of chromosomes protein 1A	Q9NTI5-2	24	14	36	PDS5B_HUMAN	PDS5B	Isoform 2 of Sister chromatid cohesion protein PDS5 homolog B	0.9796
P42684	9	0	23	ABL2_HUMAN	ABL2	Abelson tyrosine-protein kinase 2	Q14247	10	0	29	SRC8_HUMAN	CTTN	Src substrate cortactin	0.979587
P36507	33	24	47	MP2K2_HUMAN	MAP2K2	Dual specificity mitogen-activated protein kinase kinase 2	P31946	34	26	47	1433B_HUMAN	YWHAB	14-3-3 protein beta/alpha	0.979582
Q12789	4	0	10	TF3C1_HUMAN	GTF3C1	General transcription factor 3C polypeptide 1	Q9UKN8	4	0	14	TF3C4_HUMAN	GTF3C4	General transcription factor 3C polypeptide 4	0.979575
O75832	16	0	32	PSD10_HUMAN	PSMD10	26S proteasome non-ATPase regulatory subunit 10	O00487	15	5	25	PSDE_HUMAN	PSMD14	26S proteasome non-ATPase regulatory subunit 14	0.979559
O00232	14	5	24	PSD12_HUMAN	PSMD12	26S proteasome non-ATPase regulatory subunit 12	P62195	15	9	23	PRS8_HUMAN	PSMC5	26S protease regulatory subunit 8	0.979534
P62424	11	6	15	RL7A_HUMAN	RPL7A	60S ribosomal protein L7a	P62891	11	6	15	RL39_HUMAN	RPL39	60S ribosomal protein L39	0.979527
Q8N3C0	9	0	24	ASCC3_HUMAN	ASCC3	Activating signal cointegrator 1 complex subunit 3	O15372	10	0	20	EIF3H_HUMAN	EIF3H	Eukaryotic translation initiation factor 3 subunit H	0.979523
Q9UMX0	30	25	33	UBQL1_HUMAN	UBQLN1	Ubiquilin-1	P07237	31	26	34	PDIA1_HUMAN	P4HB	Protein disulfide-isomerase	0.979479
Q9UKK3	6	1	11	PARP4_HUMAN	PARP4	Poly [ADP-ribose] polymerase 4	P23258	6	0	23	TBG1_HUMAN	TUBG1	Tubulin gamma-1 chain	0.979471
P40227	13	2	22	TCPZ_HUMAN	CCT6A	T-complex protein 1 subunit zeta	Q9BVA1	14	3	19	TBB2B_HUMAN	TUBB2B	Tubulin beta-2B chain	0.97947
P60842	7	0	23	IF4A1_HUMAN	EIF4A1	Eukaryotic initiation factor 4A-I	P30153	6	0	25	2AAA_HUMAN	PPP2R1A	Serine/threonine-protein phosphatase 2A 65 kDa regulatory subunit A alpha isoform	0.979465
Q13190	10	0	19	STX5_HUMAN	STX5	Syntaxin-5	Q9NZ43	11	0	23	USE1_HUMAN	USE1	Vesicle transport protein USE1	0.979455
P60900	15	0	26	PSA6_HUMAN	PSMA6	Proteasome subunit alpha type-6	P17980	15	6	23	PRS6A_HUMAN	PSMC3	26S protease regulatory subunit 6A	0.979428
P68400	32	26	36	CSK21_HUMAN	CSNK2A1	Casein kinase II subunit alpha	Q01105	33	28	37	SET_HUMAN	SET	Protein SET	0.979364
Q969G3	31	19	47	SMCE1_HUMAN	SMARCE1	SWI/SNF-related matrix-associated actin-dependent regulator of chromatin subfamily E member 1	P60709	32	23	47	ACTB_HUMAN	ACTB	Actin, cytoplasmic 1	0.979332
P30260	23	17	29	CDC27_HUMAN	CDC27	Cell division cycle protein 27 homolog	Q14676	22	13	32	MDC1_HUMAN	MDC1	Mediator of DNA damage checkpoint protein 1	0.979313
Q96CV9	10	0	18	OPTN_HUMAN	OPTN	Optineurin	Q15025	9	0	20	TNIP1_HUMAN	TNIP1	TNFAIP3-interacting protein 1	0.979265
Q99996	6	0	9	AKAP9_HUMAN	AKAP9	A-kinase anchor protein 9	P23258	6	0	23	TBG1_HUMAN	TUBG1	Tubulin gamma-1 chain	0.979262
Q05209	9	0	28	PTN12_HUMAN	PTPN12	Tyrosine-protein phosphatase non-receptor type 12	P41240	10	0	27	CSK_HUMAN	CSK	Tyrosine-protein kinase CSK	0.979254
Q99973	7	2	12	TEP1_HUMAN	TEP1	Telomerase protein component 1	Q9UKK3	6	1	11	PARP4_HUMAN	PARP4	Poly [ADP-ribose] polymerase 4	0.979245
Q92600	6	0	16	RCD1_HUMAN	RQCD1	Cell differentiation protein RCD1 homolog	Q6Y7W6	7	1	13	PERQ2_HUMAN	GIGYF2	PERQ amino acid-rich with GYF domain-containing protein 2	0.979181
P62487	4	0	7	RPB7_HUMAN	POLR2G	DNA-directed RNA polymerase II subunit RPB7	P36954	4	0	14	RPB9_HUMAN	POLR2I	DNA-directed RNA polymerase II subunit RPB9	0.979176
Q7Z460	9	0	25	CLAP1_HUMAN	CLASP1	CLIP-associating protein 1	P61981	8	3	13	1433G_HUMAN	YWHAG	14-3-3 protein gamma	0.979175
P46379	17	11	19	BAG6_HUMAN	BAG6	Large proline-rich protein BAG6	P55072	16	5	26	TERA_HUMAN	VCP	Transitional endoplasmic reticulum ATPase	0.97916
Q16186	14	0	23	ADRM1_HUMAN	ADRM1	Proteasomal ubiquitin receptor ADRM1	Q9UNM6	14	0	26	PSD13_HUMAN	PSMD13	26S proteasome non-ATPase regulatory subunit 13	0.979108
P13639	8	0	18	EF2_HUMAN	EEF2	Elongation factor 2	P60842	7	0	23	IF4A1_HUMAN	EIF4A1	Eukaryotic initiation factor 4A-I	0.979071
O00232	31	24	47	PSD12_HUMAN	PSMD12	26S proteasome non-ATPase regulatory subunit 12	Q14318	32	29	47	FKBP8_HUMAN	FKBP8	Peptidyl-prolyl cis-trans isomerase FKBP8	0.979069
O75116	8	0	20	ROCK2_HUMAN	ROCK2	Rho-associated protein kinase 2	Q13464	8	0	21	ROCK1_HUMAN	ROCK1	Rho-associated protein kinase 1	0.97906
Q9NX55	10	6	15	HYPK_HUMAN	HYPK	Huntingtin-interacting protein K	Q9BXJ9	10	0	17	NAA15_HUMAN	NAA15	N-alpha-acetyltransferase 15, NatA auxiliary subunit	0.978964
O75832	16	0	32	PSD10_HUMAN	PSMD10	26S proteasome non-ATPase regulatory subunit 10	P35998	15	6	27	PRS7_HUMAN	PSMC2	26S protease regulatory subunit 7	0.978909
Q86UP2	7	0	19	KTN1_HUMAN	KTN1	Kinectin	P60953	7	0	11	CDC42_HUMAN	CDC42	Cell division control protein 42 homolog	0.978885
Q9UNM6	14	0	26	PSD13_HUMAN	PSMD13	26S proteasome non-ATPase regulatory subunit 13	P62195	15	9	23	PRS8_HUMAN	PSMC5	26S protease regulatory subunit 8	0.97885
Q9UQ80	32	23	47	PA2G4_HUMAN	PA2G4	Proliferation-associated protein 2G4	P06748	33	24	47	NPM_HUMAN	NPM1	Nucleophosmin	0.978842
P62136	33	24	47	PP1A_HUMAN	PPP1CA	Serine/threonine-protein phosphatase PP1-alpha catalytic subunit	Q12824-2	32	22	47	SNF5_HUMAN	SMARCB1	Isoform B of SWI/SNF-related matrix-associated actin-dependent regulator of chromatin subfamily B member 1	0.978769
P26358	22	13	29	DNMT1_HUMAN	DNMT1	DNA (cytosine-5)-methyltransferase 1	O14757	21	12	33	CHK1_HUMAN	CHEK1	Serine/threonine-protein kinase Chk1	0.978767
Q15599	9	0	28	NHRF2_HUMAN	SLC9A3R2	Na(+)/H(+) exchange regulatory cofactor NHE-RF2	P15311	10	0	20	EZRI_HUMAN	EZR	Ezrin	0.978764
P17980	15	6	23	PRS6A_HUMAN	PSMC3	26S protease regulatory subunit 6A	Q13200	15	6	30	PSMD2_HUMAN	PSMD2	26S proteasome non-ATPase regulatory subunit 2	0.97876
P12931	8	0	27	SRC_HUMAN	SRC	Proto-oncogene tyrosine-protein kinase Src	Q15642	9	0	30	CIP4_HUMAN	TRIP10	Cdc42-interacting protein 4	0.978729
O14920	7	0	14	IKKB_HUMAN	IKBKB	Inhibitor of nuclear factor kappa-B kinase subunit beta	Q14145	6	0	21	KEAP1_HUMAN	KEAP1	Kelch-like ECH-associated protein 1	0.978702
Q14008	8	0	23	CKAP5_HUMAN	CKAP5	Cytoskeleton-associated protein 5	Q2NKX8	9	0	24	ERC6L_HUMAN	ERCC6L	DNA excision repair protein ERCC-6-like	0.97869
Q13409-3	9	0	20	DC1I2_HUMAN	DYNC1I2	Isoform 2C of Cytoplasmic dynein 1 intermediate chain 2	Q9Y6G9	9	0	22	DC1L1_HUMAN	DYNC1LI1	Cytoplasmic dynein 1 light intermediate chain 1	0.978683
P11940	6	0	11	PABP1_HUMAN	PABPC1	Polyadenylate-binding protein 1	Q6Y7W6	7	1	13	PERQ2_HUMAN	GIGYF2	PERQ amino acid-rich with GYF domain-containing protein 2	0.978663
P08559	33	30	47	ODPA_HUMAN	PDHA1	Pyruvate dehydrogenase E1 component subunit alpha, somatic form, mitochondrial	P11177	33	24	47	ODPB_HUMAN	PDHB	Pyruvate dehydrogenase E1 component subunit beta, mitochondrial	0.978645
Q86W92-4	8	0	27	LIPB1_HUMAN	PPFIBP1	Isoform 4 of Liprin-beta-1	Q13136	7	0	23	LIPA1_HUMAN	PPFIA1	Liprin-alpha-1	0.978628
O00429	9	0	23	DNM1L_HUMAN	DNM1L	Dynamin-1-like protein	Q9GZY8-2	9	0	21	MFF_HUMAN	MFF	Isoform 2 of Mitochondrial fission factor	0.978617
P35268	11	6	16	RL22_HUMAN	RPL22	60S ribosomal protein L22	P84098	11	6	15	RL19_HUMAN	RPL19	60S ribosomal protein L19	0.9786
Q92793	19	9	26	CBP_HUMAN	CREBBP	CREB-binding protein	Q14192	18	14	26	FHL2_HUMAN	FHL2	Four and a half LIM domains protein 2	0.978598
P62701	17	13	21	RS4X_HUMAN	RPS4X	40S ribosomal protein S4, X isoform	P62266	18	8	36	RS23_HUMAN	RPS23	40S ribosomal protein S23	0.978555
P42345	9	3	14	MTOR_HUMAN	MTOR	Serine/threonine-protein kinase mTOR	P55884	10	0	19	EIF3B_HUMAN	EIF3B	Eukaryotic translation initiation factor 3 subunit B	0.978539
P60900	15	0	26	PSA6_HUMAN	PSMA6	Proteasome subunit alpha type-6	O00232	14	5	24	PSD12_HUMAN	PSMD12	26S proteasome non-ATPase regulatory subunit 12	0.978532
Q96EE3	33	32	47	SEH1_HUMAN	SEH1L	Nucleoporin SEH1	P55735	33	26	47	SEC13_HUMAN	SEC13	Protein SEC13 homolog	0.978519
P50914	11	6	15	RL14_HUMAN	RPL14	60S ribosomal protein L14	P84098	11	6	15	RL19_HUMAN	RPL19	60S ribosomal protein L19	0.978501
Q15942	8	0	29	ZYX_HUMAN	ZYX	Zyxin	P12814	9	0	14	ACTN1_HUMAN	ACTN1	Alpha-actinin-1	0.978457
Q05209	9	0	28	PTN12_HUMAN	PTPN12	Tyrosine-protein phosphatase non-receptor type 12	P56945	8	0	17	BCAR1_HUMAN	BCAR1	Breast cancer anti-estrogen resistance protein 1	0.978457
Q12824-2	4	0	22	SNF5_HUMAN	SMARCB1	Isoform B of SWI/SNF-related matrix-associated actin-dependent regulator of chromatin subfamily B member 1	Q96GM5	4	0	18	SMRD1_HUMAN	SMARCD1	SWI/SNF-related matrix-associated actin-dependent regulator of chromatin subfamily D member 1	0.978455
O75955	27	20	41	FLOT1_HUMAN	FLOT1	Flotillin-1	Q14254	27	19	38	FLOT2_HUMAN	FLOT2	Flotillin-2	0.978453
Q15008	14	5	23	PSMD6_HUMAN	PSMD6	26S proteasome non-ATPase regulatory subunit 6	P35998	15	6	27	PRS7_HUMAN	PSMC2	26S protease regulatory subunit 7	0.978445
P39023	11	6	15	RL3_HUMAN	RPL3	60S ribosomal protein L3	P61326	10	5	15	MGN_HUMAN	MAGOH	Protein mago nashi homolog	0.978442
Q8NEZ2	4	0	20	VP37A_HUMAN	VPS37A	Vacuolar protein sorting-associated protein 37A	Q9UK41	5	0	26	VPS28_HUMAN	VPS28	Vacuolar protein sorting-associated protein 28 homolog	0.978432
Q13425	6	0	24	SNTB2_HUMAN	SNTB2	Beta-2-syntrophin	P46939	6	0	17	UTRO_HUMAN	UTRN	Utrophin	0.97841
Q8WTW3	5	0	14	COG1_HUMAN	COG1	Conserved oligomeric Golgi complex subunit 1	Q08378	6	0	13	GOGA3_HUMAN	GOLGA3	Golgin subfamily A member 3	0.978402
Q13868	33	29	47	EXOS2_HUMAN	EXOSC2	Exosome complex component RRP4	Q96B26	33	25	47	EXOS8_HUMAN	EXOSC8	Exosome complex component RRP43	0.978383
Q9C0C2	8	0	30	TB182_HUMAN	TNKS1BP1	182 kDa tankyrase-1-binding protein	O75935	8	0	27	DCTN3_HUMAN	DCTN3	Dynactin subunit 3	0.97837
Q12846	34	29	38	STX4_HUMAN	STX4	Syntaxin-4	P20339	35	30	37	RAB5A_HUMAN	RAB5A	Ras-related protein Rab-5A	0.978342
P40227	13	2	22	TCPZ_HUMAN	CCT6A	T-complex protein 1 subunit zeta	P78318	12	6	24	IGBP1_HUMAN	IGBP1	Immunoglobulin-binding protein 1	0.978334
O60493	35	29	47	SNX3_HUMAN	SNX3	Sorting nexin-3	Q9Y3A5	35	28	47	SBDS_HUMAN	SBDS	Ribosome maturation protein SBDS	0.978329
P35222	6	0	14	CTNB1_HUMAN	CTNNB1	Catenin beta-1	P18206	7	0	16	VINC_HUMAN	VCL	Vinculin	0.978281
Q14141	8	0	22	SEPT6_HUMAN	2006-09-01	Septin-6	Q9UHD8	9	0	30	SEPT9_HUMAN	2009-09-01	Septin-9	0.978241
Q05193	9	0	27	DYN1_HUMAN	DNM1	Dynamin-1	Q9UKS6	8	0	30	PACN3_HUMAN	PACSIN3	Protein kinase C and casein kinase substrate in neurons protein 3	0.978236
Q15717	33	25	47	ELAV1_HUMAN	ELAVL1	ELAV-like protein 1	P09651	33	30	47	ROA1_HUMAN	HNRNPA1	Heterogeneous nuclear ribonucleoprotein A1	0.978236
Q96P48	9	0	26	ARAP1_HUMAN	ARAP1	Arf-GAP with Rho-GAP domain, ANK repeat and PH domain-containing protein 1	Q96PE2	8	0	26	ARHGH_HUMAN	ARHGEF17	Rho guanine nucleotide exchange factor 17	0.978209
P42224	9	0	20	STAT1_HUMAN	STAT1	Signal transducer and activator of transcription 1-alpha/beta	P52630	10	0	34	STAT2_HUMAN	STAT2	Signal transducer and activator of transcription 2	0.978206
Q92747	5	0	13	ARC1A_HUMAN	ARPC1A	Actin-related protein 2/3 complex subunit 1A	P61160	5	0	25	ARP2_HUMAN	ACTR2	Actin-related protein 2	0.978193
P53350	6	0	23	PLK1_HUMAN	PLK1	Serine/threonine-protein kinase PLK1	P68366-2	7	0	20	TBA4A_HUMAN	TUBA4A	Isoform 2 of Tubulin alpha-4A chain	0.978187
Q96ST3	8	0	17	SIN3A_HUMAN	SIN3A	Paired amphipathic helix protein Sin3a	Q9NVA2	9	0	19	SEP11_HUMAN	2011-09-01	Septin-11	0.978166
O14974	8	0	19	MYPT1_HUMAN	PPP1R12A	Protein phosphatase 1 regulatory subunit 12A	Q13464	8	0	21	ROCK1_HUMAN	ROCK1	Rho-associated protein kinase 1	0.978152
O75436	9	0	26	VP26A_HUMAN	VPS26A	Vacuolar protein sorting-associated protein 26A	Q13596	10	0	20	SNX1_HUMAN	SNX1	Sorting nexin-1	0.978144
P62241	18	13	22	RS8_HUMAN	RPS8	40S ribosomal protein S8	P83731	18	14	22	RL24_HUMAN	RPL24	60S ribosomal protein L24	0.978114
P43686	15	6	25	PRS6B_HUMAN	PSMC4	26S protease regulatory subunit 6B	O14818	15	7	25	PSA7_HUMAN	PSMA7	Proteasome subunit alpha type-7	0.978089
Q9UFC0	4	0	13	LRWD1_HUMAN	LRWD1	Leucine-rich repeat and WD repeat-containing protein 1	O43913	5	0	10	ORC5_HUMAN	ORC5	Origin recognition complex subunit 5	0.978074
P18621	11	6	15	RL17_HUMAN	RPL17	60S ribosomal protein L17	P63173	11	6	16	RL38_HUMAN	RPL38	60S ribosomal protein L38	0.978054
P11021	30	25	34	GRP78_HUMAN	HSPA5	78 kDa glucose-regulated protein	P17066	30	26	34	HSP76_HUMAN	HSPA6	Heat shock 70 kDa protein 6	0.978047
O43681	33	22	47	ASNA_HUMAN	ASNA1	ATPase ASNA1	O95292	34	23	47	VAPB_HUMAN	VAPB	Vesicle-associated membrane protein-associated protein B/C	0.978038
P25789	16	5	27	PSA4_HUMAN	PSMA4	Proteasome subunit alpha type-4	P62191	16	6	27	PRS4_HUMAN	PSMC1	26S protease regulatory subunit 4	0.978031
Q6Y7W6	7	1	13	PERQ2_HUMAN	GIGYF2	PERQ amino acid-rich with GYF domain-containing protein 2	Q14240	8	0	22	IF4A2_HUMAN	EIF4A2	Eukaryotic initiation factor 4A-II	0.978023
P42345	9	3	14	MTOR_HUMAN	MTOR	Serine/threonine-protein kinase mTOR	P30622-2	8	0	20	CLIP1_HUMAN	CLIP1	Isoform 3 of CAP-Gly domain-containing linker protein 1	0.978021
P49754	6	0	23	VPS41_HUMAN	VPS41	Vacuolar protein sorting-associated protein 41 homolog	Q9H269	7	0	18	VPS16_HUMAN	VPS16	Vacuolar protein sorting-associated protein 16 homolog	0.977968
O00231	14	5	23	PSD11_HUMAN	PSMD11	26S proteasome non-ATPase regulatory subunit 11	P54578	15	6	23	UBP14_HUMAN	USP14	Ubiquitin carboxyl-terminal hydrolase 14	0.977965
P06493	8	0	32	CDK1_HUMAN	CDK1	Cyclin-dependent kinase 1	Q8IX90	7	0	24	SKA3_HUMAN	SKA3	Spindle and kinetochore-associated protein 3	0.977949
Q15418-4	12	0	27	KS6A1_HUMAN	RPS6KA1	Isoform 4 of Ribosomal protein S6 kinase alpha-1	P27361	11	0	27	MK03_HUMAN	MAPK3	Mitogen-activated protein kinase 3	0.977942
Q92922	4	0	17	SMRC1_HUMAN	SMARCC1	SWI/SNF complex subunit SMARCC1	Q92925	4	0	17	SMRD2_HUMAN	SMARCD2	SWI/SNF-related matrix-associated actin-dependent regulator of chromatin subfamily D member 2	0.977942
P46108	6	0	23	CRK_HUMAN	CRK	Adapter molecule crk	P00519	7	0	27	ABL1_HUMAN	ABL1	Tyrosine-protein kinase ABL1	0.977939
Q02790	8	6	27	FKBP4_HUMAN	FKBP4	Peptidyl-prolyl cis-trans isomerase FKBP4	P04150	8	0	29	GCR_HUMAN	NR3C1	Glucocorticoid receptor	0.977933
Q9NZN8	6	0	14	CNOT2_HUMAN	CNOT2	CCR4-NOT transcription complex subunit 2	O75175	5	0	29	CNOT3_HUMAN	CNOT3	CCR4-NOT transcription complex subunit 3	0.977931
P20810-5	28	18	33	ICAL_HUMAN	CAST	Isoform 5 of Calpastatin	P17655	28	20	31	CAN2_HUMAN	CAPN2	Calpain-2 catalytic subunit	0.977909
Q8TAQ2	26	18	47	SMRC2_HUMAN	SMARCC2	SWI/SNF complex subunit SMARCC2	Q92925	25	17	33	SMRD2_HUMAN	SMARCD2	SWI/SNF-related matrix-associated actin-dependent regulator of chromatin subfamily D member 2	0.977892
O43639	7	0	19	NCK2_HUMAN	NCK2	Cytoplasmic protein NCK2	Q13418	7	0	24	ILK_HUMAN	ILK	Integrin-linked protein kinase	0.977838
Q9UPQ9	5	0	12	TNR6B_HUMAN	TNRC6B	Trinucleotide repeat-containing gene 6B protein	P11940	6	0	11	PABP1_HUMAN	PABPC1	Polyadenylate-binding protein 1	0.977791
P19174-2	9	0	30	PLCG1_HUMAN	PLCG1	Isoform 2 of 1-phosphatidylinositol 4,5-bisphosphate phosphodiesterase gamma-1	O95817	10	0	18	BAG3_HUMAN	BAG3	BAG family molecular chaperone regulator 3	0.977767
O43815	9	0	21	STRN_HUMAN	STRN	Striatin	Q6NUQ1	8	0	29	RINT1_HUMAN	RINT1	RAD50-interacting protein 1	0.977745
Q12959	7	0	17	DLG1_HUMAN	DLG1	Disks large homolog 1	Q13555-6	7	0	23	KCC2G_HUMAN	CAMK2G	Isoform 6 of Calcium/calmodulin-dependent protein kinase type II subunit gamma	0.977741
Q6PGP7	9	0	23	TTC37_HUMAN	TTC37	Tetratricopeptide repeat protein 37	Q15477	9	0	20	SKIV2_HUMAN	SKIV2L	Helicase SKI2W	0.977728
P62136	33	24	47	PP1A_HUMAN	PPP1CA	Serine/threonine-protein phosphatase PP1-alpha catalytic subunit	Q6UXN9	34	31	47	WDR82_HUMAN	WDR82	WD repeat-containing protein 82	0.977708
P14635	8	0	21	CCNB1_HUMAN	CCNB1	G2/mitotic-specific cyclin-B1	Q12888	8	0	16	TP53B_HUMAN	TP53BP1	Tumor suppressor p53-binding protein 1	0.97768
Q16513	7	0	26	PKN2_HUMAN	PKN2	Serine/threonine-protein kinase N2	O43639	7	0	19	NCK2_HUMAN	NCK2	Cytoplasmic protein NCK2	0.977675
Q15477	9	0	20	SKIV2_HUMAN	SKIV2L	Helicase SKI2W	Q8IZH2	9	0	21	XRN1_HUMAN	XRN1	5'-3' exoribonuclease 1	0.977653
P62136	33	24	47	PP1A_HUMAN	PPP1CA	Serine/threonine-protein phosphatase PP1-alpha catalytic subunit	P60709	32	23	47	ACTB_HUMAN	ACTB	Actin, cytoplasmic 1	0.977619
P62753	18	13	21	RS6_HUMAN	RPS6	40S ribosomal protein S6	P83731	18	14	22	RL24_HUMAN	RPL24	60S ribosomal protein L24	0.97759
Q9UNK0	35	22	47	STX8_HUMAN	STX8	Syntaxin-8	Q9UEU0	34	26	47	VTI1B_HUMAN	VTI1B	Vesicle transport through interaction with t-SNAREs homolog 1B	0.977564
P51665	14	4	25	PSMD7_HUMAN	PSMD7	26S proteasome non-ATPase regulatory subunit 7	O43242	15	5	24	PSMD3_HUMAN	PSMD3	26S proteasome non-ATPase regulatory subunit 3	0.977518
Q96J02	7	0	29	ITCH_HUMAN	ITCH	E3 ubiquitin-protein ligase Itchy homolog	Q96RF0-2	7	0	21	SNX18_HUMAN	SNX18	Isoform 2 of Sorting nexin-18	0.977513
P50914	11	6	15	RL14_HUMAN	RPL14	60S ribosomal protein L14	P63173	11	6	16	RL38_HUMAN	RPL38	60S ribosomal protein L38	0.977475
Q9Y5S2	8	0	20	MRCKB_HUMAN	CDC42BPB	Serine/threonine-protein kinase MRCK beta	Q5VT25	8	1	16	MRCKA_HUMAN	CDC42BPA	Serine/threonine-protein kinase MRCK alpha	0.977457
P47914	11	6	15	RL29_HUMAN	RPL29	60S ribosomal protein L29	P62891	11	6	15	RL39_HUMAN	RPL39	60S ribosomal protein L39	0.977452
O00232	14	5	24	PSD12_HUMAN	PSMD12	26S proteasome non-ATPase regulatory subunit 12	P48556	14	8	18	PSMD8_HUMAN	PSMD8	26S proteasome non-ATPase regulatory subunit 8	0.977441
Q9UKV8	5	0	10	AGO2_HUMAN	AGO2	Protein argonaute-2	Q9UIV1	5	0	13	CNOT7_HUMAN	CNOT7	CCR4-NOT transcription complex subunit 7	0.977375
P35222	6	0	14	CTNB1_HUMAN	CTNNB1	Catenin beta-1	Q13418	7	0	24	ILK_HUMAN	ILK	Integrin-linked protein kinase	0.977369
Q04637-8	9	0	27	IF4G1_HUMAN	EIF4G1	Isoform 8 of Eukaryotic translation initiation factor 4 gamma 1	Q14152	10	0	21	EIF3A_HUMAN	EIF3A	Eukaryotic translation initiation factor 3 subunit A	0.977352
Q15008	14	5	23	PSMD6_HUMAN	PSMD6	26S proteasome non-ATPase regulatory subunit 6	Q13200	15	6	30	PSMD2_HUMAN	PSMD2	26S proteasome non-ATPase regulatory subunit 2	0.977352
Q9UBL3	30	17	43	ASH2L_HUMAN	ASH2L	Set1/Ash2 histone methyltransferase complex subunit ASH2	Q15291-2	30	25	33	RBBP5_HUMAN	RBBP5	Isoform 2 of Retinoblastoma-binding protein 5	0.977307
Q96EP0	8	0	19	RNF31_HUMAN	RNF31	E3 ubiquitin-protein ligase RNF31	Q12933	8	0	17	TRAF2_HUMAN	TRAF2	TNF receptor-associated factor 2	0.977307
P11802	34	30	47	CDK4_HUMAN	CDK4	Cyclin-dependent kinase 4	P35249	33	25	47	RFC4_HUMAN	RFC4	Replication factor C subunit 4	0.977287
O00231	14	5	23	PSD11_HUMAN	PSMD11	26S proteasome non-ATPase regulatory subunit 11	P62195	15	9	23	PRS8_HUMAN	PSMC5	26S protease regulatory subunit 8	0.977282
P18084	25	20	29	ITB5_HUMAN	ITGB5	Integrin beta-5	P23229-2	25	19	30	ITA6_HUMAN	ITGA6	Isoform Alpha-6X1A of Integrin alpha-6	0.977274
P41252	14	0	29	SYIC_HUMAN	IARS	Isoleucine--tRNA ligase, cytoplasmic	Q12904	14	0	26	AIMP1_HUMAN	AIMP1	Aminoacyl tRNA synthase complex-interacting multifunctional protein 1	0.977246
Q13547	6	0	18	HDAC1_HUMAN	HDAC1	Histone deacetylase 1	Q969G3	5	0	19	SMCE1_HUMAN	SMARCE1	SWI/SNF-related matrix-associated actin-dependent regulator of chromatin subfamily E member 1	0.977212
Q07021	34	29	37	C1QBP_HUMAN	C1QBP	Complement component 1 Q subcomponent-binding protein, mitochondrial	Q07955	34	29	37	SRSF1_HUMAN	SRSF1	Serine/arginine-rich splicing factor 1	0.977207
O43815	9	0	21	STRN_HUMAN	STRN	Striatin	Q5VSL9	9	0	25	STRP1_HUMAN	STRIP1	Striatin-interacting protein 1	0.977202
P45985	32	26	47	MP2K4_HUMAN	MAP2K4	Dual specificity mitogen-activated protein kinase kinase 4	P49407	32	25	47	ARRB1_HUMAN	ARRB1	Beta-arrestin-1	0.977179
Q16186	14	0	23	ADRM1_HUMAN	ADRM1	Proteasomal ubiquitin receptor ADRM1	O00487	15	5	25	PSDE_HUMAN	PSMD14	26S proteasome non-ATPase regulatory subunit 14	0.977172
Q92900-2	7	0	29	RENT1_HUMAN	UPF1	Isoform 2 of Regulator of nonsense transcripts 1	P11940	6	0	11	PABP1_HUMAN	PABPC1	Polyadenylate-binding protein 1	0.97716
P06730	9	0	13	IF4E_HUMAN	EIF4E	Eukaryotic translation initiation factor 4E	P23588	9	0	19	IF4B_HUMAN	EIF4B	Eukaryotic translation initiation factor 4B	0.977156
O75832	16	0	32	PSD10_HUMAN	PSMD10	26S proteasome non-ATPase regulatory subunit 10	P54578	15	6	23	UBP14_HUMAN	USP14	Ubiquitin carboxyl-terminal hydrolase 14	0.977152
P42694	6	0	10	HELZ_HUMAN	HELZ	Probable helicase with zinc finger domain	P23258	6	0	23	TBG1_HUMAN	TUBG1	Tubulin gamma-1 chain	0.97709
P0C0S5	30	15	37	H2AZ_HUMAN	H2AFZ	Histone H2A.Z	P62805	30	17	39	H4_HUMAN	HIST1H4A	Histone H4	0.977089
Q96EE3	33	32	47	SEH1_HUMAN	SEH1L	Nucleoporin SEH1	Q8NFH4	33	27	47	NUP37_HUMAN	NUP37	Nucleoporin Nup37	0.977079
Q92599	32	25	47	SEPT8_HUMAN	2008-09-01	Septin-8	Q99719	33	23	47	SEPT5_HUMAN	2005-09-01	Septin-5	0.977037
Q12873	8	6	12	CHD3_HUMAN	CHD3	Chromodomain-helicase-DNA-binding protein 3	Q13330-3	7	6	14	MTA1_HUMAN	MTA1	Isoform 3 of Metastasis-associated protein MTA1	0.977021
P61254	11	6	15	RL26_HUMAN	RPL26	60S ribosomal protein L26	P61326	10	5	15	MGN_HUMAN	MAGOH	Protein mago nashi homolog	0.977002
P0C0S5	30	15	37	H2AZ_HUMAN	H2AFZ	Histone H2A.Z	P62805	30	17	39	H4_HUMAN	HIST1H4A	Histone H4	0.976977
P0C0S5	30	15	37	H2AZ_HUMAN	H2AFZ	Histone H2A.Z	P62805	30	17	39	H4_HUMAN	HIST1H4A	Histone H4	0.976977
Q9UPT5	8	0	18	EXOC7_HUMAN	EXOC7	Exocyst complex component 7	Q15019	8	0	23	SEPT2_HUMAN	2002-09-01	Septin-2	0.976974
Q13561	9	0	23	DCTN2_HUMAN	DCTN2	Dynactin subunit 2	O43264	8	1	15	ZW10_HUMAN	ZW10	Centromere/kinetochore protein zw10 homolog	0.976949
O00255-2	9	7	12	MEN1_HUMAN	MEN1	Isoform 2 of Menin	P55196	10	7	12	AFAD_HUMAN	MLLT4	Afadin	0.976911
P55036	15	4	24	PSMD4_HUMAN	PSMD4	26S proteasome non-ATPase regulatory subunit 4	P55072	16	5	26	TERA_HUMAN	VCP	Transitional endoplasmic reticulum ATPase	0.976906
P0C0S5	30	15	37	H2AZ_HUMAN	H2AFZ	Histone H2A.Z	P62805	30	17	39	H4_HUMAN	HIST1H4A	Histone H4	0.976864
O75367	4	0	15	H2AY_HUMAN	H2AFY	Core histone macro-H2A.1	Q92769	4	0	17	HDAC2_HUMAN	HDAC2	Histone deacetylase 2	0.976849
Q01844	22	5	26	EWS_HUMAN	EWSR1	RNA-binding protein EWS	P35637	22	6	27	FUS_HUMAN	FUS	RNA-binding protein FUS	0.976832
Q15645	8	0	26	PCH2_HUMAN	TRIP13	Pachytene checkpoint protein 2 homolog	Q14847	7	0	30	LASP1_HUMAN	LASP1	LIM and SH3 domain protein 1	0.97683
P19525	11	0	29	E2AK2_HUMAN	EIF2AK2	Interferon-induced, double-stranded RNA-activated protein kinase	Q9BY44	10	0	22	EIF2A_HUMAN	EIF2A	Eukaryotic translation initiation factor 2A	0.97683
Q9BUL8	8	0	12	PDC10_HUMAN	PDCD10	Programmed cell death protein 10	Q99439	8	0	12	CNN2_HUMAN	CNN2	Calponin-2	0.976824
P27694	29	13	47	RFA1_HUMAN	RPA1	Replication protein A 70 kDa DNA-binding subunit	P33993	30	22	45	MCM7_HUMAN	MCM7	DNA replication licensing factor MCM7	0.976803
Q9H900	7	0	19	ZWILC_HUMAN	ZWILCH	Protein zwilch homolog	P30622-2	8	0	20	CLIP1_HUMAN	CLIP1	Isoform 3 of CAP-Gly domain-containing linker protein 1	0.976728
Q9H900	7	0	19	ZWILC_HUMAN	ZWILCH	Protein zwilch homolog	P50748	8	1	14	KNTC1_HUMAN	KNTC1	Kinetochore-associated protein 1	0.976724
Q9NP61	8	0	24	ARFG3_HUMAN	ARFGAP3	ADP-ribosylation factor GTPase-activating protein 3	Q8N6T3	8	0	23	ARFG1_HUMAN	ARFGAP1	ADP-ribosylation factor GTPase-activating protein 1	0.976716
P47914	11	6	15	RL29_HUMAN	RPL29	60S ribosomal protein L29	P63173	11	6	16	RL38_HUMAN	RPL38	60S ribosomal protein L38	0.976705
P62081	18	13	22	RS7_HUMAN	RPS7	40S ribosomal protein S7	P42677	17	13	22	RS27_HUMAN	RPS27	40S ribosomal protein S27	0.976702
O43396	14	9	20	TXNL1_HUMAN	TXNL1	Thioredoxin-like protein 1	P54578	15	6	23	UBP14_HUMAN	USP14	Ubiquitin carboxyl-terminal hydrolase 14	0.976691
P30419	11	0	23	NMT1_HUMAN	NMT1	Glycylpeptide N-tetradecanoyltransferase 1	Q00688	11	0	26	FKBP3_HUMAN	FKBP3	Peptidyl-prolyl cis-trans isomerase FKBP3	0.97668
Q96CS3	32	27	35	FAF2_HUMAN	FAF2	FAS-associated factor 2	Q9UBV2	31	24	36	SE1L1_HUMAN	SEL1L	Protein sel-1 homolog 1	0.97668
P18621	11	6	15	RL17_HUMAN	RPL17	60S ribosomal protein L17	P61326	10	5	15	MGN_HUMAN	MAGOH	Protein mago nashi homolog	0.976668
P51665	14	4	25	PSMD7_HUMAN	PSMD7	26S proteasome non-ATPase regulatory subunit 7	Q15008	14	5	23	PSMD6_HUMAN	PSMD6	26S proteasome non-ATPase regulatory subunit 6	0.976663
Q08945	29	13	47	SSRP1_HUMAN	SSRP1	FACT complex subunit SSRP1	P33991	28	23	43	MCM4_HUMAN	MCM4	DNA replication licensing factor MCM4	0.976648
Q13630	34	29	37	FCL_HUMAN	TSTA3	GDP-L-fucose synthase	Q15293	34	29	38	RCN1_HUMAN	RCN1	Reticulocalbin-1	0.97664
Q92922	25	17	47	SMRC1_HUMAN	SMARCC1	SWI/SNF complex subunit SMARCC1	P28370	24	13	44	SMCA1_HUMAN	SMARCA1	Probable global transcription activator SNF2L1	0.976628
P18124	11	6	15	RL7_HUMAN	RPL7	60S ribosomal protein L7	P63173	11	6	16	RL38_HUMAN	RPL38	60S ribosomal protein L38	0.976619
Q14254	8	0	19	FLOT2_HUMAN	FLOT2	Flotillin-2	O75116	8	0	20	ROCK2_HUMAN	ROCK2	Rho-associated protein kinase 2	0.976611
P19174-2	9	0	30	PLCG1_HUMAN	PLCG1	Isoform 2 of 1-phosphatidylinositol 4,5-bisphosphate phosphodiesterase gamma-1	P62993	8	0	27	GRB2_HUMAN	GRB2	Growth factor receptor-bound protein 2	0.97661
Q8WUA4	5	0	12	TF3C2_HUMAN	GTF3C2	General transcription factor 3C polypeptide 2	Q9Y5Q8	4	0	13	TF3C5_HUMAN	GTF3C5	General transcription factor 3C polypeptide 5	0.976591
P61956	7	4	10	SUMO2_HUMAN	SUMO2	Small ubiquitin-related modifier 2	Q96MF7	6	4	12	NSE2_HUMAN	NSMCE2	E3 SUMO-protein ligase NSE2	0.97656
O75822	10	0	26	EIF3J_HUMAN	EIF3J	Eukaryotic translation initiation factor 3 subunit J	Q04637-8	9	0	27	IF4G1_HUMAN	EIF4G1	Isoform 8 of Eukaryotic translation initiation factor 4 gamma 1	0.976532
P45983-3	33	25	47	MK08_HUMAN	MAPK8	Isoform 3 of Mitogen-activated protein kinase 8	Q12904	33	26	47	AIMP1_HUMAN	AIMP1	Aminoacyl tRNA synthase complex-interacting multifunctional protein 1	0.976527
Q14839	24	14	47	CHD4_HUMAN	CHD4	Chromodomain-helicase-DNA-binding protein 4	P17480	23	13	36	UBF1_HUMAN	UBTF	Nucleolar transcription factor 1	0.976523
Q9UHD8	9	0	30	SEPT9_HUMAN	2009-09-01	Septin-9	Q16181	9	0	26	SEPT7_HUMAN	2007-09-01	Septin-7	0.976506
Q92558	8	0	24	WASF1_HUMAN	WASF1	Wiskott-Aldrich syndrome protein family member 1	Q8IZP0	9	0	21	ABI1_HUMAN	ABI1	Abl interactor 1	0.976499
P0C0S5	30	15	37	H2AZ_HUMAN	H2AFZ	Histone H2A.Z	P62805	30	17	39	H4_HUMAN	HIST1H4A	Histone H4	0.976481
P0C0S5	30	15	37	H2AZ_HUMAN	H2AFZ	Histone H2A.Z	P62805	30	17	39	H4_HUMAN	HIST1H4A	Histone H4	0.976481
P18124	11	6	15	RL7_HUMAN	RPL7	60S ribosomal protein L7	P84098	11	6	15	RL19_HUMAN	RPL19	60S ribosomal protein L19	0.976479
P06400	22	14	33	RB_HUMAN	RB1	Retinoblastoma-associated protein	P17480	23	13	36	UBF1_HUMAN	UBTF	Nucleolar transcription factor 1	0.976478
Q9NPA0	25	21	30	EMC7_HUMAN	EMC7	ER membrane protein complex subunit 7	Q5J8M3-3	24	20	31	EMC4_HUMAN	EMC4	Isoform 3 of ER membrane protein complex subunit 4	0.976471
O14579	33	26	47	COPE_HUMAN	COPE	Coatomer subunit epsilon	Q15019	33	23	47	SEPT2_HUMAN	2002-09-01	Septin-2	0.976458
P62750	11	2	20	RL23A_HUMAN	RPL23A	60S ribosomal protein L23a	P62899	11	6	16	RL31_HUMAN	RPL31	60S ribosomal protein L31	0.976453
Q8IZP0	9	0	21	ABI1_HUMAN	ABI1	Abl interactor 1	Q14247	10	0	29	SRC8_HUMAN	CTTN	Src substrate cortactin	0.976446
O43678	36	32	38	NDUA2_HUMAN	NDUFA2	NADH dehydrogenase [ubiquinone] 1 alpha subcomplex subunit 2	O95298	36	31	38	NDUC2_HUMAN	NDUFC2	NADH dehydrogenase [ubiquinone] 1 subunit C2	0.976442
O00267	21	8	29	SPT5H_HUMAN	SUPT5H	Transcription elongation factor SPT5	P51946	20	13	33	CCNH_HUMAN	CCNH	Cyclin-H	0.976435
P83731	18	14	22	RL24_HUMAN	RPL24	60S ribosomal protein L24	P62266	18	8	36	RS23_HUMAN	RPS23	40S ribosomal protein S23	0.976409
P52701	21	12	28	MSH6_HUMAN	MSH6	DNA mismatch repair protein Msh6	P54278	20	15	30	PMS2_HUMAN	PMS2	Mismatch repair endonuclease PMS2	0.976407
P0C0S5	30	15	37	H2AZ_HUMAN	H2AFZ	Histone H2A.Z	P62805	30	17	39	H4_HUMAN	HIST1H4A	Histone H4	0.976376
P0C0S5	30	15	37	H2AZ_HUMAN	H2AFZ	Histone H2A.Z	P62805	30	17	39	H4_HUMAN	HIST1H4A	Histone H4	0.976376
P50225	33	29	36	ST1A1_HUMAN	SULT1A1	Sulfotransferase 1A1	P07951	34	29	38	TPM2_HUMAN	TPM2	Tropomyosin beta chain	0.976369
Q13418	7	0	24	ILK_HUMAN	ILK	Integrin-linked protein kinase	O14974	8	0	19	MYPT1_HUMAN	PPP1R12A	Protein phosphatase 1 regulatory subunit 12A	0.976359
Q9Y3A5	5	0	28	SBDS_HUMAN	SBDS	Ribosome maturation protein SBDS	P29558	6	0	23	RBMS1_HUMAN	RBMS1	RNA-binding motif, single-stranded-interacting protein 1	0.976344
Q9Y265	31	21	44	RUVB1_HUMAN	RUVBL1	RuvB-like 1	P60709	32	23	47	ACTB_HUMAN	ACTB	Actin, cytoplasmic 1	0.976341
Q99460	15	5	22	PSMD1_HUMAN	PSMD1	26S proteasome non-ATPase regulatory subunit 1	Q13200	15	6	30	PSMD2_HUMAN	PSMD2	26S proteasome non-ATPase regulatory subunit 2	0.976325
P47914	11	6	15	RL29_HUMAN	RPL29	60S ribosomal protein L29	P42766	11	2	19	RL35_HUMAN	RPL35	60S ribosomal protein L35	0.976289
Q14103-3	22	12	26	HNRPD_HUMAN	HNRNPD	Isoform 3 of Heterogeneous nuclear ribonucleoprotein D0	P35637	22	6	27	FUS_HUMAN	FUS	RNA-binding protein FUS	0.976286
P34896	27	18	47	GLYC_HUMAN	SHMT1	Serine hydroxymethyltransferase, cytosolic	P34897	27	19	47	GLYM_HUMAN	SHMT2	Serine hydroxymethyltransferase, mitochondrial	0.976257
P25789	31	27	47	PSA4_HUMAN	PSMA4	Proteasome subunit alpha type-4	P28062	31	22	47	PSB8_HUMAN	PSMB8	Proteasome subunit beta type-8	0.976232
Q9BR76	31	28	47	COR1B_HUMAN	CORO1B	Coronin-1B	P62495	32	23	47	ERF1_HUMAN	ETF1	Eukaryotic peptide chain release factor subunit 1	0.976227
P18859	36	32	39	ATP5J_HUMAN	ATP5J	ATP synthase-coupling factor 6, mitochondrial	P48047	36	32	39	ATPO_HUMAN	ATP5O	ATP synthase subunit O, mitochondrial	0.976198
P06493	8	0	32	CDK1_HUMAN	CDK1	Cyclin-dependent kinase 1	Q15021	9	0	22	CND1_HUMAN	NCAPD2	Condensin complex subunit 1	0.976196
P25789	31	27	47	PSA4_HUMAN	PSMA4	Proteasome subunit alpha type-4	O00232	31	24	47	PSD12_HUMAN	PSMD12	26S proteasome non-ATPase regulatory subunit 12	0.976193
Q9H6R4	5	0	8	NOL6_HUMAN	NOL6	Nucleolar protein 6	Q9H583	4	0	9	HEAT1_HUMAN	HEATR1	HEAT repeat-containing protein 1	0.976174
P31942-2	22	12	26	HNRH3_HUMAN	HNRNPH3	Isoform 2 of Heterogeneous nuclear ribonucleoprotein H3	Q14103-3	22	12	26	HNRPD_HUMAN	HNRNPD	Isoform 3 of Heterogeneous nuclear ribonucleoprotein D0	0.976156
P12931	8	0	27	SRC_HUMAN	SRC	Proto-oncogene tyrosine-protein kinase Src	Q05193	9	0	27	DYN1_HUMAN	DNM1	Dynamin-1	0.976142
P26373	11	6	15	RL13_HUMAN	RPL13	60S ribosomal protein L13	P39023	11	6	15	RL3_HUMAN	RPL3	60S ribosomal protein L3	0.976126
P60866	9	0	17	RS20_HUMAN	RPS20	40S ribosomal protein S20	P08865	8	0	22	RSSA_HUMAN	RPSA	40S ribosomal protein SA	0.976121
Q9Y3F4	33	23	47	STRAP_HUMAN	STRAP	Serine-threonine kinase receptor-associated protein	Q16637	34	26	47	SMN_HUMAN	SMN1	Survival motor neuron protein	0.976117
P61981	8	3	13	1433G_HUMAN	YWHAG	14-3-3 protein gamma	Q92574	8	1	17	TSC1_HUMAN	TSC1	Hamartin	0.976111
Q9H8Y8	31	20	47	GORS2_HUMAN	GORASP2	Golgi reassembly-stacking protein 2	Q14232	30	22	47	EI2BA_HUMAN	EIF2B1	Translation initiation factor eIF-2B subunit alpha	0.976102
Q9NZM3	4	0	9	ITSN2_HUMAN	ITSN2	Intersectin-2	P42566	4	0	12	EPS15_HUMAN	EPS15	Epidermal growth factor receptor substrate 15	0.976097
O14579	7	0	26	COPE_HUMAN	COPE	Coatomer subunit epsilon	Q8N6T3	8	0	23	ARFG1_HUMAN	ARFGAP1	ADP-ribosylation factor GTPase-activating protein 1	0.976094
Q13526	36	32	38	PIN1_HUMAN	PIN1	Peptidyl-prolyl cis-trans isomerase NIMA-interacting 1	P37840	35	31	40	SYUA_HUMAN	SNCA	Alpha-synuclein	0.976087
O60341	4	0	14	KDM1A_HUMAN	KDM1A	Lysine-specific histone demethylase 1A	Q9BTC8	5	0	15	MTA3_HUMAN	MTA3	Metastasis-associated protein MTA3	0.976039
Q641Q2	9	0	21	FA21A_HUMAN	FAM21A	WASH complex subunit FAM21A	O75116	8	0	20	ROCK2_HUMAN	ROCK2	Rho-associated protein kinase 2	0.976035
Q96P48	9	0	26	ARAP1_HUMAN	ARAP1	Arf-GAP with Rho-GAP domain, ANK repeat and PH domain-containing protein 1	Q96B97	9	0	20	SH3K1_HUMAN	SH3KBP1	SH3 domain-containing kinase-binding protein 1	0.976021
P60953	7	0	11	CDC42_HUMAN	CDC42	Cell division control protein 42 homolog	P56945	8	0	17	BCAR1_HUMAN	BCAR1	Breast cancer anti-estrogen resistance protein 1	0.976017
O15530	8	0	24	PDPK1_HUMAN	PDPK1	3-phosphoinositide-dependent protein kinase 1	P12931	8	0	27	SRC_HUMAN	SRC	Proto-oncogene tyrosine-protein kinase Src	0.976008
O14979-3	33	29	47	HNRDL_HUMAN	HNRNPDL	Isoform 3 of Heterogeneous nuclear ribonucleoprotein D-like	P09651	33	30	47	ROA1_HUMAN	HNRNPA1	Heterogeneous nuclear ribonucleoprotein A1	0.976001
Q16186	14	0	23	ADRM1_HUMAN	ADRM1	Proteasomal ubiquitin receptor ADRM1	P48556	14	8	18	PSMD8_HUMAN	PSMD8	26S proteasome non-ATPase regulatory subunit 8	0.976001
P18669	34	30	37	PGAM1_HUMAN	PGAM1	Phosphoglycerate mutase 1	P63104	34	29	37	1433Z_HUMAN	YWHAZ	14-3-3 protein zeta/delta	0.975968
Q12834	4	0	19	CDC20_HUMAN	CDC20	Cell division cycle protein 20 homolog	P20248	4	0	18	CCNA2_HUMAN	CCNA2	Cyclin-A2	0.975958
Q9GZT9	19	8	33	EGLN1_HUMAN	EGLN1	Egl nine homolog 1	Q14318	19	0	29	FKBP8_HUMAN	FKBP8	Peptidyl-prolyl cis-trans isomerase FKBP8	0.975936
P0C0S5	30	15	37	H2AZ_HUMAN	H2AFZ	Histone H2A.Z	P62805	30	17	39	H4_HUMAN	HIST1H4A	Histone H4	0.975909
O95628-8	6	0	14	CNOT4_HUMAN	CNOT4	Isoform 8 of CCR4-NOT transcription complex subunit 4	Q92600	6	0	16	RCD1_HUMAN	RQCD1	Cell differentiation protein RCD1 homolog	0.975898
Q9UKE5-8	8	0	26	TNIK_HUMAN	TNIK	Isoform 8 of TRAF2 and NCK-interacting protein kinase	Q01082-3	8	0	29	SPTB2_HUMAN	SPTBN1	Isoform 2 of Spectrin beta chain, non-erythrocytic 1	0.975885
Q9ULV4	32	28	47	COR1C_HUMAN	CORO1C	Coronin-1C	P62495	32	23	47	ERF1_HUMAN	ETF1	Eukaryotic peptide chain release factor subunit 1	0.975882
P26373	11	6	15	RL13_HUMAN	RPL13	60S ribosomal protein L13	P61326	10	5	15	MGN_HUMAN	MAGOH	Protein mago nashi homolog	0.975862
P53004	34	29	36	BIEA_HUMAN	BLVRA	Biliverdin reductase A	P30519	34	29	37	HMOX2_HUMAN	HMOX2	Heme oxygenase 2	0.975843
P08708	9	0	23	RS17_HUMAN	RPS17	40S ribosomal protein S17	P08865	8	0	22	RSSA_HUMAN	RPSA	40S ribosomal protein SA	0.975826
Q99973	7	2	12	TEP1_HUMAN	TEP1	Telomerase protein component 1	Q14764	6	1	11	MVP_HUMAN	MVP	Major vault protein	0.975822
P63167	9	0	23	DYL1_HUMAN	DYNLL1	Dynein light chain 1, cytoplasmic	Q14204	9	0	27	DYHC1_HUMAN	DYNC1H1	Cytoplasmic dynein 1 heavy chain 1	0.975799
Q13347	9	0	23	EIF3I_HUMAN	EIF3I	Eukaryotic translation initiation factor 3 subunit I	O00571	8	0	19	DDX3X_HUMAN	DDX3X	ATP-dependent RNA helicase DDX3X	0.975785
Q8WUM4	27	17	33	PDC6I_HUMAN	PDCD6IP	Programmed cell death 6-interacting protein	P06744	27	17	31	G6PI_HUMAN	GPI	Glucose-6-phosphate isomerase	0.975784
Q969G3	31	19	47	SMCE1_HUMAN	SMARCE1	SWI/SNF-related matrix-associated actin-dependent regulator of chromatin subfamily E member 1	Q12824-2	32	22	47	SNF5_HUMAN	SMARCB1	Isoform B of SWI/SNF-related matrix-associated actin-dependent regulator of chromatin subfamily B member 1	0.975764
P25788	34	30	37	PSA3_HUMAN	PSMA3	Proteasome subunit alpha type-3	P18669	34	30	37	PGAM1_HUMAN	PGAM1	Phosphoglycerate mutase 1	0.975743
P12814	9	0	14	ACTN1_HUMAN	ACTN1	Alpha-actinin-1	P26232	9	0	19	CTNA2_HUMAN	CTNNA2	Catenin alpha-2	0.975689
Q15691	8	0	24	MARE1_HUMAN	MAPRE1	Microtubule-associated protein RP/EB family member 1	P30622-2	8	0	20	CLIP1_HUMAN	CLIP1	Isoform 3 of CAP-Gly domain-containing linker protein 1	0.975664
Q15018	7	0	13	F175B_HUMAN	FAM175B	BRISC complex subunit Abro1	Q9NXR7	8	4	12	BRE_HUMAN	BRE	BRCA1-A complex subunit BRE	0.975615
Q9Y3F4	33	23	47	STRAP_HUMAN	STRAP	Serine-threonine kinase receptor-associated protein	Q16637	34	26	47	SMN_HUMAN	SMN1	Survival motor neuron protein	0.975579
Q9Y3F4	33	23	47	STRAP_HUMAN	STRAP	Serine-threonine kinase receptor-associated protein	Q16637	34	26	47	SMN_HUMAN	SMN1	Survival motor neuron protein	0.975579
Q9UKV8	5	0	10	AGO2_HUMAN	AGO2	Protein argonaute-2	P11940	6	0	11	PABP1_HUMAN	PABPC1	Polyadenylate-binding protein 1	0.975563
O60716-3	9	0	30	CTND1_HUMAN	CTNND1	Isoform 1AC of Catenin delta-1	Q05209	9	0	28	PTN12_HUMAN	PTPN12	Tyrosine-protein phosphatase non-receptor type 12	0.975559
Q96A65	8	0	19	EXOC4_HUMAN	EXOC4	Exocyst complex component 4	Q8IYI6	8	0	19	EXOC8_HUMAN	EXOC8	Exocyst complex component 8	0.975553
Q86WA8	5	0	9	LONP2_HUMAN	LONP2	Lon protease homolog 2, peroxisomal	Q4VCS5	4	0	11	AMOT_HUMAN	AMOT	Angiomotin	0.975543
Q02880	4	0	8	TOP2B_HUMAN	TOP2B	DNA topoisomerase 2-beta	P49792	4	0	9	RBP2_HUMAN	RANBP2	E3 SUMO-protein ligase RanBP2	0.975527
Q8IUD2	5	0	11	RB6I2_HUMAN	ERC1	ELKS/Rab6-interacting/CAST family member 1	Q9Y6K9	6	0	11	NEMO_HUMAN	IKBKG	NF-kappa-B essential modulator	0.975521
O75832	16	0	32	PSD10_HUMAN	PSMD10	26S proteasome non-ATPase regulatory subunit 10	P17980	15	6	23	PRS6A_HUMAN	PSMC3	26S protease regulatory subunit 6A	0.975519
O00303	9	0	21	EIF3F_HUMAN	EIF3F	Eukaryotic translation initiation factor 3 subunit F	O00571	8	0	19	DDX3X_HUMAN	DDX3X	ATP-dependent RNA helicase DDX3X	0.975519
Q13418	7	0	24	ILK_HUMAN	ILK	Integrin-linked protein kinase	Q15404	8	0	24	RSU1_HUMAN	RSU1	Ras suppressor protein 1	0.975515
Q96RT7	6	1	12	GCP6_HUMAN	TUBGCP6	Gamma-tubulin complex component 6	Q8NHV4	6	0	25	NEDD1_HUMAN	NEDD1	Protein NEDD1	0.975505
P50570	8	0	20	DYN2_HUMAN	DNM2	Dynamin-2	Q9Y230	9	0	21	RUVB2_HUMAN	RUVBL2	RuvB-like 2	0.975479
P83731	18	14	22	RL24_HUMAN	RPL24	60S ribosomal protein L24	P62244	18	13	22	RS15A_HUMAN	RPS15A	40S ribosomal protein S15a	0.975468
P62495	9	0	23	ERF1_HUMAN	ETF1	Eukaryotic peptide chain release factor subunit 1	Q96Q15	9	0	21	SMG1_HUMAN	SMG1	Serine/threonine-protein kinase SMG1	0.975452
P51114	5	0	16	FXR1_HUMAN	FXR1	Fragile X mental retardation syndrome-related protein 1	Q06787-8	6	0	17	FMR1_HUMAN	FMR1	Isoform 8 of Fragile X mental retardation protein 1	0.975442
P09493-9	34	21	43	TPM1_HUMAN	TPM1	Isoform 9 of Tropomyosin alpha-1 chain	P07951-2	34	29	38	TPM2_HUMAN	TPM2	Isoform 2 of Tropomyosin beta chain	0.975433
Q8WVM8	9	0	21	SCFD1_HUMAN	SCFD1	Sec1 family domain-containing protein 1	Q86VS8	9	0	22	HOOK3_HUMAN	HOOK3	Protein Hook homolog 3	0.975417
Q8WWN8	10	0	22	ARAP3_HUMAN	ARAP3	Arf-GAP with Rho-GAP domain, ANK repeat and PH domain-containing protein 3	Q96B97	9	0	20	SH3K1_HUMAN	SH3KBP1	SH3 domain-containing kinase-binding protein 1	0.975413
Q9NZN8	6	0	14	CNOT2_HUMAN	CNOT2	CCR4-NOT transcription complex subunit 2	O95628-8	6	0	14	CNOT4_HUMAN	CNOT4	Isoform 8 of CCR4-NOT transcription complex subunit 4	0.975377
Q8WWV3	33	29	35	RT4I1_HUMAN	RTN4IP1	Reticulon-4-interacting protein 1, mitochondrial	Q9NQC3-2	34	29	36	RTN4_HUMAN	RTN4	Isoform 2 of Reticulon-4	0.975369
P62750	11	2	20	RL23A_HUMAN	RPL23A	60S ribosomal protein L23a	Q9UQ80	11	0	23	PA2G4_HUMAN	PA2G4	Proliferation-associated protein 2G4	0.975304
P60900	15	0	26	PSA6_HUMAN	PSMA6	Proteasome subunit alpha type-6	P43686	15	6	25	PRS6B_HUMAN	PSMC4	26S protease regulatory subunit 6B	0.975267
Q9UBF2	10	0	21	COPG2_HUMAN	COPG2	Coatomer subunit gamma-2	P53618	11	0	26	COPB_HUMAN	COPB1	Coatomer subunit beta	0.975267
P30154-2	4	0	11	2AAB_HUMAN	PPP2R1B	Isoform 2 of Serine/threonine-protein phosphatase 2A 65 kDa regulatory subunit A beta isoform	Q13362-4	4	0	8	2A5G_HUMAN	PPP2R5C	Isoform 4 of Serine/threonine-protein phosphatase 2A 56 kDa regulatory subunit gamma isoform	0.975215
P28066	34	29	38	PSA5_HUMAN	PSMA5	Proteasome subunit alpha type-5	P63104	34	29	37	1433Z_HUMAN	YWHAZ	14-3-3 protein zeta/delta	0.975195
Q92769	4	0	17	HDAC2_HUMAN	HDAC2	Histone deacetylase 2	Q9UQE7	4	0	16	SMC3_HUMAN	SMC3	Structural maintenance of chromosomes protein 3	0.975181
P18084	25	20	29	ITB5_HUMAN	ITGB5	Integrin beta-5	P06756-2	26	20	31	ITAV_HUMAN	ITGAV	Isoform 2 of Integrin alpha-V	0.97516
P62140	34	25	47	PP1B_HUMAN	PPP1CB	Serine/threonine-protein phosphatase PP1-beta catalytic subunit	P36873	33	24	47	PP1G_HUMAN	PPP1CC	Serine/threonine-protein phosphatase PP1-gamma catalytic subunit	0.975159
P14635	8	0	21	CCNB1_HUMAN	CCNB1	G2/mitotic-specific cyclin-B1	Q9UJX4	7	0	24	APC5_HUMAN	ANAPC5	Anaphase-promoting complex subunit 5	0.975147
Q15459	23	16	30	SF3A1_HUMAN	SF3A1	Splicing factor 3A subunit 1	Q86XP3	22	15	31	DDX42_HUMAN	DDX42	ATP-dependent RNA helicase DDX42	0.975137
O43264	8	1	15	ZW10_HUMAN	ZW10	Centromere/kinetochore protein zw10 homolog	P30622-2	8	0	20	CLIP1_HUMAN	CLIP1	Isoform 3 of CAP-Gly domain-containing linker protein 1	0.975071
Q68CZ6	8	0	12	HAUS3_HUMAN	HAUS3	HAUS augmin-like complex subunit 3	Q9H6D7	7	2	11	HAUS4_HUMAN	HAUS4	HAUS augmin-like complex subunit 4	0.975063
Q9H9Y6	20	12	23	RPA2_HUMAN	POLR1B	DNA-directed RNA polymerase I subunit RPA2	Q9GZS1-2	19	11	24	RPA49_HUMAN	POLR1E	Isoform 2 of DNA-directed RNA polymerase I subunit RPA49	0.975059
Q9Y3F4	33	23	47	STRAP_HUMAN	STRAP	Serine-threonine kinase receptor-associated protein	Q16637	34	26	47	SMN_HUMAN	SMN1	Survival motor neuron protein	0.97503
O43396	14	9	20	TXNL1_HUMAN	TXNL1	Thioredoxin-like protein 1	O00232	14	5	24	PSD12_HUMAN	PSMD12	26S proteasome non-ATPase regulatory subunit 12	0.975019
P26373	11	6	15	RL13_HUMAN	RPL13	60S ribosomal protein L13	P62917	11	6	15	RL8_HUMAN	RPL8	60S ribosomal protein L8	0.975011
Q15691	8	0	24	MARE1_HUMAN	MAPRE1	Microtubule-associated protein RP/EB family member 1	Q7Z460	9	0	25	CLAP1_HUMAN	CLASP1	CLIP-associating protein 1	0.97501
Q9H583	4	0	9	HEAT1_HUMAN	HEATR1	HEAT repeat-containing protein 1	P78316	4	0	8	NOP14_HUMAN	NOP14	Nucleolar protein 14	0.974989
O43242	15	5	24	PSMD3_HUMAN	PSMD3	26S proteasome non-ATPase regulatory subunit 3	P35998	15	6	27	PRS7_HUMAN	PSMC2	26S protease regulatory subunit 7	0.974961
Q13557-10	7	0	26	KCC2D_HUMAN	CAMK2D	Isoform Delta 10 of Calcium/calmodulin-dependent protein kinase type II subunit delta	Q13555-6	7	0	23	KCC2G_HUMAN	CAMK2G	Isoform 6 of Calcium/calmodulin-dependent protein kinase type II subunit gamma	0.974933
Q8NBJ5	20	5	30	GT251_HUMAN	COLGALT1	Procollagen galactosyltransferase 1	Q13438	19	7	29	OS9_HUMAN	OS9	Protein OS-9	0.974868
Q16186	14	0	23	ADRM1_HUMAN	ADRM1	Proteasomal ubiquitin receptor ADRM1	P35998	15	6	27	PRS7_HUMAN	PSMC2	26S protease regulatory subunit 7	0.974812
P06493	8	0	32	CDK1_HUMAN	CDK1	Cyclin-dependent kinase 1	O43683	9	0	20	BUB1_HUMAN	BUB1	Mitotic checkpoint serine/threonine-protein kinase BUB1	0.974808
Q96RT7	6	1	12	GCP6_HUMAN	TUBGCP6	Gamma-tubulin complex component 6	P23258	6	0	23	TBG1_HUMAN	TUBG1	Tubulin gamma-1 chain	0.974807
Q92922	25	17	47	SMRC1_HUMAN	SMARCC1	SWI/SNF complex subunit SMARCC1	Q96ST3	25	17	36	SIN3A_HUMAN	SIN3A	Paired amphipathic helix protein Sin3a	0.974784
Q7Z5K2	25	22	29	WAPL_HUMAN	WAPAL	Wings apart-like protein homolog	Q9NTI5-2	24	14	36	PDS5B_HUMAN	PDS5B	Isoform 2 of Sister chromatid cohesion protein PDS5 homolog B	0.974774
Q9Y490	7	0	28	TLN1_HUMAN	TLN1	Talin-1	P07384	6	0	22	CAN1_HUMAN	CAPN1	Calpain-1 catalytic subunit	0.974733
P46821	15	2	30	MAP1B_HUMAN	MAP1B	Microtubule-associated protein 1B	P78559	14	2	29	MAP1A_HUMAN	MAP1A	Microtubule-associated protein 1A	0.974713
Q14008	8	0	23	CKAP5_HUMAN	CKAP5	Cytoskeleton-associated protein 5	P30622-2	8	0	20	CLIP1_HUMAN	CLIP1	Isoform 3 of CAP-Gly domain-containing linker protein 1	0.974704
P25789	31	27	47	PSA4_HUMAN	PSMA4	Proteasome subunit alpha type-4	P25787	32	24	47	PSA2_HUMAN	PSMA2	Proteasome subunit alpha type-2	0.974695
P41240	32	27	47	CSK_HUMAN	CSK	Tyrosine-protein kinase CSK	P49407	32	25	47	ARRB1_HUMAN	ARRB1	Beta-arrestin-1	0.974685
Q13363	32	15	47	CTBP1_HUMAN	CTBP1	C-terminal-binding protein 1	P23258	32	23	47	TBG1_HUMAN	TUBG1	Tubulin gamma-1 chain	0.974655
P13639	8	0	18	EF2_HUMAN	EEF2	Elongation factor 2	Q14254	8	0	19	FLOT2_HUMAN	FLOT2	Flotillin-2	0.974585
P55036	15	4	24	PSMD4_HUMAN	PSMD4	26S proteasome non-ATPase regulatory subunit 4	P25789	16	5	27	PSA4_HUMAN	PSMA4	Proteasome subunit alpha type-4	0.974535
P51665	14	4	25	PSMD7_HUMAN	PSMD7	26S proteasome non-ATPase regulatory subunit 7	Q9UNM6	14	0	26	PSD13_HUMAN	PSMD13	26S proteasome non-ATPase regulatory subunit 13	0.974531
Q14566	29	25	47	MCM6_HUMAN	MCM6	DNA replication licensing factor MCM6	P33993	30	22	45	MCM7_HUMAN	MCM7	DNA replication licensing factor MCM7	0.974527
Q9BVA1	14	3	19	TBB2B_HUMAN	TUBB2B	Tubulin beta-2B chain	Q99832	14	8	18	TCPH_HUMAN	CCT7	T-complex protein 1 subunit eta	0.974509
P08237	30	23	47	PFKAM_HUMAN	PFKM	ATP-dependent 6-phosphofructokinase, muscle type	P17858	30	27	47	PFKAL_HUMAN	PFKL	ATP-dependent 6-phosphofructokinase, liver type	0.974497
P47914	11	6	15	RL29_HUMAN	RPL29	60S ribosomal protein L29	P26373	11	6	15	RL13_HUMAN	RPL13	60S ribosomal protein L13	0.974494
O94874	10	0	26	UFL1_HUMAN	UFL1	E3 UFM1-protein ligase 1	Q96HY6	10	0	28	DDRGK_HUMAN	DDRGK1	DDRGK domain-containing protein 1	0.97448
P62917	11	6	15	RL8_HUMAN	RPL8	60S ribosomal protein L8	P61353	11	6	16	RL27_HUMAN	RPL27	60S ribosomal protein L27	0.974462
P18124	11	6	15	RL7_HUMAN	RPL7	60S ribosomal protein L7	P62891	11	6	15	RL39_HUMAN	RPL39	60S ribosomal protein L39	0.974456
O95785-3	5	0	10	WIZ_HUMAN	WIZ	Isoform 3 of Protein Wiz	Q96KQ7-2	4	0	9	EHMT2_HUMAN	EHMT2	Isoform 2 of Histone-lysine N-methyltransferase EHMT2	0.974455
P62701	17	13	21	RS4X_HUMAN	RPS4X	40S ribosomal protein S4, X isoform	P62244	18	13	22	RS15A_HUMAN	RPS15A	40S ribosomal protein S15a	0.974432
P62917	11	6	15	RL8_HUMAN	RPL8	60S ribosomal protein L8	P61326	10	5	15	MGN_HUMAN	MAGOH	Protein mago nashi homolog	0.974429
Q14839	4	0	14	CHD4_HUMAN	CHD4	Chromodomain-helicase-DNA-binding protein 4	Q96BD5	5	0	9	PF21A_HUMAN	PHF21A	PHD finger protein 21A	0.974405
P55010	10	0	27	IF5_HUMAN	EIF5	Eukaryotic translation initiation factor 5	O75821	10	0	20	EIF3G_HUMAN	EIF3G	Eukaryotic translation initiation factor 3 subunit G	0.974396
P0C0S5	30	15	37	H2AZ_HUMAN	H2AFZ	Histone H2A.Z	P62805	30	17	39	H4_HUMAN	HIST1H4A	Histone H4	0.974394
P0C0S5	30	15	37	H2AZ_HUMAN	H2AFZ	Histone H2A.Z	P62805	30	17	39	H4_HUMAN	HIST1H4A	Histone H4	0.974394
O95793	10	0	29	STAU1_HUMAN	STAU1	Double-stranded RNA-binding protein Staufen homolog 1	P33176	9	0	24	KINH_HUMAN	KIF5B	Kinesin-1 heavy chain	0.974393
P12931	8	0	27	SRC_HUMAN	SRC	Proto-oncogene tyrosine-protein kinase Src	P20936	8	0	30	RASA1_HUMAN	RASA1	Ras GTPase-activating protein 1	0.974386
Q2M389	8	0	23	WASH7_HUMAN	KIAA1033	WASH complex subunit 7	Q9Y4E1	7	0	22	FA21C_HUMAN	FAM21C	WASH complex subunit FAM21C	0.974379
O43242	15	5	24	PSMD3_HUMAN	PSMD3	26S proteasome non-ATPase regulatory subunit 3	P62191	16	6	27	PRS4_HUMAN	PSMC1	26S protease regulatory subunit 4	0.974358
O43237	10	0	24	DC1L2_HUMAN	DYNC1LI2	Cytoplasmic dynein 1 light intermediate chain 2	P63172	11	0	17	DYLT1_HUMAN	DYNLT1	Dynein light chain Tctex-type 1	0.974355
O75832	16	0	32	PSD10_HUMAN	PSMD10	26S proteasome non-ATPase regulatory subunit 10	P62195	15	9	23	PRS8_HUMAN	PSMC5	26S protease regulatory subunit 8	0.974325
P09493-9	34	21	43	TPM1_HUMAN	TPM1	Isoform 9 of Tropomyosin alpha-1 chain	P67936	35	30	39	TPM4_HUMAN	TPM4	Tropomyosin alpha-4 chain	0.974288
P0C0S5	30	15	37	H2AZ_HUMAN	H2AFZ	Histone H2A.Z	P62805	30	17	39	H4_HUMAN	HIST1H4A	Histone H4	0.974279
P0C0S5	30	15	37	H2AZ_HUMAN	H2AFZ	Histone H2A.Z	P62805	30	17	39	H4_HUMAN	HIST1H4A	Histone H4	0.974279
Q9Y230	9	0	21	RUVB2_HUMAN	RUVBL2	RuvB-like 2	Q12933	8	0	17	TRAF2_HUMAN	TRAF2	TNF receptor-associated factor 2	0.974276
P47914	11	6	15	RL29_HUMAN	RPL29	60S ribosomal protein L29	P39023	11	6	15	RL3_HUMAN	RPL3	60S ribosomal protein L3	0.974264
P26641	32	22	47	EF1G_HUMAN	EEF1G	Elongation factor 1-gamma	Q12905	32	23	47	ILF2_HUMAN	ILF2	Interleukin enhancer-binding factor 2	0.974233
P20042	10	3	16	IF2B_HUMAN	EIF2S2	Eukaryotic translation initiation factor 2 subunit 2	Q13347	9	0	23	EIF3I_HUMAN	EIF3I	Eukaryotic translation initiation factor 3 subunit I	0.97423
P43246	20	12	41	MSH2_HUMAN	MSH2	DNA mismatch repair protein Msh2	P52701	21	12	28	MSH6_HUMAN	MSH6	DNA mismatch repair protein Msh6	0.974187
Q92541	18	13	21	RTF1_HUMAN	RTF1	RNA polymerase-associated protein RTF1 homolog	Q6PD62	19	15	24	CTR9_HUMAN	CTR9	RNA polymerase-associated protein CTR9 homolog	0.974185
Q02878	11	1	20	RL6_HUMAN	RPL6	60S ribosomal protein L6	P84098	11	6	15	RL19_HUMAN	RPL19	60S ribosomal protein L19	0.974166
P0C0S5	30	15	37	H2AZ_HUMAN	H2AFZ	Histone H2A.Z	P62805	30	17	39	H4_HUMAN	HIST1H4A	Histone H4	0.974163
P0C0S5	30	15	37	H2AZ_HUMAN	H2AFZ	Histone H2A.Z	P62805	30	17	39	H4_HUMAN	HIST1H4A	Histone H4	0.974163
P62937	35	32	37	PPIA_HUMAN	PPIA	Peptidyl-prolyl cis-trans isomerase A	P23528	35	31	37	COF1_HUMAN	CFL1	Cofilin-1	0.974145
P60866	9	0	17	RS20_HUMAN	RPS20	40S ribosomal protein S20	P08708	9	0	23	RS17_HUMAN	RPS17	40S ribosomal protein S17	0.97414
Q9UPQ9	5	0	12	TNR6B_HUMAN	TNRC6B	Trinucleotide repeat-containing gene 6B protein	A5YKK6	6	0	12	CNOT1_HUMAN	CNOT1	CCR4-NOT transcription complex subunit 1	0.974137
P60709	32	23	47	ACTB_HUMAN	ACTB	Actin, cytoplasmic 1	Q9UQ80	32	23	47	PA2G4_HUMAN	PA2G4	Proliferation-associated protein 2G4	0.974091
Q99496	4	0	14	RING2_HUMAN	RNF2	E3 ubiquitin-protein ligase RING2	Q92769	4	0	17	HDAC2_HUMAN	HDAC2	Histone deacetylase 2	0.974073
P00519	7	0	27	ABL1_HUMAN	ABL1	Tyrosine-protein kinase ABL1	Q04917	7	0	24	1433F_HUMAN	YWHAH	14-3-3 protein eta	0.974064
P0C0S5	30	15	37	H2AZ_HUMAN	H2AFZ	Histone H2A.Z	P62805	30	17	39	H4_HUMAN	HIST1H4A	Histone H4	0.974047
P0C0S5	30	15	37	H2AZ_HUMAN	H2AFZ	Histone H2A.Z	P62805	30	17	39	H4_HUMAN	HIST1H4A	Histone H4	0.974047
Q7Z6Z7	15	4	24	HUWE1_HUMAN	HUWE1	E3 ubiquitin-protein ligase HUWE1	O00487	15	5	25	PSDE_HUMAN	PSMD14	26S proteasome non-ATPase regulatory subunit 14	0.974027
Q96RL1	21	14	31	UIMC1_HUMAN	UIMC1	BRCA1-A complex subunit RAP80	Q14676	22	13	32	MDC1_HUMAN	MDC1	Mediator of DNA damage checkpoint protein 1	0.974013
O14777	7	0	25	NDC80_HUMAN	NDC80	Kinetochore protein NDC80 homolog	P30622-2	8	0	20	CLIP1_HUMAN	CLIP1	Isoform 3 of CAP-Gly domain-containing linker protein 1	0.97399
O60841	9	0	27	IF2P_HUMAN	EIF5B	Eukaryotic translation initiation factor 5B	Q99613	10	0	20	EIF3C_HUMAN	EIF3C	Eukaryotic translation initiation factor 3 subunit C	0.973967
P17931	31	25	37	LEG3_HUMAN	LGALS3	Galectin-3	Q08380	31	23	36	LG3BP_HUMAN	LGALS3BP	Galectin-3-binding protein	0.973965
P02511	35	29	47	CRYAB_HUMAN	CRYAB	Alpha-crystallin B chain	P04792	34	24	47	HSPB1_HUMAN	HSPB1	Heat shock protein beta-1	0.97396
P19525	11	0	29	E2AK2_HUMAN	EIF2AK2	Interferon-induced, double-stranded RNA-activated protein kinase	O95793	10	0	29	STAU1_HUMAN	STAU1	Double-stranded RNA-binding protein Staufen homolog 1	0.973947
Q9GZT8	34	31	38	GTPC1_HUMAN	NIF3L1	Putative GTP cyclohydrolase 1 type 2 NIF3L1	O43852	34	29	38	CALU_HUMAN	CALU	Calumenin	0.973878
Q9Y232-2	5	0	12	CDYL1_HUMAN	CDYL	Isoform 2 of Chromodomain Y-like protein	Q13547	6	0	18	HDAC1_HUMAN	HDAC1	Histone deacetylase 1	0.973869
Q8IZP0	9	0	21	ABI1_HUMAN	ABI1	Abl interactor 1	P42684	9	0	23	ABL2_HUMAN	ABL2	Abelson tyrosine-protein kinase 2	0.973844
O14979-3	23	12	29	HNRDL_HUMAN	HNRNPDL	Isoform 3 of Heterogeneous nuclear ribonucleoprotein D-like	P09651	24	12	30	ROA1_HUMAN	HNRNPA1	Heterogeneous nuclear ribonucleoprotein A1	0.973843
P51665	14	4	25	PSMD7_HUMAN	PSMD7	26S proteasome non-ATPase regulatory subunit 7	O00232	14	5	24	PSD12_HUMAN	PSMD12	26S proteasome non-ATPase regulatory subunit 12	0.973834
Q96RT7	6	1	12	GCP6_HUMAN	TUBGCP6	Gamma-tubulin complex component 6	Q9BSJ2	6	1	11	GCP2_HUMAN	TUBGCP2	Gamma-tubulin complex component 2	0.973825
O43852-4	34	29	38	CALU_HUMAN	CALU	Isoform 4 of Calumenin	Q9GZT8	34	31	38	GTPC1_HUMAN	NIF3L1	Putative GTP cyclohydrolase 1 type 2 NIF3L1	0.973818
P62140	34	25	47	PP1B_HUMAN	PPP1CB	Serine/threonine-protein phosphatase PP1-beta catalytic subunit	Q15435	33	22	47	PP1R7_HUMAN	PPP1R7	Protein phosphatase 1 regulatory subunit 7	0.973816
P18124	11	6	15	RL7_HUMAN	RPL7	60S ribosomal protein L7	P61326	10	5	15	MGN_HUMAN	MAGOH	Protein mago nashi homolog	0.973808
P39023	11	6	15	RL3_HUMAN	RPL3	60S ribosomal protein L3	P61353	11	6	16	RL27_HUMAN	RPL27	60S ribosomal protein L27	0.973787
Q05209	9	0	28	PTN12_HUMAN	PTPN12	Tyrosine-protein phosphatase non-receptor type 12	Q92558	8	0	24	WASF1_HUMAN	WASF1	Wiskott-Aldrich syndrome protein family member 1	0.973782
P06733	31	23	47	ENOA_HUMAN	ENO1	Alpha-enolase	P00558	32	23	47	PGK1_HUMAN	PGK1	Phosphoglycerate kinase 1	0.973782
Q9UJX2	9	0	27	CDC23_HUMAN	CDC23	Cell division cycle protein 23 homolog	O60566	8	0	29	BUB1B_HUMAN	BUB1B	Mitotic checkpoint serine/threonine-protein kinase BUB1 beta	0.973781
P0C0S5	30	15	37	H2AZ_HUMAN	H2AFZ	Histone H2A.Z	P62805	30	17	39	H4_HUMAN	HIST1H4A	Histone H4	0.973766
P0C0S5	30	15	37	H2AZ_HUMAN	H2AFZ	Histone H2A.Z	P62805	30	17	39	H4_HUMAN	HIST1H4A	Histone H4	0.973766
Q14247	10	0	29	SRC8_HUMAN	CTTN	Src substrate cortactin	P42224	9	0	20	STAT1_HUMAN	STAT1	Signal transducer and activator of transcription 1-alpha/beta	0.97375
P62333	15	6	23	PRS10_HUMAN	PSMC6	26S protease regulatory subunit 10B	O00487	15	5	25	PSDE_HUMAN	PSMD14	26S proteasome non-ATPase regulatory subunit 14	0.973725
Q15418-4	12	0	27	KS6A1_HUMAN	RPS6KA1	Isoform 4 of Ribosomal protein S6 kinase alpha-1	P67809	11	0	19	YBOX1_HUMAN	YBX1	Nuclease-sensitive element-binding protein 1	0.973717
P0C0S5	4	0	15	H2AZ_HUMAN	H2AFZ	Histone H2A.Z	O95619	5	0	11	YETS4_HUMAN	YEATS4	YEATS domain-containing protein 4	0.973715
A1X283	9	0	26	SPD2B_HUMAN	SH3PXD2B	SH3 and PX domain-containing protein 2B	Q14247	10	0	29	SRC8_HUMAN	CTTN	Src substrate cortactin	0.973712
O95249	34	29	47	GOSR1_HUMAN	GOSR1	Golgi SNAP receptor complex member 1	Q13190	33	29	47	STX5_HUMAN	STX5	Syntaxin-5	0.973705
P25789	31	27	47	PSA4_HUMAN	PSMA4	Proteasome subunit alpha type-4	P28070	30	21	47	PSB4_HUMAN	PSMB4	Proteasome subunit beta type-4	0.973649
P0C0S5	4	0	15	H2AZ_HUMAN	H2AFZ	Histone H2A.Z	Q15906	4	0	13	VPS72_HUMAN	VPS72	Vacuolar protein sorting-associated protein 72 homolog	0.973624
O75832	16	0	32	PSD10_HUMAN	PSMD10	26S proteasome non-ATPase regulatory subunit 10	O43242	15	5	24	PSMD3_HUMAN	PSMD3	26S proteasome non-ATPase regulatory subunit 3	0.973611
Q04917	7	0	24	1433F_HUMAN	YWHAH	14-3-3 protein eta	P49815	8	1	16	TSC2_HUMAN	TSC2	Tuberin	0.973604
P06493	8	0	32	CDK1_HUMAN	CDK1	Cyclin-dependent kinase 1	P27816-5	8	0	24	MAP4_HUMAN	MAP4	Isoform 5 of Microtubule-associated protein 4	0.97358
O94763	8	0	20	RMP_HUMAN	URI1	Unconventional prefoldin RPB5 interactor 1	Q9H6T3	9	0	26	RPAP3_HUMAN	RPAP3	RNA polymerase II-associated protein 3	0.973544
Q9NP79	8	0	10	VTA1_HUMAN	VTA1	Vacuolar protein sorting-associated protein VTA1 homolog	O75351	8	0	20	VPS4B_HUMAN	VPS4B	Vacuolar protein sorting-associated protein 4B	0.973541
P0C0S5	30	15	37	H2AZ_HUMAN	H2AFZ	Histone H2A.Z	P62805	30	17	39	H4_HUMAN	HIST1H4A	Histone H4	0.97353
P0C0S5	30	15	37	H2AZ_HUMAN	H2AFZ	Histone H2A.Z	P62805	30	17	39	H4_HUMAN	HIST1H4A	Histone H4	0.97353
P61201	15	9	26	CSN2_HUMAN	COPS2	COP9 signalosome complex subunit 2	P62191	16	6	27	PRS4_HUMAN	PSMC1	26S protease regulatory subunit 4	0.973517
Q96L91	5	0	11	EP400_HUMAN	EP400	E1A-binding protein p400	Q15906	4	0	13	VPS72_HUMAN	VPS72	Vacuolar protein sorting-associated protein 72 homolog	0.973516
P47914	11	6	15	RL29_HUMAN	RPL29	60S ribosomal protein L29	P61353	11	6	16	RL27_HUMAN	RPL27	60S ribosomal protein L27	0.973511
Q06210-2	9	0	27	GFPT1_HUMAN	GFPT1	Isoform 2 of Glutamine--fructose-6-phosphate aminotransferase [isomerizing] 1	P17252	10	0	27	KPCA_HUMAN	PRKCA	Protein kinase C alpha type	0.973508
P62304	37	33	39	RUXE_HUMAN	SNRPE	Small nuclear ribonucleoprotein E	P62310	36	31	39	LSM3_HUMAN	LSM3	U6 snRNA-associated Sm-like protein LSm3	0.973507
P17931	31	25	37	LEG3_HUMAN	LGALS3	Galectin-3	Q13740-2	31	26	34	CD166_HUMAN	ALCAM	Isoform 2 of CD166 antigen	0.973487
Q9GZT8	34	31	38	GTPC1_HUMAN	NIF3L1	Putative GTP cyclohydrolase 1 type 2 NIF3L1	Q9NUQ9	33	29	36	FA49B_HUMAN	FAM49B	Protein FAM49B	0.973465
Q9UMX0	30	25	33	UBQL1_HUMAN	UBQLN1	Ubiquilin-1	Q9UHD9	29	25	33	UBQL2_HUMAN	UBQLN2	Ubiquilin-2	0.973421
Q9H0E9-2	4	0	11	BRD8_HUMAN	BRD8	Isoform 2 of Bromodomain-containing protein 8	Q15906	4	0	13	VPS72_HUMAN	VPS72	Vacuolar protein sorting-associated protein 72 homolog	0.973396
Q9HC52	5	0	12	CBX8_HUMAN	CBX8	Chromobox protein homolog 8	Q03111	5	0	9	ENL_HUMAN	MLLT1	Protein ENL	0.973371
Q14145	6	0	21	KEAP1_HUMAN	KEAP1	Kelch-like ECH-associated protein 1	O75083	7	0	21	WDR1_HUMAN	WDR1	WD repeat-containing protein 1	0.973321
Q96CW5	6	0	11	GCP3_HUMAN	TUBGCP3	Gamma-tubulin complex component 3	Q9UKK3	6	1	11	PARP4_HUMAN	PARP4	Poly [ADP-ribose] polymerase 4	0.973302
O00429	9	0	23	DNM1L_HUMAN	DNM1L	Dynamin-1-like protein	O75436	9	0	26	VP26A_HUMAN	VPS26A	Vacuolar protein sorting-associated protein 26A	0.973263
Q14008	8	0	23	CKAP5_HUMAN	CKAP5	Cytoskeleton-associated protein 5	Q13561	9	0	23	DCTN2_HUMAN	DCTN2	Dynactin subunit 2	0.973241
P62753	18	13	21	RS6_HUMAN	RPS6	40S ribosomal protein S6	P42677	17	13	22	RS27_HUMAN	RPS27	40S ribosomal protein S27	0.97322
Q9H223	9	0	25	EHD4_HUMAN	EHD4	EH domain-containing protein 4	P19174-2	9	0	30	PLCG1_HUMAN	PLCG1	Isoform 2 of 1-phosphatidylinositol 4,5-bisphosphate phosphodiesterase gamma-1	0.973213
Q9BZD4	7	0	19	NUF2_HUMAN	NUF2	Kinetochore protein Nuf2	P50748	8	1	14	KNTC1_HUMAN	KNTC1	Kinetochore-associated protein 1	0.973201
P50914	11	6	15	RL14_HUMAN	RPL14	60S ribosomal protein L14	P62891	11	6	15	RL39_HUMAN	RPL39	60S ribosomal protein L39	0.973161
P06493	8	0	32	CDK1_HUMAN	CDK1	Cyclin-dependent kinase 1	Q15942	8	0	29	ZYX_HUMAN	ZYX	Zyxin	0.973153
Q8WUA4	5	0	12	TF3C2_HUMAN	GTF3C2	General transcription factor 3C polypeptide 2	Q9UKN8	4	0	14	TF3C4_HUMAN	GTF3C4	General transcription factor 3C polypeptide 4	0.973146
P62424	11	6	15	RL7A_HUMAN	RPL7A	60S ribosomal protein L7a	P61353	11	6	16	RL27_HUMAN	RPL27	60S ribosomal protein L27	0.973143
Q14203-3	9	0	22	DCTN1_HUMAN	DCTN1	Isoform 3 of Dynactin subunit 1	O95817	10	0	18	BAG3_HUMAN	BAG3	BAG family molecular chaperone regulator 3	0.973115
P62750	11	2	20	RL23A_HUMAN	RPL23A	60S ribosomal protein L23a	P61353	11	6	16	RL27_HUMAN	RPL27	60S ribosomal protein L27	0.973102
O14920	7	0	14	IKKB_HUMAN	IKBKB	Inhibitor of nuclear factor kappa-B kinase subunit beta	O43318	7	0	18	M3K7_HUMAN	MAP3K7	Mitogen-activated protein kinase kinase kinase 7	0.973099
Q16186	14	0	23	ADRM1_HUMAN	ADRM1	Proteasomal ubiquitin receptor ADRM1	O00232	14	5	24	PSD12_HUMAN	PSMD12	26S proteasome non-ATPase regulatory subunit 12	0.97306
O75822	10	0	26	EIF3J_HUMAN	EIF3J	Eukaryotic translation initiation factor 3 subunit J	Q9UBQ5	9	0	26	EIF3K_HUMAN	EIF3K	Eukaryotic translation initiation factor 3 subunit K	0.973053
P39748	24	12	32	FEN1_HUMAN	FEN1	Flap endonuclease 1	P09651	24	12	30	ROA1_HUMAN	HNRNPA1	Heterogeneous nuclear ribonucleoprotein A1	0.973033
O43237	10	0	24	DC1L2_HUMAN	DYNC1LI2	Cytoplasmic dynein 1 light intermediate chain 2	Q13409-3	9	0	20	DC1I2_HUMAN	DYNC1I2	Isoform 2C of Cytoplasmic dynein 1 intermediate chain 2	0.973013
P55196	5	0	7	AFAD_HUMAN	MLLT4	Afadin	Q07157	5	0	14	ZO1_HUMAN	TJP1	Tight junction protein ZO-1	0.973001
P26373	11	6	15	RL13_HUMAN	RPL13	60S ribosomal protein L13	P61353	11	6	16	RL27_HUMAN	RPL27	60S ribosomal protein L27	0.972983
P49368	13	3	24	TCPG_HUMAN	CCT3	T-complex protein 1 subunit gamma	Q9BVA1	14	3	19	TBB2B_HUMAN	TUBB2B	Tubulin beta-2B chain	0.972977
O60566	8	0	29	BUB1B_HUMAN	BUB1B	Mitotic checkpoint serine/threonine-protein kinase BUB1 beta	P30260	9	0	17	CDC27_HUMAN	CDC27	Cell division cycle protein 27 homolog	0.972959
O94776	24	15	43	MTA2_HUMAN	MTA2	Metastasis-associated protein MTA2	Q8WXI9	24	15	39	P66B_HUMAN	GATAD2B	Transcriptional repressor p66-beta	0.972958
Q96KG9-2	9	0	26	NTKL_HUMAN	SCYL1	Isoform 2 of N-terminal kinase-like protein	O94979	8	0	18	SC31A_HUMAN	SEC31A	Protein transport protein Sec31A	0.972953
Q92905	5	0	25	CSN5_HUMAN	COPS5	COP9 signalosome complex subunit 5	P46736-2	4	0	14	BRCC3_HUMAN	BRCC3	Isoform 1 of Lys-63-specific deubiquitinase BRCC36	0.972924
P26639	8	0	18	SYTC_HUMAN	TARS	Threonine--tRNA ligase, cytoplasmic	P13798	8	0	13	ACPH_HUMAN	APEH	Acylamino-acid-releasing enzyme	0.972904
Q641Q2	9	0	21	FA21A_HUMAN	FAM21A	WASH complex subunit FAM21A	Q2M389	8	0	23	WASH7_HUMAN	KIAA1033	WASH complex subunit 7	0.972816
Q9Y5Q9	13	9	15	TF3C3_HUMAN	GTF3C3	General transcription factor 3C polypeptide 3	Q12789	14	10	17	TF3C1_HUMAN	GTF3C1	General transcription factor 3C polypeptide 1	0.972794
Q12959	7	0	17	DLG1_HUMAN	DLG1	Disks large homolog 1	Q96A65	8	0	19	EXOC4_HUMAN	EXOC4	Exocyst complex component 4	0.972766
P61088	35	31	37	UBE2N_HUMAN	UBE2N	Ubiquitin-conjugating enzyme E2 N	Q96FW1	34	24	47	OTUB1_HUMAN	OTUB1	Ubiquitin thioesterase OTUB1	0.972754
P61326	10	5	15	MGN_HUMAN	MAGOH	Protein mago nashi homolog	P84098	11	6	15	RL19_HUMAN	RPL19	60S ribosomal protein L19	0.972749
Q9Y232-2	5	0	12	CDYL1_HUMAN	CDYL	Isoform 2 of Chromodomain Y-like protein	O95785-3	5	0	10	WIZ_HUMAN	WIZ	Isoform 3 of Protein Wiz	0.972747
O15294	27	17	37	OGT1_HUMAN	OGT	UDP-N-acetylglucosamine--peptide N-acetylglucosaminyltransferase 110 kDa subunit	P51610-4	26	13	31	HCFC1_HUMAN	HCFC1	Isoform 4 of Host cell factor 1	0.972739
Q99496	4	0	14	RING2_HUMAN	RNF2	E3 ubiquitin-protein ligase RING2	P61086	4	0	26	UBE2K_HUMAN	UBE2K	Ubiquitin-conjugating enzyme E2 K	0.972708
Q8TDY2	7	0	25	RBCC1_HUMAN	RB1CC1	RB1-inducible coiled-coil protein 1	Q676U5	6	0	23	A16L1_HUMAN	ATG16L1	Autophagy-related protein 16-1	0.972634
P61956	7	4	10	SUMO2_HUMAN	SUMO2	Small ubiquitin-related modifier 2	Q9UKK3	6	1	11	PARP4_HUMAN	PARP4	Poly [ADP-ribose] polymerase 4	0.972584
Q8IWI9	5	0	12	MGAP_HUMAN	MGA	MAX gene-associated protein	Q99496	4	0	14	RING2_HUMAN	RNF2	E3 ubiquitin-protein ligase RING2	0.97257
P68366-2	7	0	20	TBA4A_HUMAN	TUBA4A	Isoform 2 of Tubulin alpha-4A chain	O75935	8	0	27	DCTN3_HUMAN	DCTN3	Dynactin subunit 3	0.972561
Q16537	7	0	30	2A5E_HUMAN	PPP2R5E	Serine/threonine-protein phosphatase 2A 56 kDa regulatory subunit epsilon isoform	P30153	6	0	25	2AAA_HUMAN	PPP2R1A	Serine/threonine-protein phosphatase 2A 65 kDa regulatory subunit A alpha isoform	0.972552
P55010	10	0	27	IF5_HUMAN	EIF5	Eukaryotic translation initiation factor 5	Q04637-8	9	0	27	IF4G1_HUMAN	EIF4G1	Isoform 8 of Eukaryotic translation initiation factor 4 gamma 1	0.972551
P62312	36	32	38	LSM6_HUMAN	LSM6	U6 snRNA-associated Sm-like protein LSm6	Q9Y4Z0	36	30	37	LSM4_HUMAN	LSM4	U6 snRNA-associated Sm-like protein LSm4	0.972524
P18621	11	6	15	RL17_HUMAN	RPL17	60S ribosomal protein L17	P61353	11	6	16	RL27_HUMAN	RPL27	60S ribosomal protein L27	0.972511
Q9H0B6	9	0	23	KLC2_HUMAN	KLC2	Kinesin light chain 2	Q9P270	9	0	21	SLAI2_HUMAN	SLAIN2	SLAIN motif-containing protein 2	0.972473
Q14008	8	0	23	CKAP5_HUMAN	CKAP5	Cytoskeleton-associated protein 5	P61163	8	0	21	ACTZ_HUMAN	ACTR1A	Alpha-centractin	0.972455
Q04637-8	9	0	27	IF4G1_HUMAN	EIF4G1	Isoform 8 of Eukaryotic translation initiation factor 4 gamma 1	O15372	10	0	20	EIF3H_HUMAN	EIF3H	Eukaryotic translation initiation factor 3 subunit H	0.972406
O43251-6	32	22	47	RFOX2_HUMAN	RBFOX2	Isoform 6 of RNA binding protein fox-1 homolog 2	Q15717	33	25	47	ELAV1_HUMAN	ELAVL1	ELAV-like protein 1	0.972365
Q8WUM4	7	0	17	PDC6I_HUMAN	PDCD6IP	Programmed cell death 6-interacting protein	P46934-4	8	0	24	NEDD4_HUMAN	NEDD4	Isoform 4 of E3 ubiquitin-protein ligase NEDD4	0.972362
O95983	4	0	16	MBD3_HUMAN	MBD3	Methyl-CpG-binding domain protein 3	Q9ULU4-16	4	0	11	PKCB1_HUMAN	ZMYND8	Isoform 16 of Protein kinase C-binding protein 1	0.972351
O95816	34	33	47	BAG2_HUMAN	BAG2	BAG family molecular chaperone regulator 2	Q9UNE7	33	27	47	CHIP_HUMAN	STUB1	E3 ubiquitin-protein ligase CHIP	0.972314
Q16539	25	20	34	MK14_HUMAN	MAPK14	Mitogen-activated protein kinase 14	P16220	24	16	33	CREB1_HUMAN	CREB1	Cyclic AMP-responsive element-binding protein 1	0.972276
P60900	15	0	26	PSA6_HUMAN	PSMA6	Proteasome subunit alpha type-6	P48556	14	8	18	PSMD8_HUMAN	PSMD8	26S proteasome non-ATPase regulatory subunit 8	0.972269
Q8WVY7	14	8	18	UBCP1_HUMAN	UBLCP1	Ubiquitin-like domain-containing CTD phosphatase 1	Q13200	15	6	30	PSMD2_HUMAN	PSMD2	26S proteasome non-ATPase regulatory subunit 2	0.972216
Q9NYL2	31	26	47	MLTK_HUMAN	ZAK	Mitogen-activated protein kinase kinase kinase MLT	P45985	32	26	47	MP2K4_HUMAN	MAP2K4	Dual specificity mitogen-activated protein kinase kinase 4	0.9722
Q8WXI9	5	0	15	P66B_HUMAN	GATAD2B	Transcriptional repressor p66-beta	O94776	4	0	15	MTA2_HUMAN	MTA2	Metastasis-associated protein MTA2	0.972192
Q9H0E9-2	4	0	11	BRD8_HUMAN	BRD8	Isoform 2 of Bromodomain-containing protein 8	O95619	5	0	11	YETS4_HUMAN	YEATS4	YEATS domain-containing protein 4	0.972185
P35221-2	6	0	29	CTNA1_HUMAN	CTNNA1	Isoform 2 of Catenin alpha-1	P18206	7	0	16	VINC_HUMAN	VCL	Vinculin	0.972182
O15111	8	0	26	IKKA_HUMAN	CHUK	Inhibitor of nuclear factor kappa-B kinase subunit alpha	O14920	7	0	14	IKKB_HUMAN	IKBKB	Inhibitor of nuclear factor kappa-B kinase subunit beta	0.972179
Q04917	7	0	24	1433F_HUMAN	YWHAH	14-3-3 protein eta	Q92574	8	1	17	TSC1_HUMAN	TSC1	Hamartin	0.972174
Q04637-8	9	0	27	IF4G1_HUMAN	EIF4G1	Isoform 8 of Eukaryotic translation initiation factor 4 gamma 1	O00303	9	0	21	EIF3F_HUMAN	EIF3F	Eukaryotic translation initiation factor 3 subunit F	0.972173
P84098	29	22	32	RL19_HUMAN	RPL19	60S ribosomal protein L19	P35268	28	16	40	RL22_HUMAN	RPL22	60S ribosomal protein L22	0.972172
Q9Y6A5	6	0	14	TACC3_HUMAN	TACC3	Transforming acidic coiled-coil-containing protein 3	O14965	7	2	13	AURKA_HUMAN	AURKA	Aurora kinase A	0.97214
Q13277	34	30	38	STX3_HUMAN	STX3	Syntaxin-3	Q12846	34	29	38	STX4_HUMAN	STX4	Syntaxin-4	0.972123
Q96FV9	21	16	42	THOC1_HUMAN	THOC1	THO complex subunit 1	P06400	22	14	33	RB_HUMAN	RB1	Retinoblastoma-associated protein	0.97211
O14920	7	0	14	IKKB_HUMAN	IKBKB	Inhibitor of nuclear factor kappa-B kinase subunit beta	Q92574	8	1	17	TSC1_HUMAN	TSC1	Hamartin	0.972074
Q96L91	5	0	11	EP400_HUMAN	EP400	E1A-binding protein p400	P0C0S5	4	0	15	H2AZ_HUMAN	H2AFZ	Histone H2A.Z	0.972067
P60900	15	0	26	PSA6_HUMAN	PSMA6	Proteasome subunit alpha type-6	O43242	15	5	24	PSMD3_HUMAN	PSMD3	26S proteasome non-ATPase regulatory subunit 3	0.972022
Q96QK1	9	0	29	VPS35_HUMAN	VPS35	Vacuolar protein sorting-associated protein 35	Q9H267	10	0	24	VP33B_HUMAN	VPS33B	Vacuolar protein sorting-associated protein 33B	0.972013
Q03164	4	0	19	KMT2A_HUMAN	KMT2A	Histone-lysine N-methyltransferase 2A	Q12824-2	4	0	22	SNF5_HUMAN	SMARCB1	Isoform B of SWI/SNF-related matrix-associated actin-dependent regulator of chromatin subfamily B member 1	0.972011
P18621	11	6	15	RL17_HUMAN	RPL17	60S ribosomal protein L17	P62891	11	6	15	RL39_HUMAN	RPL39	60S ribosomal protein L39	0.971984
O14662-5	33	29	38	STX16_HUMAN	STX16	Isoform E of Syntaxin-16	O43752	34	29	38	STX6_HUMAN	STX6	Syntaxin-6	0.971938
Q13283	30	25	34	G3BP1_HUMAN	G3BP1	Ras GTPase-activating protein-binding protein 1	Q14444	29	24	32	CAPR1_HUMAN	CAPRIN1	Caprin-1	0.971935
O00303	34	21	47	EIF3F_HUMAN	EIF3F	Eukaryotic translation initiation factor 3 subunit F	Q9UBQ5	35	26	47	EIF3K_HUMAN	EIF3K	Eukaryotic translation initiation factor 3 subunit K	0.971931
Q14008	8	0	23	CKAP5_HUMAN	CKAP5	Cytoskeleton-associated protein 5	P68366-2	7	0	20	TBA4A_HUMAN	TUBA4A	Isoform 2 of Tubulin alpha-4A chain	0.97193
O95155	14	0	28	UBE4B_HUMAN	UBE4B	Ubiquitin conjugation factor E4 B	Q96S82	14	0	25	UBL7_HUMAN	UBL7	Ubiquitin-like protein 7	0.971903
Q9NRX1	4	0	28	PNO1_HUMAN	PNO1	RNA-binding protein PNO1	Q9NYH9	4	0	8	UTP6_HUMAN	UTP6	U3 small nucleolar RNA-associated protein 6 homolog	0.9719
A5YKK6	6	0	12	CNOT1_HUMAN	CNOT1	CCR4-NOT transcription complex subunit 1	O75175	5	0	29	CNOT3_HUMAN	CNOT3	CCR4-NOT transcription complex subunit 3	0.971882
Q9P015	33	28	37	RM15_HUMAN	MRPL15	39S ribosomal protein L15, mitochondrial	P05388	33	28	35	RLA0_HUMAN	RPLP0	60S acidic ribosomal protein P0	0.97188
Q9UNM6	14	0	26	PSD13_HUMAN	PSMD13	26S proteasome non-ATPase regulatory subunit 13	P35998	15	6	27	PRS7_HUMAN	PSMC2	26S protease regulatory subunit 7	0.971878
Q9Y5K8	33	27	47	VATD_HUMAN	ATP6V1D	V-type proton ATPase subunit D	Q15785	33	25	47	TOM34_HUMAN	TOMM34	Mitochondrial import receptor subunit TOM34	0.971856
P08237	30	23	47	PFKAM_HUMAN	PFKM	ATP-dependent 6-phosphofructokinase, muscle type	Q01813	29	23	47	PFKAP_HUMAN	PFKP	ATP-dependent 6-phosphofructokinase, platelet type	0.971795
Q14155-1	8	0	15	ARHG7_HUMAN	ARHGEF7	Isoform 1 of Rho guanine nucleotide exchange factor 7	O75116	8	0	20	ROCK2_HUMAN	ROCK2	Rho-associated protein kinase 2	0.971773
Q9Y678	10	0	22	COPG1_HUMAN	COPG1	Coatomer subunit gamma-1	O43156	9	0	22	TTI1_HUMAN	TTI1	TELO2-interacting protein 1 homolog	0.971713
Q96BD5	5	0	9	PF21A_HUMAN	PHF21A	PHD finger protein 21A	Q92769	4	0	17	HDAC2_HUMAN	HDAC2	Histone deacetylase 2	0.971713
Q14008	8	0	23	CKAP5_HUMAN	CKAP5	Cytoskeleton-associated protein 5	O75935	8	0	27	DCTN3_HUMAN	DCTN3	Dynactin subunit 3	0.971676
Q96II8-2	8	0	21	LRCH3_HUMAN	LRCH3	Isoform 2 of Leucine-rich repeat and calponin homology domain-containing protein 3	Q96N67	9	1	14	DOCK7_HUMAN	DOCK7	Dedicator of cytokinesis protein 7	0.971664
P40763-2	5	0	17	STAT3_HUMAN	STAT3	Isoform Del-701 of Signal transducer and activator of transcription 3	Q06124	4	0	20	PTN11_HUMAN	PTPN11	Tyrosine-protein phosphatase non-receptor type 11	0.97165
Q9BUL8	8	0	12	PDC10_HUMAN	PDCD10	Programmed cell death protein 10	Q13033-2	9	0	20	STRN3_HUMAN	STRN3	Isoform Alpha of Striatin-3	0.97165
Q8WUM4	7	0	17	PDC6I_HUMAN	PDCD6IP	Programmed cell death 6-interacting protein	O75351	8	0	20	VPS4B_HUMAN	VPS4B	Vacuolar protein sorting-associated protein 4B	0.971647
P82933	33	27	35	RT09_HUMAN	MRPS9	28S ribosomal protein S9, mitochondrial	P51398	33	28	35	RT29_HUMAN	DAP3	28S ribosomal protein S29, mitochondrial	0.971625
P42858	15	2	25	HD_HUMAN	HTT	Huntingtin	P55072	16	5	26	TERA_HUMAN	VCP	Transitional endoplasmic reticulum ATPase	0.971614
P46937	30	20	47	YAP1_HUMAN	YAP1	Transcriptional coactivator YAP1	O94888	31	20	42	UBXN7_HUMAN	UBXN7	UBX domain-containing protein 7	0.971527
O14662-5	33	29	38	STX16_HUMAN	STX16	Isoform E of Syntaxin-16	Q12846	34	29	38	STX4_HUMAN	STX4	Syntaxin-4	0.971512
P50570	8	0	20	DYN2_HUMAN	DNM2	Dynamin-2	Q96B97	9	0	20	SH3K1_HUMAN	SH3KBP1	SH3 domain-containing kinase-binding protein 1	0.971497
Q13418	7	0	24	ILK_HUMAN	ILK	Integrin-linked protein kinase	Q14157-1	6	0	17	UBP2L_HUMAN	UBAP2L	Isoform 2 of Ubiquitin-associated protein 2-like	0.971456
P0C0S5	30	15	37	H2AZ_HUMAN	H2AFZ	Histone H2A.Z	P62805	30	17	39	H4_HUMAN	HIST1H4A	Histone H4	0.971436
Q9Y5V3	6	0	26	MAGD1_HUMAN	MAGED1	Melanoma-associated antigen D1	Q13418	7	0	24	ILK_HUMAN	ILK	Integrin-linked protein kinase	0.971395
P26373	11	6	15	RL13_HUMAN	RPL13	60S ribosomal protein L13	P62891	11	6	15	RL39_HUMAN	RPL39	60S ribosomal protein L39	0.971378
O43665-3	5	0	18	RGS10_HUMAN	RGS10	Isoform 3 of Regulator of G-protein signaling 10	P08754	5	0	23	GNAI3_HUMAN	GNAI3	Guanine nucleotide-binding protein G(k) subunit alpha	0.97137
Q9Y6D5	10	0	27	BIG2_HUMAN	ARFGEF2	Brefeldin A-inhibited guanine nucleotide-exchange protein 2	Q9Y6D6	9	0	28	BIG1_HUMAN	ARFGEF1	Brefeldin A-inhibited guanine nucleotide-exchange protein 1	0.971333
Q15942	8	0	29	ZYX_HUMAN	ZYX	Zyxin	P49023	7	0	18	PAXI_HUMAN	PXN	Paxillin	0.971317
O60506-3	26	20	47	HNRPQ_HUMAN	SYNCRIP	Isoform 3 of Heterogeneous nuclear ribonucleoprotein Q	Q14103-3	27	26	47	HNRPD_HUMAN	HNRNPD	Isoform 3 of Heterogeneous nuclear ribonucleoprotein D0	0.971303
P09012	33	31	47	SNRPA_HUMAN	SNRPA	U1 small nuclear ribonucleoprotein A	Q15365	32	24	47	PCBP1_HUMAN	PCBP1	Poly(rC)-binding protein 1	0.971301
O43237	31	24	47	DC1L2_HUMAN	DYNC1LI2	Cytoplasmic dynein 1 light intermediate chain 2	Q9Y6G9	31	22	47	DC1L1_HUMAN	DYNC1LI1	Cytoplasmic dynein 1 light intermediate chain 1	0.971284
Q9BTC8	5	0	15	MTA3_HUMAN	MTA3	Metastasis-associated protein MTA3	Q86YP4	6	0	16	P66A_HUMAN	GATAD2A	Transcriptional repressor p66-alpha	0.971283
Q96KQ7-2	4	0	9	EHMT2_HUMAN	EHMT2	Isoform 2 of Histone-lysine N-methyltransferase EHMT2	Q92769	4	0	17	HDAC2_HUMAN	HDAC2	Histone deacetylase 2	0.97128
P47756-2	31	21	47	CAPZB_HUMAN	CAPZB	Isoform 2 of F-actin-capping protein subunit beta	P47755	30	18	47	CAZA2_HUMAN	CAPZA2	F-actin-capping protein subunit alpha-2	0.971276
P62312	36	32	38	LSM6_HUMAN	LSM6	U6 snRNA-associated Sm-like protein LSm6	P62306	36	31	38	RUXF_HUMAN	SNRPF	Small nuclear ribonucleoprotein F	0.971264
Q9UKB1	7	3	9	FBW1B_HUMAN	FBXW11	F-box/WD repeat-containing protein 11	Q96CW5	6	0	11	GCP3_HUMAN	TUBGCP3	Gamma-tubulin complex component 3	0.971224
Q9UKV8	5	0	10	AGO2_HUMAN	AGO2	Protein argonaute-2	Q9UHD2	6	0	11	TBK1_HUMAN	TBK1	Serine/threonine-protein kinase TBK1	0.971222
Q12768	9	0	22	STRUM_HUMAN	KIAA0196	WASH complex subunit strumpellin	O75116	8	0	20	ROCK2_HUMAN	ROCK2	Rho-associated protein kinase 2	0.971213
P0C0S5	30	15	37	H2AZ_HUMAN	H2AFZ	Histone H2A.Z	P62805	30	17	39	H4_HUMAN	HIST1H4A	Histone H4	0.97118
P0C0S5	30	15	37	H2AZ_HUMAN	H2AFZ	Histone H2A.Z	P62805	30	17	39	H4_HUMAN	HIST1H4A	Histone H4	0.97118
Q9UNM6	33	26	47	PSD13_HUMAN	PSMD13	26S proteasome non-ATPase regulatory subunit 13	P60900	34	26	47	PSA6_HUMAN	PSMA6	Proteasome subunit alpha type-6	0.971173
Q9UJX2	9	0	27	CDC23_HUMAN	CDC23	Cell division cycle protein 23 homolog	P14635	8	0	21	CCNB1_HUMAN	CCNB1	G2/mitotic-specific cyclin-B1	0.971145
P21796	33	25	47	VDAC1_HUMAN	VDAC1	Voltage-dependent anion-selective channel protein 1	Q9P0L0	34	24	47	VAPA_HUMAN	VAPA	Vesicle-associated membrane protein-associated protein A	0.971133
P09493-10	34	30	41	TPM1_HUMAN	TPM1	Isoform 10 of Tropomyosin alpha-1 chain	P07951-2	34	29	38	TPM2_HUMAN	TPM2	Isoform 2 of Tropomyosin beta chain	0.971128
P60900	15	0	26	PSA6_HUMAN	PSMA6	Proteasome subunit alpha type-6	Q13200	15	6	30	PSMD2_HUMAN	PSMD2	26S proteasome non-ATPase regulatory subunit 2	0.971127
O14965	7	2	13	AURKA_HUMAN	AURKA	Aurora kinase A	Q9BZD4	7	0	19	NUF2_HUMAN	NUF2	Kinetochore protein Nuf2	0.971122
P41252	14	0	29	SYIC_HUMAN	IARS	Isoleucine--tRNA ligase, cytoplasmic	Q15046	15	0	30	SYK_HUMAN	KARS	Lysine--tRNA ligase	0.971121
P11586	9	0	16	C1TC_HUMAN	MTHFD1	C-1-tetrahydrofolate synthase, cytoplasmic	P54886	9	0	24	P5CS_HUMAN	ALDH18A1	Delta-1-pyrroline-5-carboxylate synthase	0.971092
P49768	29	24	32	PSN1_HUMAN	PSEN1	Presenilin-1	Q9NZJ7	29	23	32	MTCH1_HUMAN	MTCH1	Mitochondrial carrier homolog 1	0.971088
O14920	7	0	14	IKKB_HUMAN	IKBKB	Inhibitor of nuclear factor kappa-B kinase subunit beta	P35222	6	0	14	CTNB1_HUMAN	CTNNB1	Catenin beta-1	0.971067
O14641	9	0	12	DVL2_HUMAN	DVL2	Segment polarity protein dishevelled homolog DVL-2	Q8TAA9	8	0	13	VANG1_HUMAN	VANGL1	Vang-like protein 1	0.971066
P27694	29	13	47	RFA1_HUMAN	RPA1	Replication protein A 70 kDa DNA-binding subunit	P12004	29	21	47	PCNA_HUMAN	PCNA	Proliferating cell nuclear antigen	0.971045
Q7Z4H7	7	2	12	HAUS6_HUMAN	HAUS6	HAUS augmin-like complex subunit 6	Q8NHV4	6	0	25	NEDD1_HUMAN	NEDD1	Protein NEDD1	0.970949
P0C0S5	30	15	37	H2AZ_HUMAN	H2AFZ	Histone H2A.Z	P62805	30	17	39	H4_HUMAN	HIST1H4A	Histone H4	0.970921
P51153	7	2	14	RAB13_HUMAN	RAB13	Ras-related protein Rab-13	Q9UPT5	8	0	18	EXOC7_HUMAN	EXOC7	Exocyst complex component 7	0.970898
Q96JH7	10	0	24	VCIP1_HUMAN	VCPIP1	Deubiquitinating protein VCIP135	Q13190	10	0	19	STX5_HUMAN	STX5	Syntaxin-5	0.970896
P07942	15	2	26	LAMB1_HUMAN	LAMB1	Laminin subunit beta-1	Q15046	15	0	30	SYK_HUMAN	KARS	Lysine--tRNA ligase	0.970893
Q9UNM6	14	0	26	PSD13_HUMAN	PSMD13	26S proteasome non-ATPase regulatory subunit 13	Q13200	15	6	30	PSMD2_HUMAN	PSMD2	26S proteasome non-ATPase regulatory subunit 2	0.970849
Q14839	24	14	47	CHD4_HUMAN	CHD4	Chromodomain-helicase-DNA-binding protein 4	Q86YP4	23	16	35	P66A_HUMAN	GATAD2A	Transcriptional repressor p66-alpha	0.970815
Q9P270	9	0	21	SLAI2_HUMAN	SLAIN2	SLAIN motif-containing protein 2	Q96B97	9	0	20	SH3K1_HUMAN	SH3KBP1	SH3 domain-containing kinase-binding protein 1	0.970811
P36578	11	6	15	RL4_HUMAN	RPL4	60S ribosomal protein L4	P42766	11	2	19	RL35_HUMAN	RPL35	60S ribosomal protein L35	0.970768
Q14202	5	0	13	ZMYM3_HUMAN	ZMYM3	Zinc finger MYM-type protein 3	O60341	4	0	14	KDM1A_HUMAN	KDM1A	Lysine-specific histone demethylase 1A	0.970768
O95983	4	0	16	MBD3_HUMAN	MBD3	Methyl-CpG-binding domain protein 3	O60341	4	0	14	KDM1A_HUMAN	KDM1A	Lysine-specific histone demethylase 1A	0.970757
Q9Y4I1-2	9	0	23	MYO5A_HUMAN	MYO5A	Isoform 2 of Unconventional myosin-Va	P63167	9	0	23	DYL1_HUMAN	DYNLL1	Dynein light chain 1, cytoplasmic	0.970744
P68400	32	26	36	CSK21_HUMAN	CSNK2A1	Casein kinase II subunit alpha	Q92769	32	17	33	HDAC2_HUMAN	HDAC2	Histone deacetylase 2	0.97071
Q07157	5	0	14	ZO1_HUMAN	TJP1	Tight junction protein ZO-1	Q96J84	6	0	17	KIRR1_HUMAN	KIRREL	Kin of IRRE-like protein 1	0.97069
O43242	15	5	24	PSMD3_HUMAN	PSMD3	26S proteasome non-ATPase regulatory subunit 3	P25789	16	5	27	PSA4_HUMAN	PSMA4	Proteasome subunit alpha type-4	0.970652
Q9UIG0	4	0	9	BAZ1B_HUMAN	BAZ1B	Tyrosine-protein kinase BAZ1B	P28370	4	0	13	SMCA1_HUMAN	SMARCA1	Probable global transcription activator SNF2L1	0.970626
P06493	8	0	32	CDK1_HUMAN	CDK1	Cyclin-dependent kinase 1	P54619	8	0	17	AAKG1_HUMAN	PRKAG1	5'-AMP-activated protein kinase subunit gamma-1	0.970576
P47756-2	8	0	21	CAPZB_HUMAN	CAPZB	Isoform 2 of F-actin-capping protein subunit beta	Q96B97	9	0	20	SH3K1_HUMAN	SH3KBP1	SH3 domain-containing kinase-binding protein 1	0.970567
P62805	30	17	39	H4_HUMAN	HIST1H4A	Histone H4	P10412	30	16	42	H14_HUMAN	HIST1H1E	Histone H1.4	0.970567
Q16186	14	0	23	ADRM1_HUMAN	ADRM1	Proteasomal ubiquitin receptor ADRM1	Q99460	15	5	22	PSMD1_HUMAN	PSMD1	26S proteasome non-ATPase regulatory subunit 1	0.970542
Q16186	32	23	47	ADRM1_HUMAN	ADRM1	Proteasomal ubiquitin receptor ADRM1	P54727	31	22	47	RD23B_HUMAN	RAD23B	UV excision repair protein RAD23 homolog B	0.970491
P47914	11	6	15	RL29_HUMAN	RPL29	60S ribosomal protein L29	P18124	11	6	15	RL7_HUMAN	RPL7	60S ribosomal protein L7	0.970482
P49959	21	9	26	MRE11_HUMAN	MRE11A	Double-strand break repair protein MRE11A	Q14676	22	13	32	MDC1_HUMAN	MDC1	Mediator of DNA damage checkpoint protein 1	0.970403
P06756-2	26	20	31	ITAV_HUMAN	ITGAV	Isoform 2 of Integrin alpha-V	P18564	25	20	27	ITB6_HUMAN	ITGB6	Integrin beta-6	0.970397
O60566	8	0	29	BUB1B_HUMAN	BUB1B	Mitotic checkpoint serine/threonine-protein kinase BUB1 beta	O43264	8	1	15	ZW10_HUMAN	ZW10	Centromere/kinetochore protein zw10 homolog	0.970348
Q92879	31	13	47	CELF1_HUMAN	CELF1	CUGBP Elav-like family member 1	P31943	31	12	47	HNRH1_HUMAN	HNRNPH1	Heterogeneous nuclear ribonucleoprotein H	0.970329
Q16555	23	14	35	DPYL2_HUMAN	DPYSL2	Dihydropyrimidinase-related protein 2	Q9BPU6	23	14	38	DPYL5_HUMAN	DPYSL5	Dihydropyrimidinase-related protein 5	0.970326
P62805	30	17	39	H4_HUMAN	HIST1H4A	Histone H4	P10412	30	16	42	H14_HUMAN	HIST1H1E	Histone H1.4	0.97031
P62805	30	17	39	H4_HUMAN	HIST1H4A	Histone H4	P10412	30	16	42	H14_HUMAN	HIST1H1E	Histone H1.4	0.97031
Q15648	4	0	7	MED1_HUMAN	MED1	Mediator of RNA polymerase II transcription subunit 1	Q9NPJ6	5	0	8	MED4_HUMAN	MED4	Mediator of RNA polymerase II transcription subunit 4	0.970291
O95793	10	0	29	STAU1_HUMAN	STAU1	Double-stranded RNA-binding protein Staufen homolog 1	P54886	9	0	24	P5CS_HUMAN	ALDH18A1	Delta-1-pyrroline-5-carboxylate synthase	0.970268
P37840	35	31	40	SYUA_HUMAN	SNCA	Alpha-synuclein	P20339	35	30	37	RAB5A_HUMAN	RAB5A	Ras-related protein Rab-5A	0.97025
P06730	9	0	13	IF4E_HUMAN	EIF4E	Eukaryotic translation initiation factor 4E	Q13347	9	0	23	EIF3I_HUMAN	EIF3I	Eukaryotic translation initiation factor 3 subunit I	0.970243
Q99816	4	0	14	TS101_HUMAN	TSG101	Tumor susceptibility gene 101 protein	Q86VP1-2	5	0	20	TAXB1_HUMAN	TAX1BP1	Isoform 2 of Tax1-binding protein 1	0.970211
P62805	30	17	39	H4_HUMAN	HIST1H4A	Histone H4	P10412	30	16	42	H14_HUMAN	HIST1H1E	Histone H1.4	0.970195
P62805	30	17	39	H4_HUMAN	HIST1H4A	Histone H4	P10412	30	16	42	H14_HUMAN	HIST1H1E	Histone H1.4	0.970195
P62805	30	17	39	H4_HUMAN	HIST1H4A	Histone H4	P10412	30	16	42	H14_HUMAN	HIST1H1E	Histone H1.4	0.970195
P62805	30	17	39	H4_HUMAN	HIST1H4A	Histone H4	P10412	30	16	42	H14_HUMAN	HIST1H1E	Histone H1.4	0.970195
P39023	11	6	15	RL3_HUMAN	RPL3	60S ribosomal protein L3	P62891	11	6	15	RL39_HUMAN	RPL39	60S ribosomal protein L39	0.970182
P68104	8	0	30	EF1A1_HUMAN	EEF1A1	Elongation factor 1-alpha 1	P13639	8	0	18	EF2_HUMAN	EEF2	Elongation factor 2	0.970152
O15357	10	0	23	SHIP2_HUMAN	INPPL1	Phosphatidylinositol 3,4,5-trisphosphate 5-phosphatase 2	Q8IZP0	9	0	21	ABI1_HUMAN	ABI1	Abl interactor 1	0.970126
Q14247	10	0	29	SRC8_HUMAN	CTTN	Src substrate cortactin	Q05193	9	0	27	DYN1_HUMAN	DNM1	Dynamin-1	0.970122
P22626	22	12	47	ROA2_HUMAN	HNRNPA2B1	Heterogeneous nuclear ribonucleoproteins A2/B1	P26599	23	12	47	PTBP1_HUMAN	PTBP1	Polypyrimidine tract-binding protein 1	0.970117
P28482	6	0	24	MK01_HUMAN	MAPK1	Mitogen-activated protein kinase 1	Q8WXH0	6	0	16	SYNE2_HUMAN	SYNE2	Nesprin-2	0.970113
Q8IUD2	5	0	11	RB6I2_HUMAN	ERC1	ELKS/Rab6-interacting/CAST family member 1	Q15750	5	0	22	TAB1_HUMAN	TAB1	TGF-beta-activated kinase 1 and MAP3K7-binding protein 1	0.970101
P62805	30	17	39	H4_HUMAN	HIST1H4A	Histone H4	P10412	30	16	42	H14_HUMAN	HIST1H1E	Histone H1.4	0.970051
Q08945	29	13	47	SSRP1_HUMAN	SSRP1	FACT complex subunit SSRP1	P25205	30	23	47	MCM3_HUMAN	MCM3	DNA replication licensing factor MCM3	0.970044
Q99996	6	0	9	AKAP9_HUMAN	AKAP9	A-kinase anchor protein 9	Q96CW5	6	0	11	GCP3_HUMAN	TUBGCP3	Gamma-tubulin complex component 3	0.970035
P07195	33	26	47	LDHB_HUMAN	LDHB	L-lactate dehydrogenase B chain	P12277	32	27	47	KCRB_HUMAN	CKB	Creatine kinase B-type	0.969975
P60228	9	0	20	EIF3E_HUMAN	EIF3E	Eukaryotic translation initiation factor 3 subunit E	P23588	9	0	19	IF4B_HUMAN	EIF4B	Eukaryotic translation initiation factor 4B	0.969969
O95782	20	12	28	AP2A1_HUMAN	AP2A1	AP-2 complex subunit alpha-1	Q14677-3	21	6	25	EPN4_HUMAN	CLINT1	Isoform 3 of Clathrin interactor 1	0.969946
P62805	30	17	39	H4_HUMAN	HIST1H4A	Histone H4	P10412	30	16	42	H14_HUMAN	HIST1H1E	Histone H1.4	0.969936
P62805	30	17	39	H4_HUMAN	HIST1H4A	Histone H4	P10412	30	16	42	H14_HUMAN	HIST1H1E	Histone H1.4	0.969936
P62805	30	17	39	H4_HUMAN	HIST1H4A	Histone H4	P10412	30	16	42	H14_HUMAN	HIST1H1E	Histone H1.4	0.969936
P62805	30	17	39	H4_HUMAN	HIST1H4A	Histone H4	P10412	30	16	42	H14_HUMAN	HIST1H1E	Histone H1.4	0.969936
Q9UDY2	6	0	27	ZO2_HUMAN	TJP2	Tight junction protein ZO-2	Q14847	7	0	30	LASP1_HUMAN	LASP1	LIM and SH3 domain protein 1	0.969931
P51617	9	5	12	IRAK1_HUMAN	IRAK1	Interleukin-1 receptor-associated kinase 1	Q9Y4K3	10	8	19	TRAF6_HUMAN	TRAF6	TNF receptor-associated factor 6	0.969922
Q92925	4	0	17	SMRD2_HUMAN	SMARCD2	SWI/SNF-related matrix-associated actin-dependent regulator of chromatin subfamily D member 2	Q96GM5	4	0	18	SMRD1_HUMAN	SMARCD1	SWI/SNF-related matrix-associated actin-dependent regulator of chromatin subfamily D member 1	0.969898
Q9Y490	7	0	28	TLN1_HUMAN	TLN1	Talin-1	P18206	7	0	16	VINC_HUMAN	VCL	Vinculin	0.969893
P11021	17	9	25	GRP78_HUMAN	HSPA5	78 kDa glucose-regulated protein	Q12931	16	6	28	TRAP1_HUMAN	TRAP1	Heat shock protein 75 kDa, mitochondrial	0.969885
P09601	34	29	37	HMOX1_HUMAN	HMOX1	Heme oxygenase 1	P30519	34	29	37	HMOX2_HUMAN	HMOX2	Heme oxygenase 2	0.969828
P62805	30	17	39	H4_HUMAN	HIST1H4A	Histone H4	P10412	30	16	42	H14_HUMAN	HIST1H1E	Histone H1.4	0.969819
P62805	30	17	39	H4_HUMAN	HIST1H4A	Histone H4	P10412	30	16	42	H14_HUMAN	HIST1H1E	Histone H1.4	0.969819
P62805	30	17	39	H4_HUMAN	HIST1H4A	Histone H4	P10412	30	16	42	H14_HUMAN	HIST1H1E	Histone H1.4	0.969819
P62805	30	17	39	H4_HUMAN	HIST1H4A	Histone H4	P10412	30	16	42	H14_HUMAN	HIST1H1E	Histone H1.4	0.969819
Q7Z460	9	0	25	CLAP1_HUMAN	CLASP1	CLIP-associating protein 1	Q86SQ0	8	0	22	PHLB2_HUMAN	PHLDB2	Pleckstrin homology-like domain family B member 2	0.969816
Q96A65	8	0	19	EXOC4_HUMAN	EXOC4	Exocyst complex component 4	P49023	7	0	18	PAXI_HUMAN	PXN	Paxillin	0.96981
P25789	16	5	27	PSA4_HUMAN	PSMA4	Proteasome subunit alpha type-4	Q13200	15	6	30	PSMD2_HUMAN	PSMD2	26S proteasome non-ATPase regulatory subunit 2	0.96979
P04083	33	29	36	ANXA1_HUMAN	ANXA1	Annexin A1	P04406	33	29	36	G3P_HUMAN	GAPDH	Glyceraldehyde-3-phosphate dehydrogenase	0.969731
Q9UJX5	7	0	23	APC4_HUMAN	ANAPC4	Anaphase-promoting complex subunit 4	P14635	8	0	21	CCNB1_HUMAN	CCNB1	G2/mitotic-specific cyclin-B1	0.969698
P43686	15	6	25	PRS6B_HUMAN	PSMC4	26S protease regulatory subunit 6B	P25789	16	5	27	PSA4_HUMAN	PSMA4	Proteasome subunit alpha type-4	0.969662
Q9Y4A5	5	0	11	TRRAP_HUMAN	TRRAP	Transformation/transcription domain-associated protein	Q15648	4	0	7	MED1_HUMAN	MED1	Mediator of RNA polymerase II transcription subunit 1	0.969642
P35606	8	0	21	COPB2_HUMAN	COPB2	Coatomer subunit beta'	O43156	9	0	22	TTI1_HUMAN	TTI1	TELO2-interacting protein 1 homolog	0.969604
P18124	11	6	15	RL7_HUMAN	RPL7	60S ribosomal protein L7	P61353	11	6	16	RL27_HUMAN	RPL27	60S ribosomal protein L27	0.969558
Q9P2W9	9	0	26	STX18_HUMAN	STX18	Syntaxin-18	O43264	8	1	15	ZW10_HUMAN	ZW10	Centromere/kinetochore protein zw10 homolog	0.969544
O14777	7	0	25	NDC80_HUMAN	NDC80	Kinetochore protein NDC80 homolog	O43264	8	1	15	ZW10_HUMAN	ZW10	Centromere/kinetochore protein zw10 homolog	0.969534
P07942	15	2	26	LAMB1_HUMAN	LAMB1	Laminin subunit beta-1	Q13751	15	2	24	LAMB3_HUMAN	LAMB3	Laminin subunit beta-3	0.969493
P61326	10	5	15	MGN_HUMAN	MAGOH	Protein mago nashi homolog	Q96Q15	9	0	21	SMG1_HUMAN	SMG1	Serine/threonine-protein kinase SMG1	0.969484
Q9UNM6	33	26	47	PSD13_HUMAN	PSMD13	26S proteasome non-ATPase regulatory subunit 13	Q99436	34	22	47	PSB7_HUMAN	PSMB7	Proteasome subunit beta type-7	0.969457
O14920	7	0	14	IKKB_HUMAN	IKBKB	Inhibitor of nuclear factor kappa-B kinase subunit beta	Q13546	7	2	15	RIPK1_HUMAN	RIPK1	Receptor-interacting serine/threonine-protein kinase 1	0.969411
O75487	20	13	26	GPC4_HUMAN	GPC4	Glypican-4	P31431	21	14	25	SDC4_HUMAN	SDC4	Syndecan-4	0.969385
Q9UL46	33	32	47	PSME2_HUMAN	PSME2	Proteasome activator complex subunit 2	P25787	32	24	47	PSA2_HUMAN	PSMA2	Proteasome subunit alpha type-2	0.969372
O75832	16	0	32	PSD10_HUMAN	PSMD10	26S proteasome non-ATPase regulatory subunit 10	P62191	16	6	27	PRS4_HUMAN	PSMC1	26S protease regulatory subunit 4	0.969371
Q13625	6	0	20	ASPP2_HUMAN	TP53BP2	Apoptosis-stimulating of p53 protein 2	A6NKD9	7	0	16	CC85C_HUMAN	CCDC85C	Coiled-coil domain-containing protein 85C	0.969361
Q7Z460	9	0	25	CLAP1_HUMAN	CLASP1	CLIP-associating protein 1	Q14204	9	0	27	DYHC1_HUMAN	DYNC1H1	Cytoplasmic dynein 1 heavy chain 1	0.969327
P17252	30	27	47	KPCA_HUMAN	PRKCA	Protein kinase C alpha type	Q06210-2	30	27	47	GFPT1_HUMAN	GFPT1	Isoform 2 of Glutamine--fructose-6-phosphate aminotransferase [isomerizing] 1	0.96928
P06493	8	0	32	CDK1_HUMAN	CDK1	Cyclin-dependent kinase 1	Q92574	8	1	17	TSC1_HUMAN	TSC1	Hamartin	0.969224
P02511	14	2	29	CRYAB_HUMAN	CRYAB	Alpha-crystallin B chain	O75390	15	6	28	CISY_HUMAN	CS	Citrate synthase, mitochondrial	0.969217
Q15691	8	0	24	MARE1_HUMAN	MAPRE1	Microtubule-associated protein RP/EB family member 1	Q03001	7	0	22	DYST_HUMAN	DST	Dystonin	0.96921
Q13501	12	0	24	SQSTM_HUMAN	SQSTM1	Sequestosome-1	Q12981	11	0	23	SEC20_HUMAN	BNIP1	Vesicle transport protein SEC20	0.969199
O00232	31	24	47	PSD12_HUMAN	PSMD12	26S proteasome non-ATPase regulatory subunit 12	P25787	32	24	47	PSA2_HUMAN	PSMA2	Proteasome subunit alpha type-2	0.969194
Q969X6	4	0	8	CIR1A_HUMAN	CIRH1A	Cirhin	Q8TED0	4	0	9	UTP15_HUMAN	UTP15	U3 small nucleolar RNA-associated protein 15 homolog	0.969176
O95793	10	0	29	STAU1_HUMAN	STAU1	Double-stranded RNA-binding protein Staufen homolog 1	P53621	9	0	23	COPA_HUMAN	COPA	Coatomer subunit alpha	0.969172
Q14152	10	0	21	EIF3A_HUMAN	EIF3A	Eukaryotic translation initiation factor 3 subunit A	P41091	10	0	21	IF2G_HUMAN	EIF2S3	Eukaryotic translation initiation factor 2 subunit 3	0.969155
O43913	5	0	10	ORC5_HUMAN	ORC5	Origin recognition complex subunit 5	Q9UBD5	5	0	17	ORC3_HUMAN	ORC3	Origin recognition complex subunit 3	0.969112
P35251	20	11	26	RFC1_HUMAN	RFC1	Replication factor C subunit 1	P40938	21	12	29	RFC3_HUMAN	RFC3	Replication factor C subunit 3	0.969089
O43707	23	13	34	ACTN4_HUMAN	ACTN4	Alpha-actinin-4	P63165	23	13	32	SUMO1_HUMAN	SUMO1	Small ubiquitin-related modifier 1	0.969078
O60884	9	0	25	DNJA2_HUMAN	DNAJA2	DnaJ homolog subfamily A member 2	P29353	9	0	25	SHC1_HUMAN	SHC1	SHC-transforming protein 1	0.969044
P17252	10	0	27	KPCA_HUMAN	PRKCA	Protein kinase C alpha type	Q6R327	9	3	15	RICTR_HUMAN	RICTOR	Rapamycin-insensitive companion of mTOR	0.969041
Q13177	5	0	21	PAK2_HUMAN	PAK2	Serine/threonine-protein kinase PAK 2	P31946	5	0	26	1433B_HUMAN	YWHAB	14-3-3 protein beta/alpha	0.969012
O75382	5	0	18	TRIM3_HUMAN	TRIM3	Tripartite motif-containing protein 3	P61086	4	0	26	UBE2K_HUMAN	UBE2K	Ubiquitin-conjugating enzyme E2 K	0.968971
Q9UNE7	33	27	47	CHIP_HUMAN	STUB1	E3 ubiquitin-protein ligase CHIP	Q9NZL4	34	29	47	HPBP1_HUMAN	HSPBP1	Hsp70-binding protein 1	0.968961
Q9Y266	32	28	47	NUDC_HUMAN	NUDC	Nuclear migration protein nudC	P62495	32	23	47	ERF1_HUMAN	ETF1	Eukaryotic peptide chain release factor subunit 1	0.968949
P55884	10	0	19	EIF3B_HUMAN	EIF3B	Eukaryotic translation initiation factor 3 subunit B	Q9Y262	9	0	20	EIF3L_HUMAN	EIF3L	Eukaryotic translation initiation factor 3 subunit L	0.968921
P11940	6	0	11	PABP1_HUMAN	PABPC1	Polyadenylate-binding protein 1	P15170-3	7	3	15	ERF3A_HUMAN	GSPT1	Isoform 3 of Eukaryotic peptide chain release factor GTP-binding subunit ERF3A	0.968887
P43246	20	12	41	MSH2_HUMAN	MSH2	DNA mismatch repair protein Msh2	P54278	20	15	30	PMS2_HUMAN	PMS2	Mismatch repair endonuclease PMS2	0.968879
P52907	31	21	36	CAZA1_HUMAN	CAPZA1	F-actin-capping protein subunit alpha-1	P47756-2	31	21	47	CAPZB_HUMAN	CAPZB	Isoform 2 of F-actin-capping protein subunit beta	0.96886
P51665	14	4	25	PSMD7_HUMAN	PSMD7	26S proteasome non-ATPase regulatory subunit 7	O00487	15	5	25	PSDE_HUMAN	PSMD14	26S proteasome non-ATPase regulatory subunit 14	0.968816
O75340	34	30	37	PDCD6_HUMAN	PDCD6	Programmed cell death protein 6	P25445	34	29	37	TNR6_HUMAN	FAS	Tumor necrosis factor receptor superfamily member 6	0.968814
Q16186	14	0	23	ADRM1_HUMAN	ADRM1	Proteasomal ubiquitin receptor ADRM1	O00231	14	5	23	PSD11_HUMAN	PSMD11	26S proteasome non-ATPase regulatory subunit 11	0.968813
P35221-2	6	0	29	CTNA1_HUMAN	CTNNA1	Isoform 2 of Catenin alpha-1	Q12959	7	0	17	DLG1_HUMAN	DLG1	Disks large homolog 1	0.968784
P51659	29	26	47	DHB4_HUMAN	HSD17B4	Peroxisomal multifunctional enzyme type 2	Q9GZZ9	28	20	47	UBA5_HUMAN	UBA5	Ubiquitin-like modifier-activating enzyme 5	0.968784
P11940	30	25	33	PABP1_HUMAN	PABPC1	Polyadenylate-binding protein 1	O00233	29	19	30	PSMD9_HUMAN	PSMD9	26S proteasome non-ATPase regulatory subunit 9	0.968719
P25788	34	30	37	PSA3_HUMAN	PSMA3	Proteasome subunit alpha type-3	P40306	34	30	37	PSB10_HUMAN	PSMB10	Proteasome subunit beta type-10	0.968695
P63165	23	13	32	SUMO1_HUMAN	SUMO1	Small ubiquitin-related modifier 1	P12814	23	14	33	ACTN1_HUMAN	ACTN1	Alpha-actinin-1	0.968655
P68363	31	22	37	TBA1B_HUMAN	TUBA1B	Tubulin alpha-1B chain	Q71U36	31	24	35	TBA1A_HUMAN	TUBA1A	Tubulin alpha-1A chain	0.968649
Q13557-10	7	0	26	KCC2D_HUMAN	CAMK2D	Isoform Delta 10 of Calcium/calmodulin-dependent protein kinase type II subunit delta	Q12959	7	0	17	DLG1_HUMAN	DLG1	Disks large homolog 1	0.968635
O75822	34	26	47	EIF3J_HUMAN	EIF3J	Eukaryotic translation initiation factor 3 subunit J	Q13347	33	23	47	EIF3I_HUMAN	EIF3I	Eukaryotic translation initiation factor 3 subunit I	0.96862
P62750	11	2	20	RL23A_HUMAN	RPL23A	60S ribosomal protein L23a	P63173	11	6	16	RL38_HUMAN	RPL38	60S ribosomal protein L38	0.968614
Q86U28	37	32	40	ISCA2_HUMAN	ISCA2	Iron-sulfur cluster assembly 2 homolog, mitochondrial	Q86SX6	36	32	40	GLRX5_HUMAN	GLRX5	Glutaredoxin-related protein 5, mitochondrial	0.968598
Q04637-8	9	0	27	IF4G1_HUMAN	EIF4G1	Isoform 8 of Eukaryotic translation initiation factor 4 gamma 1	Q13347	9	0	23	EIF3I_HUMAN	EIF3I	Eukaryotic translation initiation factor 3 subunit I	0.968588
P51153	7	2	14	RAB13_HUMAN	RAB13	Ras-related protein Rab-13	Q96KP1	8	1	15	EXOC2_HUMAN	EXOC2	Exocyst complex component 2	0.968586
P35221-2	6	0	29	CTNA1_HUMAN	CTNNA1	Isoform 2 of Catenin alpha-1	P00519	7	0	27	ABL1_HUMAN	ABL1	Tyrosine-protein kinase ABL1	0.968573
Q9UI09	36	30	38	NDUAC_HUMAN	NDUFA12	NADH dehydrogenase [ubiquinone] 1 alpha subcomplex subunit 12	O43678	36	32	38	NDUA2_HUMAN	NDUFA2	NADH dehydrogenase [ubiquinone] 1 alpha subcomplex subunit 2	0.968569
Q07666	23	6	28	KHDR1_HUMAN	KHDRBS1	KH domain-containing, RNA-binding, signal transduction-associated protein 1	P09651	24	12	30	ROA1_HUMAN	HNRNPA1	Heterogeneous nuclear ribonucleoprotein A1	0.968567
P23528	35	31	37	COF1_HUMAN	CFL1	Cofilin-1	P63104	34	29	37	1433Z_HUMAN	YWHAZ	14-3-3 protein zeta/delta	0.968559
Q9BW91	34	26	47	NUDT9_HUMAN	NUDT9	ADP-ribose pyrophosphatase, mitochondrial	Q9HC38-2	34	27	47	GLOD4_HUMAN	GLOD4	Isoform 2 of Glyoxalase domain-containing protein 4	0.968556
P25789	16	5	27	PSA4_HUMAN	PSMA4	Proteasome subunit alpha type-4	P55072	16	5	26	TERA_HUMAN	VCP	Transitional endoplasmic reticulum ATPase	0.96851
O60566	8	0	29	BUB1B_HUMAN	BUB1B	Mitotic checkpoint serine/threonine-protein kinase BUB1 beta	Q2NKX8	9	0	24	ERC6L_HUMAN	ERCC6L	DNA excision repair protein ERCC-6-like	0.968509
Q9UKV8	5	0	10	AGO2_HUMAN	AGO2	Protein argonaute-2	P51114	5	0	16	FXR1_HUMAN	FXR1	Fragile X mental retardation syndrome-related protein 1	0.968502
O95983	4	0	16	MBD3_HUMAN	MBD3	Methyl-CpG-binding domain protein 3	Q9HCE3	5	0	10	ZN532_HUMAN	ZNF532	Zinc finger protein 532	0.968465
P11021	17	9	25	GRP78_HUMAN	HSPA5	78 kDa glucose-regulated protein	P10809	18	7	28	CH60_HUMAN	HSPD1	60 kDa heat shock protein, mitochondrial	0.968457
P22314	27	22	30	UBA1_HUMAN	UBA1	Ubiquitin-like modifier-activating enzyme 1	P49588	27	22	31	SYAC_HUMAN	AARS	Alanine--tRNA ligase, cytoplasmic	0.96845
O00165	10	1	24	HAX1_HUMAN	HAX1	HCLS1-associated protein X-1	Q14247	10	0	29	SRC8_HUMAN	CTTN	Src substrate cortactin	0.968421
Q14240	8	0	22	IF4A2_HUMAN	EIF4A2	Eukaryotic initiation factor 4A-II	O00303	9	0	21	EIF3F_HUMAN	EIF3F	Eukaryotic translation initiation factor 3 subunit F	0.968411
P53350	6	0	23	PLK1_HUMAN	PLK1	Serine/threonine-protein kinase PLK1	Q99661	5	0	24	KIF2C_HUMAN	KIF2C	Kinesin-like protein KIF2C	0.968379
P52597	32	27	35	HNRPF_HUMAN	HNRNPF	Heterogeneous nuclear ribonucleoprotein F	P31943	31	12	47	HNRH1_HUMAN	HNRNPH1	Heterogeneous nuclear ribonucleoprotein H	0.968349
P04350	8	0	18	TBB4A_HUMAN	TUBB4A	Tubulin beta-4A chain	P61163	8	0	21	ACTZ_HUMAN	ACTR1A	Alpha-centractin	0.968349
Q9UBB5	7	0	7	MBD2_HUMAN	MBD2	Methyl-CpG-binding domain protein 2	Q86YP4	6	0	16	P66A_HUMAN	GATAD2A	Transcriptional repressor p66-alpha	0.968258
P06493	8	0	32	CDK1_HUMAN	CDK1	Cyclin-dependent kinase 1	Q9NXR1	9	0	25	NDE1_HUMAN	NDE1	Nuclear distribution protein nudE homolog 1	0.968249
Q92785	4	0	17	REQU_HUMAN	DPF2	Zinc finger protein ubi-d4	Q92922	4	0	17	SMRC1_HUMAN	SMARCC1	SWI/SNF complex subunit SMARCC1	0.968192
Q8NF91	22	12	28	SYNE1_HUMAN	SYNE1	Nesprin-1	Q15554	23	11	27	TERF2_HUMAN	TERF2	Telomeric repeat-binding factor 2	0.968186
P21796	33	25	47	VDAC1_HUMAN	VDAC1	Voltage-dependent anion-selective channel protein 1	O96008	33	24	47	TOM40_HUMAN	TOMM40	Mitochondrial import receptor subunit TOM40 homolog	0.968185
Q96G03	30	25	33	PGM2_HUMAN	PGM2	Phosphoglucomutase-2	P36871	31	26	34	PGM1_HUMAN	PGM1	Phosphoglucomutase-1	0.968165
Q99816	4	0	14	TS101_HUMAN	TSG101	Tumor susceptibility gene 101 protein	Q9UK41	5	0	26	VPS28_HUMAN	VPS28	Vacuolar protein sorting-associated protein 28 homolog	0.968161
O95684	7	0	28	FR1OP_HUMAN	FGFR1OP	FGFR1 oncogene partner	P50552	6	0	17	VASP_HUMAN	VASP	Vasodilator-stimulated phosphoprotein	0.968138
P29317	7	0	17	EPHA2_HUMAN	EPHA2	Ephrin type-A receptor 2	P22681	7	0	21	CBL_HUMAN	CBL	E3 ubiquitin-protein ligase CBL	0.968127
P17980	15	6	23	PRS6A_HUMAN	PSMC3	26S protease regulatory subunit 6A	O43396	14	9	20	TXNL1_HUMAN	TXNL1	Thioredoxin-like protein 1	0.968125
Q12905	32	23	47	ILF2_HUMAN	ILF2	Interleukin enhancer-binding factor 2	P09651	33	30	47	ROA1_HUMAN	HNRNPA1	Heterogeneous nuclear ribonucleoprotein A1	0.968123
P43686	15	6	25	PRS6B_HUMAN	PSMC4	26S protease regulatory subunit 6B	P55072	16	5	26	TERA_HUMAN	VCP	Transitional endoplasmic reticulum ATPase	0.968106
Q7Z6Z7	15	4	24	HUWE1_HUMAN	HUWE1	E3 ubiquitin-protein ligase HUWE1	O14818	15	7	25	PSA7_HUMAN	PSMA7	Proteasome subunit alpha type-7	0.968101
P42766	11	2	19	RL35_HUMAN	RPL35	60S ribosomal protein L35	P62891	11	6	15	RL39_HUMAN	RPL39	60S ribosomal protein L39	0.968025
Q9GZT8	34	31	38	GTPC1_HUMAN	NIF3L1	Putative GTP cyclohydrolase 1 type 2 NIF3L1	P49247	34	29	36	RPIA_HUMAN	RPIA	Ribose-5-phosphate isomerase	0.968024
Q6PGP7	9	0	23	TTC37_HUMAN	TTC37	Tetratricopeptide repeat protein 37	Q8IZH2	9	0	21	XRN1_HUMAN	XRN1	5'-3' exoribonuclease 1	0.96802
O95793	10	0	29	STAU1_HUMAN	STAU1	Double-stranded RNA-binding protein Staufen homolog 1	P55884	10	0	19	EIF3B_HUMAN	EIF3B	Eukaryotic translation initiation factor 3 subunit B	0.968004
Q8TEM1	19	7	30	PO210_HUMAN	NUP210	Nuclear pore membrane glycoprotein 210	Q13438	19	7	29	OS9_HUMAN	OS9	Protein OS-9	0.967997
P52907	6	0	21	CAZA1_HUMAN	CAPZA1	F-actin-capping protein subunit alpha-1	Q6FI81	6	0	25	CPIN1_HUMAN	CIAPIN1	Anamorsin	0.967939
O60716-3	9	0	30	CTND1_HUMAN	CTNND1	Isoform 1AC of Catenin delta-1	Q13017	9	0	25	RHG05_HUMAN	ARHGAP5	Rho GTPase-activating protein 5	0.967927
Q96PE2	8	0	26	ARHGH_HUMAN	ARHGEF17	Rho guanine nucleotide exchange factor 17	Q9NRY4	8	0	27	RHG35_HUMAN	ARHGAP35	Rho GTPase-activating protein 35	0.967908
Q14258	7	0	23	TRI25_HUMAN	TRIM25	E3 ubiquitin/ISG15 ligase TRIM25	Q96EP0	8	0	19	RNF31_HUMAN	RNF31	E3 ubiquitin-protein ligase RNF31	0.9679
P78406	28	23	47	RAE1L_HUMAN	RAE1	mRNA export factor	Q8IUR7	29	22	47	ARMC8_HUMAN	ARMC8	Armadillo repeat-containing protein 8	0.96787
P11940	30	25	33	PABP1_HUMAN	PABPC1	Polyadenylate-binding protein 1	Q13283	30	25	34	G3BP1_HUMAN	G3BP1	Ras GTPase-activating protein-binding protein 1	0.967861
P37840	35	31	40	SYUA_HUMAN	SNCA	Alpha-synuclein	Q9BUT1	35	31	37	BDH2_HUMAN	BDH2	3-hydroxybutyrate dehydrogenase type 2	0.967843
Q12979	7	0	16	ABR_HUMAN	ABR	Active breakpoint cluster region-related protein	Q14155-1	8	0	15	ARHG7_HUMAN	ARHGEF7	Isoform 1 of Rho guanine nucleotide exchange factor 7	0.96784
P61956	24	19	27	SUMO2_HUMAN	SUMO2	Small ubiquitin-related modifier 2	Q12888	24	16	32	TP53B_HUMAN	TP53BP1	Tumor suppressor p53-binding protein 1	0.967798
P32780	9	6	12	TF2H1_HUMAN	GTF2H1	General transcription factor IIH subunit 1	Q12873	8	6	12	CHD3_HUMAN	CHD3	Chromodomain-helicase-DNA-binding protein 3	0.96777
P62917	11	6	15	RL8_HUMAN	RPL8	60S ribosomal protein L8	P62891	11	6	15	RL39_HUMAN	RPL39	60S ribosomal protein L39	0.967767
P18206	7	0	16	VINC_HUMAN	VCL	Vinculin	P56945	8	0	17	BCAR1_HUMAN	BCAR1	Breast cancer anti-estrogen resistance protein 1	0.967734
Q9NV70	23	19	47	EXOC1_HUMAN	EXOC1	Exocyst complex component 1	Q96A65	22	19	33	EXOC4_HUMAN	EXOC4	Exocyst complex component 4	0.967669
Q92769	4	0	17	HDAC2_HUMAN	HDAC2	Histone deacetylase 2	Q04206	5	0	12	TF65_HUMAN	RELA	Transcription factor p65	0.967633
P60953	7	0	11	CDC42_HUMAN	CDC42	Cell division control protein 42 homolog	P30622-2	8	0	20	CLIP1_HUMAN	CLIP1	Isoform 3 of CAP-Gly domain-containing linker protein 1	0.967621
Q9NR30	24	12	32	DDX21_HUMAN	DDX21	Nucleolar RNA helicase 2	P09651	24	12	30	ROA1_HUMAN	HNRNPA1	Heterogeneous nuclear ribonucleoprotein A1	0.967599
P62333	15	6	23	PRS10_HUMAN	PSMC6	26S protease regulatory subunit 10B	P62195	15	9	23	PRS8_HUMAN	PSMC5	26S protease regulatory subunit 8	0.967596
Q96CV9	10	0	18	OPTN_HUMAN	OPTN	Optineurin	P43034	11	0	30	LIS1_HUMAN	PAFAH1B1	Platelet-activating factor acetylhydrolase IB subunit alpha	0.967552
Q12846	34	29	38	STX4_HUMAN	STX4	Syntaxin-4	O95721	34	25	47	SNP29_HUMAN	SNAP29	Synaptosomal-associated protein 29	0.967539
Q9UNE7	9	0	27	CHIP_HUMAN	STUB1	E3 ubiquitin-protein ligase CHIP	O95817	10	0	18	BAG3_HUMAN	BAG3	BAG family molecular chaperone regulator 3	0.967538
Q9H6T3	9	0	26	RPAP3_HUMAN	RPAP3	RNA polymerase II-associated protein 3	Q9HCN4	9	0	29	GPN1_HUMAN	GPN1	GPN-loop GTPase 1	0.967472
P61247	34	32	47	RS3A_HUMAN	RPS3A	40S ribosomal protein S3a	P08865	33	22	47	RSSA_HUMAN	RPSA	40S ribosomal protein SA	0.967466
O75962	7	0	19	TRIO_HUMAN	TRIO	Triple functional domain protein	P60953	7	0	11	CDC42_HUMAN	CDC42	Cell division control protein 42 homolog	0.967442
Q96BD5	5	0	9	PF21A_HUMAN	PHF21A	PHD finger protein 21A	P78347	4	0	9	GTF2I_HUMAN	GTF2I	General transcription factor II-I	0.967438
P54136	12	0	22	SYRC_HUMAN	RARS	Arginine--tRNA ligase, cytoplasmic	Q13155	11	0	31	AIMP2_HUMAN	AIMP2	Aminoacyl tRNA synthase complex-interacting multifunctional protein 2	0.967424
P62750	11	2	20	RL23A_HUMAN	RPL23A	60S ribosomal protein L23a	P62891	11	6	15	RL39_HUMAN	RPL39	60S ribosomal protein L39	0.96742
Q8N122	10	0	21	RPTOR_HUMAN	RPTOR	Regulatory-associated protein of mTOR	Q99613	10	0	20	EIF3C_HUMAN	EIF3C	Eukaryotic translation initiation factor 3 subunit C	0.967407
Q9NTK5	9	0	27	OLA1_HUMAN	OLA1	Obg-like ATPase 1	Q9UNE7	9	0	27	CHIP_HUMAN	STUB1	E3 ubiquitin-protein ligase CHIP	0.967363
P04406	33	29	36	G3P_HUMAN	GAPDH	Glyceraldehyde-3-phosphate dehydrogenase	Q06830	34	29	37	PRDX1_HUMAN	PRDX1	Peroxiredoxin-1	0.967363
Q9Y6R4	9	0	24	M3K4_HUMAN	MAP3K4	Mitogen-activated protein kinase kinase kinase 4	Q96B97	9	0	20	SH3K1_HUMAN	SH3KBP1	SH3 domain-containing kinase-binding protein 1	0.967337
P07951-2	34	29	38	TPM2_HUMAN	TPM2	Isoform 2 of Tropomyosin beta chain	P67936	35	30	39	TPM4_HUMAN	TPM4	Tropomyosin alpha-4 chain	0.967324
Q8N6T3	8	0	23	ARFG1_HUMAN	ARFGAP1	ADP-ribosylation factor GTPase-activating protein 1	Q8N6H7	8	0	22	ARFG2_HUMAN	ARFGAP2	ADP-ribosylation factor GTPase-activating protein 2	0.967298
Q7Z6Z7	15	4	24	HUWE1_HUMAN	HUWE1	E3 ubiquitin-protein ligase HUWE1	Q9UNM6	14	0	26	PSD13_HUMAN	PSMD13	26S proteasome non-ATPase regulatory subunit 13	0.967284
P18754	25	14	47	RCC1_HUMAN	RCC1	Regulator of chromosome condensation	O00629	24	17	47	IMA3_HUMAN	KPNA4	Importin subunit alpha-3	0.967277
Q9UNK0	35	22	47	STX8_HUMAN	STX8	Syntaxin-8	Q99747	34	25	47	SNAG_HUMAN	NAPG	Gamma-soluble NSF attachment protein	0.967261
P55809	31	26	34	SCOT1_HUMAN	OXCT1	Succinyl-CoA:3-ketoacid coenzyme A transferase 1, mitochondrial	O94888	31	20	42	UBXN7_HUMAN	UBXN7	UBX domain-containing protein 7	0.96724
Q14155-1	8	0	15	ARHG7_HUMAN	ARHGEF7	Isoform 1 of Rho guanine nucleotide exchange factor 7	Q13464	8	0	21	ROCK1_HUMAN	ROCK1	Rho-associated protein kinase 1	0.967224
P68371	31	23	38	TBB4B_HUMAN	TUBB4B	Tubulin beta-4B chain	Q71U36	31	24	35	TBA1A_HUMAN	TUBA1A	Tubulin alpha-1A chain	0.967176
P37840	35	31	40	SYUA_HUMAN	SNCA	Alpha-synuclein	Q16143	35	30	38	SYUB_HUMAN	SNCB	Beta-synuclein	0.967148
Q9Y512	32	20	47	SAM50_HUMAN	SAMM50	Sorting and assembly machinery component 50 homolog	O96008	33	24	47	TOM40_HUMAN	TOMM40	Mitochondrial import receptor subunit TOM40 homolog	0.967137
P35250	33	29	47	RFC2_HUMAN	RFC2	Replication factor C subunit 2	P40938	33	29	47	RFC3_HUMAN	RFC3	Replication factor C subunit 3	0.967076
O75534	9	0	17	CSDE1_HUMAN	CSDE1	Cold shock domain-containing protein E1	Q13347	9	0	23	EIF3I_HUMAN	EIF3I	Eukaryotic translation initiation factor 3 subunit I	0.96707
Q9NQC3-2	27	23	29	RTN4_HUMAN	RTN4	Isoform 2 of Reticulon-4	Q8WXF7	27	18	33	ATLA1_HUMAN	ATL1	Atlastin-1	0.967017
Q92900-2	7	0	29	RENT1_HUMAN	UPF1	Isoform 2 of Regulator of nonsense transcripts 1	P15170-3	7	3	15	ERF3A_HUMAN	GSPT1	Isoform 3 of Eukaryotic peptide chain release factor GTP-binding subunit ERF3A	0.967008
P31146	32	25	47	COR1A_HUMAN	CORO1A	Coronin-1A	P60709	32	23	47	ACTB_HUMAN	ACTB	Actin, cytoplasmic 1	0.967
Q14185	12	0	23	DOCK1_HUMAN	DOCK1	Dedicator of cytokinesis protein 1	Q9Y2A7	13	0	23	NCKP1_HUMAN	NCKAP1	Nck-associated protein 1	0.966956
P25445	34	29	37	TNR6_HUMAN	FAS	Tumor necrosis factor receptor superfamily member 6	P63279	35	31	38	UBC9_HUMAN	UBE2I	SUMO-conjugating enzyme UBC9	0.966945
Q9BSJ2	6	1	11	GCP2_HUMAN	TUBGCP2	Gamma-tubulin complex component 2	Q8NHV4	6	0	25	NEDD1_HUMAN	NEDD1	Protein NEDD1	0.966896
Q9P2J5	9	0	16	SYLC_HUMAN	LARS	Leucine--tRNA ligase, cytoplasmic	Q8N122	10	0	21	RPTOR_HUMAN	RPTOR	Regulatory-associated protein of mTOR	0.96689
P62993	34	27	47	GRB2_HUMAN	GRB2	Growth factor receptor-bound protein 2	P27348	34	26	47	1433T_HUMAN	YWHAQ	14-3-3 protein theta	0.966879
O00231	14	5	23	PSD11_HUMAN	PSMD11	26S proteasome non-ATPase regulatory subunit 11	O14818	15	7	25	PSA7_HUMAN	PSMA7	Proteasome subunit alpha type-7	0.966849
P06493	8	0	32	CDK1_HUMAN	CDK1	Cyclin-dependent kinase 1	O14974	8	0	19	MYPT1_HUMAN	PPP1R12A	Protein phosphatase 1 regulatory subunit 12A	0.966824
P19784	34	31	47	CSK22_HUMAN	CSNK2A2	Casein kinase II subunit alpha'	Q96KB5	33	24	47	TOPK_HUMAN	PBK	Lymphokine-activated killer T-cell-originated protein kinase	0.966805
Q00839-2	26	19	30	HNRPU_HUMAN	HNRNPU	Isoform Short of Heterogeneous nuclear ribonucleoprotein U	Q08211	25	7	29	DHX9_HUMAN	DHX9	ATP-dependent RNA helicase A	0.966802
P52735	7	0	18	VAV2_HUMAN	VAV2	Guanine nucleotide exchange factor VAV2	Q13464	8	0	21	ROCK1_HUMAN	ROCK1	Rho-associated protein kinase 1	0.9668
Q9BZL4	8	0	27	PP12C_HUMAN	PPP1R12C	Protein phosphatase 1 regulatory subunit 12C	Q5VT25	8	1	16	MRCKA_HUMAN	CDC42BPA	Serine/threonine-protein kinase MRCK alpha	0.9668
P42345	9	3	14	MTOR_HUMAN	MTOR	Serine/threonine-protein kinase mTOR	O00303	9	0	21	EIF3F_HUMAN	EIF3F	Eukaryotic translation initiation factor 3 subunit F	0.966775
O95714	7	0	18	HERC2_HUMAN	HERC2	E3 ubiquitin-protein ligase HERC2	P60953	7	0	11	CDC42_HUMAN	CDC42	Cell division control protein 42 homolog	0.966714
Q9UKV8	5	0	10	AGO2_HUMAN	AGO2	Protein argonaute-2	Q9BYJ9	5	0	17	YTHD1_HUMAN	YTHDF1	YTH domain-containing family protein 1	0.966687
Q08945	29	13	47	SSRP1_HUMAN	SSRP1	FACT complex subunit SSRP1	P49736	28	23	47	MCM2_HUMAN	MCM2	DNA replication licensing factor MCM2	0.966685
P22087	33	31	47	FBRL_HUMAN	FBL	rRNA 2'-O-methyltransferase fibrillarin	P24941	34	32	47	CDK2_HUMAN	CDK2	Cyclin-dependent kinase 2	0.966656
Q9NRY4	8	0	27	RHG35_HUMAN	ARHGAP35	Rho GTPase-activating protein 35	Q99959	7	0	30	PKP2_HUMAN	PKP2	Plakophilin-2	0.966652
Q96L91	5	0	11	EP400_HUMAN	EP400	E1A-binding protein p400	Q9H0E9-2	4	0	11	BRD8_HUMAN	BRD8	Isoform 2 of Bromodomain-containing protein 8	0.966634
Q9UPQ9	5	0	12	TNR6B_HUMAN	TNRC6B	Trinucleotide repeat-containing gene 6B protein	Q9UIV1	5	0	13	CNOT7_HUMAN	CNOT7	CCR4-NOT transcription complex subunit 7	0.966619
P35813	6	0	20	PPM1A_HUMAN	PPM1A	Protein phosphatase 1A	P35222	6	0	14	CTNB1_HUMAN	CTNNB1	Catenin beta-1	0.966618
O43237	10	0	24	DC1L2_HUMAN	DYNC1LI2	Cytoplasmic dynein 1 light intermediate chain 2	Q14203-3	9	0	22	DCTN1_HUMAN	DCTN1	Isoform 3 of Dynactin subunit 1	0.966584
Q9BRR6	32	27	35	ADPGK_HUMAN	ADPGK	ADP-dependent glucokinase	P04075	32	27	35	ALDOA_HUMAN	ALDOA	Fructose-bisphosphate aldolase A	0.96658
O14965	7	2	13	AURKA_HUMAN	AURKA	Aurora kinase A	P23258	6	0	23	TBG1_HUMAN	TUBG1	Tubulin gamma-1 chain	0.966567
Q9H6R4	5	0	8	NOL6_HUMAN	NOL6	Nucleolar protein 6	Q9NYH9	4	0	8	UTP6_HUMAN	UTP6	U3 small nucleolar RNA-associated protein 6 homolog	0.96656
P30419	11	0	23	NMT1_HUMAN	NMT1	Glycylpeptide N-tetradecanoyltransferase 1	Q9UQ80	11	0	23	PA2G4_HUMAN	PA2G4	Proliferation-associated protein 2G4	0.96653
P53621	9	0	23	COPA_HUMAN	COPA	Coatomer subunit alpha	Q8N0X7	10	0	17	SPG20_HUMAN	SPG20	Spartin	0.966508
P35637	22	6	27	FUS_HUMAN	FUS	RNA-binding protein FUS	Q15459	23	16	30	SF3A1_HUMAN	SF3A1	Splicing factor 3A subunit 1	0.966472
Q99439	33	29	37	CNN2_HUMAN	CNN2	Calponin-2	P09493-3	34	30	38	TPM1_HUMAN	TPM1	Isoform 3 of Tropomyosin alpha-1 chain	0.966425
P51665	14	4	25	PSMD7_HUMAN	PSMD7	26S proteasome non-ATPase regulatory subunit 7	P55036	15	4	24	PSMD4_HUMAN	PSMD4	26S proteasome non-ATPase regulatory subunit 4	0.96639
Q15029	27	13	44	U5S1_HUMAN	EFTUD2	116 kDa U5 small nuclear ribonucleoprotein component	Q15393	28	12	47	SF3B3_HUMAN	SF3B3	Splicing factor 3B subunit 3	0.966383
O95714	7	0	18	HERC2_HUMAN	HERC2	E3 ubiquitin-protein ligase HERC2	Q5SW79	7	0	19	CE170_HUMAN	CEP170	Centrosomal protein of 170 kDa	0.966357
O60563	24	14	33	CCNT1_HUMAN	CCNT1	Cyclin-T1	O60885	24	19	32	BRD4_HUMAN	BRD4	Bromodomain-containing protein 4	0.966352
Q16186	32	23	47	ADRM1_HUMAN	ADRM1	Proteasomal ubiquitin receptor ADRM1	P25787	32	24	47	PSA2_HUMAN	PSMA2	Proteasome subunit alpha type-2	0.96625
Q9BYN8	34	28	36	RT26_HUMAN	MRPS26	28S ribosomal protein S26, mitochondrial	P82673	34	29	36	RT35_HUMAN	MRPS35	28S ribosomal protein S35, mitochondrial	0.966243
P14618-2	23	17	27	KPYM_HUMAN	PKM	Isoform M1 of Pyruvate kinase PKM	P63165	23	13	32	SUMO1_HUMAN	SUMO1	Small ubiquitin-related modifier 1	0.966199
Q9HCN8	16	7	32	SDF2L_HUMAN	SDF2L1	Stromal cell-derived factor 2-like protein 1	Q9UBS4	15	6	30	DJB11_HUMAN	DNAJB11	DnaJ homolog subfamily B member 11	0.966194
Q9Y6A5	6	0	14	TACC3_HUMAN	TACC3	Transforming acidic coiled-coil-containing protein 3	Q13418	7	0	24	ILK_HUMAN	ILK	Integrin-linked protein kinase	0.966175
Q00653-4	9	0	21	NFKB2_HUMAN	NFKB2	Isoform 4 of Nuclear factor NF-kappa-B p100 subunit	Q96ST3	8	0	17	SIN3A_HUMAN	SIN3A	Paired amphipathic helix protein Sin3a	0.966141
P47755	5	0	18	CAZA2_HUMAN	CAPZA2	F-actin-capping protein subunit alpha-2	P52907	6	0	21	CAZA1_HUMAN	CAPZA1	F-actin-capping protein subunit alpha-1	0.96613
Q9NXF1	4	0	8	TEX10_HUMAN	TEX10	Testis-expressed sequence 10 protein	Q99496	4	0	14	RING2_HUMAN	RNF2	E3 ubiquitin-protein ligase RING2	0.966084
Q14204	9	0	27	DYHC1_HUMAN	DYNC1H1	Cytoplasmic dynein 1 heavy chain 1	Q13409-3	9	0	20	DC1I2_HUMAN	DYNC1I2	Isoform 2C of Cytoplasmic dynein 1 intermediate chain 2	0.966056
Q99816	18	14	22	TS101_HUMAN	TSG101	Tumor susceptibility gene 101 protein	Q53EZ4	19	18	47	CEP55_HUMAN	CEP55	Centrosomal protein of 55 kDa	0.965975
P12931	8	0	27	SRC_HUMAN	SRC	Proto-oncogene tyrosine-protein kinase Src	P19174-2	9	0	30	PLCG1_HUMAN	PLCG1	Isoform 2 of 1-phosphatidylinositol 4,5-bisphosphate phosphodiesterase gamma-1	0.965959
P78362	21	19	32	SRPK2_HUMAN	SRPK2	SRSF protein kinase 2	P84103	22	7	31	SRSF3_HUMAN	SRSF3	Serine/arginine-rich splicing factor 3	0.965934
O75436	9	0	26	VP26A_HUMAN	VPS26A	Vacuolar protein sorting-associated protein 26A	P42224	9	0	20	STAT1_HUMAN	STAT1	Signal transducer and activator of transcription 1-alpha/beta	0.96593
P62993	34	27	47	GRB2_HUMAN	GRB2	Growth factor receptor-bound protein 2	Q04917	34	24	47	1433F_HUMAN	YWHAH	14-3-3 protein eta	0.965919
Q13838	32	13	47	DX39B_HUMAN	DDX39B	Spliceosome RNA helicase DDX39B	O00148	31	13	47	DX39A_HUMAN	DDX39A	ATP-dependent RNA helicase DDX39A	0.965906
Q02539	4	0	15	H11_HUMAN	HIST1H1A	Histone H1.1	P20248	4	0	18	CCNA2_HUMAN	CCNA2	Cyclin-A2	0.965875
Q9Y266	32	28	47	NUDC_HUMAN	NUDC	Nuclear migration protein nudC	Q9ULV4	32	28	47	COR1C_HUMAN	CORO1C	Coronin-1C	0.965861
Q14203-3	9	0	22	DCTN1_HUMAN	DCTN1	Isoform 3 of Dynactin subunit 1	Q8TD16	8	0	20	BICD2_HUMAN	BICD2	Protein bicaudal D homolog 2	0.96585
Q9NRX1	4	0	28	PNO1_HUMAN	PNO1	RNA-binding protein PNO1	Q9H6R4	5	0	8	NOL6_HUMAN	NOL6	Nucleolar protein 6	0.965845
Q9NXR7	32	27	35	BRE_HUMAN	BRE	BRCA1-A complex subunit BRE	Q9NWV8	33	29	36	BABA1_HUMAN	BABAM1	BRISC and BRCA1-A complex member 1	0.965842
P60510	33	26	47	PP4C_HUMAN	PPP4C	Serine/threonine-protein phosphatase 4 catalytic subunit	P68104	32	30	47	EF1A1_HUMAN	EEF1A1	Elongation factor 1-alpha 1	0.965816
P17535	32	31	47	JUND_HUMAN	JUND	Transcription factor jun-D	P27361	33	27	47	MK03_HUMAN	MAPK3	Mitogen-activated protein kinase 3	0.965811
P61353	11	6	16	RL27_HUMAN	RPL27	60S ribosomal protein L27	P62891	11	6	15	RL39_HUMAN	RPL39	60S ribosomal protein L39	0.96577
P27361	33	27	47	MK03_HUMAN	MAPK3	Mitogen-activated protein kinase 3	P21796	33	25	47	VDAC1_HUMAN	VDAC1	Voltage-dependent anion-selective channel protein 1	0.965768
Q9Y4K3	5	0	8	TRAF6_HUMAN	TRAF6	TNF receptor-associated factor 6	P68036	6	0	28	UB2L3_HUMAN	UBE2L3	Ubiquitin-conjugating enzyme E2 L3	0.965768
O60826	9	0	22	CCD22_HUMAN	CCDC22	Coiled-coil domain-containing protein 22	Q7Z3J2	9	0	21	CP062_HUMAN	C16orf62	UPF0505 protein C16orf62	0.965719
P55060	26	15	31	XPO2_HUMAN	CSE1L	Exportin-2	O14980	26	14	29	XPO1_HUMAN	XPO1	Exportin-1	0.965715
P11047	14	2	27	LAMC1_HUMAN	LAMC1	Laminin subunit gamma-1	Q13751	15	2	24	LAMB3_HUMAN	LAMB3	Laminin subunit beta-3	0.965698
P52597	32	27	35	HNRPF_HUMAN	HNRNPF	Heterogeneous nuclear ribonucleoprotein F	P35637	32	27	39	FUS_HUMAN	FUS	RNA-binding protein FUS	0.965674
O95793	10	0	29	STAU1_HUMAN	STAU1	Double-stranded RNA-binding protein Staufen homolog 1	P15880	11	0	21	RS2_HUMAN	RPS2	40S ribosomal protein S2	0.965652
Q05209	9	0	28	PTN12_HUMAN	PTPN12	Tyrosine-protein phosphatase non-receptor type 12	P17252	10	0	27	KPCA_HUMAN	PRKCA	Protein kinase C alpha type	0.965647
Q12888	24	16	32	TP53B_HUMAN	TP53BP1	Tumor suppressor p53-binding protein 1	P12956	25	13	30	XRCC6_HUMAN	XRCC6	X-ray repair cross-complementing protein 6	0.965646
P23258	6	0	23	TBG1_HUMAN	TUBG1	Tubulin gamma-1 chain	P49023	7	0	18	PAXI_HUMAN	PXN	Paxillin	0.965633
Q9H9A5	4	0	14	CNO10_HUMAN	CNOT10	CCR4-NOT transcription complex subunit 10	Q9UIV1	5	0	13	CNOT7_HUMAN	CNOT7	CCR4-NOT transcription complex subunit 7	0.965567
Q14155-1	8	0	15	ARHG7_HUMAN	ARHGEF7	Isoform 1 of Rho guanine nucleotide exchange factor 7	Q52LW3	9	0	21	RHG29_HUMAN	ARHGAP29	Rho GTPase-activating protein 29	0.965542
Q5J8M3-3	24	20	31	EMC4_HUMAN	EMC4	Isoform 3 of ER membrane protein complex subunit 4	Q9P0I2	25	15	30	EMC3_HUMAN	EMC3	ER membrane protein complex subunit 3	0.965496
P60228	9	0	20	EIF3E_HUMAN	EIF3E	Eukaryotic translation initiation factor 3 subunit E	O00571	8	0	19	DDX3X_HUMAN	DDX3X	ATP-dependent RNA helicase DDX3X	0.965458
P19387	34	29	37	RPB3_HUMAN	POLR2C	DNA-directed RNA polymerase II subunit RPB3	Q07955	34	29	37	SRSF1_HUMAN	SRSF1	Serine/arginine-rich splicing factor 1	0.965425
Q9Y496	8	0	26	KIF3A_HUMAN	KIF3A	Kinesin-like protein KIF3A	O00159	9	0	28	MYO1C_HUMAN	MYO1C	Unconventional myosin-Ic	0.965415
Q9NRX1	4	0	28	PNO1_HUMAN	PNO1	RNA-binding protein PNO1	Q9H583	4	0	9	HEAT1_HUMAN	HEATR1	HEAT repeat-containing protein 1	0.965414
Q9GZZ1	11	2	17	NAA50_HUMAN	NAA50	N-alpha-acetyltransferase 50	Q9BXJ9	10	0	17	NAA15_HUMAN	NAA15	N-alpha-acetyltransferase 15, NatA auxiliary subunit	0.965409
P06733	31	23	47	ENOA_HUMAN	ENO1	Alpha-enolase	P13929	32	25	47	ENOB_HUMAN	ENO3	Beta-enolase	0.965408
Q15843	23	19	39	NEDD8_HUMAN	NEDD8	NEDD8	Q13616	22	17	29	CUL1_HUMAN	CUL1	Cullin-1	0.965312
Q9UBQ5	9	0	26	EIF3K_HUMAN	EIF3K	Eukaryotic translation initiation factor 3 subunit K	Q9Y262	9	0	20	EIF3L_HUMAN	EIF3L	Eukaryotic translation initiation factor 3 subunit L	0.9653
Q96DI7	33	12	47	SNR40_HUMAN	SNRNP40	U5 small nuclear ribonucleoprotein 40 kDa protein	Q15717	33	25	47	ELAV1_HUMAN	ELAVL1	ELAV-like protein 1	0.965273
P20042	10	3	16	IF2B_HUMAN	EIF2S2	Eukaryotic translation initiation factor 2 subunit 2	Q14152	10	0	21	EIF3A_HUMAN	EIF3A	Eukaryotic translation initiation factor 3 subunit A	0.965236
Q8IX90	7	0	24	SKA3_HUMAN	SKA3	Spindle and kinetochore-associated protein 3	P14635	8	0	21	CCNB1_HUMAN	CCNB1	G2/mitotic-specific cyclin-B1	0.965194
Q92574	8	1	17	TSC1_HUMAN	TSC1	Hamartin	P26038	8	0	14	MOES_HUMAN	MSN	Moesin	0.965175
Q66K74	14	0	29	MAP1S_HUMAN	MAP1S	Microtubule-associated protein 1S	P42704	15	2	28	LPPRC_HUMAN	LRPPRC	Leucine-rich PPR motif-containing protein, mitochondrial	0.965149
O14653	33	28	37	GOSR2_HUMAN	GOSR2	Golgi SNAP receptor complex member 2	O43752	34	29	38	STX6_HUMAN	STX6	Syntaxin-6	0.965141
P11182	26	21	29	ODB2_HUMAN	DBT	Lipoamide acyltransferase component of branched-chain alpha-keto acid dehydrogenase complex, mitochondrial	Q9Y5T5	27	19	33	UBP16_HUMAN	USP16	Ubiquitin carboxyl-terminal hydrolase 16	0.965083
O15530	8	0	24	PDPK1_HUMAN	PDPK1	3-phosphoinositide-dependent protein kinase 1	P49023	7	0	18	PAXI_HUMAN	PXN	Paxillin	0.965063
P43686	15	6	25	PRS6B_HUMAN	PSMC4	26S protease regulatory subunit 6B	Q12931	16	6	28	TRAP1_HUMAN	TRAP1	Heat shock protein 75 kDa, mitochondrial	0.965062
O60566	8	0	29	BUB1B_HUMAN	BUB1B	Mitotic checkpoint serine/threonine-protein kinase BUB1 beta	Q14008	8	0	23	CKAP5_HUMAN	CKAP5	Cytoskeleton-associated protein 5	0.965041
O15294	6	0	17	OGT1_HUMAN	OGT	UDP-N-acetylglucosamine--peptide N-acetylglucosaminyltransferase 110 kDa subunit	Q04206	5	0	12	TF65_HUMAN	RELA	Transcription factor p65	0.965041
Q2NKX8	9	0	24	ERC6L_HUMAN	ERCC6L	DNA excision repair protein ERCC-6-like	P30622-2	8	0	20	CLIP1_HUMAN	CLIP1	Isoform 3 of CAP-Gly domain-containing linker protein 1	0.965039
O60566	8	0	29	BUB1B_HUMAN	BUB1B	Mitotic checkpoint serine/threonine-protein kinase BUB1 beta	O95229	9	0	18	ZWINT_HUMAN	ZWINT	ZW10 interactor	0.964967
Q9UL46	33	32	47	PSME2_HUMAN	PSME2	Proteasome activator complex subunit 2	Q99436	34	22	47	PSB7_HUMAN	PSMB7	Proteasome subunit beta type-7	0.964962
Q9UPN4	7	4	14	CP131_HUMAN	CEP131	Centrosomal protein of 131 kDa	O14965	7	2	13	AURKA_HUMAN	AURKA	Aurora kinase A	0.964944
P00519	7	0	27	ABL1_HUMAN	ABL1	Tyrosine-protein kinase ABL1	P61981	8	3	13	1433G_HUMAN	YWHAG	14-3-3 protein gamma	0.964911
Q9P206-2	8	0	16	K1522_HUMAN	KIAA1522	Isoform 2 of Uncharacterized protein KIAA1522	Q96B97	9	0	20	SH3K1_HUMAN	SH3KBP1	SH3 domain-containing kinase-binding protein 1	0.964904
Q96HY6	32	28	47	DDRGK_HUMAN	DDRGK1	DDRGK domain-containing protein 1	Q96JB5	32	25	47	CK5P3_HUMAN	CDK5RAP3	CDK5 regulatory subunit-associated protein 3	0.964892
P28066	34	29	38	PSA5_HUMAN	PSMA5	Proteasome subunit alpha type-5	P48556	34	29	37	PSMD8_HUMAN	PSMD8	26S proteasome non-ATPase regulatory subunit 8	0.964884
Q8N122	10	0	21	RPTOR_HUMAN	RPTOR	Regulatory-associated protein of mTOR	P06730	9	0	13	IF4E_HUMAN	EIF4E	Eukaryotic translation initiation factor 4E	0.964881
Q01105	33	28	37	SET_HUMAN	SET	Protein SET	P39687	34	25	47	AN32A_HUMAN	ANP32A	Acidic leucine-rich nuclear phosphoprotein 32 family member A	0.96487
Q12959	7	0	17	DLG1_HUMAN	DLG1	Disks large homolog 1	Q5JTD0	8	0	25	TJAP1_HUMAN	TJAP1	Tight junction-associated protein 1	0.96485
Q96A65	8	0	19	EXOC4_HUMAN	EXOC4	Exocyst complex component 4	O00471	7	0	22	EXOC5_HUMAN	EXOC5	Exocyst complex component 5	0.964814
Q9UL46	33	32	47	PSME2_HUMAN	PSME2	Proteasome activator complex subunit 2	P60900	34	26	47	PSA6_HUMAN	PSMA6	Proteasome subunit alpha type-6	0.964804
Q14203-3	9	0	22	DCTN1_HUMAN	DCTN1	Isoform 3 of Dynactin subunit 1	O75935	8	0	27	DCTN3_HUMAN	DCTN3	Dynactin subunit 3	0.964803
P62805	30	17	39	H4_HUMAN	HIST1H4A	Histone H4	P10412	30	16	42	H14_HUMAN	HIST1H1E	Histone H1.4	0.964787
P62805	30	17	39	H4_HUMAN	HIST1H4A	Histone H4	P10412	30	16	42	H14_HUMAN	HIST1H1E	Histone H1.4	0.964787
P04350	8	0	18	TBB4A_HUMAN	TUBB4A	Tubulin beta-4A chain	Q12933	8	0	17	TRAF2_HUMAN	TRAF2	TNF receptor-associated factor 2	0.964782
P28482	33	24	47	MK01_HUMAN	MAPK1	Mitogen-activated protein kinase 1	P09429	34	14	47	HMGB1_HUMAN	HMGB1	High mobility group protein B1	0.964776
O75351	31	20	47	VPS4B_HUMAN	VPS4B	Vacuolar protein sorting-associated protein 4B	Q04323	32	28	47	UBXN1_HUMAN	UBXN1	UBX domain-containing protein 1	0.96476
Q8WXI9	5	0	15	P66B_HUMAN	GATAD2B	Transcriptional repressor p66-beta	Q9BTC8	5	0	15	MTA3_HUMAN	MTA3	Metastasis-associated protein MTA3	0.964755
P62805	6	0	17	H4_HUMAN	HIST1H4A	Histone H4	Q13547	6	0	18	HDAC1_HUMAN	HDAC1	Histone deacetylase 1	0.96473
P51153	7	2	14	RAB13_HUMAN	RAB13	Ras-related protein Rab-13	Q96A65	8	0	19	EXOC4_HUMAN	EXOC4	Exocyst complex component 4	0.964698
P62805	6	0	17	H4_HUMAN	HIST1H4A	Histone H4	Q13547	6	0	18	HDAC1_HUMAN	HDAC1	Histone deacetylase 1	0.964696
P62805	6	0	17	H4_HUMAN	HIST1H4A	Histone H4	Q13547	6	0	18	HDAC1_HUMAN	HDAC1	Histone deacetylase 1	0.964696
P62805	6	0	17	H4_HUMAN	HIST1H4A	Histone H4	Q13547	6	0	18	HDAC1_HUMAN	HDAC1	Histone deacetylase 1	0.964696
P62805	6	0	17	H4_HUMAN	HIST1H4A	Histone H4	Q13547	6	0	18	HDAC1_HUMAN	HDAC1	Histone deacetylase 1	0.964696
P62805	6	0	17	H4_HUMAN	HIST1H4A	Histone H4	Q13547	6	0	18	HDAC1_HUMAN	HDAC1	Histone deacetylase 1	0.964696
P62805	6	0	17	H4_HUMAN	HIST1H4A	Histone H4	Q13547	6	0	18	HDAC1_HUMAN	HDAC1	Histone deacetylase 1	0.964696
P62805	6	0	17	H4_HUMAN	HIST1H4A	Histone H4	Q13547	6	0	18	HDAC1_HUMAN	HDAC1	Histone deacetylase 1	0.964696
P62805	6	0	17	H4_HUMAN	HIST1H4A	Histone H4	Q13547	6	0	18	HDAC1_HUMAN	HDAC1	Histone deacetylase 1	0.964696
Q08J23	29	15	45	NSUN2_HUMAN	NSUN2	tRNA (cytosine(34)-C(5))-methyltransferase	P19338	30	14	35	NUCL_HUMAN	NCL	Nucleolin	0.964694
P22681	7	0	21	CBL_HUMAN	CBL	E3 ubiquitin-protein ligase CBL	P56945	8	0	17	BCAR1_HUMAN	BCAR1	Breast cancer anti-estrogen resistance protein 1	0.964688
P35579	9	0	22	MYH9_HUMAN	MYH9	Myosin-9	P61163	8	0	21	ACTZ_HUMAN	ACTR1A	Alpha-centractin	0.96468
P62701	17	13	21	RS4X_HUMAN	RPS4X	40S ribosomal protein S4, X isoform	P83731	18	14	22	RL24_HUMAN	RPL24	60S ribosomal protein L24	0.964671
P62805	6	0	17	H4_HUMAN	HIST1H4A	Histone H4	Q13547	6	0	18	HDAC1_HUMAN	HDAC1	Histone deacetylase 1	0.964663
P62805	6	0	17	H4_HUMAN	HIST1H4A	Histone H4	Q13547	6	0	18	HDAC1_HUMAN	HDAC1	Histone deacetylase 1	0.964663
P62805	6	0	17	H4_HUMAN	HIST1H4A	Histone H4	Q13547	6	0	18	HDAC1_HUMAN	HDAC1	Histone deacetylase 1	0.964663
P62805	6	0	17	H4_HUMAN	HIST1H4A	Histone H4	Q13547	6	0	18	HDAC1_HUMAN	HDAC1	Histone deacetylase 1	0.964663
P62805	6	0	17	H4_HUMAN	HIST1H4A	Histone H4	Q13547	6	0	18	HDAC1_HUMAN	HDAC1	Histone deacetylase 1	0.964663
P62805	6	0	17	H4_HUMAN	HIST1H4A	Histone H4	Q13547	6	0	18	HDAC1_HUMAN	HDAC1	Histone deacetylase 1	0.964663
P62805	6	0	17	H4_HUMAN	HIST1H4A	Histone H4	Q13547	6	0	18	HDAC1_HUMAN	HDAC1	Histone deacetylase 1	0.964663
P62805	6	0	17	H4_HUMAN	HIST1H4A	Histone H4	Q13547	6	0	18	HDAC1_HUMAN	HDAC1	Histone deacetylase 1	0.964663
P62805	6	0	17	H4_HUMAN	HIST1H4A	Histone H4	Q13547	6	0	18	HDAC1_HUMAN	HDAC1	Histone deacetylase 1	0.964663
P62805	6	0	17	H4_HUMAN	HIST1H4A	Histone H4	Q13547	6	0	18	HDAC1_HUMAN	HDAC1	Histone deacetylase 1	0.964663
P62805	6	0	17	H4_HUMAN	HIST1H4A	Histone H4	Q13547	6	0	18	HDAC1_HUMAN	HDAC1	Histone deacetylase 1	0.964663
P62805	6	0	17	H4_HUMAN	HIST1H4A	Histone H4	Q13547	6	0	18	HDAC1_HUMAN	HDAC1	Histone deacetylase 1	0.964663
P62805	6	0	17	H4_HUMAN	HIST1H4A	Histone H4	Q13547	6	0	18	HDAC1_HUMAN	HDAC1	Histone deacetylase 1	0.964663
P62805	6	0	17	H4_HUMAN	HIST1H4A	Histone H4	Q13547	6	0	18	HDAC1_HUMAN	HDAC1	Histone deacetylase 1	0.964663
P62805	6	0	17	H4_HUMAN	HIST1H4A	Histone H4	Q13547	6	0	18	HDAC1_HUMAN	HDAC1	Histone deacetylase 1	0.964663
P62805	6	0	17	H4_HUMAN	HIST1H4A	Histone H4	Q13547	6	0	18	HDAC1_HUMAN	HDAC1	Histone deacetylase 1	0.964663
P26196	6	0	18	DDX6_HUMAN	DDX6	Probable ATP-dependent RNA helicase DDX6	Q9BX40	6	0	19	LS14B_HUMAN	LSM14B	Protein LSM14 homolog B	0.96465
Q9Y4K3	5	0	8	TRAF6_HUMAN	TRAF6	TNF receptor-associated factor 6	Q9Y6K9	6	0	11	NEMO_HUMAN	IKBKG	NF-kappa-B essential modulator	0.964647
P42345	9	3	14	MTOR_HUMAN	MTOR	Serine/threonine-protein kinase mTOR	Q9Y265	8	0	21	RUVB1_HUMAN	RUVBL1	RuvB-like 1	0.964619
Q9Y6Y8	6	0	14	S23IP_HUMAN	SEC23IP	SEC23-interacting protein	O95714	7	0	18	HERC2_HUMAN	HERC2	E3 ubiquitin-protein ligase HERC2	0.964616
Q9Y478	10	0	26	AAKB1_HUMAN	PRKAB1	5'-AMP-activated protein kinase subunit beta-1	P35573	9	0	26	GDE_HUMAN	AGL	Glycogen debranching enzyme	0.964597
Q9P253	7	0	20	VPS18_HUMAN	VPS18	Vacuolar protein sorting-associated protein 18 homolog	Q9NRW7	7	0	20	VPS45_HUMAN	VPS45	Vacuolar protein sorting-associated protein 45	0.964584
P55809	31	26	34	SCOT1_HUMAN	OXCT1	Succinyl-CoA:3-ketoacid coenzyme A transferase 1, mitochondrial	Q01581	31	26	35	HMCS1_HUMAN	HMGCS1	Hydroxymethylglutaryl-CoA synthase, cytoplasmic	0.964584
P25788	34	30	37	PSA3_HUMAN	PSMA3	Proteasome subunit alpha type-3	P48556	34	29	37	PSMD8_HUMAN	PSMD8	26S proteasome non-ATPase regulatory subunit 8	0.964578
O14974	8	0	19	MYPT1_HUMAN	PPP1R12A	Protein phosphatase 1 regulatory subunit 12A	O43293	8	0	12	DAPK3_HUMAN	DAPK3	Death-associated protein kinase 3	0.964532
O43396	14	9	20	TXNL1_HUMAN	TXNL1	Thioredoxin-like protein 1	P50991	13	3	23	TCPD_HUMAN	CCT4	T-complex protein 1 subunit delta	0.964496
P62805	30	17	39	H4_HUMAN	HIST1H4A	Histone H4	P10412	30	16	42	H14_HUMAN	HIST1H1E	Histone H1.4	0.964479
P62805	30	17	39	H4_HUMAN	HIST1H4A	Histone H4	P10412	30	16	42	H14_HUMAN	HIST1H1E	Histone H1.4	0.964479
O14639	8	0	24	ABLM1_HUMAN	ABLIM1	Actin-binding LIM protein 1	Q12933	8	0	17	TRAF2_HUMAN	TRAF2	TNF receptor-associated factor 2	0.964462
O95793	30	29	47	STAU1_HUMAN	STAU1	Double-stranded RNA-binding protein Staufen homolog 1	Q9Y6M1	30	29	47	IF2B2_HUMAN	IGF2BP2	Insulin-like growth factor 2 mRNA-binding protein 2	0.964461
P29353	30	25	47	SHC1_HUMAN	SHC1	SHC-transforming protein 1	Q06124	30	20	47	PTN11_HUMAN	PTPN11	Tyrosine-protein phosphatase non-receptor type 11	0.964433
O00232	14	5	24	PSD12_HUMAN	PSMD12	26S proteasome non-ATPase regulatory subunit 12	O14818	15	7	25	PSA7_HUMAN	PSMA7	Proteasome subunit alpha type-7	0.964412
P63173	11	6	16	RL38_HUMAN	RPL38	60S ribosomal protein L38	P84098	11	6	15	RL19_HUMAN	RPL19	60S ribosomal protein L19	0.964384
Q08211	25	7	29	DHX9_HUMAN	DHX9	ATP-dependent RNA helicase A	Q7KZF4	26	17	30	SND1_HUMAN	SND1	Staphylococcal nuclease domain-containing protein 1	0.964342
P62805	30	17	39	H4_HUMAN	HIST1H4A	Histone H4	P10412	30	16	42	H14_HUMAN	HIST1H1E	Histone H1.4	0.96434
P62805	30	17	39	H4_HUMAN	HIST1H4A	Histone H4	P10412	30	16	42	H14_HUMAN	HIST1H1E	Histone H1.4	0.96434
P62805	30	17	39	H4_HUMAN	HIST1H4A	Histone H4	P10412	30	16	42	H14_HUMAN	HIST1H1E	Histone H1.4	0.96434
P62805	30	17	39	H4_HUMAN	HIST1H4A	Histone H4	P10412	30	16	42	H14_HUMAN	HIST1H1E	Histone H1.4	0.96434
O95793	10	0	29	STAU1_HUMAN	STAU1	Double-stranded RNA-binding protein Staufen homolog 1	Q96SB4	11	0	32	SRPK1_HUMAN	SRPK1	SRSF protein kinase 1	0.964331
P27694	29	13	47	RFA1_HUMAN	RPA1	Replication protein A 70 kDa DNA-binding subunit	P25205	30	23	47	MCM3_HUMAN	MCM3	DNA replication licensing factor MCM3	0.964326
P62917	11	6	15	RL8_HUMAN	RPL8	60S ribosomal protein L8	P35268	11	6	16	RL22_HUMAN	RPL22	60S ribosomal protein L22	0.964317
P19784	34	31	47	CSK22_HUMAN	CSNK2A2	Casein kinase II subunit alpha'	P24941	34	32	47	CDK2_HUMAN	CDK2	Cyclin-dependent kinase 2	0.964315
Q14202	5	0	13	ZMYM3_HUMAN	ZMYM3	Zinc finger MYM-type protein 3	Q92769	4	0	17	HDAC2_HUMAN	HDAC2	Histone deacetylase 2	0.964285
P04049	5	0	17	RAF1_HUMAN	RAF1	RAF proto-oncogene serine/threonine-protein kinase	P28482	6	0	24	MK01_HUMAN	MAPK1	Mitogen-activated protein kinase 1	0.964259
P35221-2	6	0	29	CTNA1_HUMAN	CTNNA1	Isoform 2 of Catenin alpha-1	P25054	6	0	14	APC_HUMAN	APC	Adenomatous polyposis coli protein	0.964216
P05198	9	0	24	IF2A_HUMAN	EIF2S1	Eukaryotic translation initiation factor 2 subunit 1	Q9UBQ5	9	0	26	EIF3K_HUMAN	EIF3K	Eukaryotic translation initiation factor 3 subunit K	0.964213
Q4VCS5	4	0	11	AMOT_HUMAN	AMOT	Angiomotin	Q01167	4	0	14	FOXK2_HUMAN	FOXK2	Forkhead box protein K2	0.964168
Q9H1Y0	11	6	17	ATG5_HUMAN	ATG5	Autophagy protein 5	Q9Y4P8	10	0	18	WIPI2_HUMAN	WIPI2	WD repeat domain phosphoinositide-interacting protein 2	0.96415
O14818	15	7	25	PSA7_HUMAN	PSMA7	Proteasome subunit alpha type-7	P55072	16	5	26	TERA_HUMAN	VCP	Transitional endoplasmic reticulum ATPase	0.964149
Q15121	10	0	30	PEA15_HUMAN	PEA15	Astrocytic phosphoprotein PEA-15	P27361	11	0	27	MK03_HUMAN	MAPK3	Mitogen-activated protein kinase 3	0.964145
Q8NHV4	6	0	25	NEDD1_HUMAN	NEDD1	Protein NEDD1	Q96IF1	6	0	21	AJUBA_HUMAN	AJUBA	LIM domain-containing protein ajuba	0.964118
Q8WX92	23	12	47	NELFB_HUMAN	NELFB	Negative elongation factor B	P18615	23	12	37	NELFE_HUMAN	NELFE	Negative elongation factor E	0.964116
P61086	34	26	47	UBE2K_HUMAN	UBE2K	Ubiquitin-conjugating enzyme E2 K	P63165	34	32	47	SUMO1_HUMAN	SUMO1	Small ubiquitin-related modifier 1	0.964097
P07996	16	4	26	TSP1_HUMAN	THBS1	Thrombospondin-1	Q13751	15	2	24	LAMB3_HUMAN	LAMB3	Laminin subunit beta-3	0.964038
P54725	32	23	35	RD23A_HUMAN	RAD23A	UV excision repair protein RAD23 homolog A	P43686	32	25	42	PRS6B_HUMAN	PSMC4	26S protease regulatory subunit 6B	0.96403
Q9NUG6	10	0	28	PDRG1_HUMAN	PDRG1	p53 and DNA damage-regulated protein 1	Q9UHV9	11	0	29	PFD2_HUMAN	PFDN2	Prefoldin subunit 2	0.96403
O15382	33	28	35	BCAT2_HUMAN	BCAT2	Branched-chain-amino-acid aminotransferase, mitochondrial	P54687	33	28	36	BCAT1_HUMAN	BCAT1	Branched-chain-amino-acid aminotransferase, cytosolic	0.964006
Q13501	12	0	24	SQSTM_HUMAN	SQSTM1	Sequestosome-1	Q16543	13	0	28	CDC37_HUMAN	CDC37	Hsp90 co-chaperone Cdc37	0.963994
Q9Y4A5	5	0	11	TRRAP_HUMAN	TRRAP	Transformation/transcription domain-associated protein	Q9H0E9-2	4	0	11	BRD8_HUMAN	BRD8	Isoform 2 of Bromodomain-containing protein 8	0.963959
Q16186	32	23	47	ADRM1_HUMAN	ADRM1	Proteasomal ubiquitin receptor ADRM1	O00232	31	24	47	PSD12_HUMAN	PSMD12	26S proteasome non-ATPase regulatory subunit 12	0.963951
O43896	6	1	10	KIF1C_HUMAN	KIF1C	Kinesin-like protein KIF1C	P23258	6	0	23	TBG1_HUMAN	TUBG1	Tubulin gamma-1 chain	0.963951
P47914	11	6	15	RL29_HUMAN	RPL29	60S ribosomal protein L29	P35268	11	6	16	RL22_HUMAN	RPL22	60S ribosomal protein L22	0.963928
P55209	9	0	16	NP1L1_HUMAN	NAP1L1	Nucleosome assembly protein 1-like 1	Q99613	10	0	20	EIF3C_HUMAN	EIF3C	Eukaryotic translation initiation factor 3 subunit C	0.963925
Q9NPA0	35	30	37	EMC7_HUMAN	EMC7	ER membrane protein complex subunit 7	O43402	34	30	36	EMC8_HUMAN	EMC8	ER membrane protein complex subunit 8	0.963922
P06493	8	0	32	CDK1_HUMAN	CDK1	Cyclin-dependent kinase 1	Q9BPX3	9	0	22	CND3_HUMAN	NCAPG	Condensin complex subunit 3	0.963915
O00231	28	23	47	PSD11_HUMAN	PSMD11	26S proteasome non-ATPase regulatory subunit 11	Q13867	28	20	47	BLMH_HUMAN	BLMH	Bleomycin hydrolase	0.963905
Q86Y82	34	29	38	STX12_HUMAN	STX12	Syntaxin-12	O95721	34	25	47	SNP29_HUMAN	SNAP29	Synaptosomal-associated protein 29	0.963887
P51114	5	0	16	FXR1_HUMAN	FXR1	Fragile X mental retardation syndrome-related protein 1	Q14444	5	0	19	CAPR1_HUMAN	CAPRIN1	Caprin-1	0.963886
Q9Y6E0	6	0	24	STK24_HUMAN	STK24	Serine/threonine-protein kinase 24	P30153	6	0	25	2AAA_HUMAN	PPP2R1A	Serine/threonine-protein phosphatase 2A 65 kDa regulatory subunit A alpha isoform	0.963859
Q8IXQ6	8	0	22	PARP9_HUMAN	PARP9	Poly [ADP-ribose] polymerase 9	Q460N5	9	0	23	PAR14_HUMAN	PARP14	Poly [ADP-ribose] polymerase 14	0.963837
Q9NYK5	33	27	35	RM39_HUMAN	MRPL39	39S ribosomal protein L39, mitochondrial	P49406	34	29	36	RM19_HUMAN	MRPL19	39S ribosomal protein L19, mitochondrial	0.963833
O95163	14	1	24	ELP1_HUMAN	IKBKAP	Elongator complex protein 1	P42858	15	2	25	HD_HUMAN	HTT	Huntingtin	0.963818
P51398	33	28	35	RT29_HUMAN	DAP3	28S ribosomal protein S29, mitochondrial	Q6NVY1	33	29	35	HIBCH_HUMAN	HIBCH	3-hydroxyisobutyryl-CoA hydrolase, mitochondrial	0.963801
P67936	29	21	30	TPM4_HUMAN	TPM4	Tropomyosin alpha-4 chain	P19022	28	24	32	CADH2_HUMAN	CDH2	Cadherin-2	0.963795
Q9UJX5	7	0	23	APC4_HUMAN	ANAPC4	Anaphase-promoting complex subunit 4	O60566	8	0	29	BUB1B_HUMAN	BUB1B	Mitotic checkpoint serine/threonine-protein kinase BUB1 beta	0.963754
P63244	32	23	47	GBLP_HUMAN	GNB2L1	Guanine nucleotide-binding protein subunit beta-2-like 1	P68104	32	30	47	EF1A1_HUMAN	EEF1A1	Elongation factor 1-alpha 1	0.963749
P62993	34	27	47	GRB2_HUMAN	GRB2	Growth factor receptor-bound protein 2	P06748	33	24	47	NPM_HUMAN	NPM1	Nucleophosmin	0.963705
P17980	28	23	37	PRS6A_HUMAN	PSMC3	26S protease regulatory subunit 6A	O00233	29	19	30	PSMD9_HUMAN	PSMD9	26S proteasome non-ATPase regulatory subunit 9	0.963703
P17980	28	23	37	PRS6A_HUMAN	PSMC3	26S protease regulatory subunit 6A	O00233	29	19	30	PSMD9_HUMAN	PSMD9	26S proteasome non-ATPase regulatory subunit 9	0.963703
P17980	28	23	37	PRS6A_HUMAN	PSMC3	26S protease regulatory subunit 6A	O00233	29	19	30	PSMD9_HUMAN	PSMD9	26S proteasome non-ATPase regulatory subunit 9	0.963703
P17980	28	23	37	PRS6A_HUMAN	PSMC3	26S protease regulatory subunit 6A	O00233	29	19	30	PSMD9_HUMAN	PSMD9	26S proteasome non-ATPase regulatory subunit 9	0.963703
P61981	8	3	13	1433G_HUMAN	YWHAG	14-3-3 protein gamma	P26232	9	0	19	CTNA2_HUMAN	CTNNA2	Catenin alpha-2	0.963691
O75182-2	5	0	10	SIN3B_HUMAN	SIN3B	Isoform 2 of Paired amphipathic helix protein Sin3b	Q13547	6	0	18	HDAC1_HUMAN	HDAC1	Histone deacetylase 1	0.963616
P42766	11	2	19	RL35_HUMAN	RPL35	60S ribosomal protein L35	P35268	11	6	16	RL22_HUMAN	RPL22	60S ribosomal protein L22	0.963594
Q00839-2	26	19	30	HNRPU_HUMAN	HNRNPU	Isoform Short of Heterogeneous nuclear ribonucleoprotein U	Q7KZF4	26	17	30	SND1_HUMAN	SND1	Staphylococcal nuclease domain-containing protein 1	0.963574
Q13263	24	14	47	TIF1B_HUMAN	TRIM28	Transcription intermediary factor 1-beta	Q96ST3	25	17	36	SIN3A_HUMAN	SIN3A	Paired amphipathic helix protein Sin3a	0.963566
O15116	35	30	39	LSM1_HUMAN	LSM1	U6 snRNA-associated Sm-like protein LSm1	P62310	36	31	39	LSM3_HUMAN	LSM3	U6 snRNA-associated Sm-like protein LSm3	0.963552
Q9C0C2	8	0	30	TB182_HUMAN	TNKS1BP1	182 kDa tankyrase-1-binding protein	Q01082-3	8	0	29	SPTB2_HUMAN	SPTBN1	Isoform 2 of Spectrin beta chain, non-erythrocytic 1	0.963541
P07355	33	25	47	ANXA2_HUMAN	ANXA2	Annexin A2	P62993	34	27	47	GRB2_HUMAN	GRB2	Growth factor receptor-bound protein 2	0.963534
Q9NRR5	29	25	33	UBQL4_HUMAN	UBQLN4	Ubiquilin-4	P33240	30	25	33	CSTF2_HUMAN	CSTF2	Cleavage stimulation factor subunit 2	0.963524
P49643	4	0	24	PRI2_HUMAN	PRIM2	DNA primase large subunit	Q14181	4	0	8	DPOA2_HUMAN	POLA2	DNA polymerase alpha subunit B	0.963488
P18206	7	0	16	VINC_HUMAN	VCL	Vinculin	O75369-8	7	0	11	FLNB_HUMAN	FLNB	Isoform 8 of Filamin-B	0.963486
P61254	11	6	15	RL26_HUMAN	RPL26	60S ribosomal protein L26	P62917	11	6	15	RL8_HUMAN	RPL8	60S ribosomal protein L8	0.963475
P62917	11	6	15	RL8_HUMAN	RPL8	60S ribosomal protein L8	P42766	11	2	19	RL35_HUMAN	RPL35	60S ribosomal protein L35	0.963463
Q9UMS4	31	13	42	PRP19_HUMAN	PRPF19	Pre-mRNA-processing factor 19	O43172	30	26	33	PRP4_HUMAN	PRPF4	U4/U6 small nuclear ribonucleoprotein Prp4	0.963437
P49427	33	29	37	UB2R1_HUMAN	CDC34	Ubiquitin-conjugating enzyme E2 R1	P54725	32	23	35	RD23A_HUMAN	RAD23A	UV excision repair protein RAD23 homolog A	0.963417
Q96AX1	8	0	19	VP33A_HUMAN	VPS33A	Vacuolar protein sorting-associated protein 33A	Q9P253	7	0	20	VPS18_HUMAN	VPS18	Vacuolar protein sorting-associated protein 18 homolog	0.963402
Q8NCW5	34	30	38	NNRE_HUMAN	APOA1BP	NAD(P)H-hydrate epimerase	Q9NVS9	35	30	38	PNPO_HUMAN	PNPO	Pyridoxine-5'-phosphate oxidase	0.963378
O60841	9	0	27	IF2P_HUMAN	EIF5B	Eukaryotic translation initiation factor 5B	Q04637-8	9	0	27	IF4G1_HUMAN	EIF4G1	Isoform 8 of Eukaryotic translation initiation factor 4 gamma 1	0.963378
P61254	11	6	15	RL26_HUMAN	RPL26	60S ribosomal protein L26	P62899	11	6	16	RL31_HUMAN	RPL31	60S ribosomal protein L31	0.963369
P60174	34	30	38	TPIS_HUMAN	TPI1	Triosephosphate isomerase	P63104	34	29	37	1433Z_HUMAN	YWHAZ	14-3-3 protein zeta/delta	0.963358
O14579	7	0	26	COPE_HUMAN	COPE	Coatomer subunit epsilon	O94979	8	0	18	SC31A_HUMAN	SEC31A	Protein transport protein Sec31A	0.963329
P61254	11	6	15	RL26_HUMAN	RPL26	60S ribosomal protein L26	P61353	11	6	16	RL27_HUMAN	RPL27	60S ribosomal protein L27	0.963316
P49207	11	6	17	RL34_HUMAN	RPL34	60S ribosomal protein L34	P61353	11	6	16	RL27_HUMAN	RPL27	60S ribosomal protein L27	0.963301
Q14008	8	0	23	CKAP5_HUMAN	CKAP5	Cytoskeleton-associated protein 5	P04350	8	0	18	TBB4A_HUMAN	TUBB4A	Tubulin beta-4A chain	0.963298
P00519	7	0	27	ABL1_HUMAN	ABL1	Tyrosine-protein kinase ABL1	Q8TCG1	7	0	20	CIP2A_HUMAN	KIAA1524	Protein CIP2A	0.963295
[truncated: 50,051 more rows]
