# Supplementary material for: Global Membrane Protein Interactome Analysis using In vivo Crosslinking and Mass Spectrometry-based Protein Correlation Profiling
Source: Mol Cell Proteomics. 2016 Apr 25;15(7):2476–90. doi: 10.1074/mcp.O115.055467 (PMC4937518; doi:10.1074/mcp.O115.055467)
Supplement: Supplemental Data [file 10.1074_O115.055467_mcp.O115.055467-10.xlsx]

## Sheet: Supplementary Table 9
Supplementary Table 9 - Complexes Detected by Machine Learning Algorithm Each row represents a complex, each column a different protein peak. Each cell in the table has the protein Uniprot Accession|Uniprot Name|Gene Name followed by a hash(#), with each subsequent number indicating: the peak centre fraction_the peak start fraction_the peak end fraction.
P62805|H4_HUMAN|HIST1H4A#30_17_39	Q71DI3|H32_HUMAN|HIST2H3A#30_17_38
P41250|SYG_HUMAN|GARS#7_0_16	P12081|SYHC_HUMAN|HARS#6_0_19	P34896|GLYC_HUMAN|SHMT1#6_0_18
Q13547|HDAC1_HUMAN|HDAC1#6_0_18	P62805|H4_HUMAN|HIST1H4A#6_0_17
O15111|IKKA_HUMAN|CHUK#8_0_26	Q13748|TBA3C_HUMAN|TUBA3C#7_0_22
Q8NBS9|TXND5_HUMAN|TXNDC5#7_0_18	Q12792|TWF1_HUMAN|TWF1#7_0_18
Q16555|DPYL2_HUMAN|DPYSL2#9_0_14	Q14195-2|DPYL3_HUMAN|DPYSL3#10_0_13	P21359|NF1_HUMAN|NF1#9_2_15
Q9H6T3|RPAP3_HUMAN|RPAP3#9_0_26	Q9Y230|RUVB2_HUMAN|RUVBL2#9_0_21	Q9Y265|RUVB1_HUMAN|RUVBL1#8_0_21	O94763|RMP_HUMAN|URI1#8_0_20	Q9HCN4|GPN1_HUMAN|GPN1#9_0_29
Q14141|SEPT6_HUMAN|SEPT6#8_0_22	Q99719|SEPT5_HUMAN|SEPT5#7_0_23
P53992|SC24C_HUMAN|SEC24C#7_0_14	Q8N6H7|ARFG2_HUMAN|ARFGAP2#8_0_22	O14579|COPE_HUMAN|COPE#7_0_26	O94979|SC31A_HUMAN|SEC31A#8_0_18	P35606|COPB2_HUMAN|COPB2#8_0_21	Q6NUQ1|RINT1_HUMAN|RINT1#8_0_29	Q8N6T3|ARFG1_HUMAN|ARFGAP1#8_0_23	Q9NP61|ARFG3_HUMAN|ARFGAP3#8_0_24
O95229|ZWINT_HUMAN|ZWINT#9_0_18	O00139-2|KIF2A_HUMAN|KIF2A#8_0_17	O43683|BUB1_HUMAN|BUB1#9_0_20	Q15691|MARE1_HUMAN|MAPRE1#8_0_24
Q13546|RIPK1_HUMAN|RIPK1#7_2_15	Q8IVM0|CCD50_HUMAN|CCDC50#7_0_27
P67936|TPM4_HUMAN|TPM4#35_30_39	P09493-3|TPM1_HUMAN|TPM1#34_30_38	P07951-2|TPM2_HUMAN|TPM2#34_29_38
Q13439|GOGA4_HUMAN|GOLGA4#8_0_22	Q9NV70|EXOC1_HUMAN|EXOC1#7_0_19	Q9UPN3-2|MACF1_HUMAN|MACF1#8_0_13
P21980|TGM2_HUMAN|TGM2#8_0_19	P12277|KCRB_HUMAN|CKB#9_0_27
O43318|M3K7_HUMAN|MAP3K7#7_0_18	O15111|IKKA_HUMAN|CHUK#8_0_26	Q13748|TBA3C_HUMAN|TUBA3C#7_0_22
P21980|TGM2_HUMAN|TGM2#8_0_19	P51178|PLCD1_HUMAN|PLCD1#9_0_26
Q92574|TSC1_HUMAN|TSC1#8_1_17	O14920|IKKB_HUMAN|IKBKB#7_0_14
O75116|ROCK2_HUMAN|ROCK2#8_0_20	O14974|MYPT1_HUMAN|PPP1R12A#8_0_19	P24844|MYL9_HUMAN|MYL9#9_0_25
Q96A65|EXOC4_HUMAN|EXOC4#8_0_19	Q9UPT5|EXOC7_HUMAN|EXOC7#8_0_18	Q96KP1|EXOC2_HUMAN|EXOC2#8_1_15	Q9NV70|EXOC1_HUMAN|EXOC1#7_0_19	P61026|RAB10_HUMAN|RAB10#7_0_10	P51153|RAB13_HUMAN|RAB13#7_2_14	P61006|RAB8A_HUMAN|RAB8A#8_0_28
Q13177|PAK2_HUMAN|PAK2#30_21_47	O96013|PAK4_HUMAN|PAK4#30_25_47	Q13153|PAK1_HUMAN|PAK1#31_19_47
P50570|DYN2_HUMAN|DNM2#8_0_20	P16591|FER_HUMAN|FER#7_3_17
P49815|TSC2_HUMAN|TSC2#8_1_16	P49841|GSK3B_HUMAN|GSK3B#7_0_23
Q7Z2W4|ZCCHV_HUMAN|ZC3HAV1#8_0_23	Q460N5|PAR14_HUMAN|PARP14#9_0_23	Q8IXQ6|PARP9_HUMAN|PARP9#8_0_22	Q8TDB6|DTX3L_HUMAN|DTX3L#9_0_21
O43815|STRN_HUMAN|STRN#9_0_21	Q5VSL9|STRP1_HUMAN|STRIP1#9_0_25	Q13033-2|STRN3_HUMAN|STRN3#9_0_20	Q14BN4|SLMAP_HUMAN|SLMAP#8_2_16	Q9BUL8|PDC10_HUMAN|PDCD10#8_0_12
P31946|1433B_HUMAN|YWHAB#34_26_47	Q07352|TISB_HUMAN|ZFP36L1#35_25_44
Q14204|DYHC1_HUMAN|DYNC1H1#9_0_27	P63167|DYL1_HUMAN|DYNLL1#9_0_23	Q13409-3|DC1I2_HUMAN|DYNC1I2#9_0_20	O75935|DCTN3_HUMAN|DCTN3#8_0_27	Q9NXR1|NDE1_HUMAN|NDE1#9_0_25
P56945|BCAR1_HUMAN|BCAR1#8_0_17	O43639|NCK2_HUMAN|NCK2#7_0_19	P60953|CDC42_HUMAN|CDC42#7_0_11	P49023|PAXI_HUMAN|PXN#7_0_18	Q14155-1|ARHG7_HUMAN|ARHGEF7#8_0_15	P22681|CBL_HUMAN|CBL#7_0_21
Q7Z460|CLAP1_HUMAN|CLASP1#9_0_25	P30622-2|CLIP1_HUMAN|CLIP1#8_0_20	O95229|ZWINT_HUMAN|ZWINT#9_0_18	O00139-2|KIF2A_HUMAN|KIF2A#8_0_17	O43264|ZW10_HUMAN|ZW10#8_1_15	O43683|BUB1_HUMAN|BUB1#9_0_20	Q2NKX8|ERC6L_HUMAN|ERCC6L#9_0_24	O60566|BUB1B_HUMAN|BUB1B#8_0_29	Q14008|CKAP5_HUMAN|CKAP5#8_0_23	Q15691|MARE1_HUMAN|MAPRE1#8_0_24
Q13347|EIF3I_HUMAN|EIF3I#9_0_23	O60841|IF2P_HUMAN|EIF5B#9_0_27	P05198|IF2A_HUMAN|EIF2S1#9_0_24	Q04637-8|IF4G1_HUMAN|EIF4G1#9_0_27	P47813|IF1AX_HUMAN|EIF1AX#8_0_34
P21333|FLNA_HUMAN|FLNA#7_0_11	O75369-8|FLNB_HUMAN|FLNB#7_0_11
Q14204|DYHC1_HUMAN|DYNC1H1#9_0_27	Q7Z460|CLAP1_HUMAN|CLASP1#9_0_25	P61163|ACTZ_HUMAN|ACTR1A#8_0_21	P04350|TBB4A_HUMAN|TUBB4A#8_0_18	Q13409-3|DC1I2_HUMAN|DYNC1I2#9_0_20	O75935|DCTN3_HUMAN|DCTN3#8_0_27	Q13561|DCTN2_HUMAN|DCTN2#9_0_23	P06493|CDK1_HUMAN|CDK1#8_0_32	Q14008|CKAP5_HUMAN|CKAP5#8_0_23	Q9NXR1|NDE1_HUMAN|NDE1#9_0_25	Q13748|TBA3C_HUMAN|TUBA3C#7_0_22	P61006|RAB8A_HUMAN|RAB8A#8_0_28	Q15691|MARE1_HUMAN|MAPRE1#8_0_24
Q16181|SEPT7_HUMAN|SEPT7#9_0_26	Q92599|SEPT8_HUMAN|SEPT8#9_0_25	Q9UHD8|SEPT9_HUMAN|SEPT9#9_0_30	Q9P0V9|SEP10_HUMAN|SEPT10#9_0_25	Q9UH03|SEPT3_HUMAN|SEPT3#10_0_23
O14950|ML12B_HUMAN|MYL12B#8_0_25	O14974|MYPT1_HUMAN|PPP1R12A#8_0_19	P24844|MYL9_HUMAN|MYL9#9_0_25	P35579|MYH9_HUMAN|MYH9#9_0_22
P78362|SRPK2_HUMAN|SRPK2#10_0_19	O96013|PAK4_HUMAN|PAK4#9_0_25
O75351|VPS4B_HUMAN|VPS4B#8_0_20	Q53EZ4|CEP55_HUMAN|CEP55#8_0_18	Q9NP79|VTA1_HUMAN|VTA1#8_0_10
O95352|ATG7_HUMAN|ATG7#8_0_14	Q9GZQ8|MLP3B_HUMAN|MAP1LC3B#9_4_11	Q9NT62|ATG3_HUMAN|ATG3#8_0_19
P49427|UB2R1_HUMAN|CDC34#9_4_12	P57737-3|CORO7_HUMAN|CORO7#8_3_11
P78362|SRPK2_HUMAN|SRPK2#10_0_19	Q9BQE4|SELS_HUMAN|VIMP#11_2_22
P47756-2|CAPZB_HUMAN|CAPZB#8_0_21	Q12768|STRUM_HUMAN|KIAA0196#9_0_22	Q641Q2|FA21A_HUMAN|FAM21A#9_0_21	Q2M389|WASH7_HUMAN|KIAA1033#8_0_23
P08865|RSSA_HUMAN|RPSA#8_0_22	Q9H0W8|SMG9_HUMAN|SMG9#8_0_23	P62495|ERF1_HUMAN|ETF1#9_0_23	Q96Q15|SMG1_HUMAN|SMG1#9_0_21	P60866|RS20_HUMAN|RPS20#9_0_17
Q15291-2|RBBP5_HUMAN|RBBP5#9_7_17	Q9P0U4|CXXC1_HUMAN|CXXC1#10_6_13
P78362|SRPK2_HUMAN|SRPK2#10_0_19	Q96SB4|SRPK1_HUMAN|SRPK1#11_0_32
O43156|TTI1_HUMAN|TTI1#9_0_22	P42345|MTOR_HUMAN|MTOR#9_3_14	Q96Q15|SMG1_HUMAN|SMG1#9_0_21	Q6R327|RICTR_HUMAN|RICTOR#9_3_15	Q8N122|RPTOR_HUMAN|RPTOR#10_0_21
P27361|MK03_HUMAN|MAPK3#11_0_27	P51812|KS6A3_HUMAN|RPS6KA3#10_0_24	Q15121|PEA15_HUMAN|PEA15#10_0_30
O14777|NDC80_HUMAN|NDC80#7_0_25	Q9H900|ZWILC_HUMAN|ZWILCH#7_0_19	Q8N3U4|STAG2_HUMAN|STAG2#6_0_13	Q9BZD4|NUF2_HUMAN|NUF2#7_0_19	Q8NBT2|SPC24_HUMAN|SPC24#6_0_17	P46060|RAGP1_HUMAN|RANGAP1#7_0_11
P42684|ABL2_HUMAN|ABL2#9_0_23	P19174-2|PLCG1_HUMAN|PLCG1#9_0_30	P51178|PLCD1_HUMAN|PLCD1#9_0_26
O60216|RAD21_HUMAN|RAD21#4_0_14	Q96EA4|SPDLY_HUMAN|SPDL1#5_0_12	Q9UQE7|SMC3_HUMAN|SMC3#4_0_16	Q8NG31|CASC5_HUMAN|CASC5#5_0_10
Q16637|SMN_HUMAN|SMN1#6_0_15	Q8TEQ6|GEMI5_HUMAN|GEMIN5#6_0_22	Q9UHI6|DDX20_HUMAN|DDX20#5_0_11
P07437|TBB5_HUMAN|TUBB#8_2_23	Q9BQE3|TBA1C_HUMAN|TUBA1C#9_0_24
O00762|UBE2C_HUMAN|UBE2C#6_0_27	Q13042|CDC16_HUMAN|CDC16#5_0_19	Q9UJX6-2|ANC2_HUMAN|ANAPC2#6_3_14
Q92769|HDAC2_HUMAN|HDAC2#4_0_17	Q96KQ7-2|EHMT2_HUMAN|EHMT2#4_0_9	O94776|MTA2_HUMAN|MTA2#4_0_15	Q99496|RING2_HUMAN|RNF2#4_0_14	Q9H4L7|SMRCD_HUMAN|SMARCAD1#4_0_12	O95785-3|WIZ_HUMAN|WIZ#5_0_10
Q9ULC4|MCTS1_HUMAN|MCTS1#12_8_14	O43583|DENR_HUMAN|DENR#11_0_20
O15357|SHIP2_HUMAN|INPPL1#10_0_23	O60504|VINEX_HUMAN|SORBS3#11_0_23
Q96ST3|SIN3A_HUMAN|SIN3A#8_0_17	Q13330-3|MTA1_HUMAN|MTA1#7_6_14	Q12873|CHD3_HUMAN|CHD3#8_6_12
Q5K651|SAMD9_HUMAN|SAMD9#9_0_15	Q15075|EEA1_HUMAN|EEA1#8_0_28
O75436|VP26A_HUMAN|VPS26A#9_0_26	Q13596|SNX1_HUMAN|SNX1#10_0_20	Q96QK1|VPS35_HUMAN|VPS35#9_0_29
P41091|IF2G_HUMAN|EIF2S3#10_0_21	P12268|IMDH2_HUMAN|IMPDH2#10_0_14
A5YKK6|CNOT1_HUMAN|CNOT1#6_0_12	O75175|CNOT3_HUMAN|CNOT3#5_0_29	P47755|CAZA2_HUMAN|CAPZA2#5_0_18	Q9NZN8|CNOT2_HUMAN|CNOT2#6_0_14	Q9UIV1|CNOT7_HUMAN|CNOT7#5_0_13	Q9UPQ9|TNR6B_HUMAN|TNRC6B#5_0_12
Q86YP4|P66A_HUMAN|GATAD2A#6_0_16	Q9UBB5|MBD2_HUMAN|MBD2#7_0_7
Q14204|DYHC1_HUMAN|DYNC1H1#9_0_27	P63167|DYL1_HUMAN|DYNLL1#9_0_23	Q13409-3|DC1I2_HUMAN|DYNC1I2#9_0_20	Q9Y6G9|DC1L1_HUMAN|DYNC1LI1#9_0_22	Q13561|DCTN2_HUMAN|DCTN2#9_0_23	Q14203-3|DCTN1_HUMAN|DCTN1#9_0_22	O43237|DC1L2_HUMAN|DYNC1LI2#10_0_24
O15372|EIF3H_HUMAN|EIF3H#10_0_20	O15511|ARPC5_HUMAN|ARPC5#11_0_17
O43752|STX6_HUMAN|STX6#10_2_19	Q13190|STX5_HUMAN|STX5#10_0_19	Q8WVM8|SCFD1_HUMAN|SCFD1#9_0_21
P60228|EIF3E_HUMAN|EIF3E#9_0_20	P06730|IF4E_HUMAN|EIF4E#9_0_13	Q9NRA8|4ET_HUMAN|EIF4ENIF1#8_0_21
Q15942|ZYX_HUMAN|ZYX#8_0_29	Q16658|FSCN1_HUMAN|FSCN1#8_0_22
Q96B97|SH3K1_HUMAN|SH3KBP1#9_0_20	Q8WWN8|ARAP3_HUMAN|ARAP3#10_0_22
P53621|COPA_HUMAN|COPA#9_0_23	Q96KG9-2|NTKL_HUMAN|SCYL1#9_0_26	O94979|SC31A_HUMAN|SEC31A#8_0_18	P35606|COPB2_HUMAN|COPB2#8_0_21	P61923|COPZ1_HUMAN|COPZ1#8_0_10
Q8ND04|SMG8_HUMAN|SMG8#10_0_23	Q9HAU5|RENT2_HUMAN|UPF2#10_0_24	Q9BZI7|REN3B_HUMAN|UPF3B#11_0_26	P61247|RS3A_HUMAN|RPS3A#11_0_32	P15880|RS2_HUMAN|RPS2#11_0_21
Q15293|RCN1_HUMAN|RCN1#34_29_38	Q9BY43|CHM4A_HUMAN|CHMP4A#35_31_38
P12814|ACTN1_HUMAN|ACTN1#9_0_14	Q99439|CNN2_HUMAN|CNN2#8_0_12	Q15942|ZYX_HUMAN|ZYX#8_0_29
Q9NTJ3|SMC4_HUMAN|SMC4#11_0_22	P52732|KIF11_HUMAN|KIF11#10_0_21	O75821|EIF3G_HUMAN|EIF3G#10_0_20	O95347|SMC2_HUMAN|SMC2#11_0_22	Q15003|CND2_HUMAN|NCAPH#11_0_23
Q9NVA2|SEP11_HUMAN|SEPT11#9_0_19	Q9UH03|SEPT3_HUMAN|SEPT3#10_0_23
A5YKK6|CNOT1_HUMAN|CNOT1#6_0_12	O95628-8|CNOT4_HUMAN|CNOT4#6_0_14	P11940|PABP1_HUMAN|PABPC1#6_0_11	P51114|FXR1_HUMAN|FXR1#5_0_16	Q16637|SMN_HUMAN|SMN1#6_0_15	Q92600|RCD1_HUMAN|RQCD1#6_0_16	Q9NZN8|CNOT2_HUMAN|CNOT2#6_0_14
Q14457|BECN1_HUMAN|BECN1#10_0_23	Q9H1Y0|ATG5_HUMAN|ATG5#11_6_17	Q9Y4P8|WIPI2_HUMAN|WIPI2#10_0_18
P12931|SRC_HUMAN|SRC#8_0_27	Q92882|OSTF1_HUMAN|OSTF1#8_0_24	P22681|CBL_HUMAN|CBL#7_0_21
P31946|1433B_HUMAN|YWHAB#5_0_26	P04049|RAF1_HUMAN|RAF1#5_0_17	Q13177|PAK2_HUMAN|PAK2#5_0_21
Q08378|GOGA3_HUMAN|GOLGA3#6_0_13	Q9Y2V7|COG6_HUMAN|COG6#7_3_12	Q96JB2|COG3_HUMAN|COG3#6_3_10
Q8NHV4|NEDD1_HUMAN|NEDD1#6_0_25	Q96CW5|GCP3_HUMAN|TUBGCP3#6_0_11	Q96RT7|GCP6_HUMAN|TUBGCP6#6_1_12	Q99996|AKAP9_HUMAN|AKAP9#6_0_9	P48730|KC1D_HUMAN|CSNK1D#5_0_13
P04899|GNAI2_HUMAN|GNAI2#7_0_23	P62879|GBB2_HUMAN|GNB2#8_0_21
Q86YM7|HOME1_HUMAN|HOMER1#32_28_36	Q9NSC5|HOME3_HUMAN|HOMER3#32_20_42
O43293|DAPK3_HUMAN|DAPK3#8_0_12	O14950|ML12B_HUMAN|MYL12B#8_0_25	O14974|MYPT1_HUMAN|PPP1R12A#8_0_19
Q99816|TS101_HUMAN|TSG101#4_0_14	Q9UK41|VPS28_HUMAN|VPS28#5_0_26	Q8NEZ2|VP37A_HUMAN|VPS37A#4_0_20
O43683|BUB1_HUMAN|BUB1#9_0_20	O95071|UBR5_HUMAN|UBR5#9_5_15
Q8IWV7|UBR1_HUMAN|UBR1#6_0_20	P38606|VATA_HUMAN|ATP6V1A#7_0_18
Q9NPJ6|MED4_HUMAN|MED4#5_0_8	Q9Y2X0|MED16_HUMAN|MED16#4_0_10
P08754|GNAI3_HUMAN|GNAI3#5_0_23	O43665-3|RGS10_HUMAN|RGS10#5_0_18
P60953|CDC42_HUMAN|CDC42#7_0_11	P21333|FLNA_HUMAN|FLNA#7_0_11	O75369-8|FLNB_HUMAN|FLNB#7_0_11
Q01804|OTUD4_HUMAN|OTUD4#7_0_20	Q9UL15|BAG5_HUMAN|BAG5#8_0_27
P52735|VAV2_HUMAN|VAV2#7_0_18	Q9Y6E0|STK24_HUMAN|STK24#6_0_24
Q9P253|VPS18_HUMAN|VPS18#7_0_20	Q9NRW7|VPS45_HUMAN|VPS45#7_0_20	P49754|VPS41_HUMAN|VPS41#6_0_23
Q12888|TP53B_HUMAN|TP53BP1#8_0_16	Q96RU2-2|UBP28_HUMAN|USP28#9_5_13
Q92900-2|RENT1_HUMAN|UPF1#7_0_29	P15170-3|ERF3A_HUMAN|GSPT1#7_3_15
P61981|1433G_HUMAN|YWHAG#8_3_13	Q6WCQ1|MPRIP_HUMAN|MPRIP#7_0_15
Q96EA4|SPDLY_HUMAN|SPDL1#5_0_12	Q8NG31|CASC5_HUMAN|CASC5#5_0_10
Q8N3U4|STAG2_HUMAN|STAG2#6_0_13	Q96MF7|NSE2_HUMAN|NSMCE2#6_4_12
P31943|HNRH1_HUMAN|HNRNPH1#31_12_47	P35637|FUS_HUMAN|FUS#32_27_39	P52597|HNRPF_HUMAN|HNRNPF#32_27_35	Q13148|TADBP_HUMAN|TARDBP#32_27_35	P51991|ROA3_HUMAN|HNRNPA3#32_28_35
P31946|1433B_HUMAN|YWHAB#34_26_47	P27348|1433T_HUMAN|YWHAQ#34_26_47	P52788|SPSY_HUMAN|SMS#33_27_47
O43752|STX6_HUMAN|STX6#10_2_19	O14662-5|STX16_HUMAN|STX16#10_5_12	Q13190|STX5_HUMAN|STX5#10_0_19
O95433|AHSA1_HUMAN|AHSA1#8_0_28	Q08752|PPID_HUMAN|PPID#8_0_22
Q14145|KEAP1_HUMAN|KEAP1#6_0_21	Q96TA1|NIBL1_HUMAN|FAM129B#6_0_18
Q05397|FAK1_HUMAN|PTK2#4_0_15	Q06124|PTN11_HUMAN|PTPN11#4_0_20
Q16555|DPYL2_HUMAN|DPYSL2#9_0_14	Q14195-2|DPYL3_HUMAN|DPYSL3#10_0_13
Q9NQC3-2|RTN4_HUMAN|RTN4#34_29_36	Q8WWV3|RT4I1_HUMAN|RTN4IP1#33_29_35
O60934|NBN_HUMAN|NBN#4_0_9	Q92878|RAD50_HUMAN|RAD50#4_0_10
Q14789|GOGB1_HUMAN|GOLGB1#4_0_11	Q9NZM3|ITSN2_HUMAN|ITSN2#4_0_9
P12081|SYHC_HUMAN|HARS#6_0_19	P34896|GLYC_HUMAN|SHMT1#6_0_18
P78316|NOP14_HUMAN|NOP14#4_0_8	Q8TED0|UTP15_HUMAN|UTP15#4_0_9	Q9BZE4|NOG1_HUMAN|GTPBP4#5_0_15	Q9NVX2|NLE1_HUMAN|NLE1#4_0_13	Q12788|TBL3_HUMAN|TBL3#4_0_12	Q9H0A0|NAT10_HUMAN|NAT10#4_0_12	Q14692|BMS1_HUMAN|BMS1#4_0_8	Q969X6|CIR1A_HUMAN|CIRH1A#4_0_8	Q9BVJ6|UT14A_HUMAN|UTP14A#4_0_9
Q9UEU0|VTI1B_HUMAN|VTI1B#34_26_47	O60499|STX10_HUMAN|STX10#34_28_40	Q12846|STX4_HUMAN|STX4#34_29_38
Q9NXR7|BRE_HUMAN|BRE#32_27_35	Q9NWV8|BABA1_HUMAN|BABAM1#33_29_36	Q92734|TFG_HUMAN|TFG#32_28_39
P22234|PUR6_HUMAN|PAICS#9_0_25	Q9UH65|SWP70_HUMAN|SWAP70#10_0_25
Q9BSJ2|GCP2_HUMAN|TUBGCP2#6_1_11	Q6P582|MZT2A_HUMAN|MZT2A#5_0_11	P48729|KC1A_HUMAN|CSNK1A1#6_0_15
P68036|UB2L3_HUMAN|UBE2L3#6_0_28	Q9Y4K3|TRAF6_HUMAN|TRAF6#5_0_8
P78316|NOP14_HUMAN|NOP14#4_0_8	Q8TED0|UTP15_HUMAN|UTP15#4_0_9	Q9NVX2|NLE1_HUMAN|NLE1#4_0_13	Q12788|TBL3_HUMAN|TBL3#4_0_12	Q5QJE6|TDIF2_HUMAN|DNTTIP2#4_0_8	Q9H0A0|NAT10_HUMAN|NAT10#4_0_12	Q969X6|CIR1A_HUMAN|CIRH1A#4_0_8	Q9BVJ6|UT14A_HUMAN|UTP14A#4_0_9
Q9P0L0|VAPA_HUMAN|VAPA#5_0_24	Q07157|ZO1_HUMAN|TJP1#5_0_14
P15374|UCHL3_HUMAN|UCHL3#4_0_25	Q7L5N1|CSN6_HUMAN|COPS6#4_0_20
Q9UKN8|TF3C4_HUMAN|GTF3C4#4_0_14	Q8WUA4|TF3C2_HUMAN|GTF3C2#5_0_12
P15151|PVR_HUMAN|PVR#33_28_37	Q92692|PVRL2_HUMAN|PVRL2#33_28_36	Q9NQS3-3|PVRL3_HUMAN|PVRL3#32_28_36
O95613|PCNT_HUMAN|PCNT#4_0_8	Q96SN8|CK5P2_HUMAN|CDK5RAP2#4_0_8
P46934-4|NEDD4_HUMAN|NEDD4#8_0_24	Q8TEU7|RPGF6_HUMAN|RAPGEF6#9_0_27
Q05193|DYN1_HUMAN|DNM1#9_0_27	P49418|AMPH_HUMAN|AMPH#8_5_20
P63165|SUMO1_HUMAN|SUMO1#23_13_32	Q14978-2|NOLC1_HUMAN|NOLC1#24_12_31
Q7Z4H7|HAUS6_HUMAN|HAUS6#7_2_12	Q68CZ6|HAUS3_HUMAN|HAUS3#8_0_12	Q9H6D7|HAUS4_HUMAN|HAUS4#7_2_11
O00303|EIF3F_HUMAN|EIF3F#34_21_47	O75822|EIF3J_HUMAN|EIF3J#34_26_47	Q9UBQ5|EIF3K_HUMAN|EIF3K#35_26_47
P55735|SEC13_HUMAN|SEC13#33_26_47	Q8NFH4|NUP37_HUMAN|NUP37#33_27_47	Q8NFH5|NUP53_HUMAN|NUP35#33_29_47	Q96EE3|SEH1_HUMAN|SEH1L#33_32_47
P24941|CDK2_HUMAN|CDK2#34_32_47	P50750|CDK9_HUMAN|CDK9#34_33_47	P23193|TCEA1_HUMAN|TCEA1#33_32_47	P50613|CDK7_HUMAN|CDK7#34_30_47
P60709|ACTB_HUMAN|ACTB#32_23_47	Q969G3|SMCE1_HUMAN|SMARCE1#31_19_47
O95619|YETS4_HUMAN|YEATS4#5_0_11	Q9H0E9-2|BRD8_HUMAN|BRD8#4_0_11
Q92769|HDAC2_HUMAN|HDAC2#4_0_17	Q9Y232-2|CDYL1_HUMAN|CDYL#5_0_12	O95785-3|WIZ_HUMAN|WIZ#5_0_10
O96008|TOM40_HUMAN|TOMM40#33_24_47	P21796|VDAC1_HUMAN|VDAC1#33_25_47	Q01085-2|TIAR_HUMAN|TIAL1#32_29_47
P09661|RU2A_HUMAN|SNRPA1#34_25_47	Q16637|SMN_HUMAN|SMN1#34_26_47	P09651|ROA1_HUMAN|HNRNPA1#33_30_47
Q9Y5Q9|TF3C3_HUMAN|GTF3C3#5_0_9	Q9Y5Q8|TF3C5_HUMAN|GTF3C5#4_0_13	Q9H4L7|SMRCD_HUMAN|SMARCAD1#4_0_12	Q9UKN8|TF3C4_HUMAN|GTF3C4#4_0_14	Q12789|TF3C1_HUMAN|GTF3C1#4_0_10	Q8WUA4|TF3C2_HUMAN|GTF3C2#5_0_12
Q9P0L0|VAPA_HUMAN|VAPA#5_0_24	Q13043|STK4_HUMAN|STK4#5_0_25
P35249|RFC4_HUMAN|RFC4#33_25_47	P40937|RFC5_HUMAN|RFC5#33_29_47	P40938|RFC3_HUMAN|RFC3#33_29_47	Q6P1N9|TATD1_HUMAN|TATDN1#33_29_47	P35250|RFC2_HUMAN|RFC2#33_29_47
Q8WWM7|ATX2L_HUMAN|ATXN2L#6_0_15	Q13283|G3BP1_HUMAN|G3BP1#6_0_13	Q9UN86|G3BP2_HUMAN|G3BP2#5_0_18
O95983|MBD3_HUMAN|MBD3#4_0_16	O94776|MTA2_HUMAN|MTA2#4_0_15	Q8WXI9|P66B_HUMAN|GATAD2B#5_0_15
Q9Y371|SHLB1_HUMAN|SH3GLB1#6_0_22	Q07812|BAX_HUMAN|BAX#7_4_10
Q9UDY2|ZO2_HUMAN|TJP2#6_0_27	P35221-2|CTNA1_HUMAN|CTNNA1#6_0_29	Q07157|ZO1_HUMAN|TJP1#5_0_14
O00161|SNP23_HUMAN|SNAP23#34_29_41	O95721|SNP29_HUMAN|SNAP29#34_25_47	Q96AJ9|VTI1A_HUMAN|VTI1A#34_29_37	O43752|STX6_HUMAN|STX6#34_29_38	O15400|STX7_HUMAN|STX7#34_29_38	Q12846|STX4_HUMAN|STX4#34_29_38	Q86Y82|STX12_HUMAN|STX12#34_29_38	Q13277|STX3_HUMAN|STX3#34_30_38	Q9UNK0|STX8_HUMAN|STX8#35_22_47
Q12824-2|SNF5_HUMAN|SMARCB1#4_0_22	Q92925|SMRD2_HUMAN|SMARCD2#4_0_17	Q8TAQ2|SMRC2_HUMAN|SMARCC2#4_0_18	Q969G3|SMCE1_HUMAN|SMARCE1#5_0_19	Q96GM5|SMRD1_HUMAN|SMARCD1#4_0_18	Q92922|SMRC1_HUMAN|SMARCC1#4_0_17	Q92785|REQU_HUMAN|DPF2#4_0_17
O14965|AURKA_HUMAN|AURKA#7_2_13	Q9H3S7|PTN23_HUMAN|PTPN23#8_0_20
Q96DH6|MSI2H_HUMAN|MSI2#5_0_25	Q92973|TNPO1_HUMAN|TNPO1#6_0_14
Q9NYK5|RM39_HUMAN|MRPL39#33_27_35	P49406|RM19_HUMAN|MRPL19#34_29_36	Q96A35|RM24_HUMAN|MRPL24#34_30_37
Q9H9B4|SFXN1_HUMAN|SFXN1#33_29_37	Q14257|RCN2_HUMAN|RCN2#34_29_38
O60341|KDM1A_HUMAN|KDM1A#4_0_14	Q9UKL0|RCOR1_HUMAN|RCOR1#4_0_14	Q9UBW7|ZMYM2_HUMAN|ZMYM2#5_0_12
P47985|UCRI_HUMAN|UQCRFS1#35_31_37	Q5U5X0|LYRM7_HUMAN|LYRM7#34_30_39
P36954|RPB9_HUMAN|POLR2I#4_0_14	P62487|RPB7_HUMAN|POLR2G#4_0_7
P60900|PSA6_HUMAN|PSMA6#34_26_47	P04792|HSPB1_HUMAN|HSPB1#34_24_47	Q9UNM6|PSD13_HUMAN|PSMD13#33_26_47	Q9UL46|PSME2_HUMAN|PSME2#33_32_47	Q99436|PSB7_HUMAN|PSMB7#34_22_47
P61758|PFD3_HUMAN|VBP1#12_0_24	Q9UHV9|PFD2_HUMAN|PFDN2#11_0_29	Q99471|PFD5_HUMAN|PFDN5#12_0_23
O75874|IDHC_HUMAN|IDH1#32_23_47	P50213|IDH3A_HUMAN|IDH3A#33_24_47	O43837|IDH3B_HUMAN|IDH3B#33_21_47
Q9Y5Q9|TF3C3_HUMAN|GTF3C3#13_9_15	Q12789|TF3C1_HUMAN|GTF3C1#14_10_17
P09493-3|TPM1_HUMAN|TPM1#34_30_38	P50225|ST1A1_HUMAN|SULT1A1#33_29_36	P07951-2|TPM2_HUMAN|TPM2#34_29_38
Q9Y4X5|ARI1_HUMAN|ARIH1#15_13_23	P06730|IF4E_HUMAN|EIF4E#16_13_24
P40763-2|STAT3_HUMAN|STAT3#5_0_17	Q05397|FAK1_HUMAN|PTK2#4_0_15	Q06124|PTN11_HUMAN|PTPN11#4_0_20
Q15056-2|IF4H_HUMAN|EIF4H#34_29_40	P60842|IF4A1_HUMAN|EIF4A1#33_23_45	P06730|IF4E_HUMAN|EIF4E#34_31_37
O00233|PSMD9_HUMAN|PSMD9#34_30_38	P40306|PSB10_HUMAN|PSMB10#34_30_37	P25788|PSA3_HUMAN|PSMA3#34_30_37
Q9NZ43|USE1_HUMAN|USE1#11_0_23	A2RRP1|NBAS_HUMAN|NBAS#11_2_16	O43752|STX6_HUMAN|STX6#10_2_19	Q12981|SEC20_HUMAN|BNIP1#11_0_23
Q8WU90|ZC3HF_HUMAN|ZC3H15#11_0_31	P55039|DRG2_HUMAN|DRG2#12_0_29
P63027|VAMP2_HUMAN|VAMP2#36_31_38	P62158|CALM_HUMAN|CALM1#37_32_40
P27361|MK03_HUMAN|MAPK3#33_27_47	P05121|PAI1_HUMAN|SERPINE1#33_26_47	P45983-3|MK08_HUMAN|MAPK8#33_25_47	P17535|JUND_HUMAN|JUND#32_31_47
P28062|PSB8_HUMAN|PSMB8#31_22_47	O00232|PSD12_HUMAN|PSMD12#31_24_47	P54578|UBP14_HUMAN|USP14#30_23_47	P25789|PSA4_HUMAN|PSMA4#31_27_47
P15374|UCHL3_HUMAN|UCHL3#4_0_25	Q70CQ2|UBP34_HUMAN|USP34#4_0_21
O14936|CSKP_HUMAN|CASK#9_0_19	P78362|SRPK2_HUMAN|SRPK2#10_0_19
O15479|MAGB2_HUMAN|MAGEB2#11_5_15	P63173|RL38_HUMAN|RPL38#11_6_16	P84098|RL19_HUMAN|RPL19#11_6_15	P36578|RL4_HUMAN|RPL4#11_6_15	P42766|RL35_HUMAN|RPL35#11_2_19	P47914|RL29_HUMAN|RPL29#11_6_15	P61353|RL27_HUMAN|RPL27#11_6_16	P62750|RL23A_HUMAN|RPL23A#11_2_20	P62899|RL31_HUMAN|RPL31#11_6_16	Q02878|RL6_HUMAN|RPL6#11_1_20	P18124|RL7_HUMAN|RPL7#11_6_15	P18621|RL17_HUMAN|RPL17#11_6_15	P26373|RL13_HUMAN|RPL13#11_6_15	P39023|RL3_HUMAN|RPL3#11_6_15	P50914|RL14_HUMAN|RPL14#11_6_15	P62424|RL7A_HUMAN|RPL7A#11_6_15	P62917|RL8_HUMAN|RPL8#11_6_15	P35268|RL22_HUMAN|RPL22#11_6_16	P49207|RL34_HUMAN|RPL34#11_6_17	P61326|MGN_HUMAN|MAGOH#10_5_15	P61254|RL26_HUMAN|RPL26#11_6_15	P62891|RL39_HUMAN|RPL39#11_6_15	Q9Y3U8|RL36_HUMAN|RPL36#11_6_15	Q86US8|EST1A_HUMAN|SMG6#11_8_16
P05198|IF2A_HUMAN|EIF2S1#33_24_47	Q13347|EIF3I_HUMAN|EIF3I#33_23_47	Q7L2H7|EIF3M_HUMAN|EIF3M#33_24_47	O00303|EIF3F_HUMAN|EIF3F#34_21_47	O75822|EIF3J_HUMAN|EIF3J#34_26_47
O14818|PSA7_HUMAN|PSMA7#15_7_25	P61201|CSN2_HUMAN|COPS2#15_9_26	P55036|PSMD4_HUMAN|PSMD4#15_4_24
P68032|ACTC_HUMAN|ACTC1#28_23_47	Q6IBS0|TWF2_HUMAN|TWF2#29_24_47
P62195|PRS8_HUMAN|PSMC5#15_9_23	P61201|CSN2_HUMAN|COPS2#15_9_26	P62191|PRS4_HUMAN|PSMC1#16_6_27
O75351|VPS4B_HUMAN|VPS4B#31_20_47	O75312|ZPR1_HUMAN|ZPR1#31_23_46	Q04323|UBXN1_HUMAN|UBXN1#32_28_47
O14561|ACPM_HUMAN|NDUFAB1#37_32_44	O95182|NDUA7_HUMAN|NDUFA7#36_30_47
P47985|UCRI_HUMAN|UQCRFS1#35_31_37	O43678|NDUA2_HUMAN|NDUFA2#36_32_38	O95298|NDUC2_HUMAN|NDUFC2#36_31_38	P19404|NDUV2_HUMAN|NDUFV2#35_30_38	Q9UI09|NDUAC_HUMAN|NDUFA12#36_30_38
P61201|CSN2_HUMAN|COPS2#15_9_26	P62191|PRS4_HUMAN|PSMC1#16_6_27	P60900|PSA6_HUMAN|PSMA6#15_0_26
Q9NRR5|UBQL4_HUMAN|UBQLN4#29_25_33	Q9UMX0|UBQL1_HUMAN|UBQLN1#30_25_33	Q9H0L4|CSTFT_HUMAN|CSTF2T#29_24_32
Q04917|1433F_HUMAN|YWHAH#7_0_24	Q7KZI7-8|MARK2_HUMAN|MARK2#6_0_29
Q01167|FOXK2_HUMAN|FOXK2#4_0_14	Q8NI35|INADL_HUMAN|INADL#4_0_7	Q4VCS5|AMOT_HUMAN|AMOT#4_0_11
Q9NXR1|NDE1_HUMAN|NDE1#33_25_42	P61981|1433G_HUMAN|YWHAG#34_29_37	P68402|PA1B2_HUMAN|PAFAH1B2#34_29_37
P04792|HSPB1_HUMAN|HSPB1#34_24_47	P28482|MK01_HUMAN|MAPK1#33_24_47	P49137|MAPK2_HUMAN|MAPKAPK2#34_30_47
P62136|PP1A_HUMAN|PPP1CA#33_24_47	P62140|PP1B_HUMAN|PPP1CB#34_25_47	Q6UXN9|WDR82_HUMAN|WDR82#34_31_47
P62310|LSM3_HUMAN|LSM3#36_31_39	P62312|LSM6_HUMAN|LSM6#36_32_38	Q9Y333|LSM2_HUMAN|LSM2#36_31_38	Q9Y4Z0|LSM4_HUMAN|LSM4#36_30_37	O95777|LSM8_HUMAN|LSM8#36_32_38	P62304|RUXE_HUMAN|SNRPE#37_33_39
O75436|VP26A_HUMAN|VPS26A#33_26_47	Q86VN1|VPS36_HUMAN|VPS36#34_30_47
Q9NNW7|TRXR2_HUMAN|TXNRD2#15_5_22	P17980|PRS6A_HUMAN|PSMC3#15_6_23
P30154-2|2AAB_HUMAN|PPP2R1B#4_0_11	Q13362-4|2A5G_HUMAN|PPP2R5C#4_0_8
Q96JB5|CK5P3_HUMAN|CDK5RAP3#32_25_47	Q96HY6|DDRGK_HUMAN|DDRGK1#32_28_47
P82673|RT35_HUMAN|MRPS35#34_29_36	Q9BYN8|RT26_HUMAN|MRPS26#34_28_36
Q16637|SMN_HUMAN|SMN1#34_26_47	P09651|ROA1_HUMAN|HNRNPA1#33_30_47	P31942-2|HNRH3_HUMAN|HNRNPH3#33_26_47
O00233|PSMD9_HUMAN|PSMD9#34_30_38	P40306|PSB10_HUMAN|PSMB10#34_30_37
Q15459|SF3A1_HUMAN|SF3A1#23_16_30	P35637|FUS_HUMAN|FUS#22_6_27	Q86XP3|DDX42_HUMAN|DDX42#22_15_31	Q13435|SF3B2_HUMAN|SF3B2#22_6_29	Q9Y3B4|SF3B6_HUMAN|SF3B6#23_16_27
P62993|GRB2_HUMAN|GRB2#34_27_47	Q9Y3E1|HDGR3_HUMAN|HDGFRP3#35_19_47
P61956|SUMO2_HUMAN|SUMO2#24_19_27	Q8TDB6|DTX3L_HUMAN|DTX3L#24_21_47
P45974-2|UBP5_HUMAN|USP5#27_16_35	Q96RU2-2|UBP28_HUMAN|USP28#26_24_31
O43678|NDUA2_HUMAN|NDUFA2#36_32_38	Q9NX14|NDUBB_HUMAN|NDUFB11#35_28_38	Q9UI09|NDUAC_HUMAN|NDUFA12#36_30_38
Q9NPA0|EMC7_HUMAN|EMC7#35_30_37	Q5J8M3-3|EMC4_HUMAN|EMC4#36_31_39
P36873|PP1G_HUMAN|PPP1CC#33_24_47	Q15435|PP1R7_HUMAN|PPP1R7#33_22_47	P62140|PP1B_HUMAN|PPP1CB#34_25_47
Q9UBW8|CSN7A_HUMAN|COPS7A#29_21_47	Q9H9Q2|CSN7B_HUMAN|COPS7B#30_22_47
Q9GZZ1|NAA50_HUMAN|NAA50#11_2_17	Q9BXJ9|NAA15_HUMAN|NAA15#10_0_17
Q13526|PIN1_HUMAN|PIN1#36_32_38	P49459|UBE2A_HUMAN|UBE2A#36_32_37
O43148|MCES_HUMAN|RNMT#31_30_47	Q9BTL3|RAM_HUMAN|FAM103A1#31_28_47
Q6ULP2|AFTIN_HUMAN|AFTPH#27_22_35	Q9UJY4|GGA2_HUMAN|GGA2#27_24_31
Q00839-2|HNRPU_HUMAN|HNRNPU#26_19_30	P46087|NOP2_HUMAN|NOP2#27_21_32
P19525|E2AK2_HUMAN|EIF2AK2#11_0_29	O75569|PRKRA_HUMAN|PRKRA#10_0_23	Q9NUL3|STAU2_HUMAN|STAU2#11_0_23	Q96CT7|CC124_HUMAN|CCDC124#11_0_28
Q92667|AKAP1_HUMAN|AKAP1#9_0_16	Q99417|MYCBP_HUMAN|MYCBP#8_0_30
P42566|EPS15_HUMAN|EPS15#4_0_12	Q9NZM3|ITSN2_HUMAN|ITSN2#4_0_9
Q14145|KEAP1_HUMAN|KEAP1#30_21_39	Q96HS1|PGAM5_HUMAN|PGAM5#30_25_38
Q9NPJ6|MED4_HUMAN|MED4#5_0_8	Q9NVC6|MED17_HUMAN|MED17#4_0_6	Q15648|MED1_HUMAN|MED1#4_0_7	Q9Y2X0|MED16_HUMAN|MED16#4_0_10
P42224|STAT1_HUMAN|STAT1#9_0_20	P52630|STAT2_HUMAN|STAT2#10_0_34
P25787|PSA2_HUMAN|PSMA2#32_24_47	P28062|PSB8_HUMAN|PSMB8#31_22_47	O00232|PSD12_HUMAN|PSMD12#31_24_47	P28072|PSB6_HUMAN|PSMB6#32_22_47	P25789|PSA4_HUMAN|PSMA4#31_27_47
Q04323|UBXN1_HUMAN|UBXN1#32_28_47	Q9UNZ2|NSF1C_HUMAN|NSFL1C#32_23_47	Q92890|UFD1_HUMAN|UFD1L#32_21_47
P05386|RLA1_HUMAN|RPLP1#35_31_38	P63220|RS21_HUMAN|RPS21#36_32_38
P17655|CAN2_HUMAN|CAPN2#28_20_31	P07384|CAN1_HUMAN|CAPN1#28_22_29	P20810-5|ICAL_HUMAN|CAST#28_18_33
P09651|ROA1_HUMAN|HNRNPA1#24_12_30	P39748|FEN1_HUMAN|FEN1#24_12_32
P61160|ARP2_HUMAN|ACTR2#5_0_25	Q96EK5|KBP_HUMAN|KIAA1279#5_0_13
P11940|PABP1_HUMAN|PABPC1#30_25_33	Q13310-2|PABP4_HUMAN|PABPC4#29_25_33	P15170-3|ERF3A_HUMAN|GSPT1#29_24_32
O76094|SRP72_HUMAN|SRP72#11_3_30	Q9UHB9|SRP68_HUMAN|SRP68#12_0_29
Q86TI0-2|TBCD1_HUMAN|TBC1D1#13_0_26	P61026|RAB10_HUMAN|RAB10#14_10_19
O00487|PSDE_HUMAN|PSMD14#15_5_25	O14818|PSA7_HUMAN|PSMA7#15_7_25	P35998|PRS7_HUMAN|PSMC2#15_6_27	P43686|PRS6B_HUMAN|PSMC4#15_6_25	P54578|UBP14_HUMAN|USP14#15_6_23	P62195|PRS8_HUMAN|PSMC5#15_9_23	Q13200|PSMD2_HUMAN|PSMD2#15_6_30	Q15008|PSMD6_HUMAN|PSMD6#14_5_23	Q99460|PSMD1_HUMAN|PSMD1#15_5_22	P25789|PSA4_HUMAN|PSMA4#16_5_27	P62191|PRS4_HUMAN|PSMC1#16_6_27	O43242|PSMD3_HUMAN|PSMD3#15_5_24	P55036|PSMD4_HUMAN|PSMD4#15_4_24	O75832|PSD10_HUMAN|PSMD10#16_0_32	P17980|PRS6A_HUMAN|PSMC3#15_6_23	P60900|PSA6_HUMAN|PSMA6#15_0_26	P62333|PRS10_HUMAN|PSMC6#15_6_23	Q16186|ADRM1_HUMAN|ADRM1#14_0_23
P17987|TCPA_HUMAN|TCP1#14_8_18	P48643|TCPE_HUMAN|CCT5#14_8_19	Q99832|TCPH_HUMAN|CCT7#14_8_18	Q9BVA1|TBB2B_HUMAN|TUBB2B#14_3_19	Q9H2J4|PDCL3_HUMAN|PDCL3#14_3_22	P78371|TCPB_HUMAN|CCT2#14_8_18	P50991|TCPD_HUMAN|CCT4#13_3_23	P40227|TCPZ_HUMAN|CCT6A#13_2_22	P50990|TCPQ_HUMAN|CCT8#13_2_23	P49368|TCPG_HUMAN|CCT3#13_3_24
Q16891-2|MIC60_HUMAN|IMMT#11_5_16	Q9BRQ6|MIC25_HUMAN|CHCHD6#12_1_22	Q9NX63|MIC19_HUMAN|CHCHD3#11_5_16	Q9Y512|SAM50_HUMAN|SAMM50#11_0_20
P46109|CRKL_HUMAN|CRKL#32_24_47	P46108|CRK_HUMAN|CRK#33_23_47	P45983-3|MK08_HUMAN|MAPK8#33_25_47
P00403|COX2_HUMAN|MT-CO2#36_31_39	P52758|UK114_HUMAN|HRSP12#37_32_41
Q13151|ROA0_HUMAN|HNRNPA0#33_29_47	P09012|SNRPA_HUMAN|SNRPA#33_31_47	Q15365|PCBP1_HUMAN|PCBP1#32_24_47	Q15366-3|PCBP2_HUMAN|PCBP2#32_24_47
Q01831|XPC_HUMAN|XPC#9_7_16	Q13111|CAF1A_HUMAN|CHAF1A#10_8_13
Q15019|SEPT2_HUMAN|SEPT2#33_23_47	Q92599|SEPT8_HUMAN|SEPT8#32_25_47	Q99719|SEPT5_HUMAN|SEPT5#33_23_47
Q00839|HNRPU_HUMAN|HNRNPU#26_12_32	Q9Y2Q9|RT28_HUMAN|MRPS28#26_19_34
Q86UV5|UBP48_HUMAN|USP48#27_23_30	O94855|SC24D_HUMAN|SEC24D#27_22_30
P31946|1433B_HUMAN|YWHAB#34_26_47	Q04917|1433F_HUMAN|YWHAH#34_24_47	P36507|MP2K2_HUMAN|MAP2K2#33_24_47	P61962|DCAF7_HUMAN|DCAF7#33_24_47
Q16637|SMN_HUMAN|SMN1#34_26_47	Q9Y3F4|STRAP_HUMAN|STRAP#33_23_47
Q7LG56|RIR2B_HUMAN|RRM2B#23_17_26	Q9H6U6|BCAS3_HUMAN|BCAS3#23_18_25
Q15024|EXOS7_HUMAN|EXOSC7#30_25_34	Q06265|EXOS9_HUMAN|EXOSC9#30_14_33
Q8NC51-3|PAIRB_HUMAN|SERBP1#30_20_34	Q01844|EWS_HUMAN|EWSR1#30_26_38
O75477|ERLN1_HUMAN|ERLIN1#12_2_29	O94905|ERLN2_HUMAN|ERLIN2#12_2_25
O00203|AP3B1_HUMAN|AP3B1#12_0_26	O14617-5|AP3D1_HUMAN|AP3D1#11_0_27
Q13042|CDC16_HUMAN|CDC16#5_0_19	Q9UJX3|APC7_HUMAN|ANAPC7#4_0_18	Q12834|CDC20_HUMAN|CDC20#4_0_19
P61081|UBC12_HUMAN|UBE2M#35_34_47	P62877|RBX1_HUMAN|RBX1#36_30_47
P42695|CNDD3_HUMAN|NCAPD3#4_0_8	Q86XI2|CNDG2_HUMAN|NCAPG2#5_0_5
P12814|ACTN1_HUMAN|ACTN1#23_14_33	O43707|ACTN4_HUMAN|ACTN4#23_13_34	Q15654|TRIP6_HUMAN|TRIP6#23_17_31
O15066|KIF3B_HUMAN|KIF3B#11_0_27	Q92845|KIFA3_HUMAN|KIFAP3#12_0_25	Q07866-6|KLC1_HUMAN|KLC1#12_0_23
O60264|SMCA5_HUMAN|SMARCA5#28_14_47	P27694|RFA1_HUMAN|RPA1#29_13_47
P14625|ENPL_HUMAN|HSP90B1#23_9_32	A0MZ66|SHOT1_HUMAN|KIAA1598#24_17_30
P04424|ARLY_HUMAN|ASL#29_26_33	P08559|ODPA_HUMAN|PDHA1#29_19_30
Q13683-7|ITA7_HUMAN|ITGA7#26_21_30	P17301|ITA2_HUMAN|ITGA2#25_19_30	P18084|ITB5_HUMAN|ITGB5#25_20_29	P23229-2|ITA6_HUMAN|ITGA6#25_19_30	P26006|ITA3_HUMAN|ITGA3#25_20_30	P06756-2|ITAV_HUMAN|ITGAV#26_20_31	P05556|ITB1_HUMAN|ITGB1#25_20_28	P18564|ITB6_HUMAN|ITGB6#25_20_27
P68371|TBB4B_HUMAN|TUBB4B#31_23_38	Q13748|TBA3C_HUMAN|TUBA3C#31_22_47
Q9BZK7|TBL1R_HUMAN|TBL1XR1#5_0_21	Q9NPJ6|MED4_HUMAN|MED4#5_0_8	Q15648|MED1_HUMAN|MED1#4_0_7	Q9Y2X0|MED16_HUMAN|MED16#4_0_10
Q13283|G3BP1_HUMAN|G3BP1#30_25_34	Q9Y5J1|UTP18_HUMAN|UTP18#30_25_33
P10909|CLUS_HUMAN|CLU#28_17_34	P98155|VLDLR_HUMAN|VLDLR#28_24_33
Q9BRQ6|MIC25_HUMAN|CHCHD6#12_1_22	Q16891-4|MIC60_HUMAN|IMMT#11_5_16	Q9Y512|SAM50_HUMAN|SAMM50#11_0_20
Q9NXR7|BRE_HUMAN|BRE#8_4_12	Q15018|F175B_HUMAN|FAM175B#7_0_13
O75312|ZPR1_HUMAN|ZPR1#31_23_46	P62942|FKB1A_HUMAN|FKBP1A#32_26_47
P19022|CADH2_HUMAN|CDH2#28_24_32	P49768|PSN1_HUMAN|PSEN1#29_24_32	P14923|PLAK_HUMAN|JUP#28_26_44
P49407|ARRB1_HUMAN|ARRB1#32_25_47	P45983-3|MK08_HUMAN|MAPK8#33_25_47	P45985|MP2K4_HUMAN|MAP2K4#32_26_47
P12081|SYHC_HUMAN|HARS#27_19_47	P34896|GLYC_HUMAN|SHMT1#27_18_47	P34897|GLYM_HUMAN|SHMT2#27_19_47	P35520|CBS_HUMAN|CBS#26_21_47	P54577|SYYC_HUMAN|YARS#26_19_47
P62979|RS27A_HUMAN|RPS27A#35_24_40	Q9BY43|CHM4A_HUMAN|CHMP4A#35_31_38
P62942|FKB1A_HUMAN|FKBP1A#32_26_47	Q02790|FKBP4_HUMAN|FKBP4#32_27_47
Q96B26|EXOS8_HUMAN|EXOSC8#33_25_47	Q13868|EXOS2_HUMAN|EXOSC2#33_29_47
Q9H3K6|BOLA2_HUMAN|BOLA2#25_21_31	P12956|XRCC6_HUMAN|XRCC6#25_13_30	P13010|XRCC5_HUMAN|XRCC5#26_13_30
P25205|MCM3_HUMAN|MCM3#16_9_23	P78527|PRKDC_HUMAN|PRKDC#16_10_22	Q9GZQ8|MLP3B_HUMAN|MAP1LC3B#15_11_19
P67775|PP2AA_HUMAN|PPP2CA#28_21_47	P55072|TERA_HUMAN|VCP#28_26_47
Q86VP1-2|TAXB1_HUMAN|TAX1BP1#5_0_20	P83436|COG7_HUMAN|COG7#4_0_15
Q9NTJ5|SAC1_HUMAN|SACM1L#31_22_47	Q9BTU6|P4K2A_HUMAN|PI4K2A#31_21_47
P61586|RHOA_HUMAN|RHOA#16_12_23	Q03135|CAV1_HUMAN|CAV1#16_4_23
P54136|SYRC_HUMAN|RARS#12_0_22	Q13155|AIMP2_HUMAN|AIMP2#11_0_31	P56192|SYMC_HUMAN|MARS#11_1_16
P10809|CH60_HUMAN|HSPD1#18_7_28	P08238|HS90B_HUMAN|HSP90AB1#19_6_31	P61604|CH10_HUMAN|HSPE1#18_8_32
P50750|CDK9_HUMAN|CDK9#18_14_33	Q7L2J0|MEPCE_HUMAN|MEPCE#17_10_30
P78318|IGBP1_HUMAN|IGBP1#34_24_47	Q9BRX5|PSF3_HUMAN|GINS3#34_26_47	Q9BRT9|SLD5_HUMAN|GINS4#34_27_47
Q96CS3|FAF2_HUMAN|FAF2#32_27_35	Q8NF37|PCAT1_HUMAN|LPCAT1#32_27_35
O14745|NHRF1_HUMAN|SLC9A3R1#11_0_23	P15311|EZRI_HUMAN|EZR#10_0_20
Q9UNE7|CHIP_HUMAN|STUB1#9_0_27	Q9NZL4|HPBP1_HUMAN|HSPBP1#8_0_19
Q12899|TRI26_HUMAN|TRIM26#30_26_37	Q53GS9|SNUT2_HUMAN|USP39#30_26_33
P35222|CTNB1_HUMAN|CTNNB1#19_14_31	Q14192|FHL2_HUMAN|FHL2#18_14_26
O14773|TPP1_HUMAN|TPP1#32_27_36	P50897|PPT1_HUMAN|PPT1#33_29_37
P61586|RHOA_HUMAN|RHOA#16_12_23	Q03135|CAV1_HUMAN|CAV1#16_4_23	P18031|PTN1_HUMAN|PTPN1#15_0_27
P25205|MCM3_HUMAN|MCM3#16_9_23	P33991|MCM4_HUMAN|MCM4#17_10_23	P49736|MCM2_HUMAN|MCM2#16_8_23	P33993|MCM7_HUMAN|MCM7#17_9_22	P78527|PRKDC_HUMAN|PRKDC#16_10_22	P33992|MCM5_HUMAN|MCM5#17_9_24	Q14566|MCM6_HUMAN|MCM6#16_9_25
P25787|PSA2_HUMAN|PSMA2#32_24_47	Q16186|ADRM1_HUMAN|ADRM1#32_23_47	P54727|RD23B_HUMAN|RAD23B#31_22_47
Q9BYN0|SRXN1_HUMAN|SRXN1#36_32_39	Q16864|VATF_HUMAN|ATP6V1F#36_29_47
Q9Y237-2|PIN4_HUMAN|PIN4#32_25_47	Q16763|UBE2S_HUMAN|UBE2S#31_26_47
Q9BXS5|AP1M1_HUMAN|AP1M1#21_9_28	O95782|AP2A1_HUMAN|AP2A1#20_12_28	Q00610|CLH1_HUMAN|CLTC#21_11_28
P00390|GSHR_HUMAN|GSR#27_20_47	P52209|6PGD_HUMAN|PGD#28_23_47	P49419-2|AL7A1_HUMAN|ALDH7A1#27_20_47	P11413|G6PD_HUMAN|G6PD#28_23_47
Q9GZS3|WDR61_HUMAN|WDR61#33_21_47	P61086|UBE2K_HUMAN|UBE2K#34_26_47
P99999|CYC_HUMAN|CYCS#12_5_21	Q9UQ13|SHOC2_HUMAN|SHOC2#11_0_23
P56385|ATP5I_HUMAN|ATP5I#27_21_31	P24539|AT5F1_HUMAN|ATP5F1#27_18_31	Q99766|ATP5S_HUMAN|ATP5S#26_19_29
Q9NR28|DBLOH_HUMAN|DIABLO#35_21_47	P61086|UBE2K_HUMAN|UBE2K#34_26_47
O15144|ARPC2_HUMAN|ARPC2#25_15_31	P61158|ARP3_HUMAN|ACTR3#25_16_31
O00231|PSD11_HUMAN|PSMD11#14_5_23	O00232|PSD12_HUMAN|PSMD12#14_5_24	O00487|PSDE_HUMAN|PSMD14#15_5_25	O14818|PSA7_HUMAN|PSMA7#15_7_25	O43396|TXNL1_HUMAN|TXNL1#14_9_20	P35998|PRS7_HUMAN|PSMC2#15_6_27	P43686|PRS6B_HUMAN|PSMC4#15_6_25	P48556|PSMD8_HUMAN|PSMD8#14_8_18	P54578|UBP14_HUMAN|USP14#15_6_23	P62195|PRS8_HUMAN|PSMC5#15_9_23	Q13200|PSMD2_HUMAN|PSMD2#15_6_30	Q15008|PSMD6_HUMAN|PSMD6#14_5_23	Q99460|PSMD1_HUMAN|PSMD1#15_5_22	Q9UNM6|PSD13_HUMAN|PSMD13#14_0_26	O43242|PSMD3_HUMAN|PSMD3#15_5_24	P55036|PSMD4_HUMAN|PSMD4#15_4_24	Q7Z6Z7|HUWE1_HUMAN|HUWE1#15_4_24	P17980|PRS6A_HUMAN|PSMC3#15_6_23	P60900|PSA6_HUMAN|PSMA6#15_0_26	P62333|PRS10_HUMAN|PSMC6#15_6_23	P51665|PSMD7_HUMAN|PSMD7#14_4_25	Q16186|ADRM1_HUMAN|ADRM1#14_0_23
P45973|CBX5_HUMAN|CBX5#35_30_47	Q13185|CBX3_HUMAN|CBX3#35_33_47
O94776|MTA2_HUMAN|MTA2#24_15_43	Q14839|CHD4_HUMAN|CHD4#24_14_47	Q8WXI9|P66B_HUMAN|GATAD2B#24_15_39
Q92599|SEPT8_HUMAN|SEPT8#32_25_47	Q99719|SEPT5_HUMAN|SEPT5#33_23_47
Q14318|FKBP8_HUMAN|FKBP8#32_29_47	P25789|PSA4_HUMAN|PSMA4#31_27_47
P62306|RUXF_HUMAN|SNRPF#36_31_38	Q14657|LAGE3_HUMAN|LAGE3#36_31_38
Q9GZT6|CC90B_HUMAN|CCDC90B#34_25_45	Q9NXU5|ARL15_HUMAN|ARL15#35_30_38
O75348|VATG1_HUMAN|ATP6V1G1#25_15_32	P36543|VATE1_HUMAN|ATP6V1E1#25_15_32
Q8WVC0|LEO1_HUMAN|LEO1#24_15_35	Q8N7H5|PAF1_HUMAN|PAF1#23_13_37
P62266|RS23_HUMAN|RPS23#18_8_36	P42677|RS27_HUMAN|RPS27#17_13_22	P62701|RS4X_HUMAN|RPS4X#17_13_21	P62081|RS7_HUMAN|RPS7#18_13_22	P62241|RS8_HUMAN|RPS8#18_13_22	P62244|RS15A_HUMAN|RPS15A#18_13_22	P62263|RS14_HUMAN|RPS14#18_8_27	P62861|RS30_HUMAN|FAU#18_13_22	P83731|RL24_HUMAN|RPL24#18_14_22	P62753|RS6_HUMAN|RPS6#18_13_21
O00267|SPT5H_HUMAN|SUPT5H#21_8_29	P51946|CCNH_HUMAN|CCNH#20_13_33
P11802|CDK4_HUMAN|CDK4#22_13_30	P50613|CDK7_HUMAN|CDK7#21_12_30
P84103|SRSF3_HUMAN|SRSF3#22_7_31	O75937|DNJC8_HUMAN|DNAJC8#22_14_29	P78362|SRPK2_HUMAN|SRPK2#21_19_32
Q9Y5T5|UBP16_HUMAN|USP16#27_19_33	P11182|ODB2_HUMAN|DBT#26_21_29
O15116|LSM1_HUMAN|LSM1#35_30_39	Q9Y333|LSM2_HUMAN|LSM2#36_31_38	Q9Y4Z0|LSM4_HUMAN|LSM4#36_30_37
O75182-2|SIN3B_HUMAN|SIN3B#5_0_10	Q15014|MO4L2_HUMAN|MORF4L2#5_0_8
O00193|SMAP_HUMAN|SMAP#28_23_32	Q8TAF3|WDR48_HUMAN|WDR48#29_13_32
O96019|ACL6A_HUMAN|ACTL6A#31_20_47	Q969G3|SMCE1_HUMAN|SMARCE1#31_19_47
Q9UEU0|VTI1B_HUMAN|VTI1B#34_26_47	Q9UNK0|STX8_HUMAN|STX8#35_22_47	Q9P2W9|STX18_HUMAN|STX18#34_26_47
O00231|PSD11_HUMAN|PSMD11#28_23_47	Q13867|BLMH_HUMAN|BLMH#28_20_47	Q92530|PSMF1_HUMAN|PSMF1#28_21_47	Q15008|PSMD6_HUMAN|PSMD6#28_23_47
Q14103-3|HNRPD_HUMAN|HNRNPD#22_12_26	O14979-3|HNRDL_HUMAN|HNRNPDL#23_12_29	P31942-2|HNRH3_HUMAN|HNRNPH3#22_12_26
P02452|CO1A1_HUMAN|COL1A1#15_5_28	P08572|CO4A2_HUMAN|COL4A2#15_4_28	Q99715|COCA1_HUMAN|COL12A1#15_3_27
O95140|MFN2_HUMAN|MFN2#12_4_16	Q9Y3D6|FIS1_HUMAN|FIS1#13_0_21
Q14141|SEPT6_HUMAN|SEPT6#27_22_44	Q9UH03|SEPT3_HUMAN|SEPT3#27_23_47
P12004|PCNA_HUMAN|PCNA#29_21_47	P11387|TOP1_HUMAN|TOP1#28_13_47
Q86VN1|VPS36_HUMAN|VPS36#34_30_47	Q9UK41|VPS28_HUMAN|VPS28#35_26_47
Q92598|HS105_HUMAN|HSPH1#27_15_35	Q96PZ0|PUS7_HUMAN|PUS7#28_13_34
Q14676|MDC1_HUMAN|MDC1#22_13_32	P49959|MRE11_HUMAN|MRE11A#21_9_26	Q96RL1|UIMC1_HUMAN|UIMC1#21_14_31
P28062|PSB8_HUMAN|PSMB8#31_22_47	P28070|PSB4_HUMAN|PSMB4#30_21_47	P25789|PSA4_HUMAN|PSMA4#31_27_47
P02545|LMNA_HUMAN|LMNA#27_12_47	P20700|LMNB1_HUMAN|LMNB1#27_13_47
Q16658|FSCN1_HUMAN|FSCN1#31_22_47	O95831|AIFM1_HUMAN|AIFM1#31_19_47
O60563|CCNT1_HUMAN|CCNT1#24_14_33	Q8WVC0|LEO1_HUMAN|LEO1#24_15_35
O95456|PSMG1_HUMAN|PSMG1#27_17_34	Q969U7|PSMG2_HUMAN|PSMG2#27_16_28
P41250|SYG_HUMAN|GARS#7_0_16	P29692-3|EF1D_HUMAN|EEF1D#6_0_12
Q9UDY8|MALT1_HUMAN|MALT1#12_0_24	Q5T447|HECD3_HUMAN|HECTD3#12_2_21
Q9NVV4|PAPD1_HUMAN|MTPAP#15_3_26	P42704|LPPRC_HUMAN|LRPPRC#15_2_28	Q9GZT3|SLIRP_HUMAN|SLIRP#16_4_22
P42704|LPPRC_HUMAN|LRPPRC#15_2_28	P46821|MAP1B_HUMAN|MAP1B#15_2_30	Q66K74|MAP1S_HUMAN|MAP1S#14_0_29
Q13547|HDAC1_HUMAN|HDAC1#22_18_36	Q9H0E3|SP130_HUMAN|SAP130#21_17_36
Q14315|FLNC_HUMAN|FLNC#11_0_32	Q9Y6D5|BIG2_HUMAN|ARFGEF2#10_0_27
Q14739|LBR_HUMAN|LBR#29_12_33	Q13185|CBX3_HUMAN|CBX3#28_14_33
O00499-2|BIN1_HUMAN|BIN1#4_0_17	Q05397|FAK1_HUMAN|PTK2#4_0_15
Q14683|SMC1A_HUMAN|SMC1A#25_15_41	Q9NTI5-2|PDS5B_HUMAN|PDS5B#24_14_36
P06400|RB_HUMAN|RB1#22_14_33	Q96FV9|THOC1_HUMAN|THOC1#21_16_42
O14979-3|HNRDL_HUMAN|HNRNPDL#23_12_29	P14866|HNRPL_HUMAN|HNRNPL#24_7_26	P51991|ROA3_HUMAN|HNRNPA3#24_6_28
O43615|TIM44_HUMAN|TIMM44#32_25_47	P29558|RBMS1_HUMAN|RBMS1#33_23_47
P46937|YAP1_HUMAN|YAP1#30_20_47	O94888|UBXN7_HUMAN|UBXN7#31_20_42	Q13526|PIN1_HUMAN|PIN1#31_22_32
Q9UBS4|DJB11_HUMAN|DNAJB11#15_6_30	Q9HCN8|SDF2L_HUMAN|SDF2L1#16_7_32
P45973|CBX5_HUMAN|CBX5#25_15_30	Q13263|TIF1B_HUMAN|TRIM28#24_14_47	Q96ST3|SIN3A_HUMAN|SIN3A#25_17_36
P08134|RHOC_HUMAN|RHOC#24_16_34	P52735|VAV2_HUMAN|VAV2#23_18_31
Q15046|SYK_HUMAN|KARS#15_0_30	P41252|SYIC_HUMAN|IARS#14_0_29	Q12904|AIMP1_HUMAN|AIMP1#14_0_26
O15446|RPA34_HUMAN|CD3EAP#30_17_35	P19338|NUCL_HUMAN|NCL#30_14_35
P18077|RL35A_HUMAN|RPL35A#26_16_33	P42766|RL35_HUMAN|RPL35#26_19_36	P49207|RL34_HUMAN|RPL34#27_17_32	P61353|RL27_HUMAN|RPL27#27_16_32	Q71UM5|RS27L_HUMAN|RPS27L#26_18_36
P26599|PTBP1_HUMAN|PTBP1#23_12_47	P22626|ROA2_HUMAN|HNRNPA2B1#22_12_47	P61978-3|HNRPK_HUMAN|HNRNPK#23_12_47
Q99598|TSNAX_HUMAN|TSNAX#25_17_30	Q15631|TSN_HUMAN|TSN#25_16_32
Q92793|CBP_HUMAN|CREBBP#19_9_26	Q7LBC6|KDM3B_HUMAN|KDM3B#20_11_27
Q9BVC5|ASHWN_HUMAN|C2orf49#30_29_47	Q9Y224|CN166_HUMAN|C14orf166#29_27_47
P52701|MSH6_HUMAN|MSH6#21_12_28	P43246|MSH2_HUMAN|MSH2#20_12_41	P54278|PMS2_HUMAN|PMS2#20_15_30
O43592|XPOT_HUMAN|XPOT#4_0_14	Q6P4R8|NFRKB_HUMAN|NFRKB#4_0_9
P21281|VATB2_HUMAN|ATP6V1B2#25_16_31	P36543|VATE1_HUMAN|ATP6V1E1#25_15_32	P38606|VATA_HUMAN|ATP6V1A#25_18_46
Q96GG9|DCNL1_HUMAN|DCUN1D1#21_17_26	Q93034|CUL5_HUMAN|CUL5#21_11_28
Q15003|CND2_HUMAN|NCAPH#11_0_23	Q5T447|HECD3_HUMAN|HECTD3#12_2_21
Q13751|LAMB3_HUMAN|LAMB3#15_2_24	P11047|LAMC1_HUMAN|LAMC1#14_2_27	P07942|LAMB1_HUMAN|LAMB1#15_2_26
P43897|EFTS_HUMAN|TSFM#16_8_28	P49411|EFTU_HUMAN|TUFM#16_7_27
Q01995|TAGL_HUMAN|TAGLN#23_15_32	O95182|NDUA7_HUMAN|NDUFA7#24_14_30
P09493-3|TPM1_HUMAN|TPM1#29_20_30	P67936|TPM4_HUMAN|TPM4#29_21_30
P21926|CD9_HUMAN|CD9#22_0_28	P50454|SERPH_HUMAN|SERPINH1#22_11_30
Q92925|SMRD2_HUMAN|SMARCD2#25_17_33	Q8TAQ2|SMRC2_HUMAN|SMARCC2#26_18_47
Q9NX14|NDUBB_HUMAN|NDUFB11#35_28_38	Q9UI09|NDUAC_HUMAN|NDUFA12#36_30_38
O00233|PSMD9_HUMAN|PSMD9#29_19_30	P17980|PRS6A_HUMAN|PSMC3#28_23_37
O00255-2|MEN1_HUMAN|MEN1#9_7_12	Q15291-2|RBBP5_HUMAN|RBBP5#9_7_17	Q9P0U4|CXXC1_HUMAN|CXXC1#10_6_13
P35268|RL22_HUMAN|RPL22#28_16_40	P49207|RL34_HUMAN|RPL34#27_17_32	P61353|RL27_HUMAN|RPL27#27_16_32	P42677|RS27_HUMAN|RPS27#28_22_31
Q9UHX1-6|PUF60_HUMAN|PUF60#30_15_47	Q05519-2|SRS11_HUMAN|SRSF11#29_24_33
O95197|RTN3_HUMAN|RTN3#25_21_29	Q9Y5P4|C43BP_HUMAN|COL4A3BP#26_20_30
O75718|CRTAP_HUMAN|CRTAP#16_6_30	Q32P28|P3H1_HUMAN|LEPRE1#16_6_31
Q9HAU5|RENT2_HUMAN|UPF2#10_0_24	Q9UG63|ABCF2_HUMAN|ABCF2#9_0_30
Q09028|RBBP4_HUMAN|RBBP4#25_17_47	Q16576|RBBP7_HUMAN|RBBP7#25_15_47	P28370|SMCA1_HUMAN|SMARCA1#24_13_44
Q92922|SMRC1_HUMAN|SMARCC1#25_17_47	Q92925|SMRD2_HUMAN|SMARCD2#25_17_33	Q8TAQ2|SMRC2_HUMAN|SMARCC2#26_18_47
Q9BXS5|AP1M1_HUMAN|AP1M1#21_9_28	Q00610|CLH1_HUMAN|CLTC#21_11_28	Q14677-3|EPN4_HUMAN|CLINT1#21_6_25
P00441|SODC_HUMAN|SOD1#13_0_30	P63000-2|RAC1_HUMAN|RAC1#14_0_33
O60506-3|HNRPQ_HUMAN|SYNCRIP#26_20_47	Q14103-3|HNRPD_HUMAN|HNRNPD#27_26_47
Q52LJ0-2|FA98B_HUMAN|FAM98B#22_12_28	Q92499|DDX1_HUMAN|DDX1#22_14_44
P35251|RFC1_HUMAN|RFC1#20_11_26	P40938|RFC3_HUMAN|RFC3#21_12_29
P30533|AMRP_HUMAN|LRPAP1#21_8_27	P98155|VLDLR_HUMAN|VLDLR#20_15_24
P50281|MMP14_HUMAN|MMP14#31_22_47	Q9H8Y8|GORS2_HUMAN|GORASP2#31_20_47
Q13144|EI2BE_HUMAN|EIF2B5#15_0_30	Q9UI10|EI2BD_HUMAN|EIF2B4#15_0_25
Q8IUR7|ARMC8_HUMAN|ARMC8#29_22_47	P78406|RAE1L_HUMAN|RAE1#28_23_47
P42224|STAT1_HUMAN|STAT1#22_20_32	Q00613|HSF1_HUMAN|HSF1#22_16_34
O00499-2|BIN1_HUMAN|BIN1#26_17_44	P49418|AMPH_HUMAN|AMPH#27_20_31
O14964|HGS_HUMAN|HGS#20_14_27	Q9UN37|VPS4A_HUMAN|VPS4A#20_18_28
O43237|DC1L2_HUMAN|DYNC1LI2#31_24_47	Q9Y6G9|DC1L1_HUMAN|DYNC1LI1#31_22_47
O75348|VATG1_HUMAN|ATP6V1G1#36_32_47	P36543|VATE1_HUMAN|ATP6V1E1#36_32_47
P04114|APOB_HUMAN|APOB#19_9_24	P23284|PPIB_HUMAN|PPIB#20_5_25
Q6UVK1|CSPG4_HUMAN|CSPG4#19_13_24	P17931|LEG3_HUMAN|LGALS3#20_16_25
P52948|NUP98_HUMAN|NUP98#27_22_31	O75694|NU155_HUMAN|NUP155#26_22_29	Q8WUM0|NU133_HUMAN|NUP133#26_21_30
O95155|UBE4B_HUMAN|UBE4B#14_0_28	Q96S82|UBL7_HUMAN|UBL7#14_0_25
Q9UM54-6|MYO6_HUMAN|MYO6#19_16_30	P98082|DAB2_HUMAN|DAB2#20_11_29
O95983|MBD3_HUMAN|MBD3#33_26_41	Q92769|HDAC2_HUMAN|HDAC2#32_17_33
Q9Y512|SAM50_HUMAN|SAMM50#32_20_47	Q15022|SUZ12_HUMAN|SUZ12#31_28_47
O14656|TOR1A_HUMAN|TOR1A#28_16_34	O14657|TOR1B_HUMAN|TOR1B#27_23_32
Q13438|OS9_HUMAN|OS9#19_7_29	Q9GZT9|EGLN1_HUMAN|EGLN1#19_8_33
P23588|IF4B_HUMAN|EIF4B#22_19_31	Q9BWU0|NADAP_HUMAN|SLC4A1AP#22_17_27
P15927|RFA2_HUMAN|RPA2#27_12_47	P33991|MCM4_HUMAN|MCM4#28_23_43	P49736|MCM2_HUMAN|MCM2#28_23_47
Q9NPJ6|MED4_HUMAN|MED4#5_0_8	Q4VCS5|AMOT_HUMAN|AMOT#4_0_11
P61758|PFD3_HUMAN|VBP1#12_0_24	Q9UHV9|PFD2_HUMAN|PFDN2#11_0_29
P41250|SYG_HUMAN|GARS#25_16_37	P26639|SYTC_HUMAN|TARS#25_18_30
Q9H6T3|RPAP3_HUMAN|RPAP3#9_0_26	O94763|RMP_HUMAN|URI1#8_0_20	Q9UBK9|UXT_HUMAN|UXT#8_0_19
O75487|GPC4_HUMAN|GPC4#20_13_26	Q6UVK1|CSPG4_HUMAN|CSPG4#19_13_24	Q9Y625|GPC6_HUMAN|GPC6#19_11_25	P34741|SDC2_HUMAN|SDC2#19_13_24
O00193|SMAP_HUMAN|SMAP#28_23_32	O43143|DHX15_HUMAN|DHX15#28_13_35
Q32MZ4-3|LRRF1_HUMAN|LRRFIP1#17_6_26	Q13045-2|FLII_HUMAN|FLII#18_5_27
Q5RKV6|EXOS6_HUMAN|EXOSC6#29_21_47	Q9NPD3|EXOS4_HUMAN|EXOSC4#30_24_47
P46379|BAG6_HUMAN|BAG6#24_19_28	Q13190|STX5_HUMAN|STX5#23_19_29
P61604|CH10_HUMAN|HSPE1#18_8_32	Q9HAV7|GRPE1_HUMAN|GRPEL1#17_5_31
Q9Y230|RUVB2_HUMAN|RUVBL2#27_21_47	Q9NWS0|PIHD1_HUMAN|PIH1D1#26_22_47
Q14683|SMC1A_HUMAN|SMC1A#25_15_41	Q7Z5K2|WAPL_HUMAN|WAPAL#25_22_29	Q9NTI5-2|PDS5B_HUMAN|PDS5B#24_14_36
Q96A65|EXOC4_HUMAN|EXOC4#22_19_33	Q9NV70|EXOC1_HUMAN|EXOC1#23_19_47
Q13724|MOGS_HUMAN|MOGS#28_14_31	Q9NZ01|TECR_HUMAN|TECR#27_18_35
O00401|WASL_HUMAN|WASL#20_17_30	Q96RU3|FNBP1_HUMAN|FNBP1#21_15_31
Q96S52|PIGS_HUMAN|PIGS#25_15_32	Q969N2|PIGT_HUMAN|PIGT#24_11_30	Q92643|GPI8_HUMAN|PIGK#25_9_31
Q6P1N9|TATD1_HUMAN|TATDN1#25_20_29	P31939|PUR9_HUMAN|ATIC#26_17_30
Q8N766|EMC1_HUMAN|EMC1#26_16_32	Q9P0I2|EMC3_HUMAN|EMC3#25_15_30
Q8WWM7|ATX2L_HUMAN|ATXN2L#21_15_29	Q99700|ATX2_HUMAN|ATXN2#20_15_30
P67936|TPM4_HUMAN|TPM4#35_30_39	P07951-2|TPM2_HUMAN|TPM2#34_29_38	P09493-9|TPM1_HUMAN|TPM1#34_21_43
O60216|RAD21_HUMAN|RAD21#26_14_35	Q9UQE7|SMC3_HUMAN|SMC3#27_16_40	P20700|LMNB1_HUMAN|LMNB1#27_13_47
O60341|KDM1A_HUMAN|KDM1A#20_14_33	P40763-2|STAT3_HUMAN|STAT3#20_17_35
Q9NPJ6|MED4_HUMAN|MED4#5_0_8	Q15648|MED1_HUMAN|MED1#4_0_7	Q9Y2X0|MED16_HUMAN|MED16#4_0_10
P60900|PSA6_HUMAN|PSMA6#34_26_47	P61289|PSME3_HUMAN|PSME3#34_29_47	Q06323|PSME1_HUMAN|PSME1#33_19_47	Q99436|PSB7_HUMAN|PSMB7#34_22_47
Q9H9Y6|RPA2_HUMAN|POLR1B#20_12_23	Q9GZS1-2|RPA49_HUMAN|POLR1E#19_11_24
P61960|UFM1_HUMAN|UFM1#11_8_16	Q9Y3C8|UFC1_HUMAN|UFC1#11_0_12
Q16630-2|CPSF6_HUMAN|CPSF6#29_25_32	P51003|PAPOA_HUMAN|PAPOLA#28_15_31
O75955|FLOT1_HUMAN|FLOT1#27_20_41	Q14254|FLOT2_HUMAN|FLOT2#27_19_38
Q15020|SART3_HUMAN|SART3#21_11_41	Q53GS9|SNUT2_HUMAN|USP39#22_7_26
P30260|CDC27_HUMAN|CDC27#9_0_17	Q13526|PIN1_HUMAN|PIN1#8_5_13
Q8TAQ2|SMRC2_HUMAN|SMARCC2#4_0_18	Q96GM5|SMRD1_HUMAN|SMARCD1#4_0_18	Q92922|SMRC1_HUMAN|SMARCC1#4_0_17
Q9UGN5|PARP2_HUMAN|PARP2#25_23_32	P09874|PARP1_HUMAN|PARP1#26_13_30
Q96ST3|SIN3A_HUMAN|SIN3A#8_0_17	Q13330-3|MTA1_HUMAN|MTA1#7_6_14
Q9BPU6|DPYL5_HUMAN|DPYSL5#23_14_38	Q14195-2|DPYL3_HUMAN|DPYSL3#23_13_33	Q16555|DPYL2_HUMAN|DPYSL2#23_14_35
P48643|TCPE_HUMAN|CCT5#25_19_30	Q13188|STK3_HUMAN|STK3#24_18_31
P18206|VINC_HUMAN|VCL#21_16_33	Q96AC1|FERM2_HUMAN|FERMT2#20_15_31
Q9Y5X1|SNX9_HUMAN|SNX9#22_17_47	Q9Y5X2|SNX8_HUMAN|SNX8#23_22_47
O15460-2|P4HA2_HUMAN|P4HA2#22_10_33	P28838|AMPL_HUMAN|LAP3#23_15_28
O95817|BAG3_HUMAN|BAG3#21_18_31	Q00613|HSF1_HUMAN|HSF1#22_16_34
Q9UK41|VPS28_HUMAN|VPS28#5_0_26	Q8NEZ2|VP37A_HUMAN|VPS37A#4_0_20
Q9H0E9-2|BRD8_HUMAN|BRD8#21_17_24	Q9NPF5|DMAP1_HUMAN|DMAP1#22_16_42
P35637|FUS_HUMAN|FUS#32_27_39	Q13148|TADBP_HUMAN|TARDBP#32_27_35	P51991|ROA3_HUMAN|HNRNPA3#32_28_35
P82675|RT05_HUMAN|MRPS5#21_14_25	P82914|RT15_HUMAN|MRPS15#21_18_24
O14497|ARI1A_HUMAN|ARID1A#23_16_36	Q96GM5|SMRD1_HUMAN|SMARCD1#24_18_33
O43491|E41L2_HUMAN|EPB41L2#19_0_30	P26885|FKBP2_HUMAN|FKBP2#19_5_22
O95352|ATG7_HUMAN|ATG7#24_14_41	Q9NT62|ATG3_HUMAN|ATG3#25_19_33
Q14318|FKBP8_HUMAN|FKBP8#19_0_29	Q9GZT9|EGLN1_HUMAN|EGLN1#19_8_33
O15372|EIF3H_HUMAN|EIF3H#30_20_47	P61221|ABCE1_HUMAN|ABCE1#30_24_31
P61964|WDR5_HUMAN|WDR5#25_15_47	O76071|CIAO1_HUMAN|CIAO1#25_23_47
Q99816|TS101_HUMAN|TSG101#18_14_22	Q53EZ4|CEP55_HUMAN|CEP55#19_18_47
Q8TED0|UTP15_HUMAN|UTP15#4_0_9	Q9H8H0|NOL11_HUMAN|NOL11#5_0_10	Q969X6|CIR1A_HUMAN|CIRH1A#4_0_8
Q9H2U1|DHX36_HUMAN|DHX36#4_0_17	Q96JB5|CK5P3_HUMAN|CDK5RAP3#5_0_25
Q92930|RAB8B_HUMAN|RAB8B#20_16_23	Q07157|ZO1_HUMAN|TJP1#21_14_28
Q9NPA0|EMC7_HUMAN|EMC7#25_21_30	Q5J8M3-3|EMC4_HUMAN|EMC4#24_20_31	Q9P0I2|EMC3_HUMAN|EMC3#25_15_30
P00338|LDHA_HUMAN|LDHA#30_26_34	Q92597|NDRG1_HUMAN|NDRG1#31_20_42
Q6PD62|CTR9_HUMAN|CTR9#19_15_24	Q92541|RTF1_HUMAN|RTF1#18_13_21
Q04721|NOTC2_HUMAN|NOTCH2#21_17_25	Q06330|SUH_HUMAN|RBPJ#21_12_24
P31943|HNRH1_HUMAN|HNRNPH1#31_12_47	Q92879|CELF1_HUMAN|CELF1#31_13_47
P17655|CAN2_HUMAN|CAPN2#28_20_31	P20810-5|ICAL_HUMAN|CAST#28_18_33
O94973|AP2A2_HUMAN|AP2A2#16_10_29	Q9Y6I3|EPN1_HUMAN|EPN1#17_11_31
P52435|RPB11_HUMAN|POLR2J#17_11_21	Q14241|ELOA1_HUMAN|TCEB3#17_12_22
P36543|VATE1_HUMAN|ATP6V1E1#25_15_32	Q9NQW7-3|XPP1_HUMAN|XPNPEP1#25_18_30
P31942-2|HNRH3_HUMAN|HNRNPH3#22_12_26	Q9BWF3|RBM4_HUMAN|RBM4#23_7_28
Q969G3|SMCE1_HUMAN|SMARCE1#31_19_47	Q86X55|CARM1_HUMAN|CARM1#30_17_47
Q9UEU0|VTI1B_HUMAN|VTI1B#34_26_47	Q9UNK0|STX8_HUMAN|STX8#35_22_47	Q99747|SNAG_HUMAN|NAPG#34_25_47
Q96SB4|SRPK1_HUMAN|SRPK1#11_0_32	Q86XZ4|SPAS2_HUMAN|SPATS2#10_0_28
O43252|PAPS1_HUMAN|PAPSS1#30_28_45	O95340|PAPS2_HUMAN|PAPSS2#31_27_45
P42566|EPS15_HUMAN|EPS15#14_12_30	O75886|STAM2_HUMAN|STAM2#14_12_25
P16220|CREB1_HUMAN|CREB1#24_16_33	Q16539|MK14_HUMAN|MAPK14#25_20_34
Q06787-8|FMR1_HUMAN|FMR1#21_17_34	Q7Z417|NUFP2_HUMAN|NUFIP2#20_16_35
P68366-2|TBA4A_HUMAN|TUBA4A#24_20_39	P04350|TBB4A_HUMAN|TUBB4A#23_18_33
Q96ST3|SIN3A_HUMAN|SIN3A#25_17_36	P35080-2|PROF2_HUMAN|PFN2#24_0_34
Q8IZ83|A16A1_HUMAN|ALDH16A1#22_15_31	Q9Y315|DEOC_HUMAN|DERA#21_7_30
Q92925|SMRD2_HUMAN|SMARCD2#4_0_17	Q8TAQ2|SMRC2_HUMAN|SMARCC2#4_0_18	Q96GM5|SMRD1_HUMAN|SMARCD1#4_0_18
P33991|MCM4_HUMAN|MCM4#17_10_23	P33993|MCM7_HUMAN|MCM7#17_9_22	P33992|MCM5_HUMAN|MCM5#17_9_24
Q96FZ7|CHMP6_HUMAN|CHMP6#17_11_24	Q9H444|CHM4B_HUMAN|CHMP4B#17_12_29
P22626|ROA2_HUMAN|HNRNPA2B1#22_12_47	P61978-3|HNRPK_HUMAN|HNRNPK#23_12_47	Q9NR56|MBNL1_HUMAN|MBNL1#23_12_45
O00231|PSD11_HUMAN|PSMD11#28_23_47	Q92530|PSMF1_HUMAN|PSMF1#28_21_47	Q15008|PSMD6_HUMAN|PSMD6#28_23_47
P31946|1433B_HUMAN|YWHAB#34_26_47	P27348|1433T_HUMAN|YWHAQ#34_26_47	Q07812|BAX_HUMAN|BAX#34_25_40
Q01105|SET_HUMAN|SET#33_28_37	P68400|CSK21_HUMAN|CSNK2A1#32_26_36	Q15257|PTPA_HUMAN|PPP2R4#33_28_36
P25205|MCM3_HUMAN|MCM3#16_9_23	P33993|MCM7_HUMAN|MCM7#17_9_22	P33992|MCM5_HUMAN|MCM5#17_9_24
O95630|STABP_HUMAN|STAMBP#11_10_29	Q9HD42|CHM1A_HUMAN|CHMP1A#12_5_25
P05412|JUN_HUMAN|JUN#32_24_35	Q13485|SMAD4_HUMAN|SMAD4#31_27_34
P26358|DNMT1_HUMAN|DNMT1#22_13_29	Q9NPF5|DMAP1_HUMAN|DMAP1#22_16_42
P54136|SYRC_HUMAN|RARS#12_0_22	Q13155|AIMP2_HUMAN|AIMP2#11_0_31
P47224|MSS4_HUMAN|RABIF#9_5_13	P61006|RAB8A_HUMAN|RAB8A#8_0_28
P83436|COG7_HUMAN|COG7#19_15_37	Q9UP83|COG5_HUMAN|COG5#20_16_41
Q13045-2|FLII_HUMAN|FLII#18_5_27	Q9Y608-4|LRRF2_HUMAN|LRRFIP2#17_8_22
P49792|RBP2_HUMAN|RANBP2#4_0_9	P55735|SEC13_HUMAN|SEC13#4_0_26	Q96EA4|SPDLY_HUMAN|SPDL1#5_0_12
Q86UP2|KTN1_HUMAN|KTN1#7_0_19	P41250|SYG_HUMAN|GARS#7_0_16	P29692-3|EF1D_HUMAN|EEF1D#6_0_12
Q8TAQ2|SMRC2_HUMAN|SMARCC2#4_0_18	Q969G3|SMCE1_HUMAN|SMARCE1#5_0_19	Q96GM5|SMRD1_HUMAN|SMARCD1#4_0_18
Q9Y5Q8|TF3C5_HUMAN|GTF3C5#21_13_29	Q9UKN8|TF3C4_HUMAN|GTF3C4#21_14_39
Q96SU4|OSBL9_HUMAN|OSBPL9#29_23_47	Q9BXB4|OSB11_HUMAN|OSBPL11#29_24_47
Q92769|HDAC2_HUMAN|HDAC2#4_0_17	Q9P2K3|RCOR3_HUMAN|RCOR3#4_0_7
